# Supplementary material for: Functional-proteomics-based investigation of the cellular response to farnesyltransferase inhibition in lung cancer
Source: iScience. 2025 Jan 21;28(2):111864. doi: 10.1016/j.isci.2025.111864 (PMC11848503; doi:10.1016/j.isci.2025.111864)
Supplement: Table S1. Summary, related to Figures 1–5 [file mmc2.xlsx]

## Sheet: README
This sheet provides information about all supplementary tables. The table presented in this file is highlighted in green.
Supplementary Table	Title	Description	Notes	Corresponding Figures
Table S1	Summary	All proteins identified in this study with the key findings in each of the subprojects (prenylation status, localization, relocalization, and regulation upon tipifarnib treatment, PTP4A1 silencing and/or IFN treatment)	Prenylation status criteria: Enriched protein: exceeds threshold in prenylation profiling (see table 2) Prenylation candidate: enriched protein with a CXXX motif Farnesylated protein: prenylation candidate that relocalizes from non-cytosol to cytosol after tipifarnib treatment in at least 1 cell line (see table 5) Perturbation experiments columns: significant fold change values are displayed (cut…
Table S2	Prenylation Profiling	Results of the prenylated protein pull-down experiment	log2FC: protein quant fold change in F-azide metabolically labeled (n = 4) vs ctrl (n = 3) samples Enriched protein (n = 652): log2FC Percentile >95th percentile & DEqMS adj. p-value < 0.01	Figure 1c, S1b, S1e, S3
Table S3	Prenylation Candidate Support	Supporting evidence for prenylation	Prenylation candidate (n = 116): enriched proteins (see criteria described for Table 2) with a CXXX motif. Other supporting evidence is used as annotation.
		CXXX motif at the C-terminal
		Experimental evidence from literature:	Pubmed ID	Type of assay	Model	Criteria for inclusion
		Storck, Nat Chemistry 2019	30936521	Chemical probes + chemical proteomics	Human cells	Assigned prenylation status F or F/GG
		Palsuledesai, Mol Biosyst 2014	24577581	Metabolic labeling + chemical proteomics	Human cells	-
		Onono, MCP 2010	20103566	Western blot	Human cells	-
		Charron, PNAS 2013	23776219	Metabolic labeling + chemical proteomics	Mouse cells	High or medium confidence
		Kho, PNAS 2004	15308774	Metabolic labeling + chemical proteomics	Monkey cells	-
		Wang, Chem Comm 2012	22783549	Peptide substrate screen	-	Signal intensity > 65% (High)
		Hougland, J Mol Biol 2010	19878682	Peptide substrate screen	-	MTO, STO
		Krzysiak, BMCL 2010	20005705	Peptide substrate screen	-	Good substrate
		Prediction tools:				Scoring
		PrePS (http://mendel.imp.ac.at/sat/PrePS)				Predicted substrate: +, ++ and +++; Predicted non-substrate: -, -- and ---
		YDJ1_HM and RAS_HM prediction from Kim, G3 2023	37119806			Positive prediction: HM score >3; Negative prediction: HM score <3
Table S4	Localization	SubCellBarCode results at the neighboorhood and compartment levels	The classification was performed as described in Orre et al. (2019) and Arslan et al. (2022).	Figure 1e, S1f-I, S3
Table S5	Relocalization	Relocalization of proteins upon tipifarnib treatment	log2FC: protein quant fold change in the fraction (cytosol or non-cytosol) after tipifarnib treatment (n = 4) vs ctrl (n = 4) Criteria for relocalization: i) log2FC with opposite signs in the cytosolic and non-cytosolic fractions; ii) Minimum DEqMS adj.p-value < 0.05; iii) DeltaReloc >0.4 for Non-cytosol to cytosol and <-0.4 for cytosol to non-cytosol relocalization	Figure 2, S2, S3, S8e, S10e
Table S6	Quant after Tipifarnib	Quantitive global proteomics after tipifarnib treatment	Significant findings: DEqMS adj. p-value < 0.05	Figure 3, S5, S7, S8, S10
Table S7	Quant PTP4A1si_IFN	Quantitive global proteomics after PTP4A1 silencing and/or IFN stimulation	Significant findings: DEqMS adj. p-value < 0.05	Figure 5, S10

## Sheet: Table S1
	Prenylation profiling								Subcellular Neighborhood Localization					Relocalization						Quant after tipifarnib (1 μM, 24 h)				Quant after tipifarnib (1 μM, 48 h)			Quant after tipifarnib in NCI-H1944 (1 μM)				Quant after PTP4A1 silencing			Quant after PTPA1 silencing and/or IFNγ treatment
Protein (gene-centric)	CXXX Motif	Final prenylation status	CL count where enriched	NCI-H727	NCI-H1568	NCI-H1975	NCI-H2009	Farnesylation Supporting Evidence	Generalizable localization	NCI-H727	NCI-H1568	NCI-H1975	NCI-H2009	Non-cytosol to cytosol: number of CLs where relocalizing	Cytosol to non-cytosol: number of CLs where relocalizing	NCI-H727	NCI-H1568	NCI-H1975	NCI-H2009	NCI-H727	NCI-H1568	NCI-H1975	NCI-H2009	NCI-H1568	NCI-H1975	NCI-H2009	6 h	12 h	24 h	48 h	siRNA #6	siRNA #7	siRNA #8	siNegCtrl, IFN 30 min	siNegCtrl, IFN 24 h	siNegCtrl, IFN 48 h	siNegCtrl, IFN 72 h	siPTP4A1, No IFN	siPTP4A1, IFN 30 min	siPTP4A1, IFN 24 h	siPTP4A1, IFN 48 h	siPTP4A1, IFN 72 h
INPP5A	CVVQ	A. Farnesylated protein	4	1	1	1	1	Human cell line-based	Secretory	Secretory	Secretory	Secretory	Secretory	4	0	NonCyto to Cyto	NonCyto to Cyto	NonCyto to Cyto	NonCyto to Cyto	NS	NS	NS	NS	0.179103	0.115117	0.146493	NS	NS	NS	0.0653065	0.310419	0.358991	0.453014	NS	-0.242948	-0.254856	-0.422109	NS	NS	NS	NS	NS
RAP2C	CVVQ	A. Farnesylated protein	4	1	1	1	1	Human cell line-based	Secretory	Secretory	Secretory	Secretory	Secretory	4	0	NonCyto to Cyto	NonCyto to Cyto	NonCyto to Cyto	NonCyto to Cyto	NS	-0.102052	-0.0762355	NS	NS	NS	NS	-0.074238	-0.105055	-0.311996	-0.508542	0.170267	0.0990081	-0.47044	NS	NS	NS	0.216487	NS	NS	NS	0.182714	0.358468
INF2	CVIQ	A. Farnesylated protein	4	1	1	1	1	Human cell line-based	NA	Secretory	Cytosol	Secretory	Secretory	3	0	NonCyto to Cyto	No	NonCyto to Cyto	NonCyto to Cyto	-0.0515195	NS	NS	NS	-0.214728	-0.116083	-0.0766136	NS	0.0339199	-0.0261095	-0.0437196	-0.0518336	0.0707628	0.0734065	NS	NS	NS	-0.0984204	-0.111766	-0.100793	-0.108187	-0.106524	-0.0656886
PTP4A1	CCIQ	A. Farnesylated protein	4	1	1	1	1	Human cell line-based	Nuclear	Unclassified	Unclassified	Nuclear	Nuclear	3	0	No	NonCyto to Cyto	NonCyto to Cyto	NonCyto to Cyto	0.281843	0.291217	NS	0.422945	NS	0.582601	0.547896	NS	NS	NS	0.226464	-1.77479	-1.98452	-2.01249	NS	NS	1.14918	0.852468	-1.442	-1.30037	-1.57434	-1.17847	-1.04837
DNAJA1	CQTS	A. Farnesylated protein	4	1	1	1	1	Human cell line-based	Cytosol	Cytosol	Cytosol	Cytosol	Cytosol	2	0	No	NonCyto to Cyto	No	NonCyto to Cyto	NS	0.388099	0.0696642	NS	0.431266	0.280166	0.371496	0.117953	0.139324	0.104144	0.166295	-0.195437	-0.112838	NS	NS	0.210397	-0.139867	-0.175296	-0.23191	-0.213164	NS	-0.329943	-0.282849
RAP2A	CNIQ	A. Farnesylated protein	3	1	NA	1	1	Human cell line-based	Secretory	Unclassified	Secretory	Secretory	Secretory	4	0	NonCyto to Cyto	NonCyto to Cyto	NonCyto to Cyto	NonCyto to Cyto	NS	-0.148792	-0.109056	-0.13386	NS	NS	NS	NS	NS	-0.167104	-0.325959	-0.82293	0.268681	-0.121535	NS	NS	NS	NS	-0.849384	-0.819422	-1.09676	-0.681198	-0.576286
FAM83F	CVIS	A. Farnesylated protein	3	NA	1	1	1	Peptide-based	Secretory	Secretory	Secretory	Secretory	Secretory	3	0	NonCyto to Cyto	No	NonCyto to Cyto	NonCyto to Cyto	NS	NS	NS	NS	-0.19429	NS	NS	NA	NA	NA	NA	NA	NA	NA	NA	NA	NA	NA	NA	NA	NA	NA	NA
NRAS	CVVM	A. Farnesylated protein	3	NA	1	1	1	Human cell line-based	NA	Unclassified	Secretory	Secretory	Mitochondria	1	0	NA	No	NonCyto to Cyto	No	NA	NS	NS	-0.196165	NS	NS	NS	NA	NA	NA	NA	NA	NA	NA	NS	NS	NS	0.183783	NS	NS	NS	0.173199	0.282939
EHBP1L1	CVLS	A. Farnesylated protein	2	0	0	1	1	Human cell line-based	Cytosol	Cytosol	Unclassified	Unclassified	Cytosol	4	0	NonCyto to Cyto	NonCyto to Cyto	NonCyto to Cyto	NonCyto to Cyto	-0.137726	NS	NS	-0.062827	-0.171157	-0.123874	NS	0.0551556	0.0667902	0.0856413	-0.0736977	-0.12781	NS	-0.0832452	NS	NS	-0.198205	-0.446539	-0.153694	-0.168583	-0.285978	-0.518589	-0.648831
HRAS	CVLS	A. Farnesylated protein	2	1	0	1	0	Human cell line-based	NA	Unclassified	Secretory	Secretory	Mitochondria	4	0	NonCyto to Cyto	NonCyto to Cyto	NonCyto to Cyto	NonCyto to Cyto	NS	NS	NS	NS	NS	NS	NS	NS	NS	NS	-0.361121	NS	NS	NS	NS	NS	-0.146435	-0.177326	-0.194551	-0.142109	-0.208472	-0.197966	-0.202022
PTP4A2	CCVQ	A. Farnesylated protein	2	1	NA	1	NA	Human cell line-based	Cytosol	Cytosol	Cytosol	Cytosol	Cytosol	3	0	NonCyto to Cyto	NonCyto to Cyto	NonCyto to Cyto	No	0.43392	0.441798	-0.24851	NS	0.545999	0.804991	0.70296	NS	NS	0.170527	0.292303	0.298754	0.428463	0.518424	NS	NS	NS	-0.251135	0.401631	0.440156	0.412858	0.406033	0.418628
PRICKLE3	CIVA	A. Farnesylated protein	1	NA	NA	1	NA	Peptide-based	NA	Nuclear	Secretory	Secretory	Unclassified	3	0	NonCyto to Cyto	NonCyto to Cyto	No	NonCyto to Cyto	NS	NS	NS	NS	NS	0.381165	0.236172	0.306057	0.327762	0.269023	0.254719	NS	NS	0.245247	NS	NS	NS	NS	NS	NS	NS	NS	NS
RHOB	CKVL	A. Farnesylated protein	1	1	NA	NA	NA	Human cell line-based	Secretory	Secretory	Secretory	Secretory	Unclassified	2	0	NonCyto to Cyto	NonCyto to Cyto	No	No	-0.712328	-0.485778	-0.836139	-0.937144	-0.331776	0.257719	NS	0.290511	0.170599	-0.13361	NS	-0.307613	NS	0.31078	NS	NS	NS	0.714034	-0.230124	-0.238787	-0.498579	NS	NS
CENPE	CKTQ	A. Farnesylated protein	1	1	NA	NA	NA	CXXX motif	Cytosol	Unclassified	Cytosol	Cytosol	Cytosol	1	0	No	NonCyto to Cyto	No	No	NS	NS	NS	-0.185321	0.622288	0.485682	1.10242	0.289868	0.438123	0.621257	0.48701	-0.392326	-0.282902	-0.306079	NS	-0.506452	-0.677372	-0.987814	NS	NS	-0.805546	-1.06166	-1.34182
BROX	CYIS	B. Prenylated/farnesylated protein (PFP)	4	1	1	1	1	Human cell line-based	Cytosol	Cytosol	Cytosol	Cytosol	Cytosol	0	1	No	No	Cyto to NonCyto	No	NS	NS	-0.194235	-0.0718658	NS	NS	NS	NS	-0.0319282	-0.0592883	-0.0452599	NS	0.0427326	NS	NS	NS	NS	0.114774	-0.0956258	NS	-0.0985744	NS	NS
DNAJA2	CAHQ	B. Prenylated/farnesylated protein (PFP)	4	1	1	1	1	Human cell line-based	Cytosol	Cytosol	Cytosol	Cytosol	Cytosol	0	0	No	No	No	No	NS	0.0683861	NS	-0.0875513	0.154961	0.0992035	0.131466	NS	NS	NS	NS	-0.0421605	-0.0395921	NS	NS	NS	0.0651542	0.0855189	-0.0789404	NS	NS	NS	NS
EHBP1	CVLQ	B. Prenylated/farnesylated protein (PFP)	4	1	1	1	1	Human cell line-based	Cytosol	Cytosol	Cytosol	Cytosol	Cytosol	0	0	No	No	No	No	-0.128093	NS	-0.0606884	-0.180919	NS	0.101052	0.0564955	0.0435306	0.103115	0.109197	0.0446158	-0.0596877	-0.0754637	-0.0302957	NS	-0.116732	-0.225571	-0.179755	NS	0.0823861	-0.113092	-0.245425	-0.209809
GBP1	CTIS	B. Prenylated/farnesylated protein (PFP)	4	1	1	1	1	Human cell line-based	Cytosol	Cytosol	Cytosol	Cytosol	Cytosol	0	0	No	No	No	No	0.136512	0.114764	0.336795	0.490652	NS	NS	NS	0.0945877	0.0567165	NS	-0.165843	-0.320013	-0.365376	0.122227	NS	1.91095	2.05879	1.974	-0.210981	-0.33696	1.92202	1.99286	1.64896
KRAS	CIIM, CVIM	B. Prenylated/farnesylated protein (PFP)	4	1	1	1	1	Human cell line-based	Secretory	Secretory	Secretory	Secretory	Secretory	0	0	No	No	No	No	NS	NS	NS	-0.0877911	0.109255	NS	NS	NS	0.0618622	NS	0.0872933	NS	NS	-0.2511	NS	NS	0.159805	0.28884	0.143146	NS	NS	0.137706	0.348952
LMNB1	CAIM	B. Prenylated/farnesylated protein (PFP)	4	1	1	1	1	Human cell line-based	Nuclear	Nuclear	Nuclear	Nuclear	Nuclear	0	0	No	No	No	No	0.0328784	NS	0.102703	NS	-0.0777873	-0.117928	-0.0730773	-0.0636337	-0.09574	-0.0833857	-0.16008	NS	NS	-0.275993	NS	0.0837945	0.0968899	0.122862	NS	NS	NS	0.0886933	0.111212
LMNB2	CYVM	B. Prenylated/farnesylated protein (PFP)	4	1	1	1	1	Human cell line-based	Nuclear	Nuclear	Nuclear	Nuclear	Nuclear	0	0	No	No	No	No	NS	NS	0.0782818	NS	-0.154795	-0.12245	NS	-0.0469647	-0.0515728	-0.090977	-0.188591	-0.0426153	NS	0.0722693	NS	0.093986	0.188655	0.250019	NS	NS	NS	0.0999963	0.184229
PEX19	CLIM	B. Prenylated/farnesylated protein (PFP)	4	1	1	1	1	Human cell line-based	Cytosol	Cytosol	Cytosol	Cytosol	Cytosol	0	0	No	No	No	No	-0.180187	NS	NS	NS	-0.103879	NS	NS	NS	-0.0860119	-0.154825	-0.233486	0.0569612	-0.115015	0.0549481	NS	NS	0.236892	0.292036	0.123061	NS	NS	NS	0.128596
PHKA1	CAMQ	B. Prenylated/farnesylated protein (PFP)	4	1	1	1	1	CXXX motif	Cytosol	Cytosol	Cytosol	Cytosol	Cytosol	0	0	No	No	No	No	NS	NS	-0.0660999	NS	-0.0449346	0.100982	-0.0496982	NS	0.062047	0.0985652	NS	NS	0.0530433	0.0455661	NS	NS	-0.163997	-0.234117	NS	NS	NS	-0.162387	-0.321067
PHKB	CLIS	B. Prenylated/farnesylated protein (PFP)	4	1	1	1	1	Human cell line-based	Cytosol	Cytosol	Cytosol	Cytosol	Cytosol	0	0	No	No	No	No	NS	NS	-0.138514	-0.0891139	-0.115339	-0.096741	-0.271345	NS	-0.0548266	-0.137263	-0.366578	NS	0.0347588	NS	NS	NS	-0.0875644	-0.237137	NS	NS	NS	-0.105124	-0.224735
RHEB	CSVM	B. Prenylated/farnesylated protein (PFP)	4	1	1	1	1	Human cell line-based	Cytosol	Cytosol	Cytosol	Cytosol	Cytosol	0	0	No	No	No	No	NS	NS	NS	NS	0.162495	0.267823	0.284352	0.0593794	NS	0.0851421	0.150844	-0.096285	-0.0855813	-0.0943329	NS	NS	NS	-0.14432	NS	NS	NS	NS	-0.292777
RRAS2	CVIF	B. Prenylated/farnesylated protein (PFP)	4	1	1	1	1	Human cell line-based	NA	Mitochondria	Nuclear	Secretory	Secretory	0	0	No	No	No	No	NS	NS	0.0849837	NS	NS	0.136568	NS	NS	NS	NS	NS	NS	0.141331	-0.129603	NS	NS	0.139514	0.154746	NS	NS	NS	0.164679	0.274358
STON2	CGVQ	B. Prenylated/farnesylated protein (PFP)	4	1	1	1	1	CXXX motif	Secretory	Secretory	Secretory	Unclassified	Unclassified	0	0	No	No	No	No	NS	NS	NS	NS	-0.225408	-0.357018	NS	-0.104679	-0.169189	-0.221116	-0.198307	NS	NS	0.121139	NS	NS	0.292044	0.225355	NS	NS	NS	0.127439	0.196829
YKT6	CAIM	B. Prenylated/farnesylated protein (PFP)	4	1	1	1	1	Human cell line-based	Cytosol	Cytosol	Cytosol	Cytosol	Cytosol	0	0	No	No	No	No	-0.0582796	-0.0991019	-0.218612	-0.142385	-0.104685	-0.0908027	NS	-0.043898	-0.0430606	-0.12335	-0.206573	0.0494264	0.065973	NS	NS	NS	NS	NS	NS	NS	0.156423	0.155841	0.143942
CNP	CTII	B. Prenylated/farnesylated protein (PFP)	3	1	0	1	1	Peptide-based	Secretory	Secretory	Secretory	Secretory	Secretory	0	0	No	No	No	No	NS	-0.0574615	-0.0317485	-0.0542776	NS	NS	NS	NS	-0.042648	-0.050248	NS	-0.15114	-0.128192	NS	NS	0.211035	0.255759	0.357656	NS	NS	NS	0.132288	0.199644
DNAJA4	CQTA	B. Prenylated/farnesylated protein (PFP)	3	1	NA	1	1	Peptide-based	Cytosol	Cytosol	Missing	Cytosol	Cytosol	0	0	No	NA	No	No	NS	NS	NS	-0.0803076	0.189562	0.238496	0.392571	0.0931245	0.123	NS	0.171186	-0.122871	-0.0979383	NS	NA	NA	NA	NA	NA	NA	NA	NA	NA
RAB28	CAVQ, CSVQ	B. Prenylated/farnesylated protein (PFP)	3	NA	1	1	1	Peptide-based	Cytosol	Cytosol	Cytosol	Cytosol	Cytosol	0	0	No	No	No	No	NA	-0.198769	NS	-0.462805	-0.55984	-0.430582	-0.780149	-0.139527	-0.208504	-0.427333	-0.70869	-0.594277	0.114986	0.356291	NS	NS	NS	NS	-0.489324	-0.51262	-0.445505	NS	-0.422544
RALB	CCLL	B. Prenylated/farnesylated protein (PFP)	3	1	1	1	0	Peptide-based	Secretory	Secretory	Secretory	Secretory	Secretory	0	0	No	No	No	No	-0.095279	NS	NS	-0.0849392	NS	-0.0752675	NS	NS	NS	0.066053	NS	0.0905743	0.21151	0.121522	NS	NS	-0.178161	-0.131888	-0.14592	-0.161134	NS	NS	NS
ZC3HAV1	CVIS	B. Prenylated/farnesylated protein (PFP)	3	1	0	1	1	Human cell line-based	NA	Secretory	Secretory	Nuclear	Secretory	0	0	No	No	No	No	NS	NS	-0.0908361	-0.124778	0.311248	0.558932	0.48381	NS	0.0653887	0.235412	0.480472	-0.149685	-0.19736	-0.175413	NS	NS	-0.265931	-0.328373	-0.20673	-0.175602	-0.212178	-0.436833	-0.458951
CDC42	CVLL	B. Prenylated/farnesylated protein (PFP)	2	1	0	0	1	Human cell line-based	NA	Unclassified	Cytosol	Secretory	Unclassified	0	0	No	No	No	No	NS	0.0830232	-0.0761537	-0.117888	NS	NS	NS	NS	NS	-0.0321219	NS	NS	NS	-0.073279	NA	NA	NA	NA	NA	NA	NA	NA	NA
DDX27	CPHL	B. Prenylated/farnesylated protein (PFP)	2	1	0	1	0	CXXX motif	Nuclear	Nuclear	Nuclear	Nuclear	Nuclear	0	0	No	No	No	No	0.0643646	0.0544658	0.243409	0.117267	NS	0.0828652	NS	0.0888726	0.0826393	0.0710205	-0.0424237	-0.067973	-0.0331581	-0.055087	NS	NS	NS	NS	NS	NS	NS	NS	NS
DHX32	CTLQ	B. Prenylated/farnesylated protein (PFP)	2	1	1	NA	NA	Peptide-based	Cytosol	Cytosol	Cytosol	Cytosol	Cytosol	0	0	No	No	No	No	NS	-0.209525	-0.131775	NS	-0.562764	-0.489609	-0.287782	-0.154344	-0.253143	-0.490317	-0.786282	0.114255	NS	NS	NS	-0.11706	NS	-0.127117	NS	NS	NS	-0.107839	-0.231151
DPCD	CKTQ	B. Prenylated/farnesylated protein (PFP)	2	1	0	1	0	Human cell line-based	Cytosol	Cytosol	Cytosol	Cytosol	Cytosol	0	0	No	No	No	No	NS	NS	-0.0999595	NS	NS	NS	NS	NS	NS	NS	0.105476	NS	0.0912138	0.131691	NS	NS	NS	NS	NS	NS	NS	NS	NS
EPB41L1	CEVE	B. Prenylated/farnesylated protein (PFP)	2	NA	1	0	1	CXXX motif	NA	Mitochondria	Secretory	Mitochondria	Mitochondria	0	0	No	No	No	No	NS	NS	-0.0614083	NS	NS	NS	NS	-0.0329379	-0.0668784	-0.115658	-0.0750694	-0.0821775	-0.0843684	0.148661	NS	-0.107181	-0.181654	-0.270024	-0.0637804	-0.0657112	-0.263824	-0.324846	-0.20572
ITGB5	CCMW	B. Prenylated/farnesylated protein (PFP)	2	NA	1	0	1	CXXX motif	Secretory	Secretory	Secretory	Secretory	Secretory	0	0	No	No	No	No	NS	-0.117903	-0.216097	-0.174774	NS	0.0798208	NS	-0.12312	-0.0774501	-0.0613903	NS	-0.138576	0.0890267	0.0550852	NS	-0.222034	NS	0.35347	NS	NS	-0.216984	NS	0.307769
MPDU1	CFLV	B. Prenylated/farnesylated protein (PFP)	2	0	1	1	0	CXXX motif	Secretory	Secretory	Secretory	Secretory	Secretory	0	0	No	No	No	No	NS	NS	NS	NS	NS	NS	NS	NS	NS	NS	NS	NS	NS	NS	NS	NS	NS	-0.267815	-0.297343	-0.373297	NS	NS	NS
NAP1L1	CKQQ, CEWK	B. Prenylated/farnesylated protein (PFP)	2	1	0	0	1	Human cell line-based	Cytosol	Cytosol	Cytosol	Cytosol	Cytosol	0	0	No	No	No	No	NS	0.0539554	-0.0876895	-0.0939014	NS	NS	NS	0.0548105	NS	0.0798354	NS	-0.115671	-0.139753	-0.0740089	NS	0.0970781	NS	-0.127075	NS	NS	NS	-0.129125	-0.487938
RAB11B	CQNL	B. Prenylated/farnesylated protein (PFP)	2	1	1	0	0	CXXX motif	Secretory	Secretory	Secretory	Secretory	Secretory	0	0	No	No	No	No	NS	-0.0771861	-0.115199	NS	NS	NS	NS	NS	NS	NS	NS	0.0400107	NS	NS	NS	NS	NS	NS	NS	NS	NS	NS	NS
RAB8B	CSLL	B. Prenylated/farnesylated protein (PFP)	2	1	0	1	0	Peptide-based	Secretory	Secretory	Secretory	Secretory	Secretory	0	0	No	No	No	No	0.102059	NS	0.308787	0.303727	NS	-0.114179	NS	NS	NS	NS	NS	NS	NS	0.178719	NS	0.297178	NS	0.310446	NS	NS	NS	NS	NS
SCARB2	CELS	B. Prenylated/farnesylated protein (PFP)	2	0	1	0	1	CXXX motif	Secretory	Unclassified	Secretory	Secretory	Secretory	0	0	No	No	No	No	0.118551	NS	0.0562625	0.111849	NS	NS	NS	NS	-0.0418717	-0.0296535	0.0829882	NS	0.0981371	0.0280005	NS	NS	NS	0.194689	NS	NS	NS	0.101591	0.365269
SRSF4	CSIC	B. Prenylated/farnesylated protein (PFP)	2	1	1	0	0	CXXX motif	Nuclear	Nuclear	Nuclear	Nuclear	Nuclear	0	0	No	No	No	No	NS	0.0722995	0.144323	0.0872577	NS	NS	NS	-0.0581429	-0.0415293	-0.0785645	NS	-0.118561	NS	NS	NS	0.167599	0.267864	0.401456	-0.13919	-0.207636	NS	NS	NS
STT3A	CVFL	B. Prenylated/farnesylated protein (PFP)	2	0	1	1	0	CXXX motif	Secretory	Secretory	Secretory	Secretory	Secretory	0	0	No	No	No	No	NS	-0.0542955	NS	NS	NS	NS	NS	NS	NS	-0.0679511	-0.0450356	0.0222995	0.123463	0.036923	NS	NS	NS	NS	NS	-0.101749	NS	NS	0.13681
UBL3	CVIL	B. Prenylated/farnesylated protein (PFP)	2	NA	1	0	1	Peptide-based	Secretory	Secretory	Secretory	Secretory	Secretory	0	0	No	No	No	No	-0.264964	-0.212851	-0.231843	-0.228222	NS	NS	NS	-0.133576	NS	NS	NS	0.106983	0.342717	0.249151	NA	NA	NA	NA	NA	NA	NA	NA	NA
ULK3	CTLQ	B. Prenylated/farnesylated protein (PFP)	2	0	1	1	0	Human cell line-based	Cytosol	Cytosol	Cytosol	Cytosol	Cytosol	0	0	No	No	No	No	NS	-0.0898658	-0.0955195	NS	-0.596491	-0.305979	-0.332762	NS	NS	-0.264771	-0.50524	-0.113482	-0.0783503	NS	NS	NS	NS	NS	-0.269397	-0.264883	-0.21564	-0.191265	-0.241897
WDTC1	CRPS	B. Prenylated/farnesylated protein (PFP)	2	1	0	0	1	Peptide-based	Cytosol	Cytosol	Cytosol	Cytosol	Cytosol	0	0	No	No	No	No	NS	-0.192003	-0.105146	-0.0878941	-0.143787	NS	-0.152974	-0.0907498	-0.136905	-0.154607	-0.0942405	0.112671	NS	NS	NS	NS	NS	0.249656	0.127073	0.151725	0.168535	0.121054	0.31924
ZNF280C	CSLK	B. Prenylated/farnesylated protein (PFP)	2	NA	1	0	1	CXXX motif	Nuclear	Nuclear	Nuclear	Nuclear	Nuclear	0	0	No	No	No	No	NA	NS	0.0803392	NS	NS	NS	NS	NS	NS	0.074165	0.109351	NS	0.0322568	0.0523784	NS	0.434941	0.714282	0.595174	0.25351	0.263232	0.62391	0.683863	0.562772
AGR2	CMVR	B. Prenylated/farnesylated protein (PFP)	1	1	NA	0	0	CXXX motif	Nuclear	Nuclear	Nuclear	Nuclear	Nuclear	0	0	No	No	No	No	0.113839	NS	NS	0.176354	NS	NS	-0.197901	NS	NS	-0.10562	-0.195926	0.248898	0.278147	0.198098	NS	-0.111841	-0.210776	-0.432496	NS	NS	NS	NS	-0.147531
ALB	CCQA	B. Prenylated/farnesylated protein (PFP)	1	0	0	1	0	CXXX motif	Cytosol	Cytosol	Cytosol	Cytosol	Cytosol	0	0	No	No	No	No	0.246276	NS	0.783459	0.234215	NS	NS	NS	NS	NS	NS	NS	NS	NS	-0.120373	NS	NS	-0.806051	-0.878453	NS	-0.700695	-1.07165	-0.748925	-1.3771
ALG3	CLSS	B. Prenylated/farnesylated protein (PFP)	1	0	0	1	NA	CXXX motif	Secretory	Secretory	Secretory	Secretory	Secretory	0	0	No	No	No	No	NS	NS	NS	NS	NA	NA	NA	NS	NS	NS	NS	NS	NS	NS	NS	NS	NS	NS	NS	NS	NS	NS	NS
ARHGEF7	CAVV	B. Prenylated/farnesylated protein (PFP)	1	NA	0	0	1	CXXX motif	Cytosol	Cytosol	Cytosol	Cytosol	Cytosol	0	0	No	No	No	No	NS	0.0532928	-0.116146	-0.0632395	NS	NS	NS	NS	NS	NS	NS	NS	0.0646666	NS	NS	NS	0.093814	0.139965	NS	NS	NS	NS	0.121301
ARID2	CGRR	B. Prenylated/farnesylated protein (PFP)	1	NA	0	1	0	CXXX motif	Nuclear	Nuclear	Nuclear	Nuclear	Nuclear	0	0	No	No	No	No	NS	NS	0.103874	-0.106008	-0.126864	NS	NS	NS	NS	NS	NS	NS	-0.0568619	NS	NS	NS	-0.183574	-0.297784	NS	NS	NS	-0.265224	-0.358359
ATG7	CQTE, CIHT	B. Prenylated/farnesylated protein (PFP)	1	0	0	0	1	CXXX motif	Cytosol	Cytosol	Cytosol	Cytosol	Cytosol	0	0	No	No	No	No	NS	NS	-0.236867	-0.108714	NS	NS	NS	NS	NS	NS	NS	-0.115222	NS	-0.148549	NS	0.114425	0.126595	0.0816997	-0.154139	-0.103856	NS	-0.108371	-0.137352
ATXN2L	CLLT	B. Prenylated/farnesylated protein (PFP)	1	1	0	0	0	Peptide-based	NA	Unclassified	Nuclear	Nuclear	Cytosol	0	0	No	No	No	No	-0.0626946	0.0930138	NS	-0.047013	-0.0609365	NS	NS	0.0543571	0.0388178	0.0616003	NS	NS	-0.0605479	-0.106474	NS	0.124666	0.131302	0.164518	NS	NS	0.0707556	NS	NS
CCDC88A	CHHS, CKTL	B. Prenylated/farnesylated protein (PFP)	1	NA	NA	1	0	CXXX motif	NA	Cytosol	Nuclear	Cytosol	Cytosol	0	0	No	No	No	No	-0.0616081	-0.109918	-0.0548163	-0.173513	NS	NS	NS	NS	0.0736491	0.0625528	NS	-0.162818	NS	-0.157932	NS	-0.091755	-0.24966	-0.34985	NS	NS	-0.115933	-0.390911	-0.499288
CCT3	CDDQ	B. Prenylated/farnesylated protein (PFP)	1	0	0	0	1	CXXX motif	Cytosol	Cytosol	Cytosol	Cytosol	Cytosol	0	0	No	No	No	No	NS	NS	-0.10681	-0.0911224	NS	0.0456354	NS	NS	NS	NS	NS	-0.125551	-0.0809936	-0.111192	NS	0.081281	0.0967704	0.0668916	-0.0418321	-0.0604385	NS	-0.053308	-0.153299
CD151	CCAT	B. Prenylated/farnesylated protein (PFP)	1	0	0	0	1	CXXX motif	Secretory	Secretory	Secretory	Secretory	Secretory	0	0	No	No	No	No	-0.122285	NS	-0.171573	NS	NS	NS	NS	NS	NS	NS	NS	-0.129874	NS	NS	NS	-0.156233	-0.202932	-0.228988	NS	NS	-0.170117	-0.168935	NS
CENPF	CKVQ	B. Prenylated/farnesylated protein (PFP)	1	NA	NA	NA	1	Human cell line-based	NA	Mitochondria	Nuclear	Mitochondria	Nuclear	0	0	No	No	No	No	0.134083	-0.0769621	-0.0737655	-0.171528	0.710905	0.253235	0.36011	0.17206	0.226109	0.677609	0.584201	-0.334739	-0.241655	-0.213044	NS	-0.333308	-0.499281	-1.00427	NS	NS	-0.62747	-0.983967	-1.53621
CEP85	CVTQ	B. Prenylated/farnesylated protein (PFP)	1	NA	0	1	0	Human cell line-based	Cytosol	Cytosol	Cytosol	Cytosol	Cytosol	0	0	No	No	No	No	NS	NS	NS	-0.0983203	NS	NS	0.079307	0.133283	0.0937221	0.135415	-0.070349	-0.0307652	-0.262976	NS	NS	NS	-0.292839	-0.301881	0.107218	0.125819	NS	-0.375455	-0.518028
CERS1	CGCR	B. Prenylated/farnesylated protein (PFP)	1	NA	1	NA	NA	CXXX motif	Secretory	Secretory	Secretory	Missing	Missing	0	0	NA	No	NA	NA	NA	NS	NA	NA	NS	0.464198	NS	NS	NS	0.153808	NS	NS	NS	0.532429	NA	NA	NA	NA	NA	NA	NA	NA	NA
CSNK1A1	CNKL	B. Prenylated/farnesylated protein (PFP)	1	0	0	1	0	CXXX motif	Cytosol	Cytosol	Unclassified	Cytosol	Cytosol	0	0	No	No	No	No	NS	NS	0.14929	0.132711	NS	NS	NS	NS	NS	NS	-0.0501485	NS	NS	NS	NS	-0.199181	-0.232627	-0.36792	NS	NS	-0.155184	-0.230765	-0.26217
DDX3X	CCPS	B. Prenylated/farnesylated protein (PFP)	1	0	1	0	0	CXXX motif	NA	Unclassified	Unclassified	Secretory	Cytosol	0	0	No	No	No	No	NS	0.0563292	NS	NS	-0.0686313	-0.106696	NS	0.0652526	0.0813551	0.0694759	NS	-0.128672	NS	-0.0804727	NS	NS	-0.0965749	-0.129769	NS	NS	NS	-0.160057	-0.199925
FBXL20	CIIL	B. Prenylated/farnesylated protein (PFP)	1	NA	NA	NA	1	Peptide-based	Secretory	Secretory	Secretory	Secretory	Secretory	0	0	No	No	No	No	0.278982	NS	NS	0.301061	NS	NS	NS	-0.0840975	NS	-0.0969254	0.0900572	0.0586735	0.134398	NS	NS	NS	0.364495	0.844906	NS	NS	NS	0.447684	0.720071
FLII	CASP	B. Prenylated/farnesylated protein (PFP)	1	0	0	1	0	CXXX motif	Cytosol	Cytosol	Cytosol	Cytosol	Cytosol	0	0	No	No	No	No	NS	NS	-0.081662	-0.0432224	0.0450484	0.0628586	NS	0.0442576	NS	NS	NS	-0.0921657	0.0463297	-0.26546	NS	NS	0.0932814	0.174319	-0.0794387	NS	-0.103071	NS	0.114529
GNG5	CSFL	B. Prenylated/farnesylated protein (PFP)	1	1	NA	NA	NA	Peptide-based	Secretory	Secretory	Secretory	Secretory	Unclassified	0	0	No	No	No	No	NS	NS	0.0546602	-0.1528	NS	NS	NS	NS	NS	NS	NS	NS	NS	NS	NA	NA	NA	NA	NA	NA	NA	NA	NA
HGD	CVIQ	B. Prenylated/farnesylated protein (PFP)	1	1	NA	NA	NA	CXXX motif	Cytosol	Cytosol	Missing	Cytosol	Cytosol	0	0	No	NA	NA	NA	NS	NA	NA	NA	NS	NS	NS	NS	-0.0818432	-0.222738	-0.158721	NS	0.0954505	-0.142755	NS	-0.15366	NS	-0.326559	-0.136743	NS	NS	-0.241274	-0.350331
IFRD2	CAWP	B. Prenylated/farnesylated protein (PFP)	1	NA	0	0	1	CXXX motif	Cytosol	Cytosol	Cytosol	Cytosol	Cytosol	0	0	No	No	No	No	NS	NS	-0.10841	NS	-0.151037	0.178578	NS	NS	NS	0.19537	NS	-0.205323	-0.176188	NS	NS	NS	-0.151198	-0.329527	NS	NS	NS	-0.3363	-0.734468
KMT5A	CQTK	B. Prenylated/farnesylated protein (PFP)	1	NA	1	NA	NA	CXXX motif	Nuclear	Nuclear	Nuclear	Nuclear	Nuclear	0	0	No	No	No	No	NS	NS	0.188464	NS	0.139803	NS	NS	0.111627	0.141021	0.234111	0.444155	NS	-0.0726317	-0.0759962	NS	NS	NS	-0.445127	0.608609	0.616429	-0.369688	-0.67641	-1.17154
KPNA1	CNIL	B. Prenylated/farnesylated protein (PFP)	1	0	0	0	1	Peptide-based	Cytosol	Cytosol	Cytosol	Cytosol	Cytosol	0	0	No	No	No	No	NS	NS	-0.116328	-0.108772	NS	NS	NS	NS	NS	NS	NS	NS	-0.117371	-0.0568794	NS	NS	NS	-0.159354	0.13411	NS	0.1346	NS	-0.165491
KRT15	CRRQ	B. Prenylated/farnesylated protein (PFP)	1	NA	1	NA	NA	CXXX motif	Mitochondria	Unclassified	Unclassified	Unclassified	Mitochondria	0	0	No	No	No	No	NA	NS	0.163335	NS	NS	-0.231782	NS	NA	NA	NA	NA	NS	NS	NS	NA	NA	NA	NA	NA	NA	NA	NA	NA
LRRFIP1	CTMS	B. Prenylated/farnesylated protein (PFP)	1	1	0	0	0	Human cell line-based	Cytosol	Cytosol	Cytosol	Cytosol	Cytosol	0	0	No	No	No	No	NS	NS	-0.0677244	-0.0640765	0.080725	NS	NS	0.0396313	NS	NS	NS	-0.125415	0.0684794	-0.467554	NS	NS	0.357702	0.524417	NS	NS	NS	0.16457	0.250283
LRWD1	CPAS	B. Prenylated/farnesylated protein (PFP)	1	1	NA	NA	0	Peptide-based	Nuclear	Nuclear	Nuclear	Nuclear	Nuclear	0	0	No	No	No	No	NS	-0.0591763	0.131533	NS	-0.114412	-0.0768545	-0.0578926	NS	NS	NS	NS	NS	NS	0.0645459	NS	NS	NS	NS	NS	NS	NS	NS	NS
MAPKAPK3	CNNQ	B. Prenylated/farnesylated protein (PFP)	1	NA	0	0	1	CXXX motif	Cytosol	Cytosol	Cytosol	Cytosol	Cytosol	0	0	No	No	No	No	NS	NS	-0.11047	NS	0.109518	0.208583	0.134249	NS	NS	0.0837151	0.149219	0.163897	0.0809899	0.127232	NS	NS	NS	NS	0.213051	0.201793	0.290276	0.154259	0.142427
MEIOC	CRYP	B. Prenylated/farnesylated protein (PFP)	1	NA	NA	NA	1	CXXX motif	NA	Unclassified	Cytosol	Cytosol	Secretory	0	0	No	No	No	No	NA	NS	NS	-0.246632	NS	NS	NS	-0.293377	NS	NS	NS	-0.221308	NS	NS	NA	NA	NA	NA	NA	NA	NA	NA	NA
MIEN1	CVIL	B. Prenylated/farnesylated protein (PFP)	1	1	NA	NA	0	Peptide-based	Cytosol	Cytosol	Cytosol	Cytosol	Cytosol	0	0	No	No	No	No	NS	NS	-0.145614	NS	NS	0.0748158	NS	NS	NS	NS	NS	0.074525	NS	0.0515075	NS	NS	0.299256	0.36991	0.306474	0.328392	0.402326	0.433834	0.563468
MYADM	CIIF	B. Prenylated/farnesylated protein (PFP)	1	0	0	0	1	CXXX motif	Secretory	Secretory	Secretory	Secretory	Secretory	0	0	No	No	No	No	NS	NS	NS	NS	NS	NS	NS	NS	NS	NS	NS	NS	NS	NS	NA	NA	NA	NA	NA	NA	NA	NA	NA
NAP1L4	CKQQ	B. Prenylated/farnesylated protein (PFP)	1	1	0	0	0	Human cell line-based	Cytosol	Cytosol	Cytosol	Cytosol	Cytosol	0	0	No	No	No	No	-0.0761852	NS	-0.17603	-0.128834	NS	NS	NS	NS	NS	NS	NS	-0.0947749	NS	NS	NS	NS	NS	NS	-0.0886072	-0.0665748	NS	-0.069008	-0.162391
NUP85	CSFL, CLED	B. Prenylated/farnesylated protein (PFP)	1	0	0	0	1	Peptide-based	Nuclear	Nuclear	Nuclear	Nuclear	Nuclear	0	0	No	No	No	No	0.0940939	NS	NS	NS	NS	0.0478188	NS	NS	-0.0589418	NS	NS	-0.0679875	NS	NS	NS	0.109341	0.13131	NS	NS	NS	NS	NS	NS
NVL	CWGT	B. Prenylated/farnesylated protein (PFP)	1	NA	0	NA	1	CXXX motif	Nuclear	Nuclear	Nuclear	Nuclear	Nuclear	0	0	No	No	No	No	NS	NS	0.163975	NS	-0.167543	NS	NS	NS	NS	NS	NS	-0.0978818	NS	-0.0721178	NS	NS	NS	NS	NS	NS	NS	NS	-0.073249
PALM	CSIM	B. Prenylated/farnesylated protein (PFP)	1	NA	0	1	NA	Peptide-based	NA	Nuclear	Secretory	Secretory	Secretory	0	0	NA	No	No	No	NA	NS	NS	NA	-0.559422	-0.84516	-0.2193	-0.175308	-0.274518	-0.563726	-0.992725	NS	NS	0.395056	NS	0.179251	0.39199	0.502384	NS	NS	0.140963	0.462111	0.830366
PHKA2	CQMQ	B. Prenylated/farnesylated protein (PFP)	1	0	1	0	0	CXXX motif	Cytosol	Cytosol	Cytosol	Cytosol	Cytosol	0	0	No	No	No	No	NS	NS	-0.074425	-0.0765602	NS	NS	-0.10692	NS	NS	NS	-0.0894202	-0.0932015	-0.131377	NS	NS	NS	NS	-0.224121	NS	NS	NS	NS	-0.167337
PRICKLE2	CIIS, CNSL	B. Prenylated/farnesylated protein (PFP)	1	NA	NA	1	NA	CXXX motif	Cytosol	Missing	Missing	Cytosol	Cytosol	0	0	NA	NA	No	No	NA	NA	NS	NA	NS	0.186796	0.209978	NA	NA	NA	NA	NA	NA	NA	NA	NA	NA	NA	NA	NA	NA	NA	NA
PRPF8	CHPE	B. Prenylated/farnesylated protein (PFP)	1	0	0	1	0	CXXX motif	Nuclear	Nuclear	Nuclear	Nuclear	Nuclear	0	0	No	No	No	No	0.0351015	NS	0.113112	0.0426798	NS	0.0465977	NS	NS	NS	0.0314936	0.0543064	NS	-0.0267984	NS	NS	NS	NS	NS	NS	NS	NS	NS	NS
PYCR2	CMTN	B. Prenylated/farnesylated protein (PFP)	1	1	NA	0	0	CXXX motif	NA	Unclassified	Nuclear	Mitochondria	Mitochondria	0	0	No	No	No	No	NS	-0.0761397	0.0614797	NS	-0.0924253	0.12035	NS	-0.0556629	NS	0.104513	0.0765561	NS	NS	NS	NS	-0.199449	-0.53126	-0.879685	-0.0996928	-0.0874718	-0.271508	-0.608482	-0.712881
RAB11A	CQNI	B. Prenylated/farnesylated protein (PFP)	1	NA	0	1	0	Peptide-based	Secretory	Secretory	Secretory	Secretory	Secretory	0	0	No	No	No	No	NS	NS	NS	NS	-0.0766801	NS	NS	NS	NS	NS	NS	-0.20667	NS	NS	NS	-0.125783	-0.132037	-0.220229	-0.238578	-0.227846	-0.320277	-0.329971	-0.252755
RAB17	CCAH	B. Prenylated/farnesylated protein (PFP)	1	NA	0	NA	1	Peptide-based	Secretory	Secretory	Secretory	Secretory	Secretory	0	0	No	No	No	No	NS	NS	-0.0958791	NS	NS	0.227733	NS	NS	-0.102109	-0.235928	NS	0.254058	0.197342	0.0930573	NS	-0.404061	-0.344225	-0.496529	NS	NS	-0.193407	NS	NS
RAB18	CSVL	B. Prenylated/farnesylated protein (PFP)	1	1	0	0	0	Non-human cell line-based	Secretory	Secretory	Secretory	Secretory	Secretory	0	0	No	No	No	No	NS	0.0522936	0.044298	NS	-0.1069	NS	NS	0.0791768	0.0954631	NS	NS	NS	NS	-0.216432	NS	0.102201	0.121702	NS	NS	NS	0.233606	NS	-0.198847
RAB25	CISL	B. Prenylated/farnesylated protein (PFP)	1	NA	0	1	0	Peptide-based	Secretory	Secretory	Secretory	Secretory	Secretory	0	0	No	No	No	No	NS	NS	NS	NS	NS	NS	NS	NA	NA	NA	NA	NA	NA	NA	NA	NA	NA	NA	NA	NA	NA	NA	NA
RAB30	CNFN	B. Prenylated/farnesylated protein (PFP)	1	1	NA	NA	NA	Peptide-based	Secretory	Secretory	Secretory	Secretory	Secretory	0	0	No	No	No	NA	0.171571	NS	NS	NA	NS	NS	NS	NS	NS	NS	NS	-0.299712	-0.26825	-0.293077	NS	-0.286919	-0.340801	-0.324225	NS	NS	-0.60234	-0.749506	-0.861489
RAB37	CSFM	B. Prenylated/farnesylated protein (PFP)	1	1	NA	NA	NA	Peptide-based	Secretory	Secretory	Missing	Missing	Missing	0	0	No	NA	NA	NA	NS	NA	NA	NA	NA	NA	NA	NS	NS	-0.18668	-0.17238	-0.0992848	0.225337	0.13023	NS	-0.39431	-0.309902	-0.592613	-0.373907	-0.430123	-0.810285	-0.870286	-0.784331
RAB8A	CVLL	B. Prenylated/farnesylated protein (PFP)	1	1	0	0	0	Peptide-based	Secretory	Secretory	Secretory	Secretory	Secretory	0	0	No	No	No	No	0.0655954	0.0696644	0.123778	NS	-0.0877698	NS	NS	NS	NS	NS	NS	-0.061448	NS	-0.0745204	NS	NS	-0.194407	NS	NS	NS	-0.207605	-0.281295	-0.329978
RALA	CCIL	B. Prenylated/farnesylated protein (PFP)	1	1	0	0	0	Peptide-based	Secretory	Secretory	Secretory	Secretory	Secretory	0	0	No	No	No	No	NS	NS	0.0920025	NS	NS	0.0545668	NS	NS	NS	NS	NS	-0.167505	0.0657327	NS	NS	NS	0.24864	0.368843	NS	NS	-0.248308	NS	NS
RAP1B	CQLL	B. Prenylated/farnesylated protein (PFP)	1	1	0	0	0	Human cell line-based	Secretory	Secretory	Secretory	Secretory	Secretory	0	0	No	No	No	No	NS	NS	NS	NS	NS	NS	NS	NS	NS	NS	NS	-0.0378071	0.0801806	-0.0482798	NS	NS	NS	NS	NS	-0.132435	-0.162574	NS	0.134313
RAP2B	CVIL	B. Prenylated/farnesylated protein (PFP)	1	NA	0	1	0	Human cell line-based	Secretory	Secretory	Secretory	Secretory	Secretory	0	0	No	No	No	No	NS	0.127193	0.295783	0.176528	0.0611983	0.0889452	NS	NS	NS	NS	0.0828695	NS	0.0792413	0.100811	NS	NS	0.204312	0.366502	NS	NS	NS	0.239209	0.452371
RASSF7	CAGL	B. Prenylated/farnesylated protein (PFP)	1	1	NA	NA	0	CXXX motif	NA	Cytosol	Nuclear	Cytosol	Cytosol	0	0	No	No	No	No	NS	NS	NS	NS	NS	NS	NS	NS	NS	NS	-0.0931427	NS	NS	0.113469	NS	-0.160108	-0.397353	-0.559985	NS	NS	-0.155476	-0.407319	-0.529168
RCOR3	CSEC	B. Prenylated/farnesylated protein (PFP)	1	NA	NA	NA	1	CXXX motif	Nuclear	Nuclear	Nuclear	Nuclear	Nuclear	0	0	No	No	No	No	NS	-0.108094	NS	NS	0.0667622	NS	NS	-0.0798957	-0.0889505	-0.0586088	NS	0.0951847	0.0787916	0.191373	NS	NS	-0.21486	-0.191177	NS	NS	NS	NS	NS
RHOA	CLVL	B. Prenylated/farnesylated protein (PFP)	1	1	0	NA	0	Human cell line-based	Secretory	Unclassified	Secretory	Secretory	Secretory	0	0	No	No	No	No	-0.388428	-0.283825	-0.565773	-0.314442	NS	0.0674476	NS	NS	NS	NS	NS	NS	0.0531981	NS	NS	NS	-1.41595	-1.77918	-0.840203	NS	-1.09818	NS	-1.16731
RHOG	CILL	B. Prenylated/farnesylated protein (PFP)	1	1	0	0	0	Non-human cell line-based	Secretory	Unclassified	Secretory	Secretory	Secretory	0	0	No	No	No	No	NS	NS	NS	NS	NS	NS	NS	0.0519235	NS	NS	NS	NS	NS	NS	NS	NS	0.208655	0.266304	NS	NS	0.113567	0.116276	0.104936
RIC1	CSVS	B. Prenylated/farnesylated protein (PFP)	1	NA	NA	NA	1	Peptide-based	Cytosol	Unclassified	Cytosol	Unclassified	Cytosol	0	0	No	No	No	No	NA	NS	NS	NS	NS	NS	NS	NS	NS	NS	-0.114596	NS	NS	-0.212378	NS	0.791152	NS	NS	NS	NS	NS	NS	NS
RIN1	CCPS, CSQT	B. Prenylated/farnesylated protein (PFP)	1	NA	0	0	1	CXXX motif	Cytosol	Cytosol	Cytosol	Cytosol	Cytosol	0	0	No	No	No	No	-0.0884733	-0.0731481	-0.208466	-0.102468	-0.0857811	-0.122029	NS	0.218802	0.284934	0.231512	NS	0.140734	0.177046	0.0894332	NS	NS	-0.23403	-0.478114	NS	0.153206	NS	-0.14384	-0.398607
RPL21	CQEN	B. Prenylated/farnesylated protein (PFP)	1	0	0	1	0	Non-human cell line-based	Nuclear	Nuclear	Nuclear	Nuclear	Nuclear	0	0	No	No	No	No	NS	NS	0.0641834	-0.0377596	-0.0925563	NS	NS	NS	NS	NS	NS	-0.0883031	NS	-0.0362477	NS	NS	NS	NS	-0.177487	-0.176351	NS	-0.130492	-0.115107
SAV1	CYCI, CLHS	B. Prenylated/farnesylated protein (PFP)	1	NA	1	0	NA	CXXX motif	NA	Unclassified	Secretory	Secretory	Cytosol	0	0	No	No	No	No	NS	NS	NS	NS	NS	NS	NS	NS	NS	NS	NS	0.1006	NS	0.10477	NS	NS	NS	0.249895	0.174009	0.208067	0.287055	0.307326	0.525892
SLC5A6	CGTV	B. Prenylated/farnesylated protein (PFP)	1	NA	NA	1	NA	CXXX motif	Secretory	Secretory	Secretory	Secretory	Secretory	0	0	No	No	No	No	NS	NS	0.160831	NS	NS	NS	NS	-0.196463	NS	NS	NS	NS	-0.134263	NS	NS	0.359076	0.173768	NS	NS	NS	0.293423	0.179214	NS
SNU13	CGVS	B. Prenylated/farnesylated protein (PFP)	1	1	0	0	0	CXXX motif	Nuclear	Nuclear	Nuclear	Nuclear	Nuclear	0	0	No	No	No	No	NS	NS	0.14236	0.0859453	NS	0.114621	NS	NS	NS	NS	0.0634797	-0.0490124	-0.0577422	NS	NS	0.161496	0.19828	0.29657	NS	NS	NS	NS	NS
SPAG5	CTKQ	B. Prenylated/farnesylated protein (PFP)	1	NA	0	1	0	CXXX motif	Cytosol	Cytosol	Cytosol	Cytosol	Cytosol	0	0	No	No	No	No	NS	-0.170283	NS	-0.217335	NS	-0.0837791	NS	NS	-0.12099	-0.0856875	-0.151405	-0.313117	-0.449758	-0.321819	NS	NS	-0.593428	-1.055	NS	NS	-0.234512	-0.868496	-1.5118
SRGAP2	CYGF	B. Prenylated/farnesylated protein (PFP)	1	NA	1	0	0	CXXX motif	Cytosol	Unclassified	Cytosol	Cytosol	Cytosol	0	0	No	No	No	No	NS	NS	-0.0789839	-0.189752	0.0561846	NS	NS	-0.0785577	-0.0778702	-0.0589274	0.0548213	NS	NS	NS	NS	0.247364	0.212692	0.138144	0.29598	0.333277	0.331716	0.24015	NS
SRSF5	CGLS	B. Prenylated/farnesylated protein (PFP)	1	1	0	0	0	CXXX motif	Nuclear	Nuclear	Nuclear	Nuclear	Nuclear	0	0	No	No	No	No	0.130217	NS	0.286338	0.23643	NS	NS	NS	NS	NS	NS	0.0673097	NS	NS	0.0769382	NS	NS	NS	NS	NS	NS	NS	NS	NS
TMBIM6	CFTL	B. Prenylated/farnesylated protein (PFP)	1	0	0	1	0	CXXX motif	Secretory	Secretory	Secretory	Secretory	Secretory	0	0	No	No	No	No	0.256253	0.188083	0.117735	0.316449	NS	NS	NS	NS	NS	-0.121358	NS	0.121336	0.243437	NS	NS	-0.650017	0.27129	0.690881	-0.546238	-0.614324	-0.901395	0.326864	0.47652
TMCO3	CYCS	B. Prenylated/farnesylated protein (PFP)	1	NA	NA	NA	1	CXXX motif	Secretory	Secretory	Secretory	Secretory	Secretory	0	0	No	No	No	No	NS	NS	0.0895807	-0.205235	NS	NS	NS	NS	NS	NS	NS	0.106748	0.276595	0.126282	NS	-0.274631	-0.218319	-0.170938	NS	-0.148491	-0.279582	-0.301766	NS
TMEM214	CHEA	B. Prenylated/farnesylated protein (PFP)	1	0	0	0	1	CXXX motif	Secretory	Secretory	Secretory	Secretory	Secretory	0	0	No	No	No	No	NS	NS	0.127441	0.131167	-0.158882	NS	NS	NS	NS	NS	-0.0836303	NS	0.0914783	NS	NS	NS	-0.0900776	-0.100455	NS	NS	NS	-0.128928	-0.120101
TMX2	CQLV	B. Prenylated/farnesylated protein (PFP)	1	0	1	NA	0	CXXX motif	Secretory	Secretory	Secretory	Secretory	Secretory	0	0	No	No	No	No	NS	0.17251	0.0998941	0.180411	NS	NS	NS	NS	NS	NS	-0.0512984	-0.0431064	0.296573	NS	NS	NS	-0.136157	NS	-0.185564	-0.172869	-0.185305	-0.184989	NS
UBAP2	CPVA	B. Prenylated/farnesylated protein (PFP)	1	NA	1	0	0	CXXX motif	Cytosol	Cytosol	Cytosol	Cytosol	Cytosol	0	0	No	No	No	No	NS	0.207286	0.151759	0.149435	-0.091312	0.146701	NS	0.0938848	0.104317	0.106684	0.0607236	-0.0964113	NS	-0.0767925	NS	NS	-0.290947	-0.47176	NS	NS	NS	-0.331318	-0.402343
WDR11	CWYK	B. Prenylated/farnesylated protein (PFP)	1	1	0	0	0	CXXX motif	Cytosol	Unclassified	Cytosol	Unclassified	Cytosol	0	0	No	No	No	No	0.0560705	NS	-0.08361	NS	NS	0.0574967	NS	NS	NS	NS	0.0398563	0.111151	NS	0.0513865	NS	NS	0.115681	0.174903	NS	NS	0.16724	0.226024	0.323305
HSD17B4	NA	C. Enriched protein	4	1	1	1	1	Non-human cell line-based	Secretory	Secretory	Secretory	Secretory	Secretory	0	0	No	No	No	No	0.0681865	NS	0.0562614	0.0956672	-0.064034	-0.0500849	-0.058527	NS	-0.0414754	-0.0606448	NS	0.104133	0.11561	0.0484621	NS	NS	NS	NS	-0.0765445	NS	NS	0.121613	0.227019
RAB10	NA	C. Enriched protein	4	1	1	1	1	Human cell line-based	Secretory	Secretory	Secretory	Secretory	Secretory	0	0	No	No	No	No	NS	NS	NS	NS	NS	NS	NS	NS	NS	-0.0577513	-0.0297802	NS	0.0429071	-0.0767545	NS	NS	0.0948458	NS	NS	NS	0.0835994	0.0853132	NS
LAMP2	NA	C. Enriched protein	3	0	1	1	1	NA	Secretory	Secretory	Secretory	Secretory	Secretory	0	0	No	No	No	No	NS	NS	-0.0854451	NS	NS	NS	NS	NS	-0.0677245	-0.0817036	NS	0.192023	0.181183	0.0424777	NS	NS	NS	0.289941	-0.252619	-0.256673	-0.243474	0.16813	0.642764
NACA	NA	C. Enriched protein	3	0	1	1	1	NA	Cytosol	Cytosol	Cytosol	Cytosol	Cytosol	0	0	No	No	No	No	0.0403095	0.174003	0.142152	0.0531301	NS	NS	NS	0.0856771	0.0747246	NS	NS	-0.0906309	-0.0828522	-0.0535847	NS	NS	-0.0874108	NS	NS	NS	-0.139788	-0.186567	-0.190906
RFT1	NA	C. Enriched protein	3	NA	1	1	1	NA	Secretory	Secretory	Unclassified	Secretory	Secretory	0	0	No	No	No	No	NS	NS	NS	NS	NS	NS	NS	NS	NS	NS	NS	NS	NS	-0.121393	NS	NS	NS	NS	-0.329171	-0.309704	NS	NS	-0.344822
TMEM161B	NA	C. Enriched protein	3	NA	1	1	1	NA	Secretory	Secretory	Secretory	Secretory	Secretory	0	0	No	No	No	No	NS	NS	NS	NS	NS	NS	NS	NS	NS	NS	NS	NS	0.165545	NS	NS	NS	NS	NS	NS	NS	NS	NS	0.154636
VKORC1L1	NA	C. Enriched protein	3	0	1	1	1	NA	Secretory	Secretory	Secretory	Secretory	Secretory	0	1	No	Cyto to NonCyto	No	No	NS	NS	NS	NS	NS	NS	NS	NS	NS	NS	0.087324	0.0960915	NS	0.144169	NS	NS	0.204767	NS	0.207034	0.250475	0.305139	0.259704	0.246496
ANLN	NA	C. Enriched protein	2	0	1	NA	1	NA	Nuclear	Nuclear	Nuclear	Nuclear	Nuclear	0	0	No	No	No	No	-0.0939721	NS	NS	-0.578487	NS	NS	NS	-0.0762528	-0.164442	0.397791	0.105444	-0.497584	-0.22767	-0.263482	NS	-0.1492	-0.813665	-1.33795	-0.188662	-0.184341	-0.8126	-1.65384	-2.24521
ATG9A	NA	C. Enriched protein	2	0	0	1	1	NA	Secretory	Secretory	Secretory	Secretory	Secretory	0	0	No	No	No	No	-0.272877	-0.0700724	-0.133567	-0.0938812	NS	NS	NS	-0.0867037	-0.0636676	-0.0806657	NS	0.0770715	-0.0543637	-0.0422306	NS	NS	-0.294039	-0.308968	NS	NS	NS	-0.259321	-0.565896
B2M	NA	C. Enriched protein	2	NA	1	1	NA	NA	Secretory	Secretory	Secretory	Secretory	Secretory	0	0	No	No	No	No	-0.22941	-0.129034	-0.336702	NS	NS	NS	NS	NS	NS	NS	NS	-0.233391	-0.30913	-0.239034	NS	0.73505	1.04869	1.19463	-0.18738	-0.222683	0.463097	1.13742	1.3301
BAG4	NA	C. Enriched protein	2	NA	1	1	NA	NA	Cytosol	Unclassified	Cytosol	Unclassified	Cytosol	0	0	No	No	No	No	NS	NS	NS	NS	NS	NS	NS	-0.0975861	NS	-0.099232	NS	0.0625461	NS	NS	NS	NS	NS	NS	NS	NS	NS	-0.147844	-0.252377
BLM	NA	C. Enriched protein	2	NA	1	NA	1	NA	Nuclear	Nuclear	Nuclear	Nuclear	Nuclear	0	0	No	No	No	No	NS	NS	NS	NS	-0.21736	NS	NS	-0.0899849	-0.165742	0.328997	-0.0808455	-0.34055	-0.202053	-0.0865	NS	NS	-0.251416	-0.524648	NS	NS	NS	-0.489643	-1.04029
CD47	NA	C. Enriched protein	2	0	1	1	0	NA	Secretory	Secretory	Secretory	Secretory	Secretory	0	0	No	No	No	No	NS	NS	NS	NS	NS	NS	NS	NS	NS	NS	NS	NS	-0.0747102	NS	NS	0.60647	0.732763	0.794773	NS	NS	0.705605	0.865146	0.90555
CD63	NA	C. Enriched protein	2	1	0	1	0	NA	Secretory	Secretory	Secretory	Secretory	Secretory	0	0	No	No	No	No	-0.106244	NS	-0.130456	NS	NS	-0.111895	-0.152107	-0.16052	-0.133193	-0.0874113	NS	-0.0835367	0.309558	0.332631	NS	-0.232749	-0.153595	0.457229	NS	NS	-0.194957	0.21601	0.65121
CD9	NA	C. Enriched protein	2	NA	1	1	0	NA	Secretory	Secretory	Secretory	Secretory	Secretory	0	0	No	No	No	No	NS	NS	-0.12236	-0.316884	NS	0.104977	NS	NS	-0.0847103	NS	-0.0768385	-0.493813	-0.224739	-0.168874	NS	NS	NS	NS	-0.319394	-0.371163	-0.528562	-0.543542	-0.57029
CROCC	NA	C. Enriched protein	2	0	1	0	1	NA	Cytosol	Cytosol	Cytosol	Unclassified	Unclassified	0	0	No	No	No	No	NS	NS	NS	NS	NS	NS	NS	0.0398885	0.0807837	0.0891507	0.0700913	NS	NS	NS	NS	NS	NS	0.2482	0.336149	0.253634	NS	0.256653	0.222203
DOPEY2	NA	C. Enriched protein	2	0	1	1	0	NA	Cytosol	Cytosol	Cytosol	Cytosol	Cytosol	0	0	No	No	No	No	NS	-0.0463479	-0.139115	NS	-0.154337	NS	NS	NA	NA	NA	NA	NA	NA	NA	NA	NA	NA	NA	NA	NA	NA	NA	NA
FAM213A	NA	C. Enriched protein	2	0	1	1	NA	NA	Secretory	Secretory	Secretory	Secretory	Secretory	0	0	No	No	No	No	NS	NS	NS	NS	-0.10227	NS	NS	NA	NA	NA	NA	NA	NA	NA	NA	NA	NA	NA	NA	NA	NA	NA	NA
FANCI	NA	C. Enriched protein	2	NA	1	NA	1	NA	Nuclear	Unclassified	Unclassified	Nuclear	Nuclear	0	0	No	No	No	No	NS	-0.100485	NS	NS	-0.253636	NS	-0.106899	NS	-0.153523	NS	-0.186251	-0.191144	-0.113696	-0.11041	NS	0.153975	-0.140369	-0.433739	NS	0.0785821	0.079987	-0.348675	-0.91694
GOLM1	NA	C. Enriched protein	2	0	1	0	1	NA	Secretory	Secretory	Secretory	Secretory	Secretory	0	0	No	No	No	No	-0.12298	NS	0.130759	0.11937	NS	-0.0889094	NS	NS	0.030642	-0.0605729	-0.119042	NS	NS	NS	NS	-0.179625	-0.389143	-0.177239	NS	NS	-0.19014	-0.209473	-0.112148
GPI	NA	C. Enriched protein	2	0	1	0	1	NA	Cytosol	Cytosol	Cytosol	Cytosol	Cytosol	0	0	No	No	No	No	NS	NS	-0.145689	-0.0895594	-0.0750734	-0.0459744	-0.0512473	0.0328068	NS	-0.0301813	-0.0374722	0.0616578	0.0833178	NS	NS	NS	NS	-0.146482	-0.102359	-0.0881837	-0.0656584	-0.109344	-0.226408
HAUS3	NA	C. Enriched protein	2	NA	NA	1	1	NA	Cytosol	Cytosol	Cytosol	Cytosol	Cytosol	0	0	No	No	No	No	NS	NS	-0.106188	-0.0905102	-0.122147	NS	-0.0872383	NS	NS	0.0534461	-0.0857998	-0.138958	-0.0809299	NS	NA	NA	NA	NA	NA	NA	NA	NA	NA
HIST1H1B	NA	C. Enriched protein	2	1	1	0	0	NA	Nuclear	Nuclear	Nuclear	Nuclear	Nuclear	0	0	No	No	No	No	0.0810316	NS	0.0872835	0.0757446	NS	-0.0676698	NS	NA	NA	NA	NA	NA	NA	NA	NA	NA	NA	NA	NA	NA	NA	NA	NA
HSP90AB1	NA	C. Enriched protein	2	0	1	1	0	Non-human cell line-based	Cytosol	Cytosol	Cytosol	Cytosol	Cytosol	0	0	No	No	No	No	-0.0490462	NS	-0.0856729	-0.152558	-0.0570398	-0.0862084	NS	0.0423251	0.0543862	0.0443396	NS	-0.114769	-0.0521992	NS	NS	NS	NS	-0.115376	-0.113613	-0.0996093	-0.090996	-0.184701	-0.33562
HYOU1	NA	C. Enriched protein	2	0	1	0	1	NA	Nuclear	Nuclear	Nuclear	Nuclear	Nuclear	0	0	No	No	No	No	0.0427746	0.0295841	NS	-0.0666891	-0.109099	NS	NS	NS	NS	NS	-0.0518442	NS	-0.140964	NS	NS	NS	0.180725	0.37401	NS	NS	NS	0.264235	0.412917
KDM2A	NA	C. Enriched protein	2	NA	0	1	1	NA	Nuclear	Nuclear	Nuclear	Nuclear	Nuclear	0	0	No	No	No	No	0.0835042	0.152967	0.0924948	0.171355	NS	-0.0772124	NS	NS	NS	NS	NS	-0.142741	-0.12471	-0.0921112	NS	NS	-0.356421	-0.437479	-0.179619	-0.161555	-0.197143	-0.460509	-0.500541
KIF18A	NA	C. Enriched protein	2	NA	1	NA	1	NA	Nuclear	Unclassified	Nuclear	Nuclear	Nuclear	0	0	No	No	No	No	NS	-0.175723	NS	-0.273825	0.168076	NS	NS	NS	-0.197378	0.50035	0.239938	-0.446791	-0.338253	-0.249172	NS	0.212509	NS	-0.44338	NS	NS	0.392511	-0.260862	-1.11435
MARCHF6	NA	C. Enriched protein	2	NA	1	1	NA	NA	NA	NA	NA	NA	NA	0	0	No	No	No	NA	NS	NS	0.105608	NS	NS	NS	NS	0.0638758	NS	-0.0792136	-0.0832467	NS	NS	-0.0898062	NS	-0.52556	-0.370444	-0.500147	NS	NS	-0.606831	-0.395187	-0.353219
MFSD10	NA	C. Enriched protein	2	0	1	1	0	NA	NA	Secretory	Unclassified	Secretory	Nuclear	0	0	No	No	No	No	NS	-0.0680142	NS	NS	0.1342	NS	NS	NS	NS	NS	NS	0.0953628	0.0590163	0.0617276	NS	NS	0.133066	NS	NS	NS	NS	NS	NS
MYO1B	NA	C. Enriched protein	2	0	1	1	0	NA	Secretory	Secretory	Secretory	Secretory	Secretory	0	0	No	No	No	No	NS	0.0721878	0.132016	NS	0.094459	0.15668	NS	0.0397153	0.0538292	0.083662	0.0780006	-0.0455472	NS	0.109266	NS	NS	NS	-0.0640123	-0.0765318	NS	NS	-0.121735	-0.147864
NEK9	NA	C. Enriched protein	2	1	0	0	1	NA	Cytosol	Cytosol	Cytosol	Cytosol	Cytosol	0	0	No	No	No	No	NS	NS	-0.19182	-0.126739	NS	0.128398	NS	NS	NS	NS	NS	0.147715	NS	NS	NS	NS	NS	NS	NS	NS	NS	NS	NS
NOC3L	NA	C. Enriched protein	2	0	1	0	1	NA	Nuclear	Nuclear	Nuclear	Nuclear	Nuclear	0	0	No	No	No	No	0.0861667	NS	0.15377	0.121955	-0.119175	0.147377	NS	0.0771633	0.0892304	0.127696	-0.0504916	-0.0539363	-0.0367699	NS	NS	NS	0.162112	0.283518	-0.0912735	NS	NS	0.195094	0.199402
PANX1	NA	C. Enriched protein	2	NA	1	0	1	NA	Secretory	Secretory	Secretory	Secretory	Secretory	0	0	No	No	No	No	NS	NS	NS	0.17361	0.126094	NS	NS	0.129062	0.181574	0.124771	NS	-0.10864	-0.154519	-0.0975607	NS	0.46126	0.345244	0.399146	NS	NS	0.587649	0.512181	0.392683
PDS5A	NA	C. Enriched protein	2	0	1	1	0	NA	Nuclear	Nuclear	Nuclear	Nuclear	Nuclear	0	0	No	No	No	No	NS	NS	0.104157	NS	-0.0449045	NS	-0.0416078	-0.0507267	-0.063329	-0.0503648	-0.0296855	-0.0723258	NS	-0.0321576	NS	0.0882588	NS	NS	NS	NS	NS	-0.0811522	-0.184033
PIK3CA	NA	C. Enriched protein	2	0	1	0	1	NA	Cytosol	Cytosol	Cytosol	Cytosol	Cytosol	0	0	No	No	No	No	NS	-0.0610443	-0.108424	-0.0741917	0.0595438	0.0645729	NS	NS	NS	NS	0.107153	0.0982156	0.0643588	-0.166387	NS	NS	NS	NS	NS	NS	NS	NS	NS
PLPP2	NA	C. Enriched protein	2	NA	NA	1	1	NA	Secretory	Secretory	Secretory	Secretory	Secretory	0	0	No	No	No	No	NS	-0.196467	-0.077655	-0.119265	NS	NS	NS	-0.147158	-0.195497	-0.154928	-0.149887	NS	NS	NS	NS	NS	-0.318591	-0.317073	NS	NS	NS	NS	NS
POLR2I	NA	C. Enriched protein	2	NA	0	1	1	NA	NA	Cytosol	Nuclear	Cytosol	Nuclear	0	0	No	No	No	No	NS	NS	NS	NS	NS	NS	NS	NS	NS	NS	NS	NS	NS	NS	NS	NS	-0.113058	-0.347187	NS	NS	-0.178067	-0.140384	-0.299985
PSIP1	NA	C. Enriched protein	2	1	1	NA	0	NA	Nuclear	Nuclear	Nuclear	Nuclear	Nuclear	0	0	No	No	No	No	NS	NS	0.0958789	NS	NS	0.081186	NS	-0.0506268	-0.0973869	NS	0.0908244	0.050709	0.06236	0.1559	NS	NS	0.129483	0.233158	0.12357	0.111081	0.186895	0.266831	0.271566
RAB15	NA	C. Enriched protein	2	1	0	0	1	NA	Secretory	Secretory	Secretory	Secretory	Secretory	0	0	No	No	No	No	NS	NS	NS	NS	NS	NS	NS	NS	NS	-0.0815716	-0.123647	NS	NS	0.0936293	NS	-0.262302	-0.632125	-1.01636	NS	NS	-0.324604	-0.64708	-0.973715
RAB35	NA	C. Enriched protein	2	1	0	1	0	NA	Secretory	Secretory	Secretory	Secretory	Secretory	0	0	No	No	No	No	0.0853664	NS	0.0571193	0.0833255	NS	0.0713189	NS	NS	NS	-0.0571783	NS	NS	0.0587731	NS	NS	NS	NS	0.0854203	NS	NS	NS	0.0636776	0.0620633
RER1	NA	C. Enriched protein	2	NA	0	1	1	NA	Secretory	Secretory	Secretory	Secretory	Secretory	0	0	No	No	No	No	NS	NS	0.219278	NS	NS	NS	NS	NS	-0.0604232	-0.0795768	NS	NS	NS	NS	NS	NS	NS	NS	NS	NS	NS	NS	NS
RPL27	NA	C. Enriched protein	2	0	1	1	0	NA	Nuclear	Nuclear	Nuclear	Nuclear	Nuclear	0	0	No	No	No	No	NS	0.0669089	0.081474	NS	NS	NS	NS	NS	0.0333722	0.0407687	NS	-0.0665564	NS	-0.0554935	NS	NS	NS	NS	-0.10606	-0.108517	NS	NS	NS
RPL6	NA	C. Enriched protein	2	0	1	1	0	NA	Nuclear	Nuclear	Nuclear	Nuclear	Nuclear	0	0	No	No	No	No	NS	0.0634942	0.101228	NS	-0.085764	NS	NS	NS	0.0472858	0.0461528	NS	-0.0567607	NS	-0.0256654	NS	NS	0.115299	0.0810248	-0.140817	-0.144363	-0.0947219	-0.0790299	-0.0842747
RRP12	NA	C. Enriched protein	2	0	1	1	0	NA	Nuclear	Nuclear	Nuclear	Nuclear	Nuclear	0	0	No	No	No	No	0.0696997	0.101756	0.218085	0.220483	NS	0.138259	0.0486856	0.123143	0.127015	0.112509	NS	NS	NS	-0.0348166	NS	NS	0.129272	0.179323	NS	NS	0.155964	0.23057	0.222877
SCAMP2	NA	C. Enriched protein	2	0	0	1	1	NA	Secretory	Secretory	Secretory	Secretory	Secretory	0	0	No	No	No	No	NS	NS	NS	0.0984946	NS	NS	NS	NS	NS	NS	NS	0.207692	0.158851	NS	NS	NS	NS	NS	NS	NS	NS	NS	0.243402
SDHC	NA	C. Enriched protein	2	0	1	0	1	NA	Mitochondria	Unclassified	Unclassified	Mitochondria	Mitochondria	0	0	No	No	No	No	NS	NS	NS	0.20881	NS	0.226837	NS	NS	NS	NS	0.145887	NS	NS	NS	NS	NS	NS	NS	-0.518839	-0.428897	NS	-0.318764	NS
SLC44A2	NA	C. Enriched protein	2	0	1	1	NA	NA	Secretory	Secretory	Secretory	Secretory	Secretory	0	0	No	No	No	No	NS	NS	-0.107226	-0.115592	NS	NS	NS	NS	-0.243316	-0.259451	NS	NS	-0.235874	NS	NA	NA	NA	NA	NA	NA	NA	NA	NA
SLC7A1	NA	C. Enriched protein	2	NA	1	1	0	NA	Secretory	Secretory	Secretory	Secretory	Secretory	0	0	No	No	No	No	NS	NS	NS	NS	NS	NS	NS	NS	-0.139872	NS	NS	0.112171	0.10009	NS	NA	NA	NA	NA	NA	NA	NA	NA	NA
SOAT1	NA	C. Enriched protein	2	NA	1	1	0	Non-human cell line-based	Secretory	Secretory	Secretory	Secretory	Secretory	0	0	No	No	No	No	NS	NS	NS	0.0614105	NS	NS	NS	-0.0646747	-0.0944141	-0.0699693	0.0496328	NS	NS	-0.0441141	NS	0.0992869	-0.205183	-0.280593	NS	NS	0.103237	-0.0901931	-0.123106
STAT5B	NA	C. Enriched protein	2	NA	1	1	0	NA	Cytosol	Cytosol	Cytosol	Cytosol	Cytosol	0	0	No	No	No	No	NS	NS	NS	NS	NS	NS	NS	NS	NS	NS	NS	0.27593	NS	NS	NS	NS	NS	NS	NS	NS	NS	NS	NS
SURF1	NA	C. Enriched protein	2	NA	0	1	1	NA	Mitochondria	Mitochondria	Mitochondria	Mitochondria	Mitochondria	0	0	No	No	No	No	NS	-0.0738544	NS	0.174442	-0.0568542	NS	NS	NS	NS	NS	NS	0.0770152	0.0436346	-0.0666338	-0.136831	NS	-0.110282	-0.185243	-0.123241	-0.134874	-0.0992994	-0.109847	NS
TKTL2	NA	C. Enriched protein	2	0	0	1	1	NA	Cytosol	Cytosol	Unclassified	Cytosol	Unclassified	0	1	No	No	Cyto to NonCyto	No	NS	NS	NS	NS	NA	NA	NA	NS	-0.0818107	-0.0741799	NS	NS	NS	NS	NS	NS	0.300919	0.324851	NS	NS	NS	0.298015	0.521495
TUBB2A	NA	C. Enriched protein	2	1	0	0	1	NA	Cytosol	Cytosol	Cytosol	Cytosol	Cytosol	0	0	No	No	No	No	NS	NS	NS	NS	NS	NS	NS	NS	NS	NS	NS	NS	NS	NS	NS	NS	NS	NS	NS	NS	NS	NS	NS
UNC93B1	NA	C. Enriched protein	2	NA	1	1	NA	NA	Secretory	Secretory	Secretory	Secretory	Secretory	0	0	No	No	No	No	NS	NS	NS	NS	NS	0.152059	NS	-0.0763368	-0.133199	-0.0750182	NS	-0.0744876	-0.113575	0.0451731	NS	0.216696	NS	NS	NS	NS	NS	NS	NS
URB1	NA	C. Enriched protein	2	NA	0	1	1	NA	Nuclear	Nuclear	Nuclear	Nuclear	Nuclear	0	0	No	No	No	No	NS	NS	0.202769	0.142813	NS	0.107172	NS	0.148765	0.140153	0.09974	NS	-0.111017	-0.0913054	-0.0503363	NS	NS	-0.124114	-0.122669	-0.0891917	-0.108737	-0.096436	-0.182015	-0.199472
USP48	NA	C. Enriched protein	2	1	1	0	0	NA	Nuclear	Nuclear	Nuclear	Nuclear	Nuclear	0	0	No	No	No	No	NS	NS	0.0986216	0.109785	NS	NS	NS	NS	NS	NS	0.0840569	NS	NS	NS	NS	NS	NS	NS	0.112679	0.11577	0.198297	NS	NS
USP9Y	NA	C. Enriched protein	2	0	NA	1	1	NA	Cytosol	Cytosol	Cytosol	Cytosol	Cytosol	0	0	No	No	No	No	NS	NS	-0.170397	NS	NS	NS	NS	NS	NS	NS	NS	NA	NA	NA	NA	NA	NA	NA	NA	NA	NA	NA	NA
WDFY3	NA	C. Enriched protein	2	NA	1	0	1	NA	Cytosol	Cytosol	Cytosol	Cytosol	Cytosol	0	0	No	No	No	No	NS	-0.0813267	-0.142665	-0.082026	NS	NS	NS	NS	-0.0464083	-0.0372457	-0.0425622	0.230231	0.12784	0.125553	NS	-0.136399	-0.113595	-0.183541	0.104506	NS	NS	0.102078	0.0886134
WFS1	NA	C. Enriched protein	2	NA	1	1	0	NA	Secretory	Secretory	Secretory	Secretory	Secretory	0	0	No	No	No	No	NS	NS	NS	NS	-0.168815	NS	NS	NS	NS	NS	NS	0.136465	0.148753	NS	NS	NS	NS	NS	0.163928	0.132706	0.175216	0.167565	0.191613
XPO7	NA	C. Enriched protein	2	0	0	1	1	NA	Cytosol	Cytosol	Cytosol	Cytosol	Cytosol	0	0	No	No	No	No	NS	NS	-0.149173	-0.0479296	NS	NS	NS	NS	NS	NS	NS	0.0321132	NS	NS	NS	NS	0.111035	NS	NS	NS	0.0968713	0.102853	0.0936618
ZNF217	NA	C. Enriched protein	2	NA	0	1	1	NA	Nuclear	Nuclear	Nuclear	Nuclear	Nuclear	0	0	No	No	No	No	NA	0.234721	0.416854	0.201244	-0.131815	-0.105351	NS	NS	0.0416084	0.0598901	-0.0817501	-0.241317	-0.233561	-0.183044	NS	NS	NS	0.105762	-0.18754	-0.167127	-0.162947	-0.363882	-0.295893
ZYG11B	NA	C. Enriched protein	2	NA	1	0	1	NA	Cytosol	Cytosol	Cytosol	Cytosol	Cytosol	0	0	No	No	No	No	NS	NS	-0.1478	NS	-0.159776	NS	NS	NS	-0.0510064	-0.073481	-0.102698	-0.0765647	-0.138373	-0.134361	NS	NS	NS	NS	-0.18755	-0.163993	NS	-0.22447	-0.300336
GYS2	NA	C. Enriched protein	1	NA	1	NA	NA	NA	NA	NA	NA	NA	NA	NA	NA	NA	NA	NA	NA	NA	NS	NA	NA	NS	NS	NS	0.111388	0.170889	0.137386	0.0982937	0.108692	0.344598	0.075953	NS	-0.263162	NS	-0.119903	NS	NS	-0.212596	-0.14269	NS
MARCH5	NA	C. Enriched protein	1	NA	0	1	NA	NA	Mitochondria	Mitochondria	Mitochondria	Mitochondria	Mitochondria	NA	NA	NA	NA	NA	NA	NS	NS	0.0746133	NS	NA	NA	NA	NA	NA	NA	NA	NA	NA	NA	NA	NA	NA	NA	NA	NA	NA	NA	NA
ALDH1A1	NA	C. Enriched protein	1	1	NA	NA	NA	NA	Cytosol	Cytosol	Unclassified	Unclassified	Cytosol	1	0	No	NonCyto to Cyto	No	No	0.0458464	NA	NA	NA	NS	NS	NS	NS	-0.0489341	-0.100316	-0.050821	NS	0.0684231	0.194588	NS	-0.123812	-0.0704785	-0.250208	-0.0571891	NS	-0.0514339	-0.0856828	-0.212448
NUCKS1	NA	C. Enriched protein	1	NA	NA	0	1	NA	NA	Unclassified	Nuclear	Cytosol	Nuclear	1	1	No	NonCyto to Cyto	Cyto to NonCyto	No	-0.100414	-0.23844	NS	0.24808	NS	NS	NS	NS	-0.268385	NS	NS	NS	NS	NS	NS	-0.272886	NS	0.304758	NS	-0.212387	-0.298667	NS	NS
RNF14	NA	C. Enriched protein	1	NA	0	0	1	NA	Cytosol	Cytosol	Cytosol	Cytosol	Cytosol	1	0	No	No	No	NonCyto to Cyto	NS	-0.108257	-0.223884	NS	NS	-0.114597	NS	NS	NS	-0.109192	-0.0499672	-0.0367574	NS	0.125318	NS	-0.124087	-0.230268	-0.13783	NS	NS	-0.103335	-0.162991	NS
ACAA2	NA	C. Enriched protein	1	0	0	0	1	NA	NA	Nuclear	Nuclear	Mitochondria	Unclassified	0	0	No	No	No	No	NS	NS	0.0603386	NS	0.045779	NS	NS	NS	NS	-0.0444927	0.0452617	0.124245	0.17919	0.0497664	NS	NS	0.0900787	0.231356	NS	NS	NS	0.190957	0.397159
ACBD6	NA	C. Enriched protein	1	NA	NA	0	1	NA	Cytosol	Cytosol	Cytosol	Cytosol	Cytosol	0	0	No	No	No	No	NS	NS	-0.124138	NS	NS	0.166859	0.169223	0.098494	NS	NS	0.0664838	0.104658	0.171961	0.241111	NS	NS	-0.22037	-0.166215	NS	NS	-0.141157	-0.179462	-0.169281
ACSL1	NA	C. Enriched protein	1	NA	0	1	0	Non-human cell line-based	Secretory	Secretory	Secretory	Secretory	Secretory	0	0	No	No	No	No	NS	NS	0.0390939	0.0680162	-0.0776925	NS	-0.110434	-0.0613206	-0.0817146	-0.164149	-0.0986771	0.134934	0.176518	-0.136188	NS	-0.137633	-0.0886785	NS	NS	NS	NS	0.0948111	0.506658
ACTN1	NA	C. Enriched protein	1	0	1	0	0	NA	Cytosol	Cytosol	Cytosol	Cytosol	Cytosol	0	0	No	No	No	No	NS	0.0908932	0.0357654	NS	0.126461	0.132744	NS	NS	NS	NS	NS	0.0231391	0.0521837	0.125561	NS	NS	0.0443978	0.0425052	0.0710492	0.0582376	0.131498	0.125965	NS
ACTN4	NA	C. Enriched protein	1	0	1	0	0	NA	Cytosol	Unclassified	Cytosol	Unclassified	Cytosol	0	0	No	No	No	No	NS	0.0524099	NS	NS	0.0897494	0.0874117	NS	0.029255	0.0220783	0.0280024	NS	-0.0496851	NS	0.0423097	NS	NS	0.0586738	0.0505964	NS	NS	NS	NS	-0.0827997
ADGRG6	NA	C. Enriched protein	1	NA	1	NA	NA	NA	Secretory	Secretory	Secretory	Secretory	Secretory	0	0	No	No	No	No	-0.359671	-0.0896637	NS	NS	NS	NS	0.139336	-0.275526	-0.142021	NS	-0.13106	0.212972	0.383815	0.207672	NS	-0.626307	-1.18464	-0.92633	NS	NS	-0.502917	-0.662505	-0.415636
ADPRHL1	NA	C. Enriched protein	1	NA	NA	0	1	NA	Cytosol	Missing	Missing	Missing	Cytosol	0	0	NA	NA	NA	No	NA	NA	0.357251	0.30042	NA	NA	NA	NA	NA	NA	NA	NA	NA	NA	NA	NA	NA	NA	NA	NA	NA	NA	NA
ADSSL1	NA	C. Enriched protein	1	NA	NA	NA	1	NA	Cytosol	Cytosol	Cytosol	Cytosol	Cytosol	0	0	No	No	No	No	NS	NS	-0.0573477	NS	0.143439	NS	NS	NA	NA	NA	NA	NA	NA	NA	NA	NA	NA	NA	NA	NA	NA	NA	NA
AFDN	NA	C. Enriched protein	1	1	0	0	0	NA	Cytosol	Unclassified	Cytosol	Unclassified	Cytosol	0	0	No	No	No	No	-0.0589054	0.0729168	0.0591108	NS	NS	0.0926124	NS	NS	NS	NS	NS	0.106443	0.105674	0.0801473	NS	NS	0.095788	0.172274	0.0593263	0.0525505	0.101759	0.159223	0.206211
AGO2	NA	C. Enriched protein	1	0	0	1	0	NA	NA	Cytosol	Cytosol	Nuclear	Cytosol	0	0	No	No	No	No	NS	NS	-0.0518942	NS	NS	NS	NS	0.0903453	0.085342	NS	NS	-0.681257	NS	NS	NS	-0.0887204	NS	0.0795228	-0.668176	-0.688851	-0.865627	-0.713346	-0.626485
AGTRAP	NA	C. Enriched protein	1	NA	0	0	1	NA	Secretory	Secretory	Secretory	Secretory	Secretory	0	0	No	No	No	No	NS	NS	NS	NS	0.0988537	NS	NS	NS	NS	NS	NS	0.103132	NS	NS	NS	NS	NS	NS	NS	NS	NS	NS	NS
AIMP2	NA	C. Enriched protein	1	1	0	0	0	NA	Cytosol	Cytosol	Cytosol	Cytosol	Cytosol	0	0	No	No	No	No	NS	NS	-0.106805	NS	NS	0.144332	NS	NS	NS	NS	0.0589835	NS	NS	-0.0791276	NS	NS	NS	0.131048	NS	NS	NS	NS	0.0816192
AKAP7	NA	C. Enriched protein	1	NA	1	0	0	NA	NA	Secretory	Nuclear	Nuclear	Cytosol	0	0	No	No	No	No	NS	NS	NS	NS	NS	NS	NS	NS	-0.0717611	NS	NS	-0.104856	-0.323858	NS	NS	NS	0.471033	0.739951	-0.170423	-0.299409	NS	0.151294	0.250073
AKR1C3	NA	C. Enriched protein	1	1	NA	NA	0	NA	Cytosol	Cytosol	Cytosol	Cytosol	Cytosol	0	0	No	No	No	No	NS	-0.0955869	NS	NS	NS	NS	NS	NS	-0.048705	-0.071126	-0.0295561	-0.0381882	NS	0.0872025	NS	NS	NS	-0.0828602	-0.107041	-0.0792752	-0.137376	-0.156538	-0.153534
AKR7A3	NA	C. Enriched protein	1	1	NA	NA	NA	NA	Cytosol	Cytosol	Missing	Cytosol	Unclassified	0	0	No	NA	No	NA	NS	NA	NS	NA	NA	NA	NA	NA	NA	NA	NA	NA	NA	NA	NA	NA	NA	NA	NA	NA	NA	NA	NA
ALDH1L1	NA	C. Enriched protein	1	NA	NA	1	NA	NA	NA	Unclassified	Nuclear	Cytosol	Unclassified	0	0	NA	No	No	NA	NA	NA	NS	NS	NA	NA	NA	NS	NS	-0.206265	-0.0827823	0.147409	-0.092293	NS	NS	-0.251641	-0.172973	-0.277026	NS	NS	NS	NS	NS
ALDH9A1	NA	C. Enriched protein	1	0	0	0	1	Non-human cell line-based	Cytosol	Cytosol	Cytosol	Cytosol	Cytosol	0	0	No	No	No	No	NS	NS	-0.13234	-0.0880637	0.0702863	0.0844296	NS	NS	-0.0430465	-0.0446023	0.0349939	0.0782876	0.136597	0.0455731	NS	NS	NS	NS	NS	NS	NS	NS	0.104228
ALG11	NA	C. Enriched protein	1	NA	NA	NA	1	NA	Secretory	Secretory	Secretory	Secretory	Secretory	0	0	No	No	No	No	NS	NS	NS	0.128523	NS	NS	NS	-0.0812098	-0.0550306	-0.116623	NS	NS	NS	-0.279758	NS	0.158434	0.234436	0.33537	NS	NS	NS	0.199084	0.294221
AMPD3	NA	C. Enriched protein	1	NA	NA	NA	1	NA	Cytosol	Cytosol	Cytosol	Cytosol	Cytosol	0	0	No	No	No	No	NS	NS	-0.127203	NS	NS	NS	NS	0.137547	0.220866	0.150108	NS	-0.0941839	NS	-0.104991	NS	-0.143625	NS	0.138835	-0.185168	-0.145251	-0.246939	-0.165341	NS
ANAPC4	NA	C. Enriched protein	1	NA	1	0	0	NA	NA	Nuclear	Cytosol	Cytosol	Cytosol	0	0	No	No	No	No	NS	NS	-0.0884687	NS	NS	NS	NS	NS	-0.0546967	-0.0740179	-0.0652864	NS	NS	NS	NS	NS	NS	-0.1633	NS	NS	NS	NS	NS
ANKRD27	NA	C. Enriched protein	1	NA	NA	NA	1	NA	Secretory	Secretory	Secretory	Unclassified	Secretory	0	0	No	No	No	No	NS	NS	NS	0.140288	NS	NS	NS	NS	NS	NS	NS	-0.053315	NS	NS	NS	NS	-0.129813	-0.161106	NS	NS	NS	-0.140014	-0.122153
ANO10	NA	C. Enriched protein	1	NA	1	0	0	NA	Secretory	Secretory	Secretory	Secretory	Secretory	0	0	No	No	No	No	NS	NS	0.0588005	NS	-0.0533072	NS	NS	NS	NS	NS	NS	NS	NS	NS	NS	NS	NS	NS	NS	NS	0.106177	0.0892118	0.102645
ANO6	NA	C. Enriched protein	1	NA	1	0	0	NA	Secretory	Secretory	Secretory	Secretory	Secretory	0	0	No	No	No	No	NS	NS	NS	-0.0828117	NS	0.129953	NS	NS	NS	NS	0.0783163	-0.101959	0.242019	NS	NS	0.134286	0.31103	0.344133	-0.167832	-0.169904	NS	0.120522	0.267711
AP3M1	NA	C. Enriched protein	1	0	0	0	1	NA	Cytosol	Cytosol	Cytosol	Cytosol	Cytosol	0	0	No	No	No	No	NS	NS	-0.0903555	NS	NS	NS	NS	0.114947	NS	NS	NS	0.0499355	0.0635632	NS	NS	NS	NS	NS	NS	0.152323	0.149999	0.200464	0.244244
APLF	NA	C. Enriched protein	1	NA	NA	NA	1	NA	Nuclear	Nuclear	Nuclear	Nuclear	Nuclear	0	0	No	No	NA	No	NS	NA	NS	NS	NS	NS	NS	NS	NS	0.10812	0.224664	0.257031	0.307139	-0.2011	NA	NA	NA	NA	NA	NA	NA	NA	NA
APOA1	NA	C. Enriched protein	1	0	0	1	NA	NA	NA	Secretory	Cytosol	Cytosol	Unclassified	0	1	No	No	No	Cyto to NonCyto	NS	NS	0.77779	NS	0.245033	NS	NS	NS	0.211581	NS	NS	-0.209079	NS	-0.245985	NS	NS	NS	NS	NS	NS	NS	NS	-0.575847
APOC3	NA	C. Enriched protein	1	NA	NA	1	NA	NA	NA	Secretory	Unclassified	Missing	Nuclear	0	0	No	No	No	No	NA	NA	0.447488	NS	NS	NS	NS	NS	NS	NS	NS	NS	0.216961	NS	NA	NA	NA	NA	NA	NA	NA	NA	NA
ARFGAP2	NA	C. Enriched protein	1	0	0	1	0	NA	Cytosol	Cytosol	Cytosol	Cytosol	Cytosol	0	0	No	No	No	No	-0.0895584	NS	-0.0625276	-0.0878218	NS	0.0524031	NS	NS	NS	0.0461899	NS	0.129621	0.0229581	-0.0983391	NS	NS	-0.133188	-0.0813214	0.112004	0.15292	0.173966	0.0798044	0.219853
ARHGAP17	NA	C. Enriched protein	1	0	0	0	1	NA	Cytosol	Cytosol	Cytosol	Cytosol	Cytosol	0	0	No	No	No	No	NS	NS	-0.107104	-0.110665	NS	NS	NS	0.0583685	0.0770057	NS	NS	-0.033585	NS	0.0885981	NS	NS	NS	NS	NS	NS	0.103733	NS	NS
ARIH2	NA	C. Enriched protein	1	NA	0	0	1	NA	Cytosol	Cytosol	Cytosol	Cytosol	Cytosol	0	0	No	No	No	No	NS	NS	-0.105067	-0.175968	NS	0.058492	NS	NS	NS	0.0668757	0.0929407	-0.238428	-0.0632737	NS	NS	0.159341	0.120567	0.143345	-0.136346	-0.138965	-0.100115	-0.0927612	-0.112635
ARMC6	NA	C. Enriched protein	1	0	0	0	1	NA	Cytosol	Cytosol	Cytosol	Cytosol	Cytosol	0	0	No	No	No	No	NS	NS	-0.0971208	NS	-0.169177	-0.0865902	-0.136378	NS	NS	NS	-0.148381	-0.0610475	-0.0741445	NS	NS	NS	NS	-0.0825209	NS	NS	NS	-0.100677	-0.212859
ARPC1B	NA	C. Enriched protein	1	1	0	0	0	NA	Cytosol	Cytosol	Cytosol	Cytosol	Cytosol	0	0	No	No	No	No	NS	NS	-0.151104	NS	NS	NS	NS	NS	NS	NS	NS	NS	0.076091	NS	NS	NS	NS	NS	0.160579	NS	NS	NS	NS
AS3MT	NA	C. Enriched protein	1	0	0	1	0	NA	Cytosol	Cytosol	Cytosol	Cytosol	Cytosol	0	0	No	No	No	No	NS	-0.0583846	-0.15102	-0.0911021	-0.234473	-0.0832708	NS	NS	NS	NS	NS	NS	-0.0983847	NS	NA	NA	NA	NA	NA	NA	NA	NA	NA
ASF1A	NA	C. Enriched protein	1	1	0	0	0	NA	Nuclear	Nuclear	Nuclear	Nuclear	Nuclear	0	0	No	No	No	No	NS	NS	NS	NS	NS	NS	NS	-0.103481	-0.0899954	-0.0867701	-0.103637	-0.189144	-0.113421	-0.158174	NS	NS	NS	-0.212301	NS	NS	-0.268403	-0.401157	-0.620862
ATAD2B	NA	C. Enriched protein	1	NA	1	NA	0	NA	Nuclear	Nuclear	Nuclear	Nuclear	Nuclear	0	0	No	No	No	No	NS	0.0424583	0.169426	NS	-0.165491	-0.0960979	-0.0937954	0.056836	0.100887	0.0731438	NS	NS	-0.185311	0.0751564	NS	NS	-0.167537	-0.111542	0.153618	0.116207	0.152337	-0.124742	-0.221437
ATAD5	NA	C. Enriched protein	1	1	0	NA	NA	NA	Nuclear	Nuclear	Nuclear	Nuclear	Nuclear	0	0	No	No	No	No	NS	NS	NA	NS	-0.164199	NS	NS	-0.0838295	-0.147286	0.103542	-0.207598	-0.209473	NS	-0.135326	NS	0.134653	-0.219921	-0.335695	0.181213	0.210378	NS	-0.625892	-1.00228
ATG16L1	NA	C. Enriched protein	1	0	0	NA	1	NA	Cytosol	Cytosol	Cytosol	Cytosol	Cytosol	0	0	No	No	No	No	NS	NS	-0.103495	-0.0624063	NS	NS	NS	0.0501423	0.0452396	NS	NS	NS	-0.059583	-0.169523	NS	0.105705	0.154199	0.246386	NS	NS	NS	0.108259	0.163987
ATG4B	NA	C. Enriched protein	1	0	0	0	1	NA	Cytosol	Cytosol	Cytosol	Cytosol	Cytosol	0	0	No	No	No	No	NS	0.093999	-0.0913823	NS	NS	0.0853815	NS	0.25264	0.219515	NS	NS	-0.293988	-0.0818416	-0.183502	NS	NS	-0.242581	-0.42562	NS	NS	NS	-0.635274	-1.10603
ATL3	NA	C. Enriched protein	1	0	0	0	1	Non-human cell line-based	Secretory	Secretory	Secretory	Secretory	Secretory	0	0	No	No	No	No	NS	NS	0.056123	0.0617769	NS	NS	NS	NS	NS	0.063093	0.0708472	-0.259853	0.0944623	-0.241963	NS	NS	0.0932131	0.102994	-0.243681	-0.243872	-0.246982	-0.265704	-0.2869
ATRN	NA	C. Enriched protein	1	NA	0	1	NA	NA	Secretory	Secretory	Secretory	Secretory	Secretory	0	0	No	No	No	No	NS	NS	-0.141359	NS	NS	NS	NS	-0.250695	-0.196358	-0.241482	NS	0.0974644	0.0819684	0.1967	NS	NS	NS	0.417218	NS	NS	NS	NS	0.489861
B3GALT6	NA	C. Enriched protein	1	NA	NA	1	NA	NA	Secretory	Secretory	Secretory	Secretory	Secretory	0	0	No	No	No	No	NS	NS	0.134437	NS	-0.102484	NS	NS	-0.0709718	NS	-0.0661741	NS	NS	-0.0884822	-0.0444731	NS	NS	NS	-0.101022	NS	NS	NS	NS	NS
BAZ2A	NA	C. Enriched protein	1	0	0	0	1	NA	Nuclear	Nuclear	Nuclear	Nuclear	Nuclear	0	0	No	No	No	No	-0.069989	NS	0.136819	NS	-0.13166	-0.0797002	NS	0.0400172	0.0550541	NS	NS	NS	-0.068027	-0.0333181	NS	0.278235	-0.269504	-0.316131	0.123612	0.145186	0.348455	-0.140021	-0.209618
BCAS2	NA	C. Enriched protein	1	NA	1	NA	NA	NA	Nuclear	Nuclear	Nuclear	Nuclear	Nuclear	0	0	No	No	No	No	NS	0.0466056	0.111125	0.0890386	NS	NS	NS	NS	NS	NS	NS	NS	NS	-0.0693466	NS	NS	0.138952	NS	NS	NS	0.152882	NS	NS
BCS1L	NA	C. Enriched protein	1	NA	0	1	NA	NA	Mitochondria	Mitochondria	Mitochondria	Mitochondria	Mitochondria	0	0	No	No	No	No	NS	NS	NS	0.172299	NS	NS	NS	NS	NS	NS	NS	-0.0350614	NS	NS	NS	NS	NS	NS	-0.126514	-0.14528	NS	NS	NS
BRD7	NA	C. Enriched protein	1	NA	1	NA	0	NA	Nuclear	Nuclear	Nuclear	Nuclear	Nuclear	0	0	No	No	No	No	NS	NS	0.15413	NS	-0.11146	NS	NS	NS	NS	NS	-0.0463616	-0.0510074	-0.0582992	0.0424979	NS	NS	NS	NS	NS	NS	NS	NS	-0.143815
BTF3	NA	C. Enriched protein	1	NA	NA	0	1	NA	Cytosol	Cytosol	Cytosol	Cytosol	Cytosol	0	0	No	No	No	No	NS	0.317539	0.166635	0.160093	-0.0708305	NS	NS	0.116852	0.102465	0.0325412	NS	-0.128515	-0.0593427	-0.0584841	NS	-0.0983294	-0.181029	-0.194922	NS	NS	-0.247533	-0.378584	-0.419129
C20orf24	NA	C. Enriched protein	1	0	0	NA	1	NA	Secretory	Secretory	Secretory	Secretory	Secretory	0	0	No	No	No	No	NS	NS	NS	NS	0.102083	0.122355	NS	NA	NA	NA	NA	NA	NA	NA	NA	NA	NA	NA	NA	NA	NA	NA	NA
C3orf58	NA	C. Enriched protein	1	NA	NA	NA	1	NA	Secretory	Secretory	Secretory	Secretory	Secretory	0	0	No	No	No	No	NS	NS	NS	-0.112581	NS	NS	NS	NA	NA	NA	NA	NA	NA	NA	NA	NA	NA	NA	NA	NA	NA	NA	NA
C5orf22	NA	C. Enriched protein	1	NA	0	NA	1	NA	NA	Cytosol	Unclassified	Cytosol	Nuclear	0	1	No	No	Cyto to NonCyto	No	NS	NS	0.126835	0.141333	NS	NS	NS	NS	NS	NS	NS	NS	-0.169221	NS	NS	NS	-0.104153	NS	NS	NS	NS	NS	NS
CABIN1	NA	C. Enriched protein	1	NA	NA	1	NA	NA	Nuclear	Nuclear	Nuclear	Nuclear	Nuclear	0	0	No	No	No	No	NS	-0.0811627	0.0877563	NS	-0.0681707	NS	NS	-0.0304064	NS	NS	NS	0.0442881	0.04063	0.0558428	NS	NS	NS	NS	NS	NS	NS	NS	NS
CALR	NA	C. Enriched protein	1	1	0	0	0	NA	Nuclear	Nuclear	Nuclear	Nuclear	Nuclear	0	0	No	No	No	No	0.0572097	NS	NS	-0.0816661	-0.119434	NS	-0.0822996	NS	NS	NS	NS	-0.0366227	-0.360653	NS	NS	0.207197	0.185752	0.255827	NS	NS	0.213574	0.24859	0.242432
CAND1	NA	C. Enriched protein	1	0	1	0	0	NA	Cytosol	Cytosol	Cytosol	Cytosol	Cytosol	0	0	No	No	No	No	NS	NS	-0.09641	-0.0507502	NS	0.0433879	NS	NS	NS	NS	0.0357786	-0.035215	-0.0226264	-0.051515	NS	0.103557	0.196339	0.109656	-0.0900231	NS	0.0878555	0.0959293	NS
CAPNS2	NA	C. Enriched protein	1	NA	0	1	NA	NA	Cytosol	Missing	Missing	Cytosol	Missing	0	1	NA	NA	Cyto to NonCyto	NA	NA	NS	NS	NA	NA	NA	NA	NA	NA	NA	NA	NA	NA	NA	NA	NA	NA	NA	NA	NA	NA	NA	NA
CARNMT1	NA	C. Enriched protein	1	0	1	NA	0	NA	NA	Nuclear	Nuclear	Cytosol	Unclassified	0	0	No	No	No	No	NS	NS	NS	NS	-0.110151	NS	NS	NS	NS	NS	NS	NS	0.100458	-0.455742	NS	NS	NS	NS	NS	NS	NS	NS	NS
CASC4	NA	C. Enriched protein	1	NA	1	NA	NA	NA	Secretory	Secretory	Secretory	Secretory	Secretory	0	0	No	No	No	No	NS	NS	0.09169	-0.117104	-0.101849	NS	NS	NA	NA	NA	NA	NA	NA	NA	NA	NA	NA	NA	NA	NA	NA	NA	NA
CASP9	NA	C. Enriched protein	1	NA	0	1	0	NA	Cytosol	Cytosol	Cytosol	Cytosol	Cytosol	0	0	No	No	No	No	NS	NS	-0.127379	NS	NS	NS	NS	0.117978	NS	NS	0.0902997	-0.139382	NS	0.146185	NS	NS	-0.393739	-0.485681	-0.389663	-0.313041	-0.401466	-0.512021	-0.643319
CC2D1A	NA	C. Enriched protein	1	NA	1	0	0	NA	Cytosol	Cytosol	Cytosol	Cytosol	Cytosol	0	0	No	No	No	No	-0.0667142	NS	-0.0817206	-0.138575	NS	NS	NS	NS	NS	NS	NS	0.0476078	NS	NS	NS	-0.0943304	-0.197794	-0.164537	0.087063	NS	NS	NS	-0.0744689
CCDC47	NA	C. Enriched protein	1	NA	0	0	1	NA	Secretory	Secretory	Secretory	Secretory	Secretory	0	0	No	No	No	No	NS	0.071929	0.0452811	NS	-0.0444818	0.0623219	NS	NS	0.0405674	0.0397999	NS	0.024063	0.119667	-0.134248	NS	NS	NS	0.0759982	-0.0807407	-0.0675916	NS	NS	0.132554
CCNB1	NA	C. Enriched protein	1	NA	1	NA	0	NA	Cytosol	Cytosol	Cytosol	Cytosol	Cytosol	0	0	No	No	No	No	NS	-0.135408	-0.300618	-0.9189	NS	NS	NS	0.155507	NS	0.523779	0.239061	-0.49454	-0.339811	-0.320828	NS	-0.464676	-0.546816	-1.23371	-0.341065	-0.279085	-0.937261	-1.16482	-1.81425
CCT6A	NA	C. Enriched protein	1	0	0	0	1	NA	Cytosol	Cytosol	Cytosol	Cytosol	Cytosol	0	0	No	No	No	No	NS	0.0763776	-0.0865994	-0.0908401	NS	0.0681032	NS	NS	NS	NS	NS	-0.143898	-0.106951	-0.128736	NS	NS	0.107971	0.104772	-0.0563131	NS	NS	NS	-0.140229
CCT7	NA	C. Enriched protein	1	0	0	0	1	NA	Cytosol	Cytosol	Cytosol	Cytosol	Cytosol	0	0	No	No	No	No	NS	NS	-0.115965	-0.108177	-0.0475573	NS	NS	0.0364637	NS	NS	NS	-0.137922	-0.118394	-0.122148	NS	0.0629512	0.142614	0.084243	-0.109223	-0.107137	-0.051593	-0.0651055	-0.189259
CD274	NA	C. Enriched protein	1	NA	0	1	0	NA	Secretory	Secretory	Secretory	Secretory	Secretory	0	0	No	No	No	No	NA	0.442512	0.835299	0.508472	0.2835	0.192681	NS	NS	NS	NS	-0.161953	-0.637574	NS	NS	NS	1.15575	1.36398	1.28351	-1.2253	-1.39894	0.488104	0.57106	0.361816
CD276	NA	C. Enriched protein	1	NA	0	0	1	NA	Secretory	Secretory	Secretory	Secretory	Secretory	0	0	No	No	No	No	-0.105311	NS	NS	NS	-0.0976502	NS	NS	NS	NS	NS	NS	NS	NS	NS	NS	NS	NS	NS	NS	NS	NS	NS	NS
CDC23	NA	C. Enriched protein	1	0	0	NA	1	NA	NA	Nuclear	Cytosol	Cytosol	Cytosol	0	0	No	No	No	No	NS	NS	NS	NS	NS	-0.0723794	NS	NS	NS	NS	NS	NS	NS	-0.0806806	NS	NS	NS	-0.167827	NS	NS	NS	NS	-0.218145
CDC40	NA	C. Enriched protein	1	NA	0	0	1	NA	Nuclear	Nuclear	Nuclear	Nuclear	Nuclear	0	0	No	No	No	No	0.0691336	NS	0.168458	0.118047	NS	NS	NS	NS	NS	NS	NS	0.0286164	0.0557903	NS	NS	NS	-0.127484	-0.142506	NS	0.0944594	0.0932962	NS	NS
CDCP1	NA	C. Enriched protein	1	0	0	1	0	NA	Secretory	Secretory	Secretory	Secretory	Secretory	0	0	No	No	No	No	-0.0872416	NS	0.164111	0.147493	NS	0.0482318	NS	0.147291	0.171336	0.0913317	NS	-0.191307	NS	-0.19233	NS	NS	0.423853	0.480286	-0.18919	-0.216334	-0.187276	0.176572	0.218847
CDK1	NA	C. Enriched protein	1	NA	0	1	0	NA	Cytosol	Cytosol	Cytosol	Cytosol	Cytosol	0	0	No	No	No	No	NS	-0.0839711	-0.194375	-0.11109	-0.279116	-0.132517	-0.147085	NS	NS	0.109581	-0.20454	-0.266085	-0.182631	0.141226	0.126149	NS	-0.399634	-0.84977	0.0686884	0.0819208	-0.204022	-0.684474	-1.28565
CDKN2AIP	NA	C. Enriched protein	1	0	1	0	0	NA	Nuclear	Nuclear	Nuclear	Nuclear	Nuclear	0	0	No	No	No	No	0.0741115	NS	0.229264	0.156374	NS	NS	NS	NS	NS	-0.0653837	NS	-0.24732	NS	0.154986	NS	NS	NS	0.171662	-0.226052	-0.221336	-0.301631	-0.157868	NS
CDS2	NA	C. Enriched protein	1	0	0	1	0	NA	Secretory	Secretory	Secretory	Secretory	Secretory	0	0	No	No	No	No	NS	NS	NS	NS	NS	NS	NS	NS	NS	NS	0.0684226	0.167591	0.108907	0.200112	NS	NS	0.359608	0.467719	NS	NS	0.259706	0.468298	0.454193
CERS2	NA	C. Enriched protein	1	0	1	0	0	Non-human cell line-based	Secretory	Secretory	Secretory	Secretory	Secretory	0	0	No	No	No	No	0.0679521	NS	0.0942667	NS	NS	NS	NS	NS	NS	NS	NS	0.101454	0.102371	NS	NS	NS	-0.172678	-0.335561	NS	NS	NS	-0.225739	-0.303403
CHAC2	NA	C. Enriched protein	1	NA	NA	NA	1	NA	Cytosol	Cytosol	Cytosol	Cytosol	Cytosol	0	0	No	No	No	No	NS	NS	-0.191443	NS	-0.160566	NS	-0.138941	NS	NS	NS	-0.115249	-0.209109	-0.112408	-0.22168	NS	-0.164658	-0.353689	-0.53332	NS	NS	-0.13097	-0.371867	-0.593791
CHD1	NA	C. Enriched protein	1	NA	1	0	0	NA	Nuclear	Nuclear	Nuclear	Unclassified	Nuclear	0	0	No	No	No	No	NS	NS	0.366803	NS	-0.103029	-0.0609906	NS	0.0671747	0.0477387	0.0704539	NS	0.218714	0.186852	0.199596	NS	0.132579	-0.0813132	-0.0773652	0.337896	0.323661	0.395673	0.141557	NS
CHD8	NA	C. Enriched protein	1	NA	NA	1	NA	NA	Nuclear	Nuclear	Nuclear	Nuclear	Nuclear	0	0	No	No	No	No	NS	0.0460109	0.132413	NS	NS	NS	NS	NS	-0.0430421	NS	NS	-0.0570168	-0.135479	-0.0942	NS	NS	-0.327404	-0.269982	NS	NS	NS	-0.267621	-0.347518
CHM	NA	C. Enriched protein	1	0	0	0	1	NA	Cytosol	Cytosol	Cytosol	Cytosol	Cytosol	0	0	No	No	No	No	NS	NS	-0.183951	NS	NS	NS	NS	NS	NS	-0.0533506	NS	-0.4076	NS	-0.10182	NS	NS	NS	NS	-0.431236	-0.447501	-0.45227	-0.334885	-0.40754
CHMP1B	NA	C. Enriched protein	1	NA	1	NA	NA	NA	Cytosol	Cytosol	Cytosol	Cytosol	Cytosol	0	0	No	No	No	No	0.12857	NS	0.288184	0.108936	0.115063	NS	NS	-0.0732511	-0.0967155	-0.0583376	0.0578376	0.135466	NS	NS	NS	NS	0.303167	0.618958	0.212369	0.271551	0.396987	0.710191	0.884369
CIP2A	NA	C. Enriched protein	1	NA	0	1	0	NA	Cytosol	Cytosol	Cytosol	Cytosol	Cytosol	0	0	No	No	No	No	-0.0953433	-0.113649	-0.169893	-0.272665	NS	NS	NS	NS	NS	NS	-0.0629006	-0.488766	-0.146837	-0.170396	NS	0.223988	0.176105	-0.362857	-0.137822	NS	NS	-0.381238	-1.03763
CKAP2	NA	C. Enriched protein	1	NA	1	NA	0	NA	Nuclear	Nuclear	Nuclear	Nuclear	Nuclear	0	0	No	No	No	No	NS	-0.11351	-0.291339	-0.592955	0.123754	NS	NS	-0.0907412	-0.224957	0.499345	0.434093	-0.346403	-0.226975	-0.0809601	NS	-0.140388	0.151258	-0.584507	NS	NS	-0.279726	-0.443411	-1.12295
CNBP	NA	C. Enriched protein	1	1	NA	NA	NA	NA	Cytosol	Unclassified	Cytosol	Cytosol	Cytosol	0	1	No	Cyto to NonCyto	No	No	NS	0.268942	-0.0511539	NS	NS	1.18862	NS	0.859636	-0.598457	-0.80735	-0.528792	NS	NS	NS	NS	2.12906	NS	NS	1.24647	1.37989	1.8361	1.23193	0.97391
CNOT3	NA	C. Enriched protein	1	1	0	0	0	NA	NA	Nuclear	Unclassified	Nuclear	Cytosol	0	0	No	No	No	No	NS	NS	NS	NS	NS	NS	NS	0.0530625	NS	NS	NS	0.0951273	0.0520066	0.0532537	NS	NS	NS	NS	NS	NS	0.119272	NS	NS
CNPY3	NA	C. Enriched protein	1	0	1	0	0	NA	Nuclear	Nuclear	Nuclear	Nuclear	Nuclear	0	0	No	No	No	No	NS	NS	NS	NS	NS	NS	NS	NS	NS	NS	NS	NS	NS	0.0754375	NS	NS	0.128328	NS	NS	NS	NS	0.13706	0.227681
CNPY4	NA	C. Enriched protein	1	NA	NA	0	1	NA	Nuclear	Nuclear	Nuclear	Nuclear	Nuclear	0	0	No	No	No	No	NS	NS	NS	NS	-0.215649	-0.233803	-0.244349	-0.100756	NS	-0.1138	-0.0953221	-0.152515	NS	-0.117371	NS	NS	0.215912	0.282331	NS	NS	NS	NS	NS
COX5A	NA	C. Enriched protein	1	1	0	0	0	NA	Mitochondria	Mitochondria	Mitochondria	Mitochondria	Mitochondria	0	1	No	No	No	Cyto to NonCyto	NS	0.189203	0.248745	0.232733	-0.0950587	NS	NS	NS	NS	NS	0.0911992	0.151104	0.109017	0.135917	NS	NS	-0.0618017	NS	NS	NS	NS	NS	0.149382
CP	NA	C. Enriched protein	1	NA	0	1	NA	NA	NA	Nuclear	Cytosol	Nuclear	Unclassified	0	1	No	No	No	Cyto to NonCyto	NA	NS	-0.136959	NA	0.274407	-0.438551	NS	NS	NS	-0.118659	-0.133785	NS	0.187169	0.120054	-0.212037	NS	-0.405167	-0.663852	-0.561163	-0.624937	-0.588981	-0.671355	-0.513062
CPT1A	NA	C. Enriched protein	1	0	0	1	0	NA	Mitochondria	Mitochondria	Mitochondria	Unclassified	Mitochondria	0	0	No	No	No	No	0.0627751	NS	NS	NS	-0.0733154	-0.0664139	NS	NS	NS	-0.0719517	NS	0.084311	0.139747	-0.0338084	NS	-0.13469	NS	NS	NS	NS	NS	NS	0.125074
CRYBG1	NA	C. Enriched protein	1	NA	0	1	0	NA	NA	Cytosol	Unclassified	Nuclear	Nuclear	0	0	No	No	No	No	NS	NS	NS	NS	NS	-0.0937653	NS	0.151738	0.145172	0.1183	-0.0473003	0.0530735	-0.0874733	-0.260092	NS	0.299301	0.374148	0.158818	NS	-0.113829	0.323696	0.409518	0.30849
CSE1L	NA	C. Enriched protein	1	0	1	0	0	Non-human cell line-based	Cytosol	Cytosol	Cytosol	Cytosol	Cytosol	0	0	No	No	No	No	-0.0757252	NS	-0.133236	-0.103809	-0.0665236	NS	NS	NS	-0.0556419	NS	NS	-0.0873368	-0.0478686	NS	NS	NS	NS	-0.0874961	NS	NS	0.0901056	NS	-0.201071
CSTF3	NA	C. Enriched protein	1	0	1	0	0	NA	Nuclear	Nuclear	Nuclear	Nuclear	Nuclear	0	0	No	No	No	No	0.0625345	0.0538178	0.0650919	NS	NS	NS	NS	NS	NS	NS	NS	NS	NS	NS	NS	NS	0.0785899	NS	NS	NS	0.0693233	0.0717529	0.0548746
CT83	NA	C. Enriched protein	1	NA	NA	1	0	NA	Secretory	Missing	Secretory	Secretory	Secretory	0	1	NA	No	Cyto to NonCyto	No	NA	NS	0.858964	0.935294	0.141785	NS	NS	0.434614	0.428323	0.276886	NS	NS	NS	NS	NA	NA	NA	NA	NA	NA	NA	NA	NA
CTNNA2	NA	C. Enriched protein	1	NA	NA	NA	1	NA	Secretory	Unclassified	Secretory	Unclassified	Secretory	0	0	No	No	No	No	NS	NS	NS	NS	NA	NA	NA	NA	NA	NA	NA	NA	NA	NA	NS	NS	NS	NS	-0.281314	-0.281099	NS	NS	NS
CWF19L2	NA	C. Enriched protein	1	NA	1	NA	NA	NA	Nuclear	Nuclear	Nuclear	Nuclear	Nuclear	0	0	No	No	No	No	NS	NS	0.0858379	NS	NS	NS	NS	-0.0438988	NS	NS	NS	NS	NS	NS	NS	NS	-0.160332	-0.160349	NS	NS	0.0954029	-0.0659773	-0.0858616
DBI	NA	C. Enriched protein	1	NA	1	0	0	NA	Cytosol	Cytosol	Cytosol	Cytosol	Cytosol	0	0	No	No	No	No	NS	NS	-0.219213	-0.130877	NS	NS	NS	NS	NS	NS	NS	NS	0.0952634	0.100934	NS	-0.133543	NS	NS	NS	NS	NS	-0.122724	-0.0956499
DCPS	NA	C. Enriched protein	1	0	1	0	0	NA	NA	Cytosol	Nuclear	Nuclear	Nuclear	0	1	No	No	Cyto to NonCyto	No	0.0609133	NS	NS	NS	-0.0963754	-0.0761935	-0.1291	NS	-0.0469085	-0.0709701	NS	-0.0456383	-0.0425189	0.0973811	NS	0.153598	0.212023	0.392269	NS	NS	NS	0.193685	0.321105
DDB1	NA	C. Enriched protein	1	0	1	0	0	NA	Cytosol	Cytosol	Cytosol	Cytosol	Cytosol	0	0	No	No	No	No	0.0372448	NS	-0.037982	NS	-0.0487967	-0.0462644	NS	-0.02999	-0.0572129	-0.0689865	-0.0517491	0.048323	-0.0248323	0.0370345	NS	NS	NS	-0.121038	NS	NS	NS	NS	NS
DDX10	NA	C. Enriched protein	1	1	0	0	0	NA	Nuclear	Nuclear	Nuclear	Nuclear	Nuclear	0	0	No	No	No	No	NS	NS	0.227973	NS	-0.191759	NS	-0.0586849	NS	NS	NS	-0.140357	-0.0434503	-0.104557	NS	NS	0.0921714	-0.094129	-0.183434	0.0975483	0.0809401	0.1083	-0.149433	-0.338988
DDX20	NA	C. Enriched protein	1	NA	1	0	NA	NA	NA	Unclassified	Secretory	Nuclear	Nuclear	0	0	No	No	No	No	NS	0.105039	NS	NS	-0.164795	NS	-0.0573156	NS	NS	NS	-0.098576	-0.0551893	-0.144534	-0.075915	NS	0.100132	NS	-0.11896	NS	NS	0.084371	-0.0841381	-0.237681
DDX51	NA	C. Enriched protein	1	NA	NA	1	NA	NA	Nuclear	Nuclear	Nuclear	Nuclear	Nuclear	0	0	No	No	No	No	NS	NS	0.275839	NS	-0.0532988	NS	NS	0.0761057	0.116803	0.104036	NS	-0.0998629	-0.0559591	-0.0789199	NS	NS	NS	-0.160598	NS	NS	NS	-0.0802221	-0.159594
DDX54	NA	C. Enriched protein	1	NA	1	0	0	NA	Nuclear	Nuclear	Nuclear	Nuclear	Nuclear	0	0	No	No	No	No	0.0883578	0.0599945	0.26651	0.32017	NS	0.137278	0.0722859	0.0495708	0.0866427	0.102176	-0.0851976	-0.0497709	NS	NS	NS	NS	NS	NS	NS	NS	NS	NS	NS
DHX16	NA	C. Enriched protein	1	0	0	1	0	NA	Nuclear	Nuclear	Nuclear	Nuclear	Nuclear	0	0	No	No	No	No	NS	0.0625535	0.122811	NS	NS	NS	NS	NS	0.0332567	0.0295546	0.0500403	-0.0731005	-0.0612	-0.0880168	NS	0.133992	NS	NS	NS	NS	0.0975583	-0.0773222	-0.05673
DIMT1	NA	C. Enriched protein	1	NA	0	1	0	NA	Nuclear	Nuclear	Nuclear	Nuclear	Nuclear	0	0	No	No	No	No	NS	0.0833646	0.253011	NS	-0.0751978	NS	NS	NS	0.0790628	0.129234	NS	-0.208245	-0.125919	-0.136744	NS	NS	NS	-0.172188	-0.157509	-0.120543	NS	-0.228497	-0.46576
DNAJC1	NA	C. Enriched protein	1	NA	NA	1	0	NA	Secretory	Secretory	Secretory	Secretory	Secretory	0	0	No	No	No	No	NS	0.118044	0.1188	0.0638405	-0.106964	NS	NS	0.067162	0.144951	0.0798871	NS	NS	-0.0702299	-0.267516	NS	0.142086	0.412822	0.462987	-0.135646	-0.0963493	0.191644	0.459541	0.445342
DNAJC13	NA	C. Enriched protein	1	NA	0	1	0	NA	Secretory	Secretory	Secretory	Secretory	Secretory	0	0	No	No	No	No	NS	NS	-0.0318315	NS	NS	0.0363373	NS	-0.0332011	-0.0479821	-0.0631258	NS	0.12547	0.10871	0.107598	NS	NS	NS	-0.0983498	0.082743	NS	0.132001	0.0957359	0.091126
DNAJC5	NA	C. Enriched protein	1	0	0	1	0	NA	Secretory	Secretory	Secretory	Secretory	Secretory	0	0	No	No	No	No	NS	NS	0.0551825	0.0785369	NS	NS	NS	NS	0.0590693	0.0687925	0.118834	0.10669	0.0973069	0.145153	NS	-0.395288	-0.320723	-0.241161	NS	NS	-0.270243	-0.250957	0.110526
DNAJC8	NA	C. Enriched protein	1	NA	0	1	0	NA	Nuclear	Nuclear	Nuclear	Nuclear	Nuclear	0	1	No	No	Cyto to NonCyto	No	NS	NS	0.0621432	NS	NS	NS	NS	-0.0570917	-0.061824	-0.0401366	NS	-0.0395526	NS	NS	NS	NS	NS	0.137583	NS	NS	NS	NS	NS
DNM2	NA	C. Enriched protein	1	0	1	0	0	NA	Cytosol	Cytosol	Cytosol	Cytosol	Cytosol	0	0	No	No	No	No	NS	NS	-0.123411	-0.0818974	NS	NS	NS	NS	-0.0350396	-0.0739094	-0.0666287	0.0468939	NS	NS	NS	NS	NS	-0.0821351	-0.104602	-0.0839974	NS	NS	-0.0918657
DNM3	NA	C. Enriched protein	1	NA	NA	NA	1	NA	Cytosol	Cytosol	Cytosol	Cytosol	Cytosol	0	1	No	Cyto to NonCyto	No	No	NS	NS	NS	NS	NS	NS	NS	NA	NA	NA	NA	NS	NS	NS	NS	NS	NS	NS	0.459121	NS	0.391772	NS	0.363437
DNMT1	NA	C. Enriched protein	1	0	0	1	0	NA	Nuclear	Nuclear	Nuclear	Nuclear	Nuclear	0	0	No	No	No	No	NS	NS	0.171987	NS	-0.236143	-0.099991	NS	NS	-0.0609293	0.0550713	-0.130072	-0.172053	-0.158845	-0.120072	NS	NS	-0.550886	-0.8019	NS	NS	NS	-0.799752	-1.17026
DPF1	NA	C. Enriched protein	1	NA	NA	1	NA	NA	Nuclear	Missing	Nuclear	Nuclear	Nuclear	0	0	No	No	No	No	NA	NS	NS	NA	NS	NS	NS	NA	NA	NA	NA	NA	NA	NA	NA	NA	NA	NA	NA	NA	NA	NA	NA
DPH1	NA	C. Enriched protein	1	NA	1	0	NA	NA	Cytosol	Cytosol	Cytosol	Cytosol	Cytosol	0	0	No	No	No	No	NS	0.116656	-0.063061	NA	NS	NS	NS	NS	NS	NS	NS	NS	NS	-0.134333	NS	NS	NS	NS	NS	NS	NS	NS	-0.218872
DPP9	NA	C. Enriched protein	1	0	0	1	0	NA	Cytosol	Cytosol	Cytosol	Cytosol	Cytosol	0	0	No	No	No	No	NS	NS	-0.137764	NS	NS	NS	NS	NS	NS	NS	-0.0471435	-0.124652	0.0405028	NS	NS	NS	NS	-0.114749	NS	NS	NS	-0.116489	-0.135788
DPY19L1	NA	C. Enriched protein	1	NA	NA	1	NA	NA	Secretory	Secretory	Secretory	Secretory	Secretory	0	0	No	No	No	No	NS	NS	NS	NS	NS	NS	NS	NS	NS	NS	0.0919551	0.0867706	0.15605	0.049993	NS	NS	NS	NS	NS	NS	NS	NS	NS
DTD1	NA	C. Enriched protein	1	1	0	0	0	NA	Cytosol	Cytosol	Cytosol	Cytosol	Cytosol	0	0	No	No	No	No	NS	-0.0654358	-0.127466	NS	0.108366	0.175613	NS	NS	NS	NS	0.122062	NS	0.141373	0.0925822	NS	NS	NS	0.297311	NS	NS	NS	0.264715	0.309133
DUT	NA	C. Enriched protein	1	NA	1	0	0	NA	NA	Cytosol	Cytosol	Cytosol	Nuclear	0	0	No	No	No	No	NS	NS	NS	NS	-0.118151	-0.112425	NS	-0.067435	-0.111324	NS	NS	-0.105154	-0.0558043	NS	NS	0.246785	0.0835519	NS	0.101716	0.0795713	0.115775	NS	-0.292588
ECD	NA	C. Enriched protein	1	NA	NA	NA	1	NA	Cytosol	Cytosol	Cytosol	Cytosol	Cytosol	0	0	No	No	No	No	NS	0.350748	0.095541	NS	NS	-0.340424	-0.184673	0.160462	0.148876	NS	-0.0821697	-0.149072	-0.152549	-0.0598089	NS	-0.317552	-0.610158	-0.642449	0.166927	0.181244	-0.425098	-0.602284	-0.800947
ECI2	NA	C. Enriched protein	1	1	0	0	0	NA	NA	Nuclear	Nuclear	Mitochondria	Secretory	0	0	No	No	No	No	NS	NS	0.072181	NS	NS	NS	NS	NS	NS	NS	0.0986299	NS	0.162228	0.167331	NS	0.245609	0.303188	0.3734	NS	NS	0.266829	0.269454	0.464885
EIF2S3	NA	C. Enriched protein	1	0	0	1	0	NA	NA	Cytosol	Cytosol	Nuclear	Cytosol	0	0	No	No	No	No	NS	NS	NS	-0.060428	NS	0.129856	NS	NS	NS	NS	NS	-0.0847038	NS	-0.0604587	NS	0.248623	NS	NS	NS	NS	NS	NS	NS
EIF3L	NA	C. Enriched protein	1	0	0	1	0	NA	NA	Unclassified	Cytosol	Nuclear	Cytosol	0	0	No	No	No	No	0.0345986	0.0731497	NS	NS	NS	NS	NS	0.0537927	0.0500581	NS	NS	-0.121266	-0.0499951	-0.0742887	NS	NS	NS	NS	-0.124531	-0.133701	-0.105355	-0.11302	-0.131163
EIF3M	NA	C. Enriched protein	1	0	0	0	1	NA	Cytosol	Cytosol	Cytosol	Unclassified	Cytosol	0	0	No	No	No	No	NS	0.139797	NS	NS	NS	NS	NS	0.070676	NS	NS	NS	-0.152367	-0.0853441	-0.0927461	NS	NS	NS	-0.0965226	-0.235603	-0.213356	-0.132515	-0.166916	-0.294264
EIF4B	NA	C. Enriched protein	1	1	NA	NA	NA	NA	Cytosol	Unclassified	Cytosol	Unclassified	Cytosol	0	0	No	No	No	No	NS	0.154683	-0.069469	-0.0843138	NS	NS	NS	0.0624926	0.061261	NS	NS	-0.0368518	-0.0298403	-0.0469117	NS	NS	NS	-0.119943	NS	NS	NS	-0.0909614	-0.199953
ELF3	NA	C. Enriched protein	1	NA	NA	NA	1	NA	NA	Nuclear	Unclassified	Nuclear	Cytosol	0	0	No	No	No	No	-0.29249	-0.338213	NS	0.300206	NS	NS	NS	-0.169747	-0.193221	NS	NS	-0.134598	-0.0940433	0.263788	NS	NS	NS	NS	-0.334721	-0.251335	-0.542235	-0.270055	-0.422107
ELFN2	NA	C. Enriched protein	1	NA	NA	1	NA	NA	Secretory	Missing	Secretory	Secretory	Secretory	0	0	NA	NA	No	No	NA	NS	NS	NS	NS	NS	NS	-0.134443	NS	NS	NS	-0.179267	-0.133732	NS	NS	NS	-0.223377	-0.288658	-0.322405	-0.40449	-0.47784	-0.325953	-0.437399
ELP3	NA	C. Enriched protein	1	NA	0	1	0	NA	Cytosol	Cytosol	Cytosol	Cytosol	Cytosol	0	0	No	No	No	No	NS	NS	-0.0544744	NS	NS	-0.114823	NS	NS	NS	NS	-0.12534	NS	NS	-0.134323	NS	NS	0.159484	NS	NS	NS	0.0862887	0.0786922	-0.0804602
EMG1	NA	C. Enriched protein	1	0	0	1	0	NA	Nuclear	Nuclear	Nuclear	Nuclear	Nuclear	0	0	No	No	No	No	NS	NS	0.127145	NS	NS	NS	NS	NS	NS	NS	NS	-0.198625	-0.146266	-0.167537	NS	NS	-0.286678	-0.475806	NS	NS	NS	-0.392007	-0.555458
ENDOD1	NA	C. Enriched protein	1	1	0	0	0	NA	Secretory	Secretory	Secretory	Secretory	Secretory	0	0	No	No	No	No	NS	NS	0.0768962	0.108005	NS	0.138416	NS	NS	NS	NS	NS	0.0721695	0.0726173	0.443986	NS	NS	NS	-0.175115	NS	NS	NS	NS	-0.168905
ENO3	NA	C. Enriched protein	1	1	NA	NA	0	NA	Cytosol	Cytosol	Cytosol	Cytosol	Cytosol	0	0	No	No	No	No	NS	NS	-0.360527	-0.183577	NS	0.354334	NS	NS	NS	NS	NS	-0.237391	-0.254975	NS	NS	0.359763	0.372144	0.451653	0.160405	NS	0.18224	NS	NS
ENTPD6	NA	C. Enriched protein	1	NA	NA	NA	1	NA	Secretory	Secretory	Secretory	Secretory	Secretory	0	0	No	No	No	No	NS	NS	0.234959	NS	NS	0.0955202	0.128176	NS	0.206996	0.205785	NS	NS	-0.132429	0.0730092	NS	-0.184577	-0.352445	NS	0.161798	0.18638	NS	NS	0.14225
EP300	NA	C. Enriched protein	1	NA	1	0	0	NA	Nuclear	Nuclear	Nuclear	Nuclear	Nuclear	0	0	No	No	No	No	NS	NS	NS	NS	-0.0506186	-0.0778738	NS	NS	NS	NS	NS	-0.180135	NS	NS	NS	NS	NS	0.107374	-0.163234	-0.147192	-0.190716	-0.124608	NS
ERAP1	NA	C. Enriched protein	1	0	1	0	0	NA	Nuclear	Nuclear	Unclassified	Nuclear	Nuclear	0	0	No	No	No	No	NS	NS	-0.0391156	NS	0.0951197	0.135385	NS	0.0512081	0.0466656	NS	0.0612192	0.167507	NS	0.291432	NS	0.460355	0.57076	0.493134	0.124171	0.168204	0.675913	0.781867	0.889114
ERBIN	NA	C. Enriched protein	1	NA	1	0	0	NA	NA	Mitochondria	Secretory	Mitochondria	Mitochondria	0	0	No	No	No	No	NS	0.0853364	0.206258	0.161582	NS	0.141871	0.0633194	NS	NS	0.0331122	NS	0.145035	NS	0.0275071	NS	-0.116622	-0.246542	-0.246255	0.12592	0.122845	NS	NS	NS
ERC1	NA	C. Enriched protein	1	NA	0	0	1	NA	Cytosol	Cytosol	Cytosol	Cytosol	Cytosol	0	0	No	No	No	No	NS	NS	NS	-0.0669225	0.0419093	0.0714274	NS	NS	NS	NS	NS	0.21074	0.233269	0.269352	NS	NS	0.12461	0.210019	0.334575	0.343903	0.312956	0.307533	0.273556
ERCC3	NA	C. Enriched protein	1	NA	1	0	0	NA	Nuclear	Nuclear	Nuclear	Nuclear	Nuclear	0	0	No	No	No	No	NS	NS	0.0627212	0.0851681	NS	NS	-0.0954715	NS	NS	NS	NS	NS	0.0436478	-0.0699291	NS	NS	0.0726036	0.0930975	NS	NS	NS	0.0897608	0.185852
ETNPPL	NA	C. Enriched protein	1	NA	1	0	NA	NA	Cytosol	Unclassified	Cytosol	Unclassified	Missing	0	0	No	No	No	NA	NA	NS	NS	NS	0.75187	NS	NS	NA	NA	NA	NA	NS	NS	NS	NA	NA	NA	NA	NA	NA	NA	NA	NA
EXOC5	NA	C. Enriched protein	1	0	0	0	1	NA	Cytosol	Cytosol	Cytosol	Cytosol	Cytosol	0	0	No	No	No	No	NS	NS	-0.106177	NS	NS	0.0494133	NS	NS	NS	NS	NS	0.100914	0.150276	0.0827897	NS	NS	0.152199	0.092455	0.084756	0.104463	0.142892	0.193281	0.244827
FAM169A	NA	C. Enriched protein	1	NA	NA	NA	1	NA	Nuclear	Nuclear	Nuclear	Nuclear	Nuclear	0	0	No	No	No	No	NS	NS	NS	0.124345	NS	NS	-0.106606	NS	NS	NS	NS	0.135846	0.0981771	0.119906	NS	NS	0.325071	0.483117	0.101408	0.0933268	0.192693	0.412129	0.543595
FAM50A	NA	C. Enriched protein	1	NA	NA	1	0	NA	Nuclear	Unclassified	Nuclear	Nuclear	Nuclear	0	1	No	No	Cyto to NonCyto	No	0.0534581	0.0406169	0.134073	0.111177	-0.0609538	0.0647737	NS	-0.0588694	NS	NS	NS	-0.0598486	-0.0579085	-0.0405733	NS	NS	-0.209953	-0.124852	-0.163163	-0.172908	-0.153669	-0.265314	-0.246927
FAM98C	NA	C. Enriched protein	1	NA	1	0	0	NA	Cytosol	Cytosol	Cytosol	Cytosol	Cytosol	0	0	No	No	No	No	NS	NS	-0.112845	NS	NS	NS	NS	NS	NS	NS	NS	0.0429322	NS	NS	NS	NS	0.169512	0.190345	0.156673	0.188034	0.154481	0.206386	0.189174
FANCG	NA	C. Enriched protein	1	NA	NA	1	NA	NA	NA	Cytosol	Secretory	Cytosol	Cytosol	0	0	No	No	No	No	NA	-0.218946	-0.181566	NS	-0.400227	-0.29158	-0.197012	-0.103662	-0.171848	NS	-0.263403	-0.113914	-0.0917556	NS	NS	NS	-0.339797	-0.557345	NS	NS	NS	-0.434216	-0.779686
FASTKD5	NA	C. Enriched protein	1	0	NA	1	NA	NA	Mitochondria	Mitochondria	Mitochondria	Mitochondria	Mitochondria	0	0	No	No	No	No	0.0627282	NS	0.0588213	0.140669	NS	NS	NS	0.0458923	NS	NS	NS	NS	0.0391074	0.0410566	NS	NS	-0.205938	-0.305246	NS	NS	NS	-0.119255	-0.147574
FBXO21	NA	C. Enriched protein	1	NA	0	0	1	NA	Cytosol	Cytosol	Cytosol	Cytosol	Cytosol	0	0	No	No	No	No	NS	NS	NS	NS	NS	NS	NS	NS	0.101542	NS	NS	0.104818	-0.23045	0.0834932	NS	NS	-0.151768	NS	0.186905	0.170682	NS	NS	NS
FGD3	NA	C. Enriched protein	1	NA	1	NA	NA	NA	Cytosol	Missing	Cytosol	Missing	Cytosol	0	0	NA	No	No	No	NS	-0.252576	NS	NA	NS	NS	NS	NS	NS	NS	NS	NA	NA	NA	NA	NA	NA	NA	NA	NA	NA	NA	NA
FKBP9	NA	C. Enriched protein	1	NA	1	0	0	NA	Nuclear	Nuclear	Nuclear	Nuclear	Nuclear	0	0	No	No	No	No	NS	NS	NS	NS	NS	0.0721393	NS	NS	NS	NS	0.0662327	NS	NS	0.166062	NS	NS	-0.221387	-0.280289	NS	NS	NS	-0.253644	-0.257162
FOCAD	NA	C. Enriched protein	1	NA	0	0	1	NA	Cytosol	Cytosol	Cytosol	Cytosol	Cytosol	0	0	No	No	No	No	NS	NS	-0.0864619	NS	NS	NS	NS	NS	NS	NS	NS	0.0406149	NS	NS	NS	NS	NS	NS	NS	NS	NS	NS	NS
FOXRED1	NA	C. Enriched protein	1	1	0	NA	NA	NA	Mitochondria	Mitochondria	Mitochondria	Mitochondria	Mitochondria	0	0	No	No	No	No	0.0850041	NS	NS	0.135192	NS	NS	-0.0820582	NS	-0.0436246	NS	NS	NS	-0.0441191	0.124176	NS	NS	NS	NS	NS	NS	NS	NS	0.15529
FRYL	NA	C. Enriched protein	1	0	1	0	0	NA	Cytosol	Cytosol	Cytosol	Cytosol	Cytosol	0	0	No	No	No	No	NS	NS	-0.127574	-0.0790554	NS	NS	NS	NS	NS	NS	NS	-0.0902234	-0.0397016	NS	NS	NS	0.0656535	NS	-0.0959735	-0.0834237	0.0687073	NS	-0.145991
FUCA1	NA	C. Enriched protein	1	0	0	0	1	NA	Nuclear	Nuclear	Nuclear	Nuclear	Nuclear	0	0	No	No	No	No	0.095377	-0.181031	NS	NS	NS	NS	NS	NS	NS	-0.0578376	0.0960385	0.324636	NS	0.17339	NS	NS	NS	-0.285492	0.193866	0.179463	0.201683	NS	0.302703
G6PD	NA	C. Enriched protein	1	0	0	0	1	NA	Cytosol	Cytosol	Cytosol	Cytosol	Cytosol	0	0	No	No	No	No	NS	NS	-0.22382	-0.128117	0.0410981	-0.059317	-0.0725834	NS	NS	-0.0520376	NS	0.126795	0.126953	0.111707	NS	NS	0.0703218	-0.0721102	NS	NS	0.115691	0.0915928	NS
GAA	NA	C. Enriched protein	1	0	1	0	0	NA	Nuclear	Unclassified	Nuclear	Unclassified	Nuclear	0	0	No	No	No	No	NS	-0.0819688	NS	NS	NS	NS	NS	NS	NS	-0.0477985	0.0703955	0.234687	NS	0.1766	NS	NS	0.140879	0.148186	NS	NS	NS	0.163985	0.396825
GALNT3	NA	C. Enriched protein	1	0	0	1	0	NA	Secretory	Secretory	Secretory	Secretory	Secretory	0	0	No	No	No	No	NS	NS	0.130409	-0.079204	-0.0545182	0.0909989	-0.0605988	NS	0.139871	0.10749	NS	0.12265	NS	-0.423648	NS	NS	NS	-0.304395	NS	NS	0.258157	NS	NS
GALNT6	NA	C. Enriched protein	1	NA	0	1	0	NA	Secretory	Secretory	Secretory	Secretory	Secretory	0	0	No	No	No	No	NS	-0.0952706	NS	-0.100912	-0.181228	NS	NS	NA	NA	NA	NA	NA	NA	NA	NA	NA	NA	NA	NA	NA	NA	NA	NA
GALNT7	NA	C. Enriched protein	1	0	NA	0	1	NA	Secretory	Secretory	Secretory	Secretory	Secretory	0	0	No	No	No	No	0.05357	NS	NS	-0.164662	NS	NS	NS	NS	0.0507028	0.0548313	0.0599961	0.105599	0.120227	-0.651162	NS	NS	NS	NS	NS	NS	NS	0.0789026	0.156086
GAN	NA	C. Enriched protein	1	NA	0	NA	1	NA	Cytosol	Cytosol	Cytosol	Cytosol	Cytosol	0	0	No	No	No	No	NS	NS	NS	NS	NS	NS	NS	0.0855266	0.0751573	0.0645861	NS	-0.560022	0.129406	NS	NS	NS	0.150194	NS	-0.421973	-0.475285	-0.553053	-0.507863	-0.572551
GAREM1	NA	C. Enriched protein	1	1	NA	NA	NA	NA	Cytosol	Cytosol	Cytosol	Cytosol	Cytosol	0	0	No	No	No	No	NS	NS	-0.159355	NS	NS	NS	NS	-0.159281	-0.132957	-0.0844645	NS	0.0862731	0.205927	0.259926	NS	NS	0.0868289	0.408957	NS	NS	-0.132025	0.160868	0.361284
GAS2	NA	C. Enriched protein	1	1	NA	NA	NA	NA	Cytosol	Cytosol	Missing	Missing	Missing	0	0	No	NA	NA	NA	NS	NA	NA	NA	NA	NA	NA	NS	-0.136493	-0.245594	-0.146512	0.246291	0.264648	0.399564	NS	-0.204308	-0.416131	-0.53122	NS	NS	NS	-0.156151	-0.109755
GATAD2A	NA	C. Enriched protein	1	NA	NA	NA	1	NA	Nuclear	Nuclear	Nuclear	Nuclear	Nuclear	0	0	No	No	No	No	NS	0.166906	0.143451	NS	NS	NS	NS	NS	NS	NS	NS	-0.116904	-0.213983	-0.0794123	NS	NS	-0.259186	-0.56906	NS	NS	NS	-0.306753	-0.483785
GBE1	NA	C. Enriched protein	1	0	0	1	0	NA	Cytosol	Cytosol	Cytosol	Cytosol	Cytosol	0	0	No	No	No	No	NS	NS	-0.113738	NS	NS	-0.145022	-0.0650859	NS	NS	-0.0418779	-0.0567544	0.0436013	0.053308	NS	NS	NS	0.204879	NS	-0.204144	-0.1962	NS	NS	NS
GCN1	NA	C. Enriched protein	1	0	1	0	0	NA	Cytosol	Cytosol	Cytosol	Cytosol	Cytosol	0	0	No	No	No	No	NS	NS	-0.104488	-0.0559964	NS	0.0483648	NS	NS	NS	0.0306868	0.0403846	-0.0380003	NS	-0.150834	NS	NS	NS	NS	NS	NS	NS	0.0379938	NS
GDAP1	NA	C. Enriched protein	1	0	1	0	0	NA	Mitochondria	Mitochondria	Mitochondria	Mitochondria	Mitochondria	0	1	No	No	No	Cyto to NonCyto	NS	NS	0.0571006	NS	NS	NS	NS	NS	NS	NS	NS	0.0750907	NS	0.22804	NS	NS	0.237109	0.33936	NS	NS	NS	0.248845	0.470763
GFM2	NA	C. Enriched protein	1	NA	0	0	1	NA	Mitochondria	Unclassified	Unclassified	Mitochondria	Mitochondria	0	0	No	No	No	No	0.107617	NS	0.0505364	NS	0.0606436	0.10433	0.0739457	NS	NS	NS	0.0838018	NS	0.0933479	0.0875655	NS	NS	NS	0.235956	-0.134655	-0.104646	NS	NS	0.402341
GINS4	NA	C. Enriched protein	1	NA	1	NA	NA	NA	NA	Cytosol	Nuclear	Cytosol	Nuclear	0	1	No	No	Cyto to NonCyto	No	NS	NS	NS	NS	NS	NS	NS	-0.0794111	-0.107711	NS	NS	-0.163567	-0.0931385	-0.118554	NS	NS	NS	-0.168748	NS	NS	NS	-0.262396	-0.667122
GOLIM4	NA	C. Enriched protein	1	NA	NA	1	NA	NA	Secretory	Secretory	Secretory	Secretory	Secretory	0	0	No	No	No	No	-0.0648782	-0.106924	0.169821	NS	-0.0759573	NS	NS	NS	NS	0.0997983	0.0423915	0.0987534	0.0769465	NS	NS	NS	NS	NS	0.221275	0.220373	0.164806	0.273359	0.39432
GOPC	NA	C. Enriched protein	1	NA	1	0	NA	NA	Cytosol	Cytosol	Cytosol	Unclassified	Cytosol	0	0	No	No	No	No	NS	0.127933	0.184109	NS	0.103725	NS	NS	NS	0.0789742	0.0879335	0.128019	0.0665298	NS	NS	NS	NS	NS	0.0852991	0.093684	0.118832	0.126087	NS	NS
GPBP1L1	NA	C. Enriched protein	1	NA	1	NA	NA	NA	Nuclear	Nuclear	Nuclear	Nuclear	Nuclear	0	0	No	No	No	NA	NS	NS	NS	NS	NS	NS	NS	NS	NS	0.11152	0.103691	0.10301	0.0804761	NS	NS	NS	-0.247933	NS	NS	NS	NS	NS	NS
GPN1	NA	C. Enriched protein	1	NA	NA	NA	1	NA	Cytosol	Cytosol	Cytosol	Cytosol	Cytosol	0	0	No	No	No	No	NS	NS	-0.071311	NS	-0.151545	-0.0574329	NS	NS	0.0874872	NS	NS	-0.188297	-0.0889556	-0.110265	NS	NS	NS	NS	NS	NS	NS	-0.30301	-0.315511
GRM1	NA	C. Enriched protein	1	0	1	0	0	NA	Nuclear	Nuclear	Nuclear	Missing	Nuclear	0	0	No	No	NA	No	0.243246	NS	NS	NS	NA	NA	NA	NS	NS	-0.305762	NS	-0.177759	NS	NS	NA	NA	NA	NA	NA	NA	NA	NA	NA
GSTCD	NA	C. Enriched protein	1	1	0	0	0	NA	Cytosol	Cytosol	Cytosol	Cytosol	Cytosol	0	0	No	No	No	No	NS	-0.118181	-0.23897	-0.233077	-0.0848203	NS	NS	NS	NS	-0.0640532	-0.108861	-0.0577495	-0.134286	-0.141621	NS	NS	NS	NS	NS	0.117602	0.171468	NS	-0.133991
GTF3C3	NA	C. Enriched protein	1	0	0	1	0	NA	Nuclear	Nuclear	Nuclear	Nuclear	Nuclear	0	0	No	No	No	No	NS	NS	0.125696	0.0983119	NS	NS	NS	NS	NS	NS	0.0450391	-0.068622	-0.0794467	NS	NS	NS	NS	NS	NS	NS	NS	NS	NS
GTPBP4	NA	C. Enriched protein	1	0	0	1	0	NA	Nuclear	Nuclear	Nuclear	Nuclear	Nuclear	0	0	No	No	No	No	0.078637	0.117686	0.210923	0.23325	NS	NS	0.0545467	0.0388987	0.0415511	0.033573	-0.0392049	-0.0934852	-0.101085	-0.046778	NS	0.0657824	0.0695946	NS	NS	NS	NS	NS	-0.121946
GUF1	NA	C. Enriched protein	1	NA	0	0	1	NA	Mitochondria	Mitochondria	Mitochondria	Mitochondria	Mitochondria	0	0	No	No	No	No	NS	NS	0.114182	0.107226	-0.209811	-0.111405	-0.291688	NS	NS	NS	-0.140766	0.109917	0.0679034	0.0595793	NS	NS	NS	NS	NS	NS	NS	NS	0.286905
H6PD	NA	C. Enriched protein	1	NA	1	0	0	NA	Nuclear	Nuclear	Nuclear	Nuclear	Nuclear	0	0	No	No	No	No	NS	NS	NS	NS	NS	0.121941	NS	0.0425831	0.0760983	NS	0.10552	0.276171	0.0805774	0.176127	NS	0.135008	0.281965	0.302043	NS	NS	0.304346	0.420406	0.747184
HACD3	NA	C. Enriched protein	1	0	0	1	0	NA	Secretory	Secretory	Secretory	Secretory	Secretory	0	0	No	No	No	No	NS	-0.0595507	NS	NS	NS	0.113614	NS	NS	NS	NS	0.067388	-0.0869207	0.105342	0.0378054	NS	NS	0.174429	NS	NS	NS	NS	-0.138392	-0.121137
HACD4	NA	C. Enriched protein	1	NA	NA	1	NA	NA	Secretory	Secretory	Missing	Secretory	Secretory	0	0	NA	NA	No	No	NA	NA	NS	NS	NS	NS	NS	NA	NA	NA	NA	NA	NA	NA	NA	NA	NA	NA	NA	NA	NA	NA	NA
HEATR1	NA	C. Enriched protein	1	0	1	0	0	NA	Nuclear	Nuclear	Nuclear	Nuclear	Nuclear	0	0	No	No	No	No	0.0524663	NS	0.17076	0.051264	NS	0.103888	0.0524439	0.0705046	0.0638668	0.0568539	NS	-0.0796236	-0.0341683	-0.0379877	NS	NS	NS	-0.203009	NS	NS	0.0969119	-0.112434	-0.300549
HEATR6	NA	C. Enriched protein	1	NA	NA	1	NA	NA	Cytosol	Cytosol	Cytosol	Cytosol	Cytosol	0	0	No	No	No	No	NS	-0.0681064	-0.199169	-0.168205	-0.0661133	NS	NS	NS	NS	-0.0610132	-0.113299	NS	-0.0986731	NS	NS	NS	NS	-0.200105	NS	0.151456	0.147117	NS	-0.139293
HIST1H1C	NA	C. Enriched protein	1	1	0	0	NA	NA	Nuclear	Nuclear	Nuclear	Nuclear	Nuclear	0	1	No	No	Cyto to NonCyto	No	0.127086	NS	0.107823	NS	NS	NS	NS	NA	NA	NA	NA	NA	NA	NA	NA	NA	NA	NA	NA	NA	NA	NA	NA
HIST1H1D	NA	C. Enriched protein	1	NA	1	0	NA	NA	Nuclear	Nuclear	Nuclear	Nuclear	Nuclear	0	0	No	No	No	No	0.118317	NS	NS	NS	-0.135995	NS	NS	NA	NA	NA	NA	NA	NA	NA	NA	NA	NA	NA	NA	NA	NA	NA	NA
HJURP	NA	C. Enriched protein	1	NA	1	NA	NA	NA	Nuclear	Nuclear	Nuclear	Nuclear	Nuclear	0	0	No	No	No	No	NS	NS	NA	-0.981454	-0.181593	-0.139872	NS	-0.1309	-0.123246	0.342679	0.0883107	-0.500875	-0.365013	-0.185312	NS	NS	NS	-0.375686	NS	NS	-0.404124	-0.495571	-1.34211
HLA-F	NA	C. Enriched protein	1	NA	NA	0	1	NA	Secretory	Secretory	Secretory	Secretory	Secretory	0	0	No	No	No	No	-0.289164	NS	NS	0.340051	NS	NS	NS	NS	NS	NS	-0.142048	-0.283068	-0.734156	NS	NS	1.39792	1.80978	2.01227	-0.188735	-0.273976	1.31532	2.21415	2.42155
HM13	NA	C. Enriched protein	1	0	0	1	0	NA	Secretory	Secretory	Secretory	Secretory	Secretory	0	0	No	No	No	No	0.0706379	0.0626766	0.109545	0.123078	0.0609871	NS	NS	NS	0.0494774	0.0366865	NS	NS	0.066276	-0.106527	NS	NS	NS	-0.145567	NS	-0.0917243	NS	-0.086886	-0.153659
HMGA1	NA	C. Enriched protein	1	1	NA	NA	NA	NA	Nuclear	Nuclear	Nuclear	Nuclear	Nuclear	0	1	No	No	Cyto to NonCyto	No	NS	0.0734	0.0486881	0.0946664	NS	NS	NS	NS	0.0439106	0.0692647	0.0813374	-0.110158	-0.143042	-0.0536486	NS	NS	NS	0.340219	NS	NS	NS	NS	NS
HMGB2	NA	C. Enriched protein	1	1	0	0	0	NA	Nuclear	Nuclear	Nuclear	Unclassified	Nuclear	0	1	No	No	Cyto to NonCyto	No	NS	NS	NS	NS	NS	NS	NS	NS	NS	NS	0.0751066	-0.530063	0.0663627	0.0742214	NS	NS	0.241417	0.270953	-0.497997	-0.497283	-0.555714	-0.320712	-0.396473
HMMR	NA	C. Enriched protein	1	NA	NA	1	NA	NA	Cytosol	Cytosol	Cytosol	Cytosol	Cytosol	0	0	No	No	No	No	NS	-0.124565	-0.256589	-0.333367	NS	NS	NS	-0.168844	-0.20234	0.555111	0.175254	-0.296321	-0.281283	-0.69838	NS	-0.158083	-0.283807	-0.883893	0.138432	0.157941	-0.37764	-0.668127	-1.43824
HNRNPAB	NA	C. Enriched protein	1	1	0	0	0	NA	Nuclear	Nuclear	Nuclear	Nuclear	Nuclear	0	0	No	No	No	No	NS	0.0689557	0.199797	0.0930435	-0.0520814	0.0419718	NS	NS	NS	0.061346	0.0503257	-0.0734546	NS	-0.059775	NS	0.116407	0.0652252	NS	NS	NS	NS	-0.0854842	-0.214196
HNRNPD	NA	C. Enriched protein	1	1	0	0	0	NA	Nuclear	Nuclear	Nuclear	Nuclear	Nuclear	0	0	No	No	No	No	0.047406	NS	0.119991	0.101304	NS	NS	NS	NS	NS	NS	0.0740724	-0.0213122	-0.0208545	0.0394793	NS	0.0663293	0.122797	0.133859	NS	NS	NS	0.104581	0.121561
HPF1	NA	C. Enriched protein	1	NA	0	0	1	NA	NA	Cytosol	Nuclear	Cytosol	Unclassified	0	1	No	No	Cyto to NonCyto	No	NS	NS	NS	NS	-0.142744	-0.149245	-0.132572	NS	-0.0616626	NS	-0.0878575	-0.0684054	NS	-0.0527937	NS	0.185266	0.16674	0.244734	0.14494	0.152798	0.19599	0.116234	NS
HPGD	NA	C. Enriched protein	1	0	NA	1	NA	NA	Cytosol	Cytosol	Missing	Cytosol	Cytosol	0	0	No	NA	No	No	NS	NA	-0.169212	NS	NS	-0.205793	NS	NS	NS	-0.144706	NS	0.255879	0.183811	0.449561	NA	NA	NA	NA	NA	NA	NA	NA	NA
HSD17B10	NA	C. Enriched protein	1	1	0	0	0	NA	NA	Mitochondria	Nuclear	Mitochondria	Unclassified	0	0	No	No	No	No	0.0593883	NS	0.0576903	NS	NS	0.0388681	NS	NS	NS	NS	0.0833919	-0.0829368	0.0674659	NS	NS	0.0787671	0.104002	0.183595	-0.151004	-0.121328	NS	NS	0.13498
HSP90AA1	NA	C. Enriched protein	1	0	1	0	0	NA	Cytosol	Cytosol	Cytosol	Cytosol	Cytosol	0	0	No	No	No	No	NS	NS	-0.135503	-0.155986	-0.0821612	NS	0.0682207	0.0345556	0.0394589	0.0506634	0.0692908	-0.0488546	-0.0333402	NS	NS	0.0902894	NS	-0.0360766	NS	NS	0.0488623	-0.0409827	-0.136181
HSPA6	NA	C. Enriched protein	1	0	NA	1	0	NA	Cytosol	Cytosol	Cytosol	Cytosol	Cytosol	0	0	No	No	No	No	NS	NS	NS	NS	0.116365	0.0985342	0.157627	0.050097	0.103419	0.105765	0.198619	-0.0711061	-0.0510249	-0.107109	NS	NS	NS	NS	NS	NS	NS	-0.154512	-0.153542
HSPA8	NA	C. Enriched protein	1	0	0	0	1	NA	Cytosol	Cytosol	Cytosol	Cytosol	Cytosol	0	0	No	No	No	No	0.047841	0.192497	0.0738807	-0.0786071	0.161724	0.184105	0.230286	0.103689	0.153446	0.231658	0.304522	-0.0869957	-0.0378699	-0.087395	NS	NS	-0.117267	-0.234554	NS	NS	-0.0516701	-0.266918	-0.362015
HSPH1	NA	C. Enriched protein	1	0	1	0	0	NA	Cytosol	Cytosol	Cytosol	Cytosol	Cytosol	0	0	No	No	No	No	NS	0.12331	NS	-0.108165	-0.0693919	0.0628529	0.0817776	0.107548	0.13703	0.117189	0.0469061	-0.195199	-0.0581006	-0.186018	NS	0.126128	-0.0874339	-0.250145	NS	NS	NS	-0.361919	-0.504319
IFI30	NA	C. Enriched protein	1	NA	1	NA	0	NA	NA	Nuclear	Unclassified	Secretory	Nuclear	0	0	No	No	No	No	-0.192757	NS	NS	NS	-0.356467	0.363681	NS	NS	NS	NS	NS	NS	NS	NS	NS	0.32589	0.523455	0.39103	0.260598	0.275396	0.603999	0.738721	0.795916
IFITM3	NA	C. Enriched protein	1	NA	0	0	1	Non-human cell line-based	NA	Nuclear	Cytosol	Unclassified	Cytosol	0	0	No	No	No	No	NA	NS	NS	NS	NS	NS	NS	-0.232058	-0.167679	-0.191364	-0.201371	NS	NS	-0.0985898	NS	NS	NS	0.238271	NS	NS	NS	NS	0.482255
INPP5K	NA	C. Enriched protein	1	0	1	0	0	NA	Secretory	Secretory	Secretory	Secretory	Secretory	0	0	No	No	No	No	NS	NS	0.0803624	0.109775	NS	NS	NS	NS	NS	NS	NS	NS	NS	NS	NS	NS	0.127581	NS	NS	NS	NS	NS	NS
INTS11	NA	C. Enriched protein	1	NA	NA	0	1	NA	Nuclear	Nuclear	Nuclear	Nuclear	Nuclear	0	0	No	No	No	No	NS	NS	0.110252	0.110854	NS	NS	NS	NS	NS	NS	NS	NS	NS	NS	NS	NS	NS	-0.181776	NS	NS	NS	NS	-0.11132
INTS14	NA	C. Enriched protein	1	0	0	NA	1	NA	Nuclear	Nuclear	Nuclear	Nuclear	Nuclear	0	0	No	No	No	No	NS	NS	0.0898819	NS	-0.148726	NS	-0.0758205	NS	NS	NS	NS	0.047337	NS	NS	NS	NS	-0.188358	-0.254625	NS	0.117333	NS	NS	-0.119784
INTS4	NA	C. Enriched protein	1	NA	0	0	1	NA	Nuclear	Nuclear	Nuclear	Nuclear	Nuclear	0	0	No	No	No	No	NS	NS	0.0534821	0.103165	NS	NS	NS	NS	NS	NS	NS	NS	NS	-0.0342495	NS	NS	NS	-0.115632	NS	NS	NS	NS	NS
INTS5	NA	C. Enriched protein	1	0	1	0	0	NA	Nuclear	Nuclear	Nuclear	Nuclear	Nuclear	0	0	No	No	No	No	0.112852	NS	0.129374	0.149613	NS	NS	NS	NS	NS	NS	NS	NS	NS	-0.0717439	NS	NS	NS	-0.222469	-0.184581	-0.245784	NS	-0.13524	-0.194687
IPO7	NA	C. Enriched protein	1	0	1	0	0	NA	Cytosol	Cytosol	Cytosol	Cytosol	Cytosol	0	0	No	No	No	No	NS	0.0748206	NS	NS	-0.0464491	0.0587558	NS	NS	NS	NS	NS	-0.0957387	-0.0643608	-0.0767901	NS	NS	NS	-0.145823	NS	NS	NS	NS	-0.313633
IRS2	NA	C. Enriched protein	1	NA	1	0	0	NA	Cytosol	Cytosol	Cytosol	Cytosol	Cytosol	0	0	No	No	No	No	NS	0.064509	NS	0.3065	0.188442	0.0697749	0.133922	NS	NS	NS	0.157878	0.0949415	0.282192	-0.116875	NS	-0.220375	0.418492	0.983369	-0.131792	NS	-0.271566	0.663372	0.966452
ITGB1	NA	C. Enriched protein	1	0	1	0	0	NA	Secretory	Secretory	Secretory	Secretory	Secretory	0	0	No	No	No	No	-0.0886852	0.0539913	NS	-0.107394	NS	NS	NS	NS	0.0303225	0.0615189	0.0342244	0.050067	0.0405757	0.097966	NS	NS	NS	0.317619	0.110929	0.123316	NS	0.284621	0.401782
KARS	NA	C. Enriched protein	1	0	0	0	1	NA	Cytosol	Cytosol	Cytosol	Unclassified	Unclassified	0	0	No	No	No	No	NS	0.0390067	-0.0534118	-0.0469134	NS	0.0722609	NS	NA	NA	NA	NA	NA	NA	NA	NA	NA	NA	NA	NA	NA	NA	NA	NA
KATNAL2	NA	C. Enriched protein	1	0	1	0	0	NA	Cytosol	Cytosol	Cytosol	Cytosol	Cytosol	0	0	No	No	No	No	NS	NS	NS	NS	NS	NS	NS	NS	NS	NS	NS	NS	NS	NS	NS	NS	NS	NS	NS	NS	NS	NS	NS
KDM1A	NA	C. Enriched protein	1	0	0	0	1	NA	Nuclear	Nuclear	Nuclear	Nuclear	Nuclear	0	0	No	No	No	No	NS	NS	0.120827	NS	NS	-0.0824352	NS	NS	NS	NS	NS	-0.0585879	NS	NS	NS	NS	NS	-0.110234	NS	NS	NS	-0.0944112	NS
KIF11	NA	C. Enriched protein	1	NA	1	NA	0	NA	Cytosol	Cytosol	Cytosol	Cytosol	Cytosol	0	0	No	No	No	No	NS	-0.0914412	-0.17788	-0.361734	NS	NS	NS	NS	-0.183524	0.346988	0.130527	-0.40356	-0.320759	-0.160889	NS	NS	-0.12905	-0.79572	NS	0.0804057	-0.224771	-0.536873	-1.31812
KIF1B	NA	C. Enriched protein	1	NA	0	1	0	NA	Cytosol	Cytosol	Cytosol	Cytosol	Cytosol	0	0	No	No	No	No	NS	NS	NS	NS	-0.102147	-0.0398207	NS	NS	NS	NS	NS	NS	NS	-0.0437175	NS	-0.0957807	-0.174113	NS	NS	NS	-0.125505	-0.123852	NS
KIF20A	NA	C. Enriched protein	1	NA	1	NA	NA	NA	Nuclear	Nuclear	Nuclear	Nuclear	Nuclear	0	0	No	No	No	No	NS	NS	NS	-0.237873	0.134038	NS	0.103982	-0.209606	-0.178859	0.272918	0.388509	-0.357714	-0.2015	-0.0827059	NS	-0.423979	-0.637621	-0.939607	0.193413	0.14815	-0.803622	-0.888626	-1.25193
KIF4A	NA	C. Enriched protein	1	0	1	NA	0	NA	Nuclear	Nuclear	Nuclear	Nuclear	Nuclear	0	0	No	No	No	No	NS	NS	NS	NS	NS	-0.108434	NS	-0.0443933	-0.0955282	0.0454765	NS	-0.270895	-0.139019	-0.11681	NS	NS	-0.311451	-0.710557	NS	-0.0840133	-0.175166	-0.591549	-1.08569
KLHDC4	NA	C. Enriched protein	1	NA	1	0	NA	NA	Cytosol	Cytosol	Cytosol	Cytosol	Cytosol	0	0	No	No	No	No	0.171564	NS	-0.0939024	NS	NS	0.106218	NS	0.0681827	0.0719931	0.112765	0.0504037	-0.0905942	NS	0.0648742	NS	NS	-0.186563	-0.347156	NS	NS	NS	-0.271249	-0.53973
KLHL36	NA	C. Enriched protein	1	NA	1	NA	0	NA	Cytosol	Cytosol	Cytosol	Unclassified	Cytosol	0	0	No	No	No	No	NS	-0.139311	-0.280978	-0.221435	NS	NS	NS	-0.0899093	NS	NS	0.0796632	0.0893414	0.155171	0.3092	NS	NS	-0.232101	NS	NS	NS	-0.297564	NS	NS
KNL1	NA	C. Enriched protein	1	NA	NA	NA	1	NA	Nuclear	Nuclear	Nuclear	Nuclear	Nuclear	0	0	No	No	No	No	NS	-0.116644	-0.317111	-0.285036	NS	-0.104121	NS	-0.0990572	-0.165874	0.205893	0.143967	-0.350716	-0.210118	-0.190531	NS	NS	-0.533391	-0.967936	NS	NS	-0.35955	-0.904213	-1.38709
KTN1	NA	C. Enriched protein	1	0	1	0	0	NA	Secretory	Secretory	Secretory	Secretory	Secretory	0	0	No	No	No	No	NS	NS	0.0661177	NS	NS	NS	NS	NS	NS	NS	0.0330329	0.11151	0.0942023	0.101607	NS	NS	0.189533	0.228522	NS	NS	0.134695	0.27734	0.403078
LMO7	NA	C. Enriched protein	1	1	0	NA	0	NA	NA	Mitochondria	Nuclear	Mitochondria	Nuclear	0	0	No	No	No	No	NS	0.0886204	0.271424	0.235049	0.0760244	NS	NS	0.113296	0.223932	0.151297	NS	-0.0872581	0.0662949	0.128655	NS	0.369822	0.191848	-0.211821	NS	NS	0.282797	NS	-0.329112
LPCAT1	NA	C. Enriched protein	1	0	0	0	1	NA	Secretory	Secretory	Secretory	Secretory	Secretory	0	0	No	No	No	No	NS	0.0493738	NS	NS	NS	-0.0774387	NS	-0.0669718	-0.0860491	-0.0916965	NS	0.275453	0.325576	0.247326	NS	NS	-0.155706	-0.288941	-0.113925	NS	NS	-0.15447	-0.290038
LRPPRC	NA	C. Enriched protein	1	0	1	0	0	NA	NA	Nuclear	Nuclear	Mitochondria	Mitochondria	0	0	No	No	No	No	0.0641987	0.0436608	0.110891	0.0758507	-0.0420485	0.0561875	NS	NS	NS	NS	0.0323989	0.050117	0.0530608	0.103191	NS	NS	-0.177705	-0.29558	NS	NS	0.0461344	-0.0498418	-0.0918497
LSM4	NA	C. Enriched protein	1	1	0	0	0	NA	Nuclear	Nuclear	Nuclear	Nuclear	Nuclear	0	0	No	No	No	No	NS	NS	NS	NS	NS	NS	NS	NS	NS	NS	0.0991898	NS	NS	NS	NS	0.144596	0.25166	0.318049	NS	NS	NS	0.208444	0.198041
LTA4H	NA	C. Enriched protein	1	0	0	0	1	NA	Cytosol	Cytosol	Cytosol	Cytosol	Cytosol	0	0	No	No	No	No	0.0474178	NS	-0.130254	NS	NS	NS	NS	0.0437937	NS	NS	0.0491845	NS	0.0502456	NS	NS	NS	NS	-0.0687904	-0.0600597	-0.0583267	NS	NS	-0.116006
MACC1	NA	C. Enriched protein	1	0	1	NA	NA	NA	Cytosol	Cytosol	Cytosol	Cytosol	Cytosol	0	0	No	No	No	No	NS	0.175104	0.266121	0.221139	0.0932607	0.331303	NS	NA	NA	NA	NA	NA	NA	NA	NA	NA	NA	NA	NA	NA	NA	NA	NA
MAL2	NA	C. Enriched protein	1	0	0	1	0	NA	Secretory	Secretory	Unclassified	Secretory	Secretory	0	0	No	NA	No	No	NS	NS	NS	NS	NS	0.234237	NS	NS	NS	NS	NS	NS	NS	NS	NS	NS	0.206167	NS	0.244373	NS	0.250392	0.420194	0.368709
MALT1	NA	C. Enriched protein	1	NA	0	1	0	NA	Cytosol	Cytosol	Cytosol	Cytosol	Cytosol	0	0	No	No	No	No	-0.115423	NS	NS	NS	NS	NS	NS	-0.0953175	-0.130235	-0.0996124	NS	-0.15935	-0.106905	-0.103807	NS	0.268621	0.387615	0.173903	NS	NS	0.380287	0.289397	-0.231726
MAP1A	NA	C. Enriched protein	1	NA	1	NA	NA	NA	NA	Cytosol	Cytosol	Nuclear	Cytosol	0	0	No	No	No	No	NS	NS	-0.0600088	NS	NS	-0.239124	NS	-0.172324	NS	NS	NS	NS	NS	0.107048	NA	NA	NA	NA	NA	NA	NA	NA	NA
MARCKSL1	NA	C. Enriched protein	1	1	NA	NA	0	NA	Secretory	Unclassified	Secretory	Secretory	Unclassified	0	1	No	Cyto to NonCyto	No	No	NS	0.0855009	NS	-0.0940644	NS	NS	NS	NS	NS	0.0707739	NS	NS	-0.195106	NS	NS	0.290831	NS	NS	NS	NS	0.434962	0.285015	NS
MCM5	NA	C. Enriched protein	1	0	0	1	0	NA	Nuclear	Nuclear	Nuclear	Nuclear	Nuclear	0	0	No	No	No	No	0.0611793	NS	NS	-0.0412951	NS	-0.0374737	NS	-0.0487259	-0.0941522	0.0284284	-0.0449398	-0.134055	-0.0773266	-0.0352266	NS	0.106245	0.0745412	-0.0799391	NS	NS	NS	-0.107097	-0.449717
MED23	NA	C. Enriched protein	1	0	0	0	1	NA	NA	Nuclear	Secretory	Nuclear	Nuclear	0	0	No	No	No	No	0.0901583	NS	NS	0.067543	NS	NS	NS	-0.062367	NS	-0.0715635	NS	-0.054936	NS	NS	NS	NS	-0.222096	-0.325977	-0.238057	-0.239396	-0.111368	-0.209508	-0.303491
MGAT2	NA	C. Enriched protein	1	0	1	0	0	NA	Secretory	Secretory	Secretory	Secretory	Secretory	0	0	No	No	No	No	NS	NS	0.0991484	-0.130025	NS	NS	NS	NS	NS	NS	NS	NS	-0.194721	NS	NS	NS	NS	-0.111619	NS	NS	NS	NS	0.103291
MGST3	NA	C. Enriched protein	1	0	0	1	0	NA	Mitochondria	Mitochondria	Mitochondria	Mitochondria	Mitochondria	0	0	No	No	No	No	NS	NS	NS	0.121203	NS	NS	NS	NS	NS	NS	0.102164	0.0743831	0.21305	0.280277	NS	NS	NS	-0.383079	NS	NS	NS	-0.273358	-0.294937
MKI67	NA	C. Enriched protein	1	NA	1	NA	0	NA	Nuclear	Nuclear	Nuclear	Nuclear	Nuclear	0	0	No	No	No	No	-0.102227	-0.108565	-0.11428	-0.421872	-0.177575	-0.111444	NS	-0.0536143	-0.155756	0.0602684	NS	-0.385754	-0.234235	-0.0953315	NS	0.115354	-0.361291	-0.95409	NS	NS	-0.238445	-0.820346	-1.62836
MKLN1	NA	C. Enriched protein	1	NA	1	0	0	NA	Cytosol	Cytosol	Cytosol	Cytosol	Cytosol	0	0	No	No	No	No	0.0943537	0.181228	0.133942	0.103376	-0.102108	NS	NS	0.186255	0.151533	NS	0.0447424	NS	-0.060935	-0.106404	NS	-0.105905	-0.449596	-0.495276	-0.124258	-0.104401	-0.168831	-0.525098	-0.529233
MLKL	NA	C. Enriched protein	1	NA	0	0	1	NA	Cytosol	Cytosol	Cytosol	Cytosol	Cytosol	0	0	No	No	No	No	NS	NS	-0.1115	NS	NS	NS	NS	0.257272	0.340617	0.231144	NS	-0.0372023	0.128687	NS	NS	0.430294	0.0887976	-0.101132	NS	NS	0.431293	NS	NS
MLLT1	NA	C. Enriched protein	1	NA	1	NA	0	NA	Nuclear	Nuclear	Nuclear	Nuclear	Nuclear	0	0	No	No	No	No	0.201035	0.136053	0.164046	0.231949	NS	NS	NS	-0.122886	-0.0919458	-0.072788	NS	0.189514	NS	NS	NS	NS	-0.161637	NS	NS	NS	NS	NS	NS
MOV10	NA	C. Enriched protein	1	0	0	1	0	NA	Nuclear	Nuclear	Unclassified	Nuclear	Nuclear	0	0	No	No	No	No	0.0621824	-0.0350754	NS	NS	NS	NS	NS	NS	NS	NS	NS	NS	-0.0787289	-0.660642	NS	0.387474	0.360597	0.295694	NS	NS	0.364354	0.417333	0.362298
MRPS35	NA	C. Enriched protein	1	NA	0	1	0	NA	Secretory	Unclassified	Secretory	Secretory	Secretory	0	0	No	No	No	No	0.0834233	NS	0.139531	NS	NS	NS	NS	NS	NS	NS	0.0413247	NS	0.0532967	0.0503649	NS	NS	NS	0.120343	NS	NS	NS	NS	0.216441
MT-ND2	NA	C. Enriched protein	1	0	NA	1	NA	NA	Mitochondria	Mitochondria	Unclassified	Mitochondria	Mitochondria	0	0	No	No	No	No	NS	NS	0.150513	0.194052	NS	0.207519	NS	NA	NA	NA	NA	NS	NS	NS	NA	NA	NA	NA	NA	NA	NA	NA	NA
MTHFD1L	NA	C. Enriched protein	1	0	0	1	0	NA	NA	Nuclear	Nuclear	Mitochondria	Mitochondria	0	0	No	No	No	No	0.0684415	0.0553896	0.168419	0.144121	NS	0.107548	NS	NS	NS	0.0625389	0.0453382	-0.0319002	-0.0303298	0.0765803	NS	NS	-0.0665844	-0.11904	NS	NS	NS	-0.0804144	-0.0965939
MTHFR	NA	C. Enriched protein	1	0	0	0	1	NA	Cytosol	Cytosol	Cytosol	Cytosol	Cytosol	0	0	No	No	No	No	NS	-0.16089	-0.215778	NS	-0.15104	NS	NS	-0.10766	-0.130025	-0.188536	-0.147268	-0.0736808	-0.102549	NS	NS	0.234246	0.349147	0.345795	-0.165582	-0.233015	NS	NS	0.21333
MTM1	NA	C. Enriched protein	1	NA	0	0	1	NA	Cytosol	Cytosol	Cytosol	Cytosol	Cytosol	0	0	No	No	No	No	NS	0.109806	NS	NS	NS	NS	NS	NS	NS	NS	NS	0.0922156	NS	0.0848295	NS	NS	NS	-0.185374	NS	NS	NS	NS	NS
MYBBP1A	NA	C. Enriched protein	1	0	1	0	0	Non-human cell line-based	Nuclear	Nuclear	Nuclear	Nuclear	Nuclear	0	0	No	No	No	No	NS	0.0688816	0.17273	0.0968758	NS	0.0935538	NS	NS	0.0415731	0.0696522	NS	-0.0743067	-0.0423698	-0.11131	NS	0.106075	0.0822757	NS	NS	NS	0.0920989	0.0785247	NS
MYH11	NA	C. Enriched protein	1	NA	1	NA	NA	NA	Cytosol	Unclassified	Cytosol	Cytosol	Cytosol	0	0	NA	NA	No	No	NS	0.482509	-0.25735	NA	NS	NS	NS	NS	NS	NS	0.0959631	NA	NA	NA	NA	NA	NA	NA	NA	NA	NA	NA	NA
MYO1D	NA	C. Enriched protein	1	0	0	1	0	NA	Secretory	Secretory	Secretory	Secretory	Secretory	0	0	No	No	No	No	0.0419677	NS	0.0508086	0.129613	0.0639541	NS	NS	NS	NS	0.0470511	NS	NS	0.146487	NS	NS	-0.125661	-0.142309	-0.306532	-0.166546	-0.109353	-0.254441	-0.352268	-0.291064
MYO1G	NA	C. Enriched protein	1	NA	1	NA	NA	NA	NA	Missing	Unclassified	Secretory	Nuclear	0	0	No	NA	No	No	NS	NS	NS	NS	NS	NS	NS	NS	NS	NS	NS	-0.334421	-0.150844	-0.249574	NS	0.376202	0.579376	0.484071	-0.498402	-0.417414	-0.266911	NS	NS
NBEAL1	NA	C. Enriched protein	1	NA	0	1	0	NA	Cytosol	Cytosol	Cytosol	Cytosol	Cytosol	0	0	No	No	No	No	NS	-0.0954304	-0.073498	NS	NS	NS	NS	NS	-0.0383629	-0.0731438	NS	0.164548	0.144073	0.0538942	NS	NS	NS	-0.0755662	NS	NS	0.156976	0.144459	0.0889145
NCAPD3	NA	C. Enriched protein	1	1	NA	NA	NA	NA	NA	Secretory	Secretory	Nuclear	Nuclear	0	0	No	No	No	No	NS	NS	NS	NS	-0.20407	NS	NS	-0.0747859	-0.129766	NS	-0.143462	-0.175877	-0.0587758	-0.129143	NS	NS	-0.222868	-0.417476	NS	NS	NS	-0.31697	-0.783407
NCAPG	NA	C. Enriched protein	1	0	1	0	0	NA	Cytosol	Cytosol	Cytosol	Cytosol	Cytosol	0	0	No	No	No	No	NS	-0.0643198	-0.140703	-0.130855	-0.0645824	NS	NS	NS	-0.0833376	NS	-0.0745433	-0.190172	-0.155311	-0.184645	NS	NS	NS	-0.356996	NS	NS	NS	-0.320756	-0.876485
NCAPG2	NA	C. Enriched protein	1	NA	1	NA	NA	NA	NA	Nuclear	Unclassified	Cytosol	Nuclear	0	0	No	No	No	No	NS	-0.0698331	NS	NS	-0.202205	-0.178582	NS	-0.0619536	-0.134883	-0.0638258	-0.138691	-0.213348	-0.0488067	-0.127315	NS	NS	NS	-0.288813	NS	NS	NS	-0.254534	-0.62581
NCLN	NA	C. Enriched protein	1	0	0	1	0	NA	Secretory	Secretory	Secretory	Secretory	Secretory	0	0	No	No	No	No	0.070931	NS	0.0773765	0.0722522	NS	0.0564505	NS	NS	NS	0.0719794	NS	-0.028526	0.0391543	NS	NS	0.101368	0.185883	0.177106	NS	NS	NS	0.123146	0.235446
NCOA7	NA	C. Enriched protein	1	NA	0	0	1	NA	Cytosol	Cytosol	Cytosol	Cytosol	Cytosol	0	0	No	No	No	No	-0.0981357	0.0541969	NS	NS	NS	NS	NS	-0.0719279	-0.0923993	NS	NS	NS	NS	NS	NS	0.189735	0.407621	0.51815	NS	NS	0.280009	0.453674	0.508659
NDC1	NA	C. Enriched protein	1	0	1	0	0	NA	Secretory	Secretory	Unclassified	Secretory	Secretory	0	0	No	No	No	No	NS	NS	0.166344	NS	-0.0982972	NS	NS	NS	NS	NS	NS	-0.0937156	NS	-0.0855388	NS	NS	NS	NS	-0.129626	NS	NS	-0.13977	-0.165898
NDUFB11	NA	C. Enriched protein	1	1	0	0	0	NA	Mitochondria	Mitochondria	Mitochondria	Mitochondria	Mitochondria	0	0	No	No	No	No	0.134034	NS	0.111182	0.244313	NS	0.109445	NS	NS	-0.0691094	-0.101557	NS	0.0876268	0.05327	0.0835247	NS	NS	NS	NS	NS	NS	NS	NS	0.123618
NEMP1	NA	C. Enriched protein	1	NA	NA	1	NA	NA	Nuclear	Nuclear	Nuclear	Nuclear	Nuclear	0	0	No	No	No	No	NS	NS	NS	0.137633	NS	NS	NS	NS	-0.0584902	NS	0.10215	NS	0.0575822	0.109249	NS	0.200563	0.23372	0.384459	NS	NS	NS	0.241307	0.218608
NF1	NA	C. Enriched protein	1	0	1	0	0	NA	NA	Secretory	Cytosol	Cytosol	Cytosol	0	0	No	No	No	No	NS	-0.0428905	-0.110711	-0.0729555	NS	NS	NS	NS	NS	-0.0385444	-0.0620469	NS	0.0824198	NS	NS	NS	NS	-0.148095	NS	NS	-0.0981897	-0.0872192	-0.179492
NFIC	NA	C. Enriched protein	1	NA	1	0	0	NA	Nuclear	Nuclear	Nuclear	Nuclear	Nuclear	0	0	No	No	No	No	NS	NS	NS	NS	-0.0956151	-0.161848	-0.111318	NS	-0.120138	-0.109568	NS	0.161377	NS	0.0671886	NS	NS	0.166799	0.148407	NS	NS	NS	0.233227	NS
NFXL1	NA	C. Enriched protein	1	NA	0	1	NA	NA	Secretory	Secretory	Secretory	Secretory	Secretory	0	0	No	No	No	No	NS	0.155542	NS	0.290866	NS	0.106046	NS	NS	NS	NS	NS	0.0957378	0.164038	-0.0872694	NS	NS	0.149086	0.198251	NS	NS	NS	0.209155	0.244379
NIT1	NA	C. Enriched protein	1	1	0	0	0	NA	Cytosol	Cytosol	Cytosol	Cytosol	Cytosol	0	0	No	No	No	No	NS	NS	-0.189528	-0.0742162	NS	NS	NS	NS	NS	NS	NS	NS	NS	NS	NS	NS	0.108911	NS	NS	NS	NS	NS	0.0975233
NMT1	NA	C. Enriched protein	1	0	0	1	0	NA	Cytosol	Cytosol	Cytosol	Cytosol	Cytosol	0	0	No	No	No	No	NS	NS	NS	-0.0788207	NS	NS	NS	NS	NS	NS	0.0275118	0.0363768	NS	NS	NS	NS	NS	NS	NS	NS	0.13495	NS	NS
NOC2L	NA	C. Enriched protein	1	0	1	0	0	NA	Nuclear	Nuclear	Nuclear	Nuclear	Nuclear	0	0	No	No	No	No	-0.0531722	NS	0.19927	NS	-0.090177	0.076722	NS	0.0418984	0.063643	0.0956233	NS	-0.0757257	-0.0722998	NS	NS	NS	0.135817	0.103677	NS	NS	NS	NS	NS
NOP2	NA	C. Enriched protein	1	1	0	0	0	NA	Nuclear	Nuclear	Nuclear	Nuclear	Nuclear	0	0	No	No	No	No	0.0337538	0.124183	0.224835	0.165168	NS	NS	NS	0.0566518	0.053734	0.0694179	NS	-0.093691	-0.10485	-0.0608829	NS	NS	NS	NS	-0.0827817	-0.0833776	NS	NS	-0.174257
NPC1	NA	C. Enriched protein	1	0	0	1	0	NA	Secretory	Secretory	Secretory	Secretory	Secretory	0	0	No	No	No	No	NS	NS	NS	NS	NS	0.159125	NS	0.0897521	0.0816504	0.146515	0.178951	-0.252752	0.0689245	0.178054	NS	NS	0.32317	0.676417	-0.221134	-0.184332	-0.244746	0.170676	0.349776
NPLOC4	NA	C. Enriched protein	1	1	0	0	0	NA	NA	Cytosol	Cytosol	Nuclear	Unclassified	0	0	No	No	No	No	NS	NS	-0.0404136	NS	NS	NS	NS	0.0337407	0.0367973	0.0381227	NS	-0.0331374	-0.124588	NS	NS	0.108139	0.12722	0.0819323	NS	NS	0.131331	0.106549	NS
NQO1	NA	C. Enriched protein	1	0	NA	1	0	NA	Cytosol	Cytosol	Cytosol	Cytosol	Cytosol	0	0	No	No	No	No	NS	0.105166	-0.193709	-0.106084	NS	NS	NS	0.0339324	NS	-0.038873	NS	NS	0.0234536	0.0320531	NS	-0.0898075	-0.0762017	-0.179065	NS	0.0716945	NS	-0.0658755	-0.200232
NR3C1	NA	C. Enriched protein	1	NA	1	0	NA	NA	Cytosol	Cytosol	Cytosol	Cytosol	Cytosol	0	0	No	No	No	No	-0.111089	NS	NS	NS	-0.0883758	-0.119416	-0.150778	NS	NS	NS	-0.102719	-0.104381	-0.125608	-0.305406	NS	NS	-0.174602	-0.169687	-0.10275	-0.0728799	NS	-0.215128	-0.128526
NT5DC2	NA	C. Enriched protein	1	NA	NA	0	1	NA	NA	Nuclear	Nuclear	Mitochondria	Mitochondria	0	0	No	No	No	No	NS	-0.138168	0.0832052	0.125195	NS	0.162206	0.132746	-0.129583	-0.110402	0.104443	0.146201	-0.153979	0.171892	0.454977	NS	NS	-0.440237	-0.620073	NS	-0.198818	-0.452493	-0.660021	-0.693944
NUCB2	NA	C. Enriched protein	1	1	0	NA	NA	NA	NA	Nuclear	Nuclear	Nuclear	Secretory	0	0	No	No	No	No	NS	NS	0.0992615	-0.136144	-0.185346	NS	NS	-0.0502788	NS	-0.0474094	-0.135652	0.0806866	0.131284	0.102506	NS	NS	-0.0877425	NS	NS	NS	NS	NS	NS
NUDCD1	NA	C. Enriched protein	1	0	0	0	1	NA	Cytosol	Cytosol	Cytosol	Cytosol	Cytosol	0	0	No	No	No	No	NS	NS	NS	NS	NS	0.0611029	NS	NS	NS	NS	0.0326384	-0.177778	0.0715455	NS	NS	0.304415	0.379021	0.241398	NS	-0.125332	0.155417	0.111169	NS
NUP188	NA	C. Enriched protein	1	0	0	1	0	NA	Nuclear	Nuclear	Nuclear	Nuclear	Nuclear	0	0	No	No	No	No	NS	NS	0.0992146	NS	NS	0.0615069	NS	NS	NS	0.0352341	NS	-0.0509386	-0.0262249	NS	NS	NS	NS	-0.0735662	-0.12551	-0.097356	-0.0793558	-0.109307	-0.104169
NUP93	NA	C. Enriched protein	1	0	0	1	0	NA	Nuclear	Nuclear	Nuclear	Nuclear	Nuclear	0	0	No	No	No	No	0.0383359	NS	NS	0.0356022	NS	NS	NS	-0.0339318	-0.035113	NS	NS	-0.0490479	-0.0537378	NS	NS	0.0925032	0.120231	0.116515	NS	NS	NS	0.0837185	0.0797461
OGFOD1	NA	C. Enriched protein	1	NA	0	1	0	NA	Nuclear	Unclassified	Nuclear	Nuclear	Nuclear	0	1	No	No	Cyto to NonCyto	No	NS	0.0736022	0.251956	0.118514	NS	NS	NS	-0.0485871	NS	NS	-0.0929673	-0.1267	-0.32982	-0.133739	NS	NS	NS	NS	NS	NS	NS	NS	-0.186008
ORC4	NA	C. Enriched protein	1	0	0	0	1	NA	Nuclear	Unclassified	Nuclear	Nuclear	Nuclear	0	0	No	No	No	No	0.0697758	NS	NS	NS	NS	NS	NS	NS	NS	-0.0685063	-0.0575626	-0.120831	-0.0619459	NS	NS	NS	-0.103361	-0.202451	NS	NS	NS	-0.0741269	-0.199941
OSBPL6	NA	C. Enriched protein	1	NA	NA	1	NA	NA	Cytosol	Cytosol	Cytosol	Cytosol	Unclassified	0	0	NA	No	No	No	NA	NS	NS	NS	NS	NS	NS	NS	NS	0.0911488	0.0750671	NS	NS	NS	NS	NS	NS	NS	0.185393	NS	NS	NS	0.296715
OSGEPL1	NA	C. Enriched protein	1	0	0	1	0	NA	NA	Nuclear	Nuclear	Mitochondria	Mitochondria	0	0	No	No	No	No	NS	NS	NS	NS	NS	NS	-0.178917	NS	NS	NS	NS	NS	NS	NS	NS	NS	0.190147	0.377453	0.152133	NS	NS	0.203689	0.472639
OSMR	NA	C. Enriched protein	1	NA	0	1	NA	NA	Secretory	Secretory	Secretory	Secretory	Secretory	0	0	NA	No	No	No	NA	NS	0.113589	0.113901	NS	NS	NS	NS	NS	-0.112236	-0.177342	-0.14857	0.355422	-0.211315	NS	-0.188446	NS	0.480805	-0.319283	-0.315627	-0.471261	NS	0.340885
P2RX4	NA	C. Enriched protein	1	NA	1	NA	NA	NA	Secretory	Secretory	Secretory	Secretory	Secretory	0	1	No	Cyto to NonCyto	No	No	NS	NS	NS	NS	-0.609608	NS	NS	NS	NS	NS	NS	NS	NS	0.143726	NS	NS	0.827128	1.15686	0.409201	0.328372	0.384725	0.603532	1.01344
PAPD5	NA	C. Enriched protein	1	NA	NA	1	NA	NA	Nuclear	Nuclear	Nuclear	Nuclear	Nuclear	0	0	No	No	No	No	NS	NS	0.395924	0.204531	-0.161593	NS	NS	NA	NA	NA	NA	NA	NA	NA	NA	NA	NA	NA	NA	NA	NA	NA	NA
PARP12	NA	C. Enriched protein	1	NA	0	1	0	NA	Cytosol	Cytosol	Cytosol	Cytosol	Unclassified	0	0	No	No	No	No	0.0906382	0.109529	NS	0.141053	NS	-0.0822506	NS	0.110773	0.186611	0.109746	-0.0484826	-0.14558	-0.221331	-0.134782	NS	0.248961	-0.145067	-0.2827	-0.134746	-0.141372	0.108916	-0.195669	-0.319059
PARP9	NA	C. Enriched protein	1	0	0	1	0	NA	Cytosol	Cytosol	Cytosol	Cytosol	Cytosol	0	0	No	No	No	No	NS	NS	-0.109454	-0.10874	NS	-0.167599	NS	NS	NS	-0.0511888	-0.0685699	-0.168518	-0.287085	-0.10931	NS	0.349919	0.264065	0.355563	-0.204394	-0.224591	0.274902	0.0993566	-0.101511
PC	NA	C. Enriched protein	1	0	0	0	1	NA	NA	Nuclear	Nuclear	Mitochondria	Nuclear	0	0	No	No	No	No	0.0416385	NS	0.0732686	0.0416125	NS	NS	NS	NS	NS	NS	0.0895286	0.0934275	0.119203	0.0619733	NS	-0.122914	NS	NS	-0.0750763	NS	-0.0609027	NS	0.141963
PCCA	NA	C. Enriched protein	1	0	0	0	1	NA	NA	Nuclear	Nuclear	Unclassified	Secretory	0	0	No	No	No	No	NS	NS	0.0489437	0.0786615	NS	NS	NS	NS	NS	NS	0.0573849	0.220548	0.207146	0.239434	NS	NS	0.155406	0.126821	NS	NS	NS	0.167204	0.411083
PDK2	NA	C. Enriched protein	1	NA	NA	NA	1	NA	NA	Secretory	Unclassified	Mitochondria	Mitochondria	0	0	No	No	No	No	NS	-0.154727	NS	NS	NS	NS	-0.106887	-0.148585	-0.161945	-0.124871	NS	0.178029	NS	0.13261	NA	NA	NA	NA	NA	NA	NA	NA	NA
PEBP1	NA	C. Enriched protein	1	1	0	0	0	Non-human cell line-based	Cytosol	Cytosol	Cytosol	Cytosol	Cytosol	0	0	No	No	No	No	NS	NS	-0.191855	-0.106537	NS	0.0756738	NS	NS	NS	NS	0.0677157	0.08429	0.123798	0.175525	NS	-0.0873923	-0.0591042	-0.121738	NS	NS	NS	NS	NS
PEX11B	NA	C. Enriched protein	1	0	0	1	0	NA	Secretory	Secretory	Secretory	Secretory	Secretory	0	1	Cyto to NonCyto	No	No	No	NS	NS	NS	0.147449	NS	0.0843779	NS	NS	NS	NS	0.148593	0.108754	NS	0.0996813	NS	NS	NS	NS	NS	-0.197474	NS	NS	0.170076
PEX3	NA	C. Enriched protein	1	0	0	1	0	NA	Secretory	Secretory	Secretory	Secretory	Secretory	0	0	No	No	No	No	NS	NS	NS	NS	-0.0822154	NS	NS	-0.0584952	-0.0612782	-0.0530271	-0.0943249	NS	NS	0.0700694	NS	NS	NS	NS	NS	NS	NS	NS	0.123976
PFKP	NA	C. Enriched protein	1	0	0	1	0	Non-human cell line-based	Cytosol	Cytosol	Cytosol	Cytosol	Cytosol	0	0	No	No	No	No	NS	NS	-0.122553	-0.0651655	NS	0.0483915	NS	0.0776752	0.0896448	0.1184	0.0655297	-0.0330209	0.097034	0.050422	NS	NS	0.105437	NS	-0.127551	-0.140626	-0.0922544	-0.133242	-0.26452
PHB2	NA	C. Enriched protein	1	0	1	0	0	NA	Mitochondria	Mitochondria	Mitochondria	Mitochondria	Mitochondria	0	0	No	No	No	No	0.0571001	NS	0.0608443	0.0637306	NS	0.071349	0.0513913	NS	NS	NS	0.0740507	NS	NS	NS	NS	0.0489282	0.169633	0.168823	-0.0466577	-0.0698857	NS	0.0958494	0.22169
PHF10	NA	C. Enriched protein	1	NA	1	NA	NA	NA	Nuclear	Nuclear	Nuclear	Nuclear	Nuclear	0	0	No	No	No	No	NS	NS	NS	NS	-0.108932	NS	NS	NS	0.0985043	NS	NS	NS	NS	NS	NS	NS	NS	NS	NS	NS	NS	NS	NS
PHIP	NA	C. Enriched protein	1	0	1	0	0	NA	Nuclear	Nuclear	Nuclear	Nuclear	Nuclear	0	0	No	No	No	No	NS	NS	0.06423	NS	-0.0927932	-0.0536884	-0.0868299	-0.0385301	-0.06019	NS	-0.0760534	0.063936	-0.0434169	0.0284666	NS	NS	0.0928307	NS	0.122731	0.102679	0.12396	NS	NS
PIK3R4	NA	C. Enriched protein	1	0	0	0	1	NA	Cytosol	Cytosol	Cytosol	Unclassified	Cytosol	0	0	No	No	No	No	NS	NS	-0.0979517	-0.0989685	NS	NS	NS	NS	NS	NS	NS	-0.087677	-0.0854171	-0.064151	NS	NS	-0.0948774	NS	NS	NS	NS	-0.112661	NS
PITPNM1	NA	C. Enriched protein	1	NA	1	0	0	NA	NA	Secretory	Cytosol	Cytosol	Secretory	0	0	No	No	No	No	NS	-0.080383	-0.068332	NS	NS	NS	NS	0.0470276	0.0484456	NS	-0.0584218	-0.0478776	NS	0.0559014	NS	NS	-0.181896	-0.283598	-0.134943	-0.134447	-0.197069	-0.212361	-0.181997
PITRM1	NA	C. Enriched protein	1	0	1	0	0	NA	Nuclear	Nuclear	Nuclear	Unclassified	Nuclear	0	0	No	No	No	No	0.0552077	NS	0.0606287	0.0531474	0.0643942	NS	NS	NS	0.0314382	0.0651673	0.0843618	0.0714008	0.193136	0.093714	NS	NS	NS	NS	-0.0716473	-0.0522946	NS	0.0708951	0.17214
PKP2	NA	C. Enriched protein	1	0	0	1	0	NA	Mitochondria	Unclassified	Mitochondria	Unclassified	Mitochondria	0	0	No	No	No	No	-0.0578307	NS	NS	NS	NS	NS	NS	NS	NS	-0.0725557	-0.0890899	-0.0665158	0.177272	0.10548	NS	-0.199339	-0.309471	-0.611388	-0.145409	-0.130276	-0.266489	-0.469392	-0.578504
PLRG1	NA	C. Enriched protein	1	0	0	1	0	NA	Nuclear	Nuclear	Nuclear	Nuclear	Nuclear	0	0	No	No	No	No	NS	0.0983985	0.0990243	0.0960834	NS	NS	NS	NS	NS	0.05779	NS	NS	-0.0486388	-0.0356141	NS	NS	NS	-0.0994866	-0.0739477	NS	NS	-0.119302	-0.162082
PMPCB	NA	C. Enriched protein	1	0	0	0	1	NA	NA	Nuclear	Nuclear	Mitochondria	Mitochondria	0	0	No	No	No	No	0.0994571	NS	0.09353	0.097326	NS	0.158863	0.101616	NS	NS	NS	0.0704753	0.0308992	NS	0.0585282	NS	NS	-0.100886	-0.116424	NS	NS	NS	-0.0903972	NS
PNPLA8	NA	C. Enriched protein	1	NA	NA	NA	1	NA	Mitochondria	Unclassified	Mitochondria	Mitochondria	Mitochondria	0	0	No	No	No	No	NS	-0.111014	NS	NS	NS	NS	NS	NS	NS	NS	0.0907071	0.119822	0.144223	NS	NS	NS	0.31054	0.578559	NS	NS	0.127165	0.497773	0.724153
POLA1	NA	C. Enriched protein	1	NA	1	NA	0	NA	Nuclear	Nuclear	Nuclear	Nuclear	Nuclear	0	0	No	No	No	No	NS	NS	0.0821582	NS	-0.199645	-0.102121	NS	-0.07573	-0.140334	NS	-0.0840231	-0.214602	-0.121311	-0.0398648	NS	NS	-0.22421	-0.525264	NS	NS	NS	-0.463088	-0.837883
POLR1B	NA	C. Enriched protein	1	NA	0	1	NA	NA	Nuclear	Nuclear	Nuclear	Nuclear	Nuclear	0	0	No	No	No	No	0.0744311	0.10292	0.218256	0.104595	NS	0.0990998	NS	NS	0.0615483	0.0720123	NS	0.0700198	0.0638714	NS	NS	NS	-0.151657	-0.269014	NS	NS	0.109763	-0.0979576	-0.25902
POLR1E	NA	C. Enriched protein	1	NA	0	1	0	NA	Nuclear	Nuclear	Nuclear	Nuclear	Nuclear	0	0	No	No	No	No	NS	NS	0.237133	0.100642	NS	0.0932856	NS	NS	NS	0.0721249	NS	-0.0990704	NS	-0.0645348	NS	0.149248	NS	-0.235456	NS	NS	NS	-0.164882	-0.422354
POLR3A	NA	C. Enriched protein	1	0	0	1	NA	NA	Nuclear	Nuclear	Unclassified	Nuclear	Nuclear	0	0	No	No	No	No	0.0525744	NS	0.128386	0.0885374	-0.104398	NS	NS	NS	NS	NS	NS	NS	-0.112091	-0.169125	NS	0.129191	0.0565487	NS	0.0695399	0.0676268	0.161836	0.0649047	-0.0546401
POLR3D	NA	C. Enriched protein	1	1	0	NA	NA	NA	Nuclear	Nuclear	Unclassified	Nuclear	Nuclear	0	0	No	No	No	No	-0.111491	NS	0.165171	0.130474	-0.163911	NS	NS	NS	0.056246	NS	NS	NS	NS	-0.181109	NS	NS	-0.242433	-0.215714	NS	NS	NS	-0.169568	-0.179848
POMK	NA	C. Enriched protein	1	NA	0	NA	1	NA	Secretory	Secretory	Secretory	Secretory	Secretory	0	0	No	No	No	No	NS	NS	NS	NS	NS	NS	NS	0.10975	0.185261	0.211496	0.160865	NS	-0.446161	-0.189139	NS	NS	-0.169755	-0.283405	0.17964	0.141304	0.219788	-0.154672	-0.452791
POP1	NA	C. Enriched protein	1	NA	0	1	0	NA	Nuclear	Nuclear	Nuclear	Nuclear	Nuclear	0	0	No	No	No	No	NS	0.0775906	0.137242	0.109814	NS	0.086735	NS	0.0473808	NS	NS	NS	NS	0.0805188	NS	NS	NS	-0.172667	-0.206391	NS	NS	NS	-0.121413	-0.176415
PPP2R1A	NA	C. Enriched protein	1	0	0	0	1	NA	Cytosol	Cytosol	Cytosol	Cytosol	Cytosol	0	0	No	No	No	No	NS	NS	-0.119689	-0.100902	NS	0.0548723	NS	NS	NS	NS	0.0488249	-0.0383793	-0.0434441	-0.0505349	NS	NS	-0.0995518	-0.118766	NS	NS	NS	-0.0592691	-0.16757
PPP5C	NA	C. Enriched protein	1	0	0	0	1	NA	Cytosol	Cytosol	Cytosol	Cytosol	Cytosol	0	0	No	No	No	No	NS	NS	-0.145004	-0.119845	-0.0593118	NS	NS	NS	NS	NS	NS	-0.0933479	-0.0497973	NS	NS	NS	0.134718	0.085548	NS	NS	NS	NS	-0.0736277
PRC1	NA	C. Enriched protein	1	0	1	0	0	NA	Nuclear	Nuclear	Nuclear	Nuclear	Nuclear	0	0	No	No	No	No	-0.119599	-0.0768651	NS	-0.565565	0.0591725	NS	0.0501455	NS	-0.113792	0.20725	0.189177	-0.255792	-0.0900781	-0.154812	NS	-0.236307	-0.453369	-0.650813	0.14616	0.111943	-0.271402	-0.652271	-0.954362
PRCP	NA	C. Enriched protein	1	0	0	NA	1	NA	Nuclear	Nuclear	Nuclear	Nuclear	Nuclear	0	0	No	No	No	No	0.0687793	-0.0849301	-0.0971861	NS	NS	NS	NS	NS	NS	NS	0.0850311	NS	-0.108623	0.0783972	NS	NS	-0.141442	NS	NS	NS	NS	NS	0.310587
PREPL	NA	C. Enriched protein	1	NA	0	0	1	NA	Cytosol	Cytosol	Cytosol	Cytosol	Cytosol	0	0	No	No	No	No	0.0878428	NS	-0.0881197	0.103308	NS	NS	NS	NS	NS	NS	NS	0.187264	0.145106	0.159564	NS	-0.240841	-0.261195	-0.136333	0.174719	0.17548	NS	NS	NS
PRIM1	NA	C. Enriched protein	1	NA	NA	NA	1	NA	NA	Cytosol	Nuclear	Cytosol	Nuclear	0	0	No	No	No	No	NS	NS	NS	NS	-0.159595	NS	NS	-0.0641473	-0.109548	0.137848	NS	-0.307685	-0.232249	-0.12737	NS	NS	-0.50979	-0.833973	-0.125664	NS	-0.224157	-0.690034	-1.0672
PRMT6	NA	C. Enriched protein	1	NA	0	NA	1	NA	Nuclear	Nuclear	Nuclear	Nuclear	Nuclear	0	1	No	No	Cyto to NonCyto	No	NS	NS	NS	NS	-0.141575	NS	-0.149762	NS	NS	NS	NS	NS	-0.116178	NS	NS	0.219757	0.340605	0.333091	0.334969	0.294963	0.34886	0.380042	0.372856
PROM2	NA	C. Enriched protein	1	NA	NA	0	1	NA	Secretory	Secretory	Secretory	Secretory	Secretory	0	0	No	NA	No	No	NA	-0.356334	-0.346327	-0.474121	NS	NS	NS	NA	NA	NA	NA	NA	NA	NA	NA	NA	NA	NA	NA	NA	NA	NA	NA
PSMB10	NA	C. Enriched protein	1	NA	NA	0	1	NA	Cytosol	Cytosol	Cytosol	Cytosol	Cytosol	0	0	No	No	No	No	NS	NS	-0.0765429	NS	NS	NS	NS	0.0932976	0.117203	NS	NS	0.154275	-0.131147	0.226222	NS	1.45453	1.67652	1.69067	NS	NS	1.48455	1.76003	1.8279
PSMB7	NA	C. Enriched protein	1	0	0	1	0	NA	Cytosol	Cytosol	Cytosol	Cytosol	Cytosol	0	0	No	No	No	No	NS	NS	NS	NS	NS	NS	NS	NS	NS	NS	NS	-0.0714149	-0.0352816	-0.0810332	NS	NS	-0.0775008	-0.0843301	NS	NS	-0.105239	-0.18483	-0.227043
PTCD3	NA	C. Enriched protein	1	0	0	0	1	NA	Secretory	Secretory	Secretory	Secretory	Secretory	0	0	No	No	No	No	0.0844683	NS	0.111522	0.11027	NS	0.0445925	NS	NS	-0.0328019	NS	0.0514676	NS	0.0565141	0.0781361	NS	NS	NS	NS	NS	NS	NS	NS	0.161964
PTPN3	NA	C. Enriched protein	1	NA	0	NA	1	NA	Cytosol	Cytosol	Unclassified	Unclassified	Cytosol	0	0	No	No	No	No	NS	NS	-0.0869554	NS	NS	NS	NS	NS	NS	NS	NS	-0.445364	0.106663	0.12337	NS	NS	NS	NS	-0.326861	-0.322107	-0.470283	-0.192731	NS
PTTG1IP	NA	C. Enriched protein	1	1	NA	NA	NA	NA	Secretory	Secretory	Unclassified	Secretory	Secretory	0	0	No	No	No	No	NS	NS	-0.284609	-0.167874	NS	NS	NS	NS	NS	NS	NS	NS	0.101487	-0.302724	NA	NA	NA	NA	NA	NA	NA	NA	NA
PUM2	NA	C. Enriched protein	1	NA	1	0	0	NA	Nuclear	Nuclear	Nuclear	Nuclear	Nuclear	0	0	No	No	No	No	NS	NS	NS	NS	NS	NS	NS	NS	NS	NS	-0.0606974	NS	NS	NS	NS	NS	NS	0.146573	0.0908461	NS	NS	0.115642	0.159751
PVR	NA	C. Enriched protein	1	NA	1	0	0	NA	Secretory	Secretory	Secretory	Secretory	Secretory	0	0	No	No	No	No	NS	NS	0.20564	NS	NS	0.216033	0.0865449	0.141061	0.0827796	0.14855	NS	-0.0811863	NS	NS	NS	NS	NS	NS	NS	NS	NS	NS	-0.092614
PYGM	NA	C. Enriched protein	1	NA	NA	1	0	NA	Cytosol	Cytosol	Cytosol	Cytosol	Cytosol	0	0	NA	No	No	No	NS	NS	NS	NS	NS	NS	NS	NS	NS	NS	NS	NA	NA	NA	NS	NS	NS	NS	NS	NS	NS	NS	0.189509
RAB14	NA	C. Enriched protein	1	1	0	0	0	Non-human cell line-based	Secretory	Secretory	Secretory	Secretory	Secretory	0	0	No	No	No	No	0.0586242	NS	NS	NS	0.0530643	NS	NS	NS	NS	NS	0.0485405	0.0983305	0.0238814	NS	NS	NS	0.0905019	0.143507	0.0647328	0.0867825	0.0962575	0.15534	0.165313
RAB1A	NA	C. Enriched protein	1	1	0	0	0	Human cell line-based	Secretory	Secretory	Secretory	Secretory	Secretory	0	0	No	No	No	No	0.0592125	0.0588808	NS	NS	NS	NS	NS	NS	NS	NS	NS	0.0432134	-0.0363929	-0.0307585	NS	-0.0730639	NS	0.109156	NS	NS	NS	0.114238	0.172991
RAB1B	NA	C. Enriched protein	1	1	0	0	0	Non-human cell line-based	Secretory	Secretory	Secretory	Secretory	Secretory	0	0	No	No	No	No	NS	NS	-0.0745175	NS	NS	NS	NS	NS	NS	NS	NS	0.0858509	0.126175	NS	NS	-0.105751	-0.201126	-0.245594	NS	-0.100449	NS	-0.0886702	-0.146323
RAB34	NA	C. Enriched protein	1	1	NA	0	0	NA	Secretory	Secretory	Secretory	Secretory	Secretory	0	0	No	No	No	No	NS	NS	NS	-0.0713524	NS	NS	NS	0.0773028	0.110795	0.116977	0.054696	0.039029	0.103829	0.080779	NS	NS	NS	NS	0.114181	0.108073	NS	0.0866981	0.113632
RAB6A	NA	C. Enriched protein	1	1	NA	NA	0	NA	Secretory	Secretory	Secretory	Secretory	Secretory	0	0	No	No	No	No	NS	NS	NS	NS	NS	0.0519628	NS	-0.0611597	-0.051965	-0.0782162	NS	-0.104178	-0.083801	-0.247066	NS	NS	0.35301	0.624547	-0.157595	-0.178345	-0.196245	0.149432	0.361204
RAB7A	NA	C. Enriched protein	1	1	0	0	0	Human cell line-based	Secretory	Secretory	Secretory	Secretory	Secretory	0	0	No	No	No	No	0.0793743	0.0508173	0.0609034	0.0423181	NS	NS	NS	NS	NS	NS	0.0480874	0.0455048	0.102129	0.0297111	NS	-0.179371	-0.0854115	0.0744817	NS	NS	-0.169505	-0.0820767	0.110427
RAB9A	NA	C. Enriched protein	1	1	0	0	0	NA	Secretory	Secretory	Secretory	Secretory	Secretory	0	0	No	No	No	No	-0.126606	NS	-0.0613477	NS	NS	NS	NS	0.125874	0.161181	0.154051	0.0571742	0.0479101	0.119945	0.0410605	NS	NS	0.169316	0.267206	NS	NS	-0.165383	0.0676098	0.17606
RABGAP1	NA	C. Enriched protein	1	0	0	0	1	NA	Cytosol	Cytosol	Cytosol	Cytosol	Cytosol	0	0	No	No	No	No	NS	NS	-0.157228	-0.124913	NS	NS	NS	NS	NS	-0.089816	NS	0.13724	-0.2529	0.0876776	NS	NS	NS	NS	0.106877	0.115185	0.172803	0.134403	0.177004
RANBP6	NA	C. Enriched protein	1	NA	0	0	1	NA	Mitochondria	Unclassified	Mitochondria	Mitochondria	Unclassified	0	0	No	No	No	No	NS	0.168538	0.112324	NS	NS	NS	NS	0.101433	0.0815096	NS	NS	NS	-0.118374	-0.197768	NS	NS	-0.131549	NS	NS	NS	NS	NS	NS
RARS	NA	C. Enriched protein	1	0	0	0	1	NA	Cytosol	Cytosol	Cytosol	Cytosol	Cytosol	0	0	No	No	No	No	0.0414085	0.0362103	-0.0693832	NS	NS	0.0502653	NS	NA	NA	NA	NA	NA	NA	NA	NA	NA	NA	NA	NA	NA	NA	NA	NA
RBBP5	NA	C. Enriched protein	1	NA	0	0	1	NA	Nuclear	Nuclear	Nuclear	Nuclear	Nuclear	0	0	No	No	No	No	0.0610366	NS	0.132536	NS	NS	NS	NS	NS	NS	NS	NS	-0.0941909	NS	NS	NS	NS	0.0904865	0.0793015	NS	NS	NS	NS	0.0789516
RBM26	NA	C. Enriched protein	1	NA	1	0	0	NA	Nuclear	Nuclear	Nuclear	Nuclear	Nuclear	0	0	No	No	No	No	NA	NS	0.0804917	NS	NS	NS	NS	NS	NS	NS	NS	-0.0561234	NS	-0.0809981	NS	0.132081	0.0906691	0.0921755	NS	NS	0.0958812	0.0803499	NS
RBMX	NA	C. Enriched protein	1	NA	NA	1	0	NA	Nuclear	Nuclear	Nuclear	Nuclear	Nuclear	0	0	No	No	No	No	NS	NS	NS	NS	0.0435634	NS	NS	NS	NS	NS	NS	NS	NS	0.0542214	NS	NS	NS	NS	NS	NS	NS	NS	NS
RBPJ	NA	C. Enriched protein	1	NA	NA	NA	1	NA	Nuclear	Nuclear	Nuclear	Nuclear	Nuclear	0	0	No	No	No	No	NS	NS	0.128902	NS	NS	NS	NS	NS	NS	NS	NS	NS	-0.138421	-0.204014	NS	0.125541	NS	NS	0.105185	NS	NS	-0.103917	-0.173166
RDH14	NA	C. Enriched protein	1	NA	0	0	1	NA	Secretory	Secretory	Secretory	Secretory	Secretory	0	0	No	No	No	No	NS	NS	NS	NS	NS	NS	NS	NS	NS	NS	NS	0.119545	NS	NS	NS	NS	NS	0.265733	NS	NS	0.172924	0.273296	0.391855
REPS1	NA	C. Enriched protein	1	NA	0	0	1	NA	Cytosol	Cytosol	Cytosol	Cytosol	Cytosol	0	0	No	No	No	No	NS	NS	-0.111781	-0.0607304	NS	NS	NS	NS	NS	0.0514206	0.0586318	0.0495527	NS	0.101006	NS	NS	NS	NS	NS	NS	0.176586	0.140276	NS
RFX8	NA	C. Enriched protein	1	NA	0	0	1	NA	Secretory	Unclassified	Secretory	Secretory	Secretory	0	0	No	No	NA	NA	NS	NS	NS	NS	NA	NA	NA	NA	NA	NA	NA	NA	NA	NA	NA	NA	NA	NA	NA	NA	NA	NA	NA
RIF1	NA	C. Enriched protein	1	NA	1	NA	0	NA	Nuclear	Nuclear	Nuclear	Nuclear	Nuclear	0	0	No	No	No	No	NS	0.0994984	0.316992	0.229029	NS	NS	NS	NS	-0.0449912	0.117565	-0.042562	-0.267013	-0.372647	-0.174901	NS	0.232271	-0.19788	-0.465727	NS	NS	NS	-0.513987	-0.84534
RNASEL	NA	C. Enriched protein	1	NA	NA	NA	1	NA	Cytosol	Cytosol	Cytosol	Cytosol	Cytosol	0	0	No	No	No	No	NS	NS	-0.198543	NS	NS	-0.0949872	NS	NS	-0.092316	-0.137177	-0.0916744	0.190987	NS	0.064725	NS	NS	NS	-0.130957	NS	0.120815	0.126938	0.086453	0.118656
RNF123	NA	C. Enriched protein	1	NA	1	0	0	NA	Cytosol	Cytosol	Cytosol	Cytosol	Cytosol	0	0	No	No	No	No	NS	NS	-0.140179	NS	NS	0.0884598	NS	NS	NS	NS	NS	NS	NS	NS	NS	NS	NS	0.135131	NS	NS	NS	NS	NS
RNF40	NA	C. Enriched protein	1	1	0	0	0	NA	Nuclear	Nuclear	Nuclear	Nuclear	Nuclear	0	0	No	No	No	No	NS	0.0631138	0.168874	0.12174	NS	NS	NS	NS	NS	NS	0.0333007	NS	-0.0456141	-0.0459862	NS	NS	NS	-0.101015	NS	0.0746113	0.0881717	NS	-0.116133
RPA2	NA	C. Enriched protein	1	NA	0	1	0	NA	NA	Cytosol	Nuclear	Nuclear	Nuclear	0	0	No	No	No	No	NS	-0.0507546	NS	NS	NS	0.0636315	NS	-0.0810785	-0.0750553	NS	NS	NS	NS	NS	NS	NS	NS	0.108452	NS	NS	NS	0.0941535	NS
RPE	NA	C. Enriched protein	1	1	0	0	0	NA	Cytosol	Cytosol	Cytosol	Cytosol	Cytosol	0	0	No	No	No	No	NS	NS	NS	NS	NS	NS	NS	NS	NS	NS	NS	NS	0.0708781	NS	NS	NS	NS	NS	NS	NS	NS	0.118115	NS
RPF1	NA	C. Enriched protein	1	NA	NA	1	0	NA	Nuclear	Nuclear	Nuclear	Nuclear	Nuclear	0	0	No	No	No	No	0.12075	0.157751	0.290359	0.443977	NS	0.0948281	NS	NS	NS	NS	NS	NS	NS	-0.0684997	NS	NS	NS	NS	NS	NS	NS	NS	NS
RPIA	NA	C. Enriched protein	1	1	0	NA	0	NA	Cytosol	Cytosol	Cytosol	Cytosol	Cytosol	0	0	No	No	No	No	NS	NS	NS	NS	NS	NS	NS	NS	NS	NS	NS	-0.135338	NS	-0.366847	NS	NS	NS	NS	NS	NS	NS	NS	-0.126869
RPL15	NA	C. Enriched protein	1	0	0	1	0	NA	Nuclear	Nuclear	Nuclear	Nuclear	Nuclear	0	0	No	No	No	No	NS	NS	0.0508548	NS	NS	NS	NS	NS	NS	NS	NS	-0.0853168	-0.0441409	-0.0566659	NS	NS	0.198166	0.166871	-0.090149	NS	NS	NS	NS
RPL18A	NA	C. Enriched protein	1	1	0	0	0	NA	Nuclear	Nuclear	Nuclear	Nuclear	Nuclear	0	0	No	No	No	No	NS	NS	0.0882368	NS	NS	NS	NS	NS	NS	NS	NS	-0.091053	NS	-0.0489824	NS	NS	0.143999	NS	NS	NS	NS	NS	NS
RPL24	NA	C. Enriched protein	1	1	0	0	0	NA	Nuclear	Nuclear	Nuclear	Nuclear	Nuclear	0	0	No	No	No	No	NS	NS	NS	NS	-0.0710146	NS	NS	NS	NS	0.0525491	0.0372769	-0.0895218	NS	-0.0440753	NS	NS	NS	NS	NS	NS	NS	NS	NS
RPL29	NA	C. Enriched protein	1	1	NA	NA	NA	NA	Nuclear	Nuclear	Nuclear	Nuclear	Nuclear	0	1	No	No	Cyto to NonCyto	No	NS	NS	NS	NS	NS	NS	NS	NS	NS	NS	0.0980691	-0.0991584	NS	-0.0545594	NS	NS	NS	NS	NS	NS	NS	NS	NS
RPL30	NA	C. Enriched protein	1	1	0	0	0	NA	Nuclear	Nuclear	Nuclear	Nuclear	Nuclear	0	0	No	No	No	No	NS	NS	0.0993292	NS	NS	NS	NS	0.0805537	0.054467	0.0348351	NS	-0.107065	-0.0430349	-0.0812076	NS	NS	0.0595915	NS	-0.0879666	-0.116023	-0.0777767	-0.0833145	-0.112461
RPL37A	NA	C. Enriched protein	1	NA	0	1	0	NA	Nuclear	Nuclear	Nuclear	Nuclear	Nuclear	0	0	No	No	No	No	NS	0.113409	NS	NS	NS	-0.131675	NS	NS	NS	NS	NS	-0.159764	-0.092877	NS	NS	NS	0.134677	0.194894	NS	NS	NS	NS	NS
RPL9	NA	C. Enriched protein	1	0	0	1	0	NA	Nuclear	Nuclear	Nuclear	Nuclear	Nuclear	0	0	No	No	No	No	NS	NS	0.0657343	NS	-0.0405855	NS	NS	NS	NS	NS	NS	-0.0872769	-0.0353954	-0.0450157	NS	NS	0.0530285	NS	-0.15628	-0.181251	-0.116225	-0.113726	-0.128293
RPN1	NA	C. Enriched protein	1	0	0	1	0	NA	Secretory	Secretory	Secretory	Secretory	Secretory	0	0	No	No	No	No	0.0399339	NS	0.0548635	NS	-0.0547217	NS	NS	NS	NS	NS	NS	-0.0239074	0.0668514	-0.06672	NS	NS	NS	NS	-0.0937507	-0.0901525	-0.061269	NS	NS
RPN2	NA	C. Enriched protein	1	0	1	0	0	NA	Secretory	Secretory	Secretory	Secretory	Secretory	0	0	No	No	No	No	NS	-0.0542202	NS	NS	NS	NS	NS	NS	NS	NS	NS	NS	0.079921	0.0239814	NS	NS	0.14419	0.136142	NS	NS	0.100695	0.147538	0.228592
RPS23	NA	C. Enriched protein	1	0	0	1	0	NA	Nuclear	Nuclear	Nuclear	Nuclear	Unclassified	0	0	No	No	No	No	NS	0.0899795	NS	NS	NS	NS	NS	0.0667853	NS	NS	NS	-0.105799	-0.0712512	-0.0950748	NS	NS	NS	NS	-0.287172	-0.246248	-0.210776	-0.242603	-0.266602
RPS27	NA	C. Enriched protein	1	1	0	NA	NA	NA	Secretory	Secretory	Unclassified	Secretory	Secretory	0	0	No	No	No	No	NS	NS	0.142043	NS	-0.104595	NS	NS	NS	NS	NS	NS	-0.106252	NS	NS	NS	NS	NS	NS	-0.118816	-0.152861	-0.164228	-0.229174	-0.338271
RPS7	NA	C. Enriched protein	1	0	1	0	0	NA	Nuclear	Nuclear	Nuclear	Nuclear	Nuclear	0	0	No	No	No	No	0.0711278	0.0817634	0.109935	0.0514863	NS	NS	NS	0.0410659	NS	0.0402009	NS	-0.0524564	-0.0263324	-0.0414076	NS	NS	NS	NS	NS	NS	NS	NS	-0.0864588
RRBP1	NA	C. Enriched protein	1	0	1	0	0	NA	NA	Secretory	Secretory	Nuclear	Secretory	0	0	No	No	No	No	0.0374983	0.204913	0.146394	0.11198	NS	NS	NS	0.0857711	0.132445	0.101719	-0.0337582	0.0236066	0.0610209	-0.026844	NS	NS	NS	0.129081	-0.090435	-0.0773622	NS	NS	0.264057
RRP9	NA	C. Enriched protein	1	NA	0	0	1	NA	Nuclear	Nuclear	Nuclear	Nuclear	Nuclear	0	0	No	No	No	No	NS	NS	0.096572	NS	NS	0.109077	NS	NS	0.0716053	0.0674863	0.0540745	-0.0655892	-0.0637088	NS	NS	NS	NS	NS	NS	NS	NS	NS	NS
RSAD1	NA	C. Enriched protein	1	NA	NA	1	NA	NA	Mitochondria	Unclassified	Unclassified	Unclassified	Mitochondria	0	0	No	No	No	No	NS	NS	NS	NS	NS	NS	NS	-0.0703346	0.158414	0.211506	0.109644	-0.14203	NS	0.162855	NS	NS	-0.26519	NS	-0.192718	-0.341294	-0.307921	-0.272538	0.0915197
RTN1	NA	C. Enriched protein	1	1	NA	0	NA	NA	NA	Secretory	Mitochondria	Secretory	Secretory	0	0	No	No	No	No	NS	NS	NS	NS	NS	-0.129657	NS	NS	NS	NS	NS	NS	NS	NS	NA	NA	NA	NA	NA	NA	NA	NA	NA
RTN4	NA	C. Enriched protein	1	0	1	0	0	NA	Secretory	Secretory	Secretory	Secretory	Secretory	0	0	No	No	No	No	0.0602839	NS	0.0702393	0.0985741	0.0641845	0.0469876	NS	NS	NS	NS	0.0471872	-0.0544631	-0.0711134	0.141411	NS	NS	0.0876471	NS	NS	NS	0.0571251	0.052172	-0.119759
RUFY1	NA	C. Enriched protein	1	0	1	0	0	NA	NA	Cytosol	Cytosol	Cytosol	Secretory	0	0	No	No	No	No	NS	NS	-0.0995588	-0.0614556	NS	NS	NS	NS	NS	NS	NS	0.0967121	0.0823831	NS	NS	NS	-0.0874407	-0.185585	NS	NS	NS	NS	-0.0843845
S100A10	NA	C. Enriched protein	1	1	0	0	0	NA	NA	Nuclear	Cytosol	Nuclear	Nuclear	0	0	No	No	No	No	NS	0.0867001	NS	NS	NS	NS	NS	0.0419482	0.0612119	0.0876145	0.065944	-0.0800798	0.0623534	0.0804923	NS	-0.197656	-0.217265	-0.313803	-0.108693	-0.104997	-0.229556	-0.320541	-0.530052
S100A9	NA	C. Enriched protein	1	NA	0	0	1	NA	Cytosol	Unclassified	Cytosol	Cytosol	Cytosol	0	1	No	No	Cyto to NonCyto	No	NA	-0.138806	NS	NS	-0.297489	NS	NS	NS	NS	-0.0878711	-0.163279	0.132489	0.162574	-0.179732	NS	-0.15629	NS	NS	-0.110601	NS	-0.136494	NS	NS
SCAMP4	NA	C. Enriched protein	1	0	NA	1	NA	NA	Secretory	Secretory	Secretory	Secretory	Secretory	0	0	No	No	No	No	NS	NS	NS	0.125101	NS	NS	NS	NS	NS	NS	NS	NS	NS	NS	NS	NS	NS	NS	NS	NS	NS	NS	0.211841
SCIN	NA	C. Enriched protein	1	0	NA	1	0	NA	NA	Cytosol	Nuclear	Cytosol	Cytosol	0	1	No	No	Cyto to NonCyto	No	NS	NA	NS	0.0551284	NS	NS	NS	0.102252	NS	-0.179436	-0.120349	0.123841	0.464559	0.290013	NA	NA	NA	NA	NA	NA	NA	NA	NA
SCRN2	NA	C. Enriched protein	1	NA	NA	0	1	NA	Cytosol	Cytosol	Cytosol	Cytosol	Cytosol	0	0	No	No	No	No	NS	-0.0636241	-0.138885	-0.115627	NS	0.101342	NS	NS	-0.0489469	-0.0903133	-0.0784054	NS	-0.0757651	NS	NS	NS	0.156968	NS	NS	NS	NS	0.16235	NS
SEC23B	NA	C. Enriched protein	1	0	0	0	1	Non-human cell line-based	Cytosol	Cytosol	Cytosol	Cytosol	Cytosol	0	0	No	No	No	No	NS	0.0685514	-0.0441717	NS	-0.0370619	0.0456264	NS	0.0486819	0.0706602	NS	-0.0823439	0.0692229	0.122971	-0.0525349	NS	NS	-0.0787084	-0.0843504	NS	NS	0.0785943	NS	NS
SEH1L	NA	C. Enriched protein	1	1	0	0	0	NA	Nuclear	Nuclear	Nuclear	Nuclear	Unclassified	0	0	No	No	No	No	NS	0.0621024	0.134332	NS	NS	NS	NS	NS	NS	NS	NS	NS	NS	NS	NS	NS	NS	NS	NS	-0.0860572	NS	NS	NS
SENP2	NA	C. Enriched protein	1	NA	NA	NA	1	NA	Nuclear	Nuclear	Nuclear	Nuclear	Nuclear	0	0	No	No	No	No	NS	-0.100552	-0.149578	NS	NS	NS	NS	-0.14544	-0.108568	NS	NS	0.0791252	NS	NS	NS	NS	-0.205117	NS	NS	NS	NS	NS	0.253896
SEPHS2	NA	C. Enriched protein	1	NA	NA	0	1	NA	Cytosol	Cytosol	Cytosol	Cytosol	Cytosol	0	0	No	No	No	No	NS	NS	NS	NS	NS	NS	NS	NS	NS	NS	NS	NS	NS	NS	NS	NS	0.190337	NS	NS	NS	NS	0.278731	0.388896
SEPTIN10	NA	C. Enriched protein	1	0	0	0	1	NA	NA	NA	NA	NA	NA	0	0	No	No	No	No	NS	NS	NS	NS	0.104468	NS	NS	NS	NS	NS	0.129809	0.104531	0.0555992	0.120023	NS	NS	NS	-0.101368	NS	0.074858	0.110988	NS	NS
SEPTIN3	NA	C. Enriched protein	1	0	0	0	1	NA	NA	NA	NA	NA	NA	0	0	No	No	No	No	NS	NS	NS	NS	-0.235964	NS	NS	NS	NS	NS	NS	NS	NS	NS	NA	NA	NA	NA	NA	NA	NA	NA	NA
SERBP1	NA	C. Enriched protein	1	1	0	0	0	Non-human cell line-based	Nuclear	Nuclear	Nuclear	Nuclear	Nuclear	0	1	No	Cyto to NonCyto	No	No	-0.041553	NS	NS	-0.0645055	-0.0371322	NS	NS	0.0240677	NS	0.0620559	0.0233274	-0.0801776	-0.114493	NS	NS	0.122466	0.101409	0.150075	NS	NS	NS	NS	NS
SERPINB3	NA	C. Enriched protein	1	NA	NA	1	NA	NA	NA	Nuclear	Cytosol	Cytosol	Cytosol	0	0	No	No	No	No	NA	NS	NS	NA	NS	-0.691889	NS	0.0455346	0.0707351	0.20155	0.193542	-0.284354	NS	-0.310085	NS	NS	-0.0979238	-0.440914	-0.360543	-0.333062	-0.440756	-0.575101	-0.792648
SET	NA	C. Enriched protein	1	1	0	0	0	NA	Nuclear	Nuclear	Nuclear	Nuclear	Nuclear	0	0	No	No	No	No	-0.058115	NS	0.0462992	0.0457681	0.052911	0.0776661	NS	NS	NS	NS	NS	NS	NS	0.0846144	NS	NS	0.178567	0.295845	NS	NS	NS	0.221554	0.296611
SETD3	NA	C. Enriched protein	1	0	0	0	1	NA	Cytosol	Cytosol	Cytosol	Cytosol	Cytosol	0	0	No	No	No	No	NS	NS	NS	NS	-0.0489651	NS	NS	NS	0.0308804	0.032498	NS	0.0430962	-0.0633443	NS	NS	NS	-0.110881	-0.262412	NS	NS	NS	-0.197756	-0.364293
SF3A3	NA	C. Enriched protein	1	0	0	0	1	NA	Nuclear	Nuclear	Nuclear	Nuclear	Nuclear	0	0	No	No	No	No	NS	NS	0.116418	0.0784716	NS	NS	NS	NS	NS	0.0367024	0.0688444	-0.0376563	-0.0487376	-0.140218	NS	NS	NS	-0.0865878	NS	NS	NS	NS	-0.148008
SF3B1	NA	C. Enriched protein	1	0	1	0	0	NA	Nuclear	Nuclear	Nuclear	Nuclear	Nuclear	0	0	No	No	No	No	NS	NS	0.115152	NS	NS	NS	NS	NS	NS	NS	0.0613614	-0.0203911	-0.0378966	-0.168359	NS	0.0920057	-0.0585362	-0.142172	NS	NS	0.10553	-0.052471	-0.108883
SF3B2	NA	C. Enriched protein	1	1	0	0	0	Non-human cell line-based	Nuclear	Nuclear	Nuclear	Nuclear	Nuclear	0	0	No	No	No	No	NS	NS	0.144405	0.0463477	NS	NS	NS	NS	NS	0.0601941	0.0927764	NS	-0.0417458	-0.14997	NS	0.121211	NS	NS	0.0754092	0.0827207	0.147098	0.076448	NS
SHMT1	NA	C. Enriched protein	1	NA	0	0	1	NA	Cytosol	Cytosol	Cytosol	Cytosol	Cytosol	0	0	No	No	No	No	NS	NS	-0.195515	NS	NS	NS	NS	NS	-0.0718623	-0.0687846	-0.0701524	0.0751891	0.0674467	0.0695387	NS	-0.0915004	NS	-0.132758	0.118177	0.192758	0.124952	NS	-0.127658
SIL1	NA	C. Enriched protein	1	0	0	0	1	NA	Nuclear	Nuclear	Nuclear	Nuclear	Nuclear	0	0	No	No	No	No	NS	-0.108409	0.107148	NS	-0.125958	0.107317	NS	NS	0.0646092	0.0588764	NS	-0.0596298	-0.136548	NS	NS	NS	-0.165166	-0.0798247	NS	0.103489	NS	-0.240954	-0.101465
SLC12A2	NA	C. Enriched protein	1	0	0	1	NA	NA	Secretory	Secretory	Secretory	Secretory	Secretory	0	0	No	No	No	No	-0.0994525	-0.0577626	-0.161055	-0.278752	NS	0.0690819	0.0793498	-0.192115	-0.121474	NS	0.0657039	-0.155124	0.0619851	NS	NS	NS	-0.0760205	NS	NS	-0.112364	NS	-0.115757	-0.0825311
SLC16A1	NA	C. Enriched protein	1	NA	0	1	0	NA	Secretory	Secretory	Secretory	Secretory	Secretory	0	0	No	No	No	No	NS	NS	NS	-0.16534	NS	NS	0.0808123	-0.0736126	-0.0599285	-0.0365345	NS	0.0677056	0.052786	-0.548364	NS	0.181121	0.428662	0.650899	0.180447	0.191989	0.382215	0.556842	0.731799
SLC16A3	NA	C. Enriched protein	1	0	0	1	0	NA	Secretory	Secretory	Secretory	Secretory	Secretory	0	0	No	No	No	No	NS	NS	NS	-0.0568932	NS	-0.105383	NS	-0.0907698	-0.0908492	-0.1031	-0.0398878	-0.0564917	0.0346271	-0.0589036	NS	NS	0.0944795	0.134594	NS	NS	NS	0.167151	0.22308
SLC16A4	NA	C. Enriched protein	1	NA	1	NA	NA	NA	Secretory	Unclassified	Secretory	Secretory	Secretory	0	0	No	No	NA	NA	NS	NS	-0.373899	NS	NS	NS	NS	-0.672835	-0.672656	-0.429946	0.168171	0.26347	0.600499	0.243984	NS	-0.460936	0.343813	0.764421	NS	NS	NS	0.651836	1.0676
SLC25A25	NA	C. Enriched protein	1	NA	NA	NA	1	NA	Mitochondria	Mitochondria	Mitochondria	Mitochondria	Mitochondria	0	0	No	No	No	No	NS	NS	0.345979	0.117798	NS	-0.0688284	-0.101403	0.0758269	NS	NS	-0.138728	-0.706064	-0.1447	-0.22465	NS	NS	NS	NS	-0.744134	-0.753712	-0.913271	-0.754144	-0.673864
SLC25A6	NA	C. Enriched protein	1	0	NA	1	0	NA	Mitochondria	Mitochondria	Mitochondria	Mitochondria	Mitochondria	0	0	No	No	No	No	0.178453	NS	0.153013	0.173077	NS	NS	NS	NS	NS	-0.0908136	NS	NS	NS	-0.0373353	NS	NS	NS	-0.185168	NS	NS	NS	NS	NS
SLC30A5	NA	C. Enriched protein	1	NA	0	1	0	NA	Secretory	Secretory	Secretory	Secretory	Secretory	0	0	No	No	No	No	NS	NS	NS	NS	NS	NS	NS	NS	NS	NS	NS	0.0719094	0.0915993	NS	NS	NS	NS	NS	NS	NS	NS	0.180127	0.342582
SLC33A1	NA	C. Enriched protein	1	NA	0	1	NA	NA	Secretory	Secretory	Secretory	Secretory	Secretory	0	0	No	No	No	No	NS	NS	NS	0.080932	NS	0.0753615	NS	NS	NS	-0.123526	NS	0.136398	0.226391	NS	NS	-0.256373	-0.191949	-0.153835	-0.18107	NS	NS	NS	0.177943
SLC35A2	NA	C. Enriched protein	1	NA	NA	1	NA	NA	Secretory	Secretory	Secretory	Secretory	Secretory	0	0	No	No	No	No	NA	NS	NS	NS	NS	NS	NS	NS	NS	NS	NS	0.0622323	NS	NS	NS	NS	NS	NS	NS	NS	0.188887	0.187242	0.35298
SLC37A4	NA	C. Enriched protein	1	0	1	0	0	NA	Secretory	Secretory	Secretory	Secretory	Secretory	0	0	No	No	No	No	NS	NS	NS	NS	NS	NS	NS	NS	NS	NS	0.0757627	NS	NS	0.105592	NS	NS	NS	NS	NS	NS	NS	NS	NS
SLC7A5	NA	C. Enriched protein	1	0	0	1	0	Non-human cell line-based	Secretory	Secretory	Secretory	Secretory	Secretory	0	0	No	No	No	No	NS	0.0401805	-0.0625273	-0.143962	NS	0.201324	0.0842926	-0.128041	-0.114316	-0.0822977	0.0859782	-0.0640201	NS	0.0732993	NS	NS	0.108538	0.28115	NS	NS	NS	0.21314	0.104288
SMAD2	NA	C. Enriched protein	1	1	0	0	0	NA	Cytosol	Unclassified	Cytosol	Cytosol	Cytosol	0	0	No	No	No	No	NS	NS	-0.125623	NS	0.12055	NS	NS	0.151952	0.0858852	0.143084	0.153139	NS	0.10121	NS	NS	0.224791	NS	-0.318094	0.126639	0.182704	NS	-0.110664	-0.212601
SMC1A	NA	C. Enriched protein	1	0	1	0	0	NA	Nuclear	Nuclear	Nuclear	Nuclear	Nuclear	0	0	No	No	No	No	0.0444361	NS	0.103197	NS	-0.0617551	NS	NS	-0.0398149	-0.0647822	NS	NS	-0.0954574	NS	-0.0378048	NS	NS	NS	NS	NS	NS	NS	NS	-0.108732
SMC1B	NA	C. Enriched protein	1	NA	NA	1	NA	NA	Nuclear	Unclassified	Nuclear	Nuclear	Nuclear	0	0	NA	No	No	No	NA	NS	0.087981	NA	0.0946945	0.10794	NS	NS	NS	NS	NS	NA	NA	NA	NA	NA	NA	NA	NA	NA	NA	NA	NA
SMIM4	NA	C. Enriched protein	1	NA	NA	0	1	NA	Mitochondria	Unclassified	Unclassified	Mitochondria	Unclassified	0	0	No	No	No	No	NS	NS	0.407852	0.548704	NS	NS	NS	NS	NS	NS	NS	NS	NS	NS	NS	-0.242423	-0.390629	-0.279783	NS	NS	-0.285454	-0.537835	-0.26078
SNIP1	NA	C. Enriched protein	1	NA	0	1	NA	NA	Nuclear	Nuclear	Nuclear	Nuclear	Nuclear	0	0	No	No	No	No	NS	0.0719882	0.0930059	NS	NS	NS	NS	0.0814547	0.0420096	0.0686046	0.0426992	NS	-0.0776296	-0.193484	NS	NS	NS	0.130057	NS	NS	NS	NS	NS
SNRPD1	NA	C. Enriched protein	1	0	0	0	1	NA	Nuclear	Nuclear	Nuclear	Nuclear	Nuclear	0	0	No	No	No	No	0.0891222	NS	0.101584	0.115333	NS	NS	NS	NS	NS	NS	0.0567943	NS	-0.0565948	NS	NS	0.146713	0.123354	NS	NS	NS	NS	NS	NS
SNRPE	NA	C. Enriched protein	1	1	NA	NA	NA	NA	Cytosol	Unclassified	Cytosol	Unclassified	Cytosol	0	0	No	No	No	No	NS	-0.104889	-0.07851	NS	NS	NS	NS	NS	NS	NS	NS	NS	NS	NS	NS	NS	NS	NS	NS	NS	NS	NS	NS
SNX17	NA	C. Enriched protein	1	NA	0	0	1	NA	Cytosol	Cytosol	Cytosol	Cytosol	Cytosol	0	0	No	No	No	No	NS	NS	NS	0.188933	NS	NS	NS	NS	0.0619882	NS	NS	NS	NS	-0.0388101	NS	NS	-0.353665	-0.220789	0.188526	0.188513	NS	-0.245398	NS
SP3	NA	C. Enriched protein	1	NA	1	NA	NA	NA	Nuclear	Nuclear	Nuclear	Nuclear	Nuclear	0	0	No	No	No	No	NS	NS	NS	NS	NS	NS	NS	NS	NS	NS	NS	-0.227264	-0.0819947	-0.105823	NS	NS	NS	0.185098	-0.175683	-0.145723	NS	-0.200345	NS
SPCS1	NA	C. Enriched protein	1	0	0	1	0	NA	Secretory	Secretory	Secretory	Secretory	Secretory	0	0	No	No	No	No	NS	NS	0.0767218	NS	NS	NS	NS	NS	NS	NS	NS	-0.0706173	NS	NS	NS	NS	NS	NS	-0.175119	-0.147666	-0.154798	-0.139683	NS
SRBD1	NA	C. Enriched protein	1	NA	0	1	0	NA	Nuclear	Nuclear	Nuclear	Nuclear	Nuclear	0	0	No	No	No	No	NS	NS	0.0688645	0.0757439	NS	0.0547736	NS	-0.0578307	-0.0616815	NS	-0.0472639	0.0734349	NS	-0.120565	NS	NS	NS	NS	0.0800174	0.0975375	0.117866	0.0825192	NS
SRCIN1	NA	C. Enriched protein	1	NA	NA	1	NA	NA	NA	Unclassified	Mitochondria	Unclassified	Nuclear	0	0	No	No	No	No	NS	NS	NS	NA	NS	0.090275	NS	NS	NS	NS	NS	NS	NS	NS	NA	NA	NA	NA	NA	NA	NA	NA	NA
SRP14	NA	C. Enriched protein	1	1	0	0	0	NA	Nuclear	Nuclear	Nuclear	Nuclear	Nuclear	0	0	No	No	No	No	0.0592787	NS	NS	NS	NS	0.0390108	NS	NS	-0.0492134	NS	0.0742661	0.0448212	0.0389159	NS	NS	NS	-0.186647	NS	NS	NS	NS	NS	NS
SRP68	NA	C. Enriched protein	1	0	1	0	0	NA	NA	Unclassified	Cytosol	Cytosol	Secretory	0	0	No	No	No	No	NS	0.0522587	-0.102121	NS	NS	NS	NS	0.0298577	NS	NS	NS	0.0246168	NS	-0.0758942	NS	NS	0.135005	0.213112	NS	NS	0.132818	0.233157	0.319363
SRSF10	NA	C. Enriched protein	1	NA	NA	1	NA	NA	Nuclear	Nuclear	Nuclear	Nuclear	Nuclear	0	0	No	No	No	No	0.154327	NS	0.0682773	NS	NS	NS	NS	-0.0469419	NS	NS	NS	NS	-0.052382	NS	NS	NS	0.222001	0.163315	NS	NS	0.146811	0.201959	NS
STAG1	NA	C. Enriched protein	1	0	0	0	1	NA	Nuclear	Nuclear	Nuclear	Nuclear	Nuclear	0	0	No	No	No	No	NS	NS	0.0656783	0.0898657	NS	NS	0.056185	NS	-0.0368541	-0.032224	NS	0.0280177	NS	NS	NS	NS	0.102158	NS	0.115911	0.11809	0.0989429	NS	NS
STAG2	NA	C. Enriched protein	1	0	0	0	1	NA	Nuclear	Nuclear	Nuclear	Nuclear	Nuclear	0	0	No	No	No	No	NS	-0.0407423	0.0691346	0.0849818	NS	-0.0555285	NS	-0.0446126	-0.112747	-0.095273	NS	-0.188937	NS	NS	NS	0.150733	0.22757	0.132619	-0.123184	-0.16447	NS	0.095425	0.0560987
STIP1	NA	C. Enriched protein	1	0	0	0	1	NA	Cytosol	Cytosol	Cytosol	Cytosol	Cytosol	0	0	No	No	No	No	NS	0.055722	-0.14193	-0.166208	-0.0595524	NS	NS	0.0354363	0.0415688	0.0680553	0.0400644	-0.0595622	-0.0406362	-0.0330176	NS	NS	0.0785323	0.118532	NS	NS	NS	NS	NS
STT3B	NA	C. Enriched protein	1	0	0	1	0	NA	Secretory	Secretory	Secretory	Secretory	Secretory	0	0	No	No	No	No	NS	NS	0.0655872	NS	-0.0890274	0.0446418	NS	NS	NS	NS	NS	NS	0.0452565	-0.0632911	NS	NS	NS	NS	-0.100915	NS	NS	NS	NS
SUPT16H	NA	C. Enriched protein	1	0	0	1	0	NA	Nuclear	Nuclear	Nuclear	Nuclear	Nuclear	0	0	No	No	No	No	NS	NS	0.103967	0.0331358	NS	0.0351415	NS	-0.0365564	-0.0569371	NS	0.0301952	-0.0854667	-0.0667733	-0.039716	NS	0.103903	0.130254	0.139044	NS	NS	NS	0.0653785	-0.0467318
SUPV3L1	NA	C. Enriched protein	1	0	1	0	0	NA	Mitochondria	Unclassified	Mitochondria	Mitochondria	Mitochondria	0	0	No	No	No	No	NS	NS	0.0794824	NS	NS	NS	NS	NS	NS	NS	0.0455179	NS	NS	-0.106229	NS	NS	0.0887855	0.243509	-0.185034	-0.176659	-0.105263	0.1252	0.325312
SURF2	NA	C. Enriched protein	1	NA	0	1	NA	NA	Nuclear	Unclassified	Nuclear	Nuclear	Nuclear	0	0	No	No	No	No	0.229333	0.154582	0.141834	0.20918	NS	NS	NS	NS	NS	NS	NS	NS	-0.141768	NS	NS	NS	NS	NS	NS	NS	NS	NS	-0.277199
SUZ12	NA	C. Enriched protein	1	NA	NA	NA	1	NA	Nuclear	Nuclear	Nuclear	Nuclear	Nuclear	0	0	No	No	No	No	NS	NS	0.1549	NS	-0.117113	-0.0959655	NS	-0.0454646	-0.0647974	0.0435354	NS	NS	-0.121187	-0.173399	0.167903	0.140338	NS	-0.162286	0.286285	0.287472	0.20951	NS	-0.193641
SYNGR2	NA	C. Enriched protein	1	0	0	0	1	NA	Secretory	Secretory	Secretory	Secretory	Secretory	0	0	No	No	No	No	NS	NS	NS	0.0895126	NS	NS	NS	-0.0983121	NS	NS	NS	NS	NS	NS	NS	NS	0.197026	NS	0.165458	NS	NS	NS	NS
TADA2A	NA	C. Enriched protein	1	NA	0	1	NA	NA	Nuclear	Nuclear	Nuclear	Unclassified	Nuclear	0	0	No	No	No	No	NS	NS	0.212569	NS	NS	NS	NS	NS	NS	NS	NS	-0.183617	NS	-0.127819	NS	NS	NS	NS	NS	NS	NS	-0.299379	-0.213692
TARS	NA	C. Enriched protein	1	0	1	0	0	NA	Cytosol	Cytosol	Cytosol	Cytosol	Cytosol	0	0	No	No	No	No	NS	0.0502229	-0.142139	-0.0766495	0.152984	0.0579349	NS	NA	NA	NA	NA	NA	NA	NA	NA	NA	NA	NA	NA	NA	NA	NA	NA
TBC1D2B	NA	C. Enriched protein	1	0	1	NA	NA	NA	Cytosol	Cytosol	Cytosol	Cytosol	Cytosol	0	0	No	No	No	No	-0.105455	NS	-0.172415	-0.126578	-0.0886865	NS	NS	-0.0535717	-0.0522219	-0.0893376	-0.066445	0.128188	NS	0.087502	NS	NS	-0.168239	-0.228564	0.109933	0.101132	NS	NS	NS
TBCD	NA	C. Enriched protein	1	0	1	0	0	NA	Cytosol	Cytosol	Cytosol	Cytosol	Cytosol	0	0	No	No	No	No	NS	-0.0647562	-0.178773	-0.128837	-0.100313	NS	-0.126817	NS	NS	NS	NS	-0.0830594	0.0513228	NS	NS	NS	0.123918	NS	-0.10603	NS	NS	-0.109161	-0.334016
TBL1XR1	NA	C. Enriched protein	1	0	0	0	1	NA	Nuclear	Nuclear	Unclassified	Nuclear	Nuclear	0	0	No	No	No	No	NS	NS	NS	NS	NS	NS	NS	NS	NS	NS	NS	NS	NS	0.115348	NS	0.13253	NS	NS	NS	NS	NS	-0.157468	-0.257911
TCF3	NA	C. Enriched protein	1	NA	1	NA	NA	NA	Nuclear	Nuclear	Nuclear	Nuclear	Nuclear	0	1	No	No	Cyto to NonCyto	No	-0.267387	0.250724	0.834743	0.558349	NS	NS	NS	NS	0.140901	0.214789	NS	-0.398052	NS	NS	NS	-0.275838	-1.24671	-0.857889	NS	NS	-0.648452	-1.10997	-0.987277
TDP1	NA	C. Enriched protein	1	0	NA	1	NA	NA	Nuclear	Unclassified	Nuclear	Nuclear	Nuclear	0	1	No	No	Cyto to NonCyto	No	NS	NS	NS	NS	NS	NS	NS	NS	NS	NS	NS	0.0568944	NS	-0.138134	NS	NS	NS	-0.125576	NS	NS	NS	NS	NS
TEAD1	NA	C. Enriched protein	1	1	NA	NA	NA	NA	Nuclear	Nuclear	Nuclear	Nuclear	Nuclear	0	0	No	No	No	No	NS	NS	0.137568	0.248557	NS	NS	NS	0.100546	NS	NS	NS	-0.0768215	NS	0.128422	NS	NS	-0.477621	-0.511995	NS	NS	-0.218165	-0.252467	-0.270845
TEX10	NA	C. Enriched protein	1	0	0	0	1	NA	Nuclear	Nuclear	Nuclear	Nuclear	Nuclear	0	0	No	No	No	No	NS	NS	0.113178	0.0670241	NS	NS	NS	NS	-0.0450949	NS	NS	NS	NS	-0.0377933	NS	NS	NS	NS	-0.0804754	-0.0863428	NS	NS	NS
THOC2	NA	C. Enriched protein	1	0	1	0	0	NA	Nuclear	Nuclear	Nuclear	Nuclear	Nuclear	0	0	No	No	No	No	0.0754981	0.0597208	0.104439	0.0701868	NS	NS	NS	NS	NS	NS	NS	NS	NS	-0.15888	NS	0.141756	0.0789875	NS	0.104697	0.107375	0.189824	0.113922	0.0745547
TIMM9	NA	C. Enriched protein	1	NA	1	0	0	NA	Mitochondria	Mitochondria	Mitochondria	Mitochondria	Mitochondria	0	0	No	No	No	No	NS	0.100413	0.147841	0.173261	NS	0.126457	NS	NS	NS	NS	0.113897	NS	0.113334	NS	NS	-0.157996	0.115645	0.212885	NS	NS	NS	0.206915	0.406732
TM9SF2	NA	C. Enriched protein	1	0	0	1	0	NA	Secretory	Secretory	Secretory	Secretory	Secretory	0	0	No	No	No	No	NS	NS	0.0777576	NS	NS	0.0731148	NS	NS	NS	NS	NS	NS	NS	NS	NS	NS	NS	NS	NS	NS	NS	NS	0.230917
TM9SF4	NA	C. Enriched protein	1	0	0	1	0	NA	Secretory	Secretory	Secretory	Secretory	Secretory	0	0	No	No	No	No	0.069722	NS	0.0860189	-0.118435	NS	NS	NS	NS	NS	NS	NS	NS	0.0353972	NS	NS	NS	NS	NS	NS	NS	NS	NS	NS
TMEM159	NA	C. Enriched protein	1	NA	NA	1	0	NA	Secretory	Secretory	Secretory	Secretory	Secretory	0	0	No	No	No	No	NS	NS	NS	NS	NS	0.125076	NS	NA	NA	NA	NA	NA	NA	NA	NA	NA	NA	NA	NA	NA	NA	NA	NA
TMEM165	NA	C. Enriched protein	1	0	0	1	0	NA	Secretory	Secretory	Secretory	Secretory	Secretory	0	0	No	No	No	No	NS	NS	0.160837	NS	NS	NS	NS	NS	0.0588619	NS	0.0478573	NS	NS	-0.206503	NS	NS	0.13007	0.209274	NS	NS	NS	0.180509	0.417664
TMEM192	NA	C. Enriched protein	1	NA	0	0	1	NA	Secretory	Secretory	Secretory	Secretory	Secretory	0	0	No	No	No	No	NS	NS	0.182879	0.19011	NS	0.334267	0.118281	NS	NS	NS	0.136748	0.280701	0.246453	0.124042	NS	-0.326567	-0.148103	NS	NS	NS	-0.209896	NS	0.42052
TMUB2	NA	C. Enriched protein	1	NA	NA	1	0	NA	Secretory	Secretory	Secretory	Secretory	Secretory	0	0	No	No	No	No	NS	NS	0.21322	NS	NS	NS	NS	NS	NS	NS	NS	-0.107951	-0.107728	-0.0658534	NS	NS	NS	0.181255	NS	-0.128371	NS	NS	0.314308
TOP1	NA	C. Enriched protein	1	0	1	0	0	NA	Nuclear	Nuclear	Nuclear	Nuclear	Nuclear	0	0	No	No	No	No	0.0266103	0.044325	0.226097	0.150834	-0.0593168	NS	NS	NS	0.046217	0.0499058	0.048224	-0.0468199	0.0424254	-0.0791906	NS	0.319595	0.222351	0.144382	NS	NS	0.34239	0.248374	0.084719
TOP2A	NA	C. Enriched protein	1	0	1	NA	0	NA	Nuclear	Nuclear	Nuclear	Nuclear	Nuclear	0	0	No	No	No	No	NS	-0.153356	-0.16178	-0.307684	-0.198479	NS	NS	-0.045798	-0.163826	0.198838	0.189639	-0.484628	-0.362963	-0.219171	NS	-0.224114	-0.415842	-0.870358	-0.114247	-0.0974706	-0.742253	-0.971376	-1.86173
TOR1A	NA	C. Enriched protein	1	1	0	0	0	NA	Secretory	Secretory	Secretory	Secretory	Secretory	0	0	No	No	No	No	NS	NS	0.0509142	NS	NS	NS	NS	NS	NS	NS	NS	-0.0563295	NS	-0.0727405	NS	0.149557	0.22539	0.278702	NS	NS	0.120775	0.18252	0.149531
TPM2	NA	C. Enriched protein	1	NA	1	0	0	NA	Cytosol	Cytosol	Cytosol	Cytosol	Cytosol	0	0	No	No	No	No	0.0803658	0.246348	0.263149	NS	0.0520613	0.104161	NS	NS	0.0387167	0.154162	0.156384	-0.189222	-0.0920638	NS	NS	NS	-0.251233	-0.490639	NS	NS	NS	-0.383586	-0.807906
TPX2	NA	C. Enriched protein	1	NA	1	NA	0	NA	Nuclear	Nuclear	Nuclear	Nuclear	Nuclear	0	0	No	No	No	No	NS	-0.120973	NS	-0.446399	0.141653	NS	0.120266	NS	-0.145524	0.461988	0.265489	-0.274967	-0.236215	-0.195554	NS	-0.237563	-0.225357	-0.894103	NS	NS	-0.500263	-0.899081	-1.62996
TRAM1	NA	C. Enriched protein	1	0	1	NA	NA	NA	Secretory	Secretory	Secretory	Secretory	Secretory	0	0	No	No	No	No	NS	NS	NS	NS	NS	NS	NS	-0.0569802	NS	NS	NS	NS	0.0581924	NS	NS	0.21714	0.444046	0.449181	NS	0.151878	0.35703	0.399194	0.380981
TRIM27	NA	C. Enriched protein	1	NA	0	0	1	NA	NA	Unclassified	Unclassified	Secretory	Nuclear	0	0	No	No	No	No	NS	NS	0.0943862	NS	NS	0.0776945	0.09307	NS	NS	0.0824196	NS	NS	NS	NS	NS	NS	-0.200293	-0.16107	NS	NS	NS	-0.211874	-0.308768
TRIM32	NA	C. Enriched protein	1	NA	0	0	1	NA	Cytosol	Unclassified	Cytosol	Cytosol	Cytosol	0	0	No	No	No	No	NS	0.0741484	NS	NS	NS	-0.190693	-0.0936381	NS	-0.0523098	-0.123246	-0.132615	-0.0885014	-0.0381794	0.0667905	NS	NS	-0.205482	NS	NS	NS	-0.304578	-0.231598	NS
TRMT5	NA	C. Enriched protein	1	NA	0	0	1	NA	NA	Cytosol	Nuclear	Nuclear	Nuclear	0	1	No	No	Cyto to NonCyto	No	0.0905867	NS	0.144596	0.103317	NS	NS	NS	NS	NS	0.0682194	0.0527525	0.0524527	NS	NS	NS	0.085176	0.179499	0.166199	NS	0.113122	0.211527	0.243056	0.208665
TRMT61A	NA	C. Enriched protein	1	NA	0	0	1	NA	Nuclear	Nuclear	Nuclear	Nuclear	Nuclear	0	0	No	No	No	No	NS	NS	0.094556	NS	NS	NS	NS	NS	0.0647893	NS	NS	-0.112926	-0.067542	-0.133435	NS	NS	NS	NS	-0.148108	-0.185342	NS	NS	NS
TUBB4B	NA	C. Enriched protein	1	1	0	0	0	NA	Cytosol	Cytosol	Cytosol	Cytosol	Cytosol	0	0	No	No	No	No	NS	NS	NS	NS	NS	NS	NS	NS	NS	NS	NS	NS	NS	NS	NS	NS	NS	NS	NS	NS	NS	-0.105616	-0.107524
UBE2L3	NA	C. Enriched protein	1	1	0	0	0	NA	Cytosol	Cytosol	Cytosol	Cytosol	Cytosol	0	0	No	No	No	No	NS	NS	-0.123825	-0.0797993	NS	NS	NS	NS	NS	0.0499485	NS	-0.045366	NS	NS	NS	NS	NS	-0.128449	-0.186198	NS	NS	NS	-0.125874
UBR2	NA	C. Enriched protein	1	NA	1	NA	0	NA	Cytosol	Cytosol	Cytosol	Cytosol	Cytosol	0	0	No	No	No	No	-0.0529773	NS	-0.0785381	-0.0517053	NS	NS	NS	NS	NS	NS	NS	-0.0727542	NS	0.0554057	NS	0.256754	0.237386	0.190007	NS	NS	0.213377	0.160529	0.183303
UBR3	NA	C. Enriched protein	1	0	0	0	1	NA	Cytosol	Cytosol	Cytosol	Cytosol	Cytosol	0	0	No	No	No	No	NS	NS	-0.0727267	-0.0934489	-0.0935944	-0.0624412	NS	NS	NS	NS	NS	NS	0.0374064	NS	NS	NS	NS	NS	NS	NS	NS	NS	NS
UBR7	NA	C. Enriched protein	1	0	0	0	1	NA	NA	Cytosol	Unclassified	Unclassified	Nuclear	0	0	No	No	No	No	NS	-0.0611883	NS	NS	-0.0839584	NS	NS	-0.0635501	-0.0664214	0.069616	0.0887862	NS	-0.051549	-0.069573	NS	NS	NS	-0.11256	0.189887	0.217499	0.190003	-0.130779	-0.427076
UFSP2	NA	C. Enriched protein	1	NA	0	0	1	NA	Secretory	Secretory	Secretory	Secretory	Secretory	0	0	No	No	No	No	NS	NS	NS	0.0737208	NS	NS	NS	NS	NS	NS	0.0646904	0.0738224	NS	NS	NS	NS	NS	NS	NS	NS	NS	0.0865484	0.168018
UGP2	NA	C. Enriched protein	1	0	0	0	1	NA	Cytosol	Cytosol	Cytosol	Cytosol	Cytosol	0	0	No	No	No	No	NS	NS	-0.124736	-0.0661216	NS	NS	NS	NS	NS	-0.0463419	-0.0393229	0.0543749	0.0761281	0.0417975	NS	NS	0.196207	NS	-0.0797723	-0.0638753	NS	NS	NS
UHRF1	NA	C. Enriched protein	1	0	1	NA	0	NA	Nuclear	Nuclear	Nuclear	Nuclear	Nuclear	0	0	No	No	No	No	NS	NS	0.155349	NS	NS	NS	NS	-0.0542145	-0.052725	0.249284	NS	-0.380612	-0.0773771	0.0709824	NS	0.117684	-0.303844	-0.582093	NS	NS	-0.282887	-0.817646	-1.32221
UHRF1BP1L	NA	C. Enriched protein	1	0	1	NA	NA	NA	Cytosol	Cytosol	Cytosol	Cytosol	Cytosol	0	0	No	No	No	No	NS	NS	-0.056627	-0.0949641	-0.0564269	0.101987	NS	NS	NS	NS	NS	0.204537	0.2666	0.136023	NA	NA	NA	NA	NA	NA	NA	NA	NA
URB2	NA	C. Enriched protein	1	NA	1	NA	NA	NA	Nuclear	Nuclear	Nuclear	Nuclear	Nuclear	0	0	No	No	No	No	NS	NS	0.213166	0.0954304	NS	0.102074	NS	0.0498235	0.0622865	0.0895077	NS	-0.106655	-0.0932183	-0.0512457	NS	NS	-0.166329	-0.172087	NS	NS	NS	-0.133127	-0.214145
USP8	NA	C. Enriched protein	1	NA	NA	1	NA	NA	Cytosol	Cytosol	Cytosol	Cytosol	Cytosol	0	0	No	No	No	No	NS	0.0510878	-0.102154	-0.0744463	-0.130555	-0.0493984	-0.075835	0.0606888	NS	-0.0409425	NS	NS	NS	NS	NS	-0.150995	-0.345578	-0.343447	NS	NS	-0.104865	-0.329742	-0.333565
VANGL1	NA	C. Enriched protein	1	NA	1	0	0	NA	Secretory	Secretory	Secretory	Secretory	Secretory	0	0	No	No	No	No	0.196768	-0.116556	NS	-0.414878	0.0491389	-0.136093	NS	NS	NS	NS	NS	0.0452269	0.0698324	0.149611	NS	0.120714	NS	0.109657	0.157962	0.156286	0.17113	0.152889	0.208166
VEZF1	NA	C. Enriched protein	1	NA	NA	1	0	NA	Nuclear	Unclassified	Nuclear	Nuclear	Nuclear	0	1	Cyto to NonCyto	No	No	No	NS	NS	-0.118642	NS	NS	NS	NS	NA	NA	NA	NA	NS	NS	NS	NS	NS	0.230586	0.240613	NS	NS	NS	NS	NS
VIRMA	NA	C. Enriched protein	1	0	1	0	0	NA	Nuclear	Nuclear	Nuclear	Nuclear	Nuclear	0	0	No	No	No	No	NS	-0.0532092	0.114947	NS	-0.0930804	NS	NS	NS	NS	NS	0.0539694	NS	-0.0749838	-0.131812	NS	NS	0.100326	NS	NS	NS	0.0742691	0.073155	NS
VPS13C	NA	C. Enriched protein	1	0	1	0	0	NA	Cytosol	Cytosol	Cytosol	Cytosol	Cytosol	0	0	No	No	No	No	NS	-0.0642891	-0.164608	-0.063291	NS	-0.0950716	NS	NS	-0.0358098	-0.0708225	-0.0723518	0.123567	0.165202	0.0611086	NS	0.0862427	0.149522	NS	NS	NS	0.15189	0.213803	0.239592
VPS41	NA	C. Enriched protein	1	NA	0	0	1	NA	Cytosol	Unclassified	Cytosol	Cytosol	Cytosol	0	0	No	No	No	No	NS	NS	NS	0.0726506	NS	NS	NS	NS	NS	-0.0549126	NS	0.0900208	0.0910594	0.23823	NS	-0.121521	-0.175593	-0.111746	NS	NS	-0.143057	-0.14104	0.125641
WASHC4	NA	C. Enriched protein	1	0	1	0	0	NA	Cytosol	Cytosol	Cytosol	Cytosol	Cytosol	0	0	No	No	No	No	NS	NS	-0.125468	NS	NS	NS	NS	NS	NS	-0.0401411	NS	0.11687	0.0571422	0.101952	NS	NS	0.153614	0.173229	NS	NS	0.183244	0.234332	0.299698
WDHD1	NA	C. Enriched protein	1	0	0	1	0	NA	Nuclear	Nuclear	Nuclear	Nuclear	Nuclear	0	0	No	No	No	No	-0.0695763	NS	NS	NS	-0.138897	NS	NS	-0.0513692	-0.113522	NS	NS	-0.261958	-0.155995	-0.117553	NS	0.077594	-0.190822	-0.440878	NS	NS	NS	-0.537111	-0.974009
WNK2	NA	C. Enriched protein	1	NA	1	NA	NA	NA	Cytosol	Cytosol	Cytosol	Cytosol	Cytosol	0	0	No	No	No	NA	NA	NS	NA	NA	-0.311636	NS	NS	NS	NS	NS	-0.0684798	-0.0770186	0.0718465	NS	NS	NS	NS	NS	NS	NS	NS	-0.211051	NS
XPR1	NA	C. Enriched protein	1	NA	1	NA	0	NA	Secretory	Secretory	Secretory	Secretory	Secretory	0	0	No	No	No	No	NS	NS	NS	-0.120292	NS	NS	NS	-0.112392	NS	NS	NS	0.109751	0.164813	0.250037	NS	0.174895	0.0790906	0.0836848	NS	NS	0.134723	0.169953	0.127175
XRCC4	NA	C. Enriched protein	1	NA	0	1	0	NA	Nuclear	Nuclear	Nuclear	Nuclear	Nuclear	0	1	No	No	Cyto to NonCyto	No	NS	NS	0.121951	NS	NS	NS	-0.0956399	NS	-0.0698675	NS	NS	-0.157074	-0.0576495	-0.163733	NS	NS	NS	NS	-0.150745	-0.159142	-0.147521	-0.15604	-0.135189
XRCC6	NA	C. Enriched protein	1	0	0	0	1	NA	Nuclear	Nuclear	Nuclear	Nuclear	Nuclear	0	0	No	No	No	No	0.0536628	NS	0.0983386	0.0606191	NS	NS	-0.0395574	NS	NS	NS	NS	NS	NS	0.0332278	NS	NS	NS	NS	-0.0583969	NS	NS	0.0808581	0.0829454
YIF1A	NA	C. Enriched protein	1	0	1	0	NA	NA	Secretory	Secretory	Secretory	Secretory	Secretory	0	0	No	No	No	No	0.102722	NS	0.127315	0.135073	0.127393	NS	NS	NS	NS	NS	NS	NS	NS	NS	NS	NS	NS	NS	NS	NS	NS	NS	NS
YTHDF2	NA	C. Enriched protein	1	NA	1	NA	0	NA	Cytosol	Cytosol	Cytosol	Unclassified	Cytosol	0	0	No	No	No	No	NS	0.285227	0.136603	NS	NS	0.0708819	NS	0.143494	0.141114	0.0682479	NS	-0.239226	-0.105566	0.102558	NS	NS	-0.231026	-0.329368	-0.150755	NS	NS	-0.438166	-0.389837
YTHDF3	NA	C. Enriched protein	1	NA	1	NA	0	NA	NA	Cytosol	Nuclear	Nuclear	Cytosol	0	0	No	No	No	No	NS	0.167927	NS	NS	NS	NS	NS	0.115438	0.0782363	NS	NS	0.10362	NS	-0.10213	NS	NS	-0.318912	-0.339652	NS	0.162687	NS	-0.127031	-0.0908491
ZDHHC13	NA	C. Enriched protein	1	0	NA	NA	1	NA	Secretory	Secretory	Secretory	Secretory	Secretory	0	0	No	No	No	No	NS	NS	0.168332	NS	NS	NS	NS	NS	NS	NS	NS	0.0712041	NS	0.143497	NS	NS	NS	NS	NS	NS	NS	0.120723	0.108346
ZMPSTE24	NA	C. Enriched protein	1	0	0	1	0	NA	Secretory	Secretory	Secretory	Secretory	Secretory	0	0	No	No	No	No	0.0793803	NS	0.0665876	NS	0.0593659	0.0528144	NS	NS	NS	0.0341913	NS	-0.0266553	NS	-0.0513374	NS	NS	NS	NS	-0.098221	-0.0945329	NS	-0.0831686	-0.111382
ZNF131	NA	C. Enriched protein	1	NA	NA	1	0	NA	Nuclear	Nuclear	Nuclear	Nuclear	Nuclear	0	0	No	No	No	No	NS	NS	0.121984	0.254815	NS	NS	NS	NS	NS	NS	NS	-0.103661	-0.0871193	-0.0824227	NS	NS	NS	-0.141349	NS	NS	NS	-0.215956	-0.406456
ZNF143	NA	C. Enriched protein	1	NA	NA	NA	1	NA	Nuclear	Nuclear	Nuclear	Nuclear	Nuclear	0	0	No	No	No	No	NS	0.129458	NS	NS	NS	NS	NS	NS	NS	NS	-0.122711	NS	-0.0581863	NS	NS	NS	NS	NS	NS	NS	NS	NS	NS
ZNF484	NA	C. Enriched protein	1	1	NA	NA	0	NA	Nuclear	Nuclear	Missing	Nuclear	Nuclear	0	0	No	NA	No	No	NS	NA	NS	NS	0.193907	NS	NS	NA	NA	NA	NA	0.389152	NS	NS	NA	NA	NA	NA	NA	NA	NA	NA	NA
ZNF609	NA	C. Enriched protein	1	NA	NA	1	0	NA	Nuclear	Nuclear	Nuclear	Nuclear	Nuclear	0	0	No	No	No	No	NS	NS	0.133685	NS	-0.120094	-0.0580907	NS	NS	NS	NS	NS	NS	-0.0550548	0.0980251	NS	NS	-0.339708	-0.266057	NS	NS	NS	-0.193957	-0.208945
ZNF628	NA	C. Enriched protein	1	NA	NA	1	NA	NA	Nuclear	Nuclear	Nuclear	Nuclear	Nuclear	0	0	No	No	No	NA	NA	NA	NS	NA	NA	NA	NA	NS	NS	NS	NS	NS	NS	NS	NA	NA	NA	NA	NA	NA	NA	NA	NA
HYAL3	NA	NA	0	NA	NA	0	NA	NA	Secretory	Unclassified	Missing	Secretory	Missing	NA	NA	NA	NA	NA	NA	NA	NA	NS	NA	NA	NA	NA	NA	NA	NA	NA	NA	NA	NA	NA	NA	NA	NA	NA	NA	NA	NA	NA
IQCG	NA	NA	0	0	NA	NA	NA	NA	NA	NA	NA	NA	NA	NA	NA	NA	NA	NA	NA	NS	NA	NA	NA	NA	NA	NA	NA	NA	NA	NA	NA	NA	NA	NA	NA	NA	NA	NA	NA	NA	NA	NA
ITGB3	NA	NA	0	NA	NA	0	NA	NA	Secretory	Missing	Missing	Secretory	Secretory	NA	NA	NA	NA	NA	NA	NA	NS	0.266049	NA	-0.308055	NS	NS	NA	NA	NA	NA	NA	NA	NA	NA	NA	NA	NA	NA	NA	NA	NA	NA
LURAP1L	NA	NA	0	NA	NA	0	NA	NA	Cytosol	Unclassified	Missing	Unclassified	Cytosol	NA	NA	NA	NA	NA	NA	NA	NS	NS	NS	NS	0.182568	NS	NS	NS	0.196197	NS	NS	0.796259	0.500506	NA	NA	NA	NA	NA	NA	NA	NA	NA
MARCH7	NA	NA	0	NA	NA	0	NA	NA	Secretory	Secretory	Secretory	Secretory	Secretory	NA	NA	NA	NA	NA	NA	-0.212221	NS	NS	NS	NA	NA	NA	NA	NA	NA	NA	NA	NA	NA	NA	NA	NA	NA	NA	NA	NA	NA	NA
PABPC4L	NA	NA	0	NA	0	NA	0	NA	Secretory	Secretory	Unclassified	Missing	Unclassified	NA	NA	NA	NA	NA	NA	NA	NS	NS	NS	NS	NS	NS	NS	NS	0.249415	NS	NA	NA	NA	NA	NA	NA	NA	NA	NA	NA	NA	NA
PEBP4	NA	NA	0	0	0	NA	NA	NA	NA	NA	NA	NA	NA	NA	NA	NA	NA	NA	NA	NS	NS	NS	NS	NS	NS	NS	NA	NA	NA	NA	NA	NA	NA	NA	NA	NA	NA	NA	NA	NA	NA	NA
SCN8A	NA	NA	0	NA	NA	NA	0	NA	NA	NA	NA	NA	NA	NA	NA	NA	NA	NA	NA	NA	NA	NA	NS	NA	NA	NA	NA	NA	NA	NA	NS	NS	NS	NA	NA	NA	NA	NA	NA	NA	NA	NA
SLC4A10	NA	NA	0	NA	0	NA	NA	NA	NA	Secretory	Mitochondria	Missing	Secretory	NA	NA	NA	NA	NA	NA	NA	NS	NA	NS	NA	NA	NA	NA	NA	NA	NA	NA	NA	NA	NA	NA	NA	NA	NA	NA	NA	NA	NA
SYCP1	NA	NA	0	NA	0	NA	NA	NA	NA	NA	NA	NA	NA	NA	NA	NA	NA	NA	NA	NA	NS	NS	NA	NS	NS	NS	NA	NA	NA	NA	0.304115	0.193007	NS	NA	NA	NA	NA	NA	NA	NA	NA	NA
TSPAN1	CNLQ	NA	0	0	NA	NA	NA	Peptide-based	Secretory	Missing	Secretory	Secretory	Secretory	NA	NA	NA	NA	NA	NA	NS	NS	-0.305554	NS	NS	NS	NS	NA	NA	NA	NA	NA	NA	NA	NA	NA	NA	NA	NA	NA	NA	NA	NA
ZNF554	NA	NA	0	NA	NA	0	NA	NA	NA	NA	NA	NA	NA	NA	NA	NA	NA	NA	NA	NA	NA	NS	NA	NS	NS	NS	NA	NA	NA	NA	NA	NA	NA	NA	NA	NA	NA	NA	NA	NA	NA	NA
FAM219A	CHIQ	NA	0	NA	NA	0	NA	NA	Secretory	Secretory	Secretory	Secretory	Secretory	3	0	NonCyto to Cyto	No	NonCyto to Cyto	NonCyto to Cyto	NS	NS	-0.187978	-0.269361	-0.243946	0.189831	NS	NS	NS	NS	-0.226893	0.0900195	NS	0.250443	NS	NS	NS	NS	NS	NS	NS	0.144469	0.202768
GCC2	NA	NA	0	NA	NA	0	0	NA	Nuclear	Unclassified	Unclassified	Nuclear	Nuclear	2	0	NonCyto to Cyto	No	No	NonCyto to Cyto	0.0394986	0.0645401	0.151804	0.0722635	0.054648	0.0587383	NS	NS	NS	-0.0435111	NS	0.139607	0.158239	0.0474037	NS	NS	0.0734861	0.180929	0.0593714	0.059582	0.0899911	0.292256	0.459342
OSBPL11	NA	NA	0	NA	NA	0	NA	NA	NA	Secretory	Cytosol	Secretory	Cytosol	2	0	No	NonCyto to Cyto	NonCyto to Cyto	No	NS	NS	-0.0672183	-0.112859	-0.0906883	-0.0646609	NS	NS	NS	NS	NS	NS	NS	-0.216234	NS	NS	-0.125088	-0.148742	0.129847	0.132288	NS	NS	NS
TMEM65	NA	NA	0	0	0	0	0	NA	Mitochondria	Mitochondria	Mitochondria	Mitochondria	Mitochondria	2	0	No	NonCyto to Cyto	NonCyto to Cyto	No	0.0446611	NS	0.11095	0.0949547	NS	NS	NS	NS	NS	NS	NS	NS	0.158012	-0.0984099	NS	NS	NS	NS	-0.237396	-0.245127	NS	-0.238265	NS
ABCB8	NA	NA	0	NA	NA	0	0	NA	Mitochondria	Mitochondria	Mitochondria	Mitochondria	Mitochondria	1	0	No	No	NonCyto to Cyto	No	NS	NS	NS	NS	NS	NS	NS	NS	NS	NS	NS	0.0942939	0.255804	0.085893	NS	NS	NS	NS	-0.0953543	-0.1261	-0.0992407	NS	0.247095
ABTB1	NA	NA	0	NA	0	NA	NA	NA	Cytosol	Cytosol	Cytosol	Cytosol	Cytosol	1	0	NonCyto to Cyto	No	No	No	NS	NS	-0.147161	NS	0.196533	-0.115514	NS	-0.142142	NS	0.16449	NS	-0.0986135	NS	NS	NA	NA	NA	NA	NA	NA	NA	NA	NA
ACSL4	NA	NA	0	0	0	0	0	NA	Secretory	Secretory	Secretory	Secretory	Secretory	1	0	No	No	NonCyto to Cyto	No	NS	0.21196	0.0987099	0.138126	NS	0.112238	0.0731029	NS	NS	-0.0568478	NS	-0.0445412	NS	-0.118152	NS	-0.109545	-0.474907	-0.1868	-0.242721	-0.231639	-0.33068	-0.51352	NS
AIDA	NA	NA	0	0	0	0	0	NA	Cytosol	Cytosol	Cytosol	Unclassified	Cytosol	1	0	No	No	NonCyto to Cyto	No	NS	NS	NS	NS	0.0770093	NS	NS	NS	NS	0.069881	0.0610264	0.0744711	0.132735	-0.460799	NS	NS	NS	NS	0.0928248	0.103085	0.224639	0.15026	0.132425
AJUBA	NA	NA	0	NA	NA	0	NA	NA	Cytosol	Cytosol	Cytosol	Cytosol	Cytosol	1	0	NonCyto to Cyto	No	No	No	NA	0.188092	-0.237578	NS	NS	0.188223	NS	0.187568	0.212682	0.1134	NS	NS	0.102342	0.207958	NS	NS	0.333432	0.292779	NS	NS	-0.182736	0.225442	NS
ALDH1A3	NA	NA	0	NA	0	0	0	NA	Cytosol	Cytosol	Cytosol	Cytosol	Cytosol	1	0	NonCyto to Cyto	No	No	No	NS	0.305934	0.102803	-0.0582192	0.182522	0.108187	NS	NS	NS	NS	NS	NA	NA	NA	NS	NS	NS	NS	NS	NS	NS	NS	0.435487
ARG2	NA	NA	0	NA	0	0	NA	NA	Nuclear	Nuclear	Nuclear	Unclassified	Unclassified	1	0	No	NonCyto to Cyto	No	No	0.102551	-0.111109	0.160443	NS	NS	-0.203098	NS	0.0851882	0.0885525	NS	-0.198082	-0.684806	-0.685796	-0.528153	NA	NA	NA	NA	NA	NA	NA	NA	NA
ATP5I	NA	NA	0	NA	0	0	0	NA	Mitochondria	Mitochondria	Mitochondria	Mitochondria	Mitochondria	1	0	No	No	NonCyto to Cyto	No	NS	NS	0.0813458	NS	NS	NS	NS	NA	NA	NA	NA	NA	NA	NA	NA	NA	NA	NA	NA	NA	NA	NA	NA
ATP6V0C	NA	NA	0	NA	NA	0	NA	NA	Secretory	Secretory	Secretory	Secretory	Secretory	1	0	NA	No	NonCyto to Cyto	No	NS	NS	NS	NS	NA	NA	NA	NS	NS	NS	NS	NS	0.158297	NS	NS	-0.352731	-0.394844	-0.354022	NS	NS	NS	NS	NS
BDH1	CLMK	NA	0	0	NA	NA	0	NA	Mitochondria	Mitochondria	Mitochondria	Mitochondria	Mitochondria	1	0	No	No	NonCyto to Cyto	No	NS	NS	NS	NS	NS	NS	NS	-0.138997	-0.0929355	-0.116193	NS	0.138417	0.226774	0.255831	NS	NS	0.380507	0.313821	0.306345	0.249572	NS	NS	0.404035
C12orf57	NA	NA	0	NA	NA	0	NA	NA	Cytosol	Cytosol	Cytosol	Cytosol	Cytosol	1	0	No	No	No	NonCyto to Cyto	-0.303731	NS	-0.13364	NS	NS	NS	NS	NS	-0.127503	-0.213439	-0.268668	-0.235922	-0.166192	-0.0844708	NS	-0.403706	-0.49831	-0.281871	-0.317677	NS	-0.490935	-0.505367	-0.323624
CAMK2D	NA	NA	0	0	0	0	0	NA	Cytosol	Cytosol	Cytosol	Cytosol	Cytosol	1	0	NonCyto to Cyto	No	No	No	NS	NS	-0.0862019	NS	NS	NS	NS	NS	NS	NS	NS	0.185462	0.21814	0.383161	NS	NS	0.149003	0.323931	0.162907	0.155458	0.300292	0.447854	0.596844
CAMK2G	NA	NA	0	NA	0	0	0	NA	Cytosol	Cytosol	Cytosol	Cytosol	Cytosol	1	0	NonCyto to Cyto	No	No	No	NS	NS	-0.105402	NS	NS	NS	NS	NS	NS	NS	NS	0.0996693	0.107877	0.0903674	NS	NS	NS	0.108903	0.198791	0.222238	0.219507	0.199784	0.19881
CAV2	NA	NA	0	NA	0	0	0	NA	Secretory	Secretory	Secretory	Secretory	Secretory	1	0	No	No	NonCyto to Cyto	No	NS	NS	0.101749	0.107194	0.0831751	NS	NS	NS	NS	-0.0759362	NS	-0.15857	-0.117122	-0.165378	NS	NS	-0.21241	NS	-0.259215	NS	-0.2316	-0.410479	-0.556595
CAVIN1	NA	NA	0	NA	0	0	0	NA	Secretory	Unclassified	Secretory	Secretory	Secretory	1	0	NonCyto to Cyto	No	No	No	NS	0.112561	NS	0.0892889	NS	NS	NS	0.117591	0.141534	0.0589865	0.0838389	-0.153668	NS	0.152326	NS	-0.163279	-0.212917	-0.137542	NS	NS	-0.272414	-0.269769	-0.256972
CCND1	NA	NA	0	NA	NA	0	NA	NA	NA	Cytosol	Cytosol	Nuclear	Cytosol	1	0	No	NonCyto to Cyto	No	No	NS	1.27934	1.8061	NA	0.323039	NS	0.274187	0.962761	0.618819	-0.148636	NS	NS	-0.149037	NS	NA	NA	NA	NA	NA	NA	NA	NA	NA
CEACAM6	NA	NA	0	0	NA	NA	0	NA	Secretory	Secretory	Missing	Missing	Secretory	1	0	NonCyto to Cyto	NA	NA	No	0.185515	NA	NA	NS	NS	NS	-0.247555	NS	NS	0.197282	0.306934	-0.314917	NS	-0.0697544	NS	NS	NS	NS	-0.306261	NS	NS	NS	-0.362932
CMC1	NA	NA	0	NA	0	0	NA	NA	NA	Nuclear	Mitochondria	Mitochondria	Mitochondria	1	0	No	No	NonCyto to Cyto	No	NS	NS	NS	0.277304	NS	0.18266	NS	NS	-0.354637	NS	NS	NS	NS	NS	NS	NS	NS	NS	NS	NS	NS	NS	0.285687
CREB1	NA	NA	0	NA	0	0	0	NA	Nuclear	Nuclear	Nuclear	Nuclear	Nuclear	1	1	NonCyto to Cyto	No	Cyto to NonCyto	No	NS	NS	NS	NS	NS	NS	NS	NS	NS	NS	-0.0821211	0.0692608	NS	NS	NS	NS	NS	NS	NS	NS	NS	NS	NS
DGKH	NA	NA	0	NA	0	NA	NA	NA	Cytosol	Cytosol	Cytosol	Cytosol	Cytosol	1	0	NonCyto to Cyto	No	No	No	NA	NS	NS	NS	NS	NS	NS	NS	NS	NS	NS	NS	NS	0.211247	NS	NS	-0.720626	-0.836874	NS	-0.389375	NS	NS	-0.523317
DOCK11	NA	NA	0	NA	NA	0	0	NA	NA	Secretory	Cytosol	Unclassified	Secretory	1	0	No	NonCyto to Cyto	No	No	NS	NA	-0.128497	NS	NS	-0.0956175	-0.100315	NA	NA	NA	NA	NS	NS	NS	NA	NA	NA	NA	NA	NA	NA	NA	NA
DYNLT1	NA	NA	0	NA	0	NA	NA	NA	Cytosol	Cytosol	Cytosol	Cytosol	Cytosol	1	0	NonCyto to Cyto	No	No	No	-0.170219	NS	-0.110257	NS	NS	NS	NS	NS	NS	NS	NS	NS	0.157927	NS	NS	NS	NS	-0.154132	-0.188035	NS	NS	NS	-0.226239
EPS15	NA	NA	0	NA	0	0	0	NA	NA	Cytosol	Cytosol	Nuclear	Cytosol	1	0	No	No	NonCyto to Cyto	No	-0.0750546	0.031204	-0.0643411	-0.0837257	NS	0.0813926	NS	NS	NS	NS	NS	0.186562	0.208053	0.188792	NS	NS	0.109871	0.0671526	0.122871	0.140792	0.225656	0.231747	0.277727
EPS15L1	NA	NA	0	0	0	0	0	NA	NA	Cytosol	Cytosol	Nuclear	Cytosol	1	0	No	No	NonCyto to Cyto	No	NS	NS	NS	-0.0717928	NS	0.0469721	NS	NS	NS	0.0364853	0.0809946	0.0901898	0.0674425	0.0604275	NS	NS	0.133484	0.175265	0.0908867	0.129261	0.158723	0.205932	0.253394
FAM83A	NA	NA	0	NA	0	NA	NA	NA	Cytosol	Missing	Cytosol	Unclassified	Cytosol	1	0	NA	NonCyto to Cyto	No	No	NA	-0.194561	0.152076	NS	NS	-0.148022	NS	NS	0.226917	NS	NS	-0.164696	NS	0.101679	NS	-0.985603	-0.582389	-0.371393	-0.295576	-0.320666	-1.4315	-0.960315	-0.846981
FCHO2	NA	NA	0	NA	0	0	0	NA	NA	Nuclear	Cytosol	Unclassified	Cytosol	1	0	No	No	NonCyto to Cyto	No	NS	NS	NS	NS	-0.0763054	NS	NS	0.0889162	0.0897478	0.078903	NS	-0.0414556	0.0398768	NS	NS	NS	0.147647	NS	-0.100177	NS	NS	NS	-0.124246
FHL2	CKAC	NA	0	0	0	0	0	NA	Nuclear	Unclassified	Nuclear	Nuclear	Nuclear	1	0	No	No	No	NonCyto to Cyto	0.198795	0.313944	NS	0.571169	0.114487	0.272772	0.133732	0.36607	0.375417	0.260037	0.214165	NS	NS	0.413214	NA	NA	NA	NA	NA	NA	NA	NA	NA
FKBP11	CLWL	NA	0	NA	NA	0	NA	NA	Secretory	Secretory	Secretory	Secretory	Secretory	1	0	NonCyto to Cyto	No	No	No	NS	NS	NS	NS	-0.218953	NS	NS	NA	NA	NA	NA	NA	NA	NA	NA	NA	NA	NA	NA	NA	NA	NA	NA
FKBP15	NA	NA	0	NA	0	0	0	NA	NA	Unclassified	Cytosol	Nuclear	Cytosol	1	0	No	No	NonCyto to Cyto	No	NS	0.0513296	-0.0501489	NS	NS	NS	NS	NS	NS	NS	0.0673707	0.0950703	NS	-0.373945	NS	NS	0.0963058	NS	0.094174	0.0758687	0.166881	0.195484	0.248045
FTH1	NA	NA	0	0	0	0	0	NA	NA	Unclassified	Nuclear	Cytosol	Cytosol	1	0	No	NonCyto to Cyto	No	No	-0.0642329	-0.0904594	-0.22501	NS	NS	NS	NS	-0.121573	-0.0964112	NS	0.104139	NS	NS	NS	NS	NS	0.243492	0.793217	-0.246788	-0.28872	-0.179296	0.376071	1.03298
FZD3	NA	NA	0	NA	0	NA	NA	NA	Secretory	Secretory	Secretory	Secretory	Secretory	1	0	No	NonCyto to Cyto	No	NA	NA	NS	-0.560932	NA	NS	NS	NS	NS	NS	NS	NS	0.300548	NS	NS	NA	NA	NA	NA	NA	NA	NA	NA	NA
GABPB1	NA	NA	0	NA	0	0	0	NA	Nuclear	Nuclear	Nuclear	Nuclear	Nuclear	1	0	No	NonCyto to Cyto	No	No	NS	NS	0.263061	0.145312	NS	NS	NS	NS	NS	NS	NS	NS	NS	-0.0542907	NS	0.261312	0.244998	NS	NS	NS	0.245069	0.160067	NS
GDF15	CHCI	NA	0	NA	NA	0	0	NA	Secretory	Secretory	Missing	Secretory	Secretory	1	0	No	NA	No	NonCyto to Cyto	-0.13119	-0.32711	-0.72429	-0.775274	NS	0.345854	NS	NS	0.129391	NS	0.167163	NS	-0.0534428	-0.181135	NS	-0.653778	-0.519148	0.335587	-0.605535	-0.466045	-0.844197	-0.379945	NS
GJB3	NA	NA	0	NA	0	NA	NA	NA	Secretory	Secretory	Secretory	Secretory	Secretory	1	0	NA	NonCyto to Cyto	NA	No	NA	NS	NA	NA	NS	NS	NS	NS	NS	NS	NS	NA	NA	NA	NA	NA	NA	NA	NA	NA	NA	NA	NA
GLS2	CSPV	NA	0	0	NA	NA	NA	NA	NA	Nuclear	Missing	Mitochondria	Unclassified	1	0	NonCyto to Cyto	NA	No	No	NS	NA	NS	NS	NS	NS	NS	NS	NS	0.396652	0.336519	NA	NA	NA	NA	NA	NA	NA	NA	NA	NA	NA	NA
GMPR2	CGSS	NA	0	0	NA	NA	NA	NA	Cytosol	Cytosol	Cytosol	Cytosol	Cytosol	1	0	NonCyto to Cyto	No	No	No	NS	NS	-0.111093	NS	NS	NS	NS	NS	NS	NS	NS	NS	0.360188	NS	NS	NS	NS	NS	NS	NS	NS	NS	NS
GNB1	NA	NA	0	0	NA	NA	NA	NA	Secretory	Secretory	Secretory	Secretory	Secretory	1	0	No	No	No	NonCyto to Cyto	NS	NS	NS	-0.180677	NS	0.565144	NS	0.338838	NS	NS	NS	-0.221816	NS	NS	NS	0.617245	NS	NS	NS	NS	NS	NS	NS
GNG11	CVIS	NA	0	NA	NA	0	NA	Peptide-based	Secretory	Missing	Missing	Secretory	Missing	1	0	NA	NA	NonCyto to Cyto	NA	NA	0.232752	NS	NA	NS	-0.554886	NS	0.554547	0.75595	0.855497	0.417933	-0.552845	NS	-0.353719	NS	NS	0.341702	0.539068	NS	NS	NS	0.484136	0.758276
GOLGA7	NA	NA	0	NA	0	0	0	NA	Secretory	Secretory	Secretory	Secretory	Secretory	1	0	No	NonCyto to Cyto	No	No	-0.112135	NS	NS	-0.0795926	NS	NS	NS	NS	NS	NS	-0.0440667	NS	NS	-0.0704386	NS	NS	0.138537	0.335209	NS	NS	NS	0.194884	0.229981
GPA33	NA	NA	0	NA	0	0	0	NA	NA	Cytosol	Secretory	Secretory	Secretory	1	0	NA	NA	NonCyto to Cyto	No	NS	NS	NS	NS	NA	NA	NA	NA	NA	NA	NA	NA	NA	NA	NA	NA	NA	NA	NA	NA	NA	NA	NA
IFIT2	NA	NA	0	NA	0	0	NA	NA	NA	Nuclear	Cytosol	Cytosol	Cytosol	1	0	NonCyto to Cyto	No	No	No	NA	NS	-0.150163	-0.276397	NS	NS	NS	NS	NS	0.166532	NS	-0.569685	-0.756417	-0.65283	NS	0.457454	0.45261	0.342617	-0.505613	-0.516159	NS	NS	-0.341165
IL16	NA	NA	0	0	0	NA	NA	NA	Cytosol	Cytosol	Cytosol	Cytosol	Cytosol	1	0	No	No	NonCyto to Cyto	No	NS	NS	NS	NS	NS	NS	NS	NS	NS	NS	NS	NA	NA	NA	NA	NA	NA	NA	NA	NA	NA	NA	NA
ITGA5	NA	NA	0	NA	0	0	0	NA	Secretory	Secretory	Secretory	Secretory	Secretory	1	0	No	NonCyto to Cyto	No	No	-0.208653	NS	-0.125589	-0.308366	-0.089796	-0.0831444	NS	NS	NS	NS	NS	NS	-0.0547625	-0.0757078	NS	NS	0.200771	0.42225	NS	NS	NS	0.291954	0.298763
ITSN2	NA	NA	0	0	0	0	0	NA	Nuclear	Nuclear	Unclassified	Nuclear	Nuclear	1	0	No	No	NonCyto to Cyto	No	NS	NS	0.0443503	NS	NS	0.0529195	NS	0.0610901	0.0775118	0.0598347	0.0975218	0.100277	0.10207	-0.14958	NS	NS	-0.0810439	NS	0.082588	0.0963881	0.0907752	NS	0.0785001
KRT14	NA	NA	0	0	0	0	0	NA	Cytosol	Unclassified	Cytosol	Cytosol	Unclassified	1	0	No	No	NonCyto to Cyto	No	NS	NS	NS	NS	NS	NS	NS	NS	NS	NS	NS	NS	NS	NS	NS	NS	NS	NS	NS	NS	NS	NS	NS
LAMP1	NA	NA	0	NA	0	0	0	NA	Secretory	Secretory	Secretory	Secretory	Secretory	1	0	No	No	NonCyto to Cyto	No	NS	NS	-0.0497538	0.0748046	NS	NS	NS	-0.0702008	-0.0727839	-0.0694161	NS	NS	-0.314991	0.0520559	NS	NS	NS	0.266664	NS	NS	NS	NS	0.475813
MARK2	NA	NA	0	0	0	0	0	NA	NA	Secretory	Cytosol	Cytosol	Cytosol	1	0	No	No	NonCyto to Cyto	No	NS	NS	NS	NS	NS	NS	NS	0.0759433	0.064283	NS	0.0620216	-0.104724	NS	NS	NS	NS	-0.160021	-0.345834	-0.196685	-0.118626	-0.206251	-0.381316	-0.440177
METAP2	NA	NA	0	0	0	0	0	NA	Cytosol	Cytosol	Cytosol	Cytosol	Cytosol	1	0	No	No	No	NonCyto to Cyto	NS	0.192965	0.13001	-0.103201	-0.148418	0.294082	NS	0.0671715	0.0714596	0.0475019	0.0324016	NS	-0.0630396	-0.0558018	NS	0.219816	0.106987	0.136656	0.109984	NS	0.195755	NS	NS
MPP7	NA	NA	0	NA	0	NA	0	NA	NA	Mitochondria	Secretory	Mitochondria	Mitochondria	1	0	No	No	NonCyto to Cyto	No	NS	NS	0.0532877	NS	NS	NS	NS	NS	-0.0728176	-0.0924374	NS	NS	-0.0679055	0.233392	NS	NS	NS	-0.233348	NS	NS	NS	NS	NS
MRPL17	NA	NA	0	NA	NA	0	NA	NA	Secretory	Secretory	Secretory	Secretory	Secretory	1	0	No	No	NonCyto to Cyto	No	NS	NS	0.139699	0.113653	NS	NS	NS	NS	NS	NS	NS	NS	NS	NS	NS	NS	-0.232792	-0.145658	NS	NS	NS	-0.152447	NS
MSRB2	NA	NA	0	NA	NA	0	NA	NA	Mitochondria	Unclassified	Unclassified	Mitochondria	Mitochondria	1	0	No	No	NonCyto to Cyto	No	NS	NS	NS	NA	NS	NS	NS	-0.22591	-0.280224	-0.456009	-0.440645	NS	NS	NS	NS	NS	NS	0.470963	NS	NS	NS	NS	0.503585
MYEF2	NA	NA	0	NA	0	NA	0	NA	Nuclear	Nuclear	Nuclear	Nuclear	Nuclear	1	0	No	No	NonCyto to Cyto	No	0.0485576	NS	0.182136	NS	-0.135223	NS	-0.147534	NS	-0.0682107	-0.0683911	0.0515753	0.0873692	0.36384	0.171394	NS	NS	NS	NS	NS	NS	NS	0.148175	0.142283
MYO1A	NA	NA	0	0	NA	NA	NA	NA	Secretory	Secretory	Missing	Missing	Missing	1	0	No	NA	NonCyto to Cyto	No	NS	NA	NA	NA	NA	NA	NA	NS	-0.112433	-0.280312	-0.347645	NS	0.31234	0.456045	NS	-0.376286	-0.319351	-0.664649	-0.289705	-0.253283	-0.563855	-0.672466	-0.756742
NDUFA11	NA	NA	0	NA	NA	0	0	NA	Mitochondria	Mitochondria	Mitochondria	Mitochondria	Mitochondria	1	0	No	NonCyto to Cyto	No	No	NS	NS	NS	0.198966	NS	NS	NS	NS	NS	NS	NS	NS	NS	NS	NA	NA	NA	NA	NA	NA	NA	NA	NA
NDUFA6	NA	NA	0	NA	NA	0	NA	NA	Mitochondria	Mitochondria	Mitochondria	Mitochondria	Mitochondria	1	0	No	No	NonCyto to Cyto	No	0.11845	-0.0727256	0.152102	0.185712	NS	NS	NS	NS	-0.0451775	-0.0517158	NS	NS	NS	NS	NS	-0.273703	-0.245636	-0.14689	NS	NS	-0.217671	-0.143222	NS
NDUFS4	NA	NA	0	NA	NA	0	NA	NA	Mitochondria	Mitochondria	Mitochondria	Mitochondria	Mitochondria	1	0	No	No	NonCyto to Cyto	No	NS	NS	0.123759	0.142017	NS	0.157831	NS	NS	NS	NS	0.0410008	0.100193	0.0748771	NS	NS	NS	NS	0.129552	NS	NS	NS	0.239009	0.316373
NGEF	NA	NA	0	NA	NA	NA	0	NA	Cytosol	Cytosol	Cytosol	Missing	Cytosol	1	0	NonCyto to Cyto	No	NA	No	NA	-0.105024	NA	-0.0697499	NS	NS	NS	NS	-0.123416	-0.224059	-0.0531334	0.440432	0.21036	0.25787	NS	-0.268539	-0.517852	-0.581948	0.158711	0.112639	NS	NS	NS
NMNAT2	NA	NA	0	NA	NA	0	0	NA	NA	Secretory	Cytosol	Cytosol	Secretory	1	0	No	NA	NonCyto to Cyto	No	0.211148	NS	-0.0797614	NS	NA	NA	NA	NA	NA	NA	NA	NS	0.113892	0.197652	NA	NA	NA	NA	NA	NA	NA	NA	NA
NUDCD2	NA	NA	0	NA	0	0	0	NA	Cytosol	Cytosol	Cytosol	Cytosol	Cytosol	1	0	No	NonCyto to Cyto	No	No	NS	NS	-0.194453	-0.24832	NS	NS	NS	NS	NS	NS	NS	NS	-0.06681	NS	NS	NS	NS	NS	NS	NS	NS	NS	NS
NUMB	NA	NA	0	NA	0	0	0	NA	Secretory	Secretory	Unclassified	Secretory	Secretory	1	0	No	No	NonCyto to Cyto	No	NS	NS	NS	-0.10238	NS	NS	NS	NS	NS	-0.0691198	NS	0.170285	0.0587766	0.107725	NS	0.183495	NS	NS	0.178341	0.17589	0.31172	0.285481	0.399434
PHLDA2	NA	NA	0	NA	0	0	0	NA	NA	Unclassified	Nuclear	Cytosol	Cytosol	1	0	No	No	NonCyto to Cyto	No	NS	0.261638	1.13702	0.46753	NS	-0.240989	NS	1.26993	1.07871	0.209877	-0.183439	NS	NS	-0.138527	NS	-0.432479	-0.640694	-0.646848	-0.393513	NS	-0.903938	-1.55519	-0.951447
POTEF	NA	NA	0	NA	0	NA	NA	NA	Cytosol	Cytosol	Cytosol	Cytosol	Cytosol	1	0	No	NonCyto to Cyto	No	No	NA	NS	NS	0.218552	NS	NS	NS	NS	NS	NS	NS	NS	NS	NS	NA	NA	NA	NA	NA	NA	NA	NA	NA
PPP1R16A	CLLM	NA	0	NA	NA	NA	0	Peptide-based	Secretory	Unclassified	Secretory	Secretory	Secretory	1	0	No	NonCyto to Cyto	No	No	NA	NS	-0.128043	NS	NS	NS	NS	NS	-0.144363	-0.185439	-0.307241	0.103108	0.0879332	NS	NS	NS	NS	0.201163	NS	NS	NS	0.153084	0.202797
PRKCA	NA	NA	0	NA	NA	0	0	NA	Cytosol	Cytosol	Cytosol	Cytosol	Cytosol	1	1	No	No	Cyto to NonCyto	NonCyto to Cyto	NS	NS	NS	-0.0838874	NS	NS	NS	NS	NS	0.100953	0.0859877	0.0622185	0.0767629	NS	NS	NS	NS	0.105219	NS	NS	NS	NS	0.143692
PRKCD	NA	NA	0	0	0	0	0	NA	Cytosol	Cytosol	Cytosol	Cytosol	Cytosol	1	0	No	No	No	NonCyto to Cyto	NS	-0.0608972	NS	-0.0620283	NS	-0.129646	NS	0.0847651	0.087296	NS	0.0923315	-0.172086	0.0599588	-0.0513845	NS	0.183139	0.267493	0.199234	NS	NS	0.0988175	NS	NS
PRKCE	NA	NA	0	NA	NA	NA	0	NA	NA	Cytosol	Secretory	Unclassified	Unclassified	1	0	No	No	No	NonCyto to Cyto	NS	NS	NS	NS	NS	NS	NS	NS	0.127831	0.220595	0.212887	NS	NS	NS	NS	NS	NS	0.174479	NS	NS	NS	NS	-0.210453
RND3	CTVM	NA	0	NA	0	0	0	Human cell line-based	NA	Unclassified	Cytosol	Unclassified	Secretory	1	0	No	No	NonCyto to Cyto	No	NA	NS	NS	1.0151	NS	NS	0.201392	NA	NA	NA	NA	NA	NA	NA	NS	NS	1.61685	1.02134	0.817563	0.721857	0.78794	1.26149	1.119
RPS25	NA	NA	0	0	0	0	0	NA	NA	Nuclear	Nuclear	Nuclear	Secretory	1	0	No	No	No	NonCyto to Cyto	NS	NS	0.054859	NS	-0.102749	NS	NS	NS	NS	NS	NS	-0.0719079	-0.0439627	-0.0675306	NS	NS	NS	NS	-0.131034	NS	NS	-0.131714	-0.178011
S100A7	NA	NA	0	NA	0	0	0	NA	Cytosol	Unclassified	Cytosol	Unclassified	Unclassified	1	0	NonCyto to Cyto	No	No	No	NA	NS	NS	NS	NS	NS	NS	NS	NS	NS	NS	NS	NS	NS	NS	0.682686	0.628027	0.640393	-0.483251	-0.664728	NS	NS	0.429986
SCG3	NA	NA	0	0	NA	NA	NA	NA	NA	Nuclear	Cytosol	Unclassified	Nuclear	1	0	No	NA	NonCyto to Cyto	NA	-0.0592451	NA	NA	NA	NA	NA	NA	NS	NS	NS	NS	NS	NS	NS	NA	NA	NA	NA	NA	NA	NA	NA	NA
SCO1	NA	NA	0	NA	NA	0	NA	NA	Mitochondria	Unclassified	Mitochondria	Mitochondria	Mitochondria	1	0	NonCyto to Cyto	No	No	No	NS	NS	NS	NS	NS	NS	NS	NS	NS	NS	NS	0.0931438	NS	0.0732447	NS	NS	NS	0.1412	NS	NS	NS	0.20553	0.274596
SDCCAG3	NA	NA	0	NA	NA	0	0	NA	Nuclear	Nuclear	Unclassified	Nuclear	Nuclear	1	0	No	No	NonCyto to Cyto	No	NS	0.129307	NS	NS	-0.127741	-0.0872684	NS	NA	NA	NA	NA	NA	NA	NA	NA	NA	NA	NA	NA	NA	NA	NA	NA
SLC39A11	NA	NA	0	NA	0	0	0	NA	Secretory	Secretory	Secretory	Secretory	Secretory	1	0	No	No	NonCyto to Cyto	No	NS	NS	NS	NS	NS	0.209964	NS	NS	NS	NS	0.150462	0.267002	0.255156	NS	NS	NS	0.318241	0.316339	NS	0.238456	0.257524	0.349771	0.474307
TAGLN3	CLLL	NA	0	NA	0	0	0	NA	Cytosol	Cytosol	Cytosol	Cytosol	Cytosol	1	0	No	No	NonCyto to Cyto	No	NS	NS	NS	NS	NS	NS	NS	NS	NS	NS	-0.155037	NS	NS	0.121086	NA	NA	NA	NA	NA	NA	NA	NA	NA
TUFT1	NA	NA	0	NA	0	0	0	NA	Cytosol	Cytosol	Cytosol	Cytosol	Cytosol	1	0	NonCyto to Cyto	No	No	No	NS	0.359095	0.697633	0.385177	NS	0.240625	0.106227	0.309183	0.247259	0.0930788	0.111427	NS	NS	0.275449	NS	-0.389328	NS	-0.171987	NS	NS	-0.355075	-0.169471	-0.387701
TYSND1	NA	NA	0	NA	0	NA	NA	NA	Secretory	Secretory	Unclassified	Secretory	Secretory	1	0	NonCyto to Cyto	No	No	No	NS	NS	NS	NS	NS	-0.40547	NS	NS	NS	NS	NS	NS	-0.080452	NS	NS	-0.156191	-0.41897	-0.250214	NS	0.137528	NS	NS	NS
VTN	NA	NA	0	NA	0	0	0	NA	NA	Secretory	Mitochondria	Mitochondria	Unclassified	1	0	No	No	NonCyto to Cyto	No	-0.134443	NS	-0.218328	-0.311748	NS	NS	NS	0.60398	0.186872	NS	NS	-0.446858	-0.211173	NS	NS	-0.403021	NS	0.4602	-0.450862	NS	-0.627486	NS	NS
VWA3B	NA	NA	0	0	NA	NA	NA	NA	NA	Secretory	Cytosol	Cytosol	Cytosol	1	0	No	NonCyto to Cyto	No	NA	NS	NA	-0.289233	NS	NA	NA	NA	NA	NA	NA	NA	NA	NA	NA	NA	NA	NA	NA	NA	NA	NA	NA	NA
WASHC1	NA	NA	0	NA	NA	0	NA	NA	Cytosol	Cytosol	Cytosol	Cytosol	Cytosol	1	0	No	No	NonCyto to Cyto	No	-0.379581	NS	-0.0849762	-0.0644264	NS	NS	NS	NS	NS	NS	0.0523254	0.128371	0.0663858	NS	NS	0.168844	0.196829	0.245082	0.135441	0.134737	0.176604	0.341889	0.375427
WASHC3	NA	NA	0	NA	0	0	0	NA	Cytosol	Cytosol	Cytosol	Unclassified	Cytosol	1	0	NonCyto to Cyto	No	No	No	NS	-0.0936621	-0.170533	NS	NS	0.140845	NS	NS	NS	NS	0.101653	0.0913818	0.115535	NS	NS	NS	NS	0.0915399	0.101556	0.12489	0.167556	0.280287	0.27095
XIRP1	NA	NA	0	NA	NA	NA	0	NA	Nuclear	Missing	Nuclear	Nuclear	Nuclear	1	0	NonCyto to Cyto	No	No	No	NS	-0.182575	NS	NS	NA	NA	NA	-0.546146	NS	-0.498722	NS	-0.112614	NS	-0.175741	NA	NA	NA	NA	NA	NA	NA	NA	NA
ZFPL1	NA	NA	0	0	NA	NA	NA	NA	Secretory	Unclassified	Secretory	Secretory	Secretory	1	1	No	Cyto to NonCyto	NonCyto to Cyto	No	NS	NS	NS	NS	NS	NS	NS	NS	NS	NS	NS	0.0783394	NS	NS	NS	NS	NS	NS	NS	NS	NS	NS	NS
A1CF	NA	NA	0	0	NA	NA	NA	NA	NA	Nuclear	Cytosol	Missing	Secretory	0	0	No	NA	NA	NA	NS	NS	NS	NA	NA	NA	NA	NS	NS	-0.324608	-0.269208	NS	NS	NS	NA	NA	NA	NA	NA	NA	NA	NA	NA
A2M	NA	NA	0	0	NA	NA	NA	NA	Cytosol	Cytosol	Cytosol	Cytosol	Unclassified	0	0	No	No	No	No	NS	NS	0.495016	NS	0.586201	NS	NS	0.19204	0.161864	NS	0.148319	-0.202665	NS	NS	NS	-0.459103	-0.665372	-0.605496	NS	-0.51966	-0.776134	-0.46652	-0.85982
AAAS	NA	NA	0	0	0	0	0	NA	NA	Secretory	Secretory	Nuclear	Unclassified	0	0	No	No	No	No	NS	NS	NS	NS	-0.101967	NS	NS	-0.0811748	NS	NS	NS	-0.110295	NS	-0.0984474	NS	NS	NS	NS	NS	NS	NS	-0.11407	-0.206621
AACS	NA	NA	0	0	0	0	0	NA	Cytosol	Cytosol	Cytosol	Cytosol	Cytosol	0	0	No	No	No	No	NS	0.0514939	-0.18979	-0.0873819	-0.0723151	NS	NS	NS	NS	-0.0678363	-0.074006	NS	0.12898	NS	NS	-0.102812	-0.0910886	-0.181874	NS	NS	NS	-0.109136	-0.178719
AAED1	NA	NA	0	NA	NA	0	NA	NA	Secretory	Unclassified	Unclassified	Secretory	Unclassified	0	0	No	No	No	No	NA	0.123503	NS	NS	NS	NS	NS	NA	NA	NA	NA	NA	NA	NA	NA	NA	NA	NA	NA	NA	NA	NA	NA
AAGAB	NA	NA	0	NA	0	0	0	NA	Cytosol	Cytosol	Cytosol	Cytosol	Cytosol	0	0	No	No	No	No	NS	NS	-0.098761	NS	NS	NS	NS	NS	0.0756049	NS	NS	-0.0838194	-0.0629626	-0.101744	NS	NS	NS	NS	NS	NS	NS	-0.188005	-0.379408
AAK1	NA	NA	0	NA	0	0	0	NA	Cytosol	Cytosol	Cytosol	Cytosol	Cytosol	0	0	No	No	No	No	-0.0969	NS	-0.170812	-0.054813	NS	NS	NS	0.0564089	0.0866778	NS	NS	0.0764163	NS	NS	NS	-0.159254	NS	0.0895855	NS	NS	NS	0.176448	0.144776
AAMP	NA	NA	0	0	NA	0	0	NA	Cytosol	Cytosol	Cytosol	Cytosol	Cytosol	0	0	No	No	No	No	NS	0.102952	0.144079	0.167388	NS	NS	NS	NS	NS	NS	NS	-0.142339	-0.091838	-0.149663	NS	0.176288	-0.247183	-0.461007	NS	NS	NS	-0.416118	-0.437088
AAR2	NA	NA	0	NA	0	0	0	NA	Cytosol	Cytosol	Cytosol	Cytosol	Cytosol	0	0	No	No	No	No	NS	0.171097	NS	NS	-0.0566235	NS	NS	0.0693813	0.0671339	NS	0.0539265	NS	-0.100379	NS	NS	NS	-0.307497	-0.440022	NS	NS	NS	-0.357023	-0.432206
AARS	NA	NA	0	0	0	0	0	NA	Cytosol	Cytosol	Cytosol	Cytosol	Cytosol	0	0	No	No	No	No	-0.0530428	NS	-0.23065	-0.15609	0.0402649	0.193199	0.0550683	NA	NA	NA	NA	NA	NA	NA	NA	NA	NA	NA	NA	NA	NA	NA	NA
AARS2	NA	NA	0	0	0	0	0	NA	Mitochondria	Unclassified	Unclassified	Mitochondria	Mitochondria	0	0	No	No	No	No	NS	NS	NS	NS	-0.0547339	NS	-0.0978361	NS	NS	NS	0.0389511	0.0941526	NS	0.0421807	NS	0.118206	0.112347	0.1534	0.0863778	0.0744433	0.135814	0.267023	0.410239
AASDHPPT	NA	NA	0	0	0	0	0	NA	Cytosol	Cytosol	Cytosol	Cytosol	Cytosol	0	0	No	No	No	No	NS	NS	-0.104	NS	-0.0909151	-0.069538	NS	NS	NS	NS	NS	0.0559681	-0.125924	0.0463531	NS	NS	-0.143627	-0.30451	0.146801	0.173349	0.165229	NS	-0.182425
AASS	NA	NA	0	NA	NA	NA	0	NA	NA	Nuclear	Unclassified	Mitochondria	Nuclear	0	0	No	NA	No	No	NS	NS	NA	0.0950346	NS	NS	NS	NS	NS	NS	NS	NS	NS	NS	NA	NA	NA	NA	NA	NA	NA	NA	NA
AATF	NA	NA	0	NA	0	0	NA	NA	Nuclear	Nuclear	Nuclear	Nuclear	Nuclear	0	0	No	No	No	No	NS	NS	0.128008	NS	NS	0.108736	NS	0.0365351	NS	0.0584575	NS	-0.0448621	NS	NS	NS	0.121017	0.0792347	NS	NS	NS	0.0835998	0.0832707	NS
ABCA3	NA	NA	0	0	NA	0	NA	NA	Secretory	Secretory	Secretory	Secretory	Secretory	0	0	No	No	No	NA	-0.149237	NS	-0.120512	NS	NS	0.379622	NS	NS	NS	NS	0.191739	0.586981	0.270295	0.286618	NA	NA	NA	NA	NA	NA	NA	NA	NA
ABCB1	NA	NA	0	0	NA	NA	NA	NA	Secretory	Secretory	Missing	Missing	Unclassified	0	0	No	No	NA	NA	NS	NA	NA	NA	NA	NA	NA	0.0926032	0.23703	0.212208	0.0830694	-0.114024	NS	NS	NS	0.608954	0.607126	0.447696	NS	NS	0.4006	0.475232	0.22716
ABCB10	NA	NA	0	NA	NA	0	NA	NA	Mitochondria	Mitochondria	Mitochondria	Mitochondria	Mitochondria	0	0	No	No	No	No	NS	NS	0.0838112	0.127907	NS	NS	NS	NS	NS	NS	NS	NS	NS	0.0902367	NS	NS	NS	NS	-0.130188	-0.121867	NS	NS	NS
ABCB6	NA	NA	0	0	NA	NA	NA	NA	Secretory	Secretory	Secretory	Secretory	Secretory	0	0	No	No	No	No	NS	NS	NS	NS	-0.192035	NS	NS	-0.0738669	-0.072984	-0.096729	NS	NS	NS	NS	NS	-0.591414	-0.535747	-0.503598	-0.158521	-0.180146	-0.593264	-0.654746	-0.482459
ABCB7	NA	NA	0	0	0	0	0	NA	Mitochondria	Mitochondria	Mitochondria	Mitochondria	Mitochondria	0	0	No	No	No	No	NS	NS	0.0890573	0.0900931	0.0586595	NS	NS	NS	NS	-0.0584126	0.117996	0.0564689	0.112088	0.0396671	NS	NS	NS	NS	NS	NS	NS	NS	0.137643
ABCB9	NA	NA	0	NA	NA	0	NA	NA	Secretory	Unclassified	Secretory	Secretory	Unclassified	0	0	NA	No	No	NA	NA	-0.29653	NS	NA	NA	NA	NA	NA	NA	NA	NA	NS	NS	NS	NA	NA	NA	NA	NA	NA	NA	NA	NA
ABCC1	NA	NA	0	NA	0	0	0	NA	Secretory	Secretory	Secretory	Secretory	Secretory	0	0	No	No	No	No	NS	NS	0.0506704	NS	NS	NS	0.0831905	NS	NS	NS	0.0679747	NS	0.15185	0.0317238	NS	NS	0.170463	0.226355	NS	NS	NS	0.144832	0.182676
ABCC3	NA	NA	0	NA	NA	0	0	NA	Secretory	Secretory	Secretory	Unclassified	Secretory	0	0	No	No	No	No	NS	NS	NS	NS	NS	NS	NS	-0.0367106	NS	-0.0733712	-0.0615509	0.164791	0.0780759	-0.0390298	NS	NS	0.235627	0.3214	NS	NS	0.128638	0.269083	0.418912
ABCC4	CHWI	NA	0	NA	NA	0	0	NA	NA	Secretory	Secretory	Mitochondria	Unclassified	0	0	No	No	No	No	NS	NS	0.0488338	NS	0.0769581	0.0910726	0.0866849	-0.0473702	NS	NS	NS	0.0565934	0.0702413	-0.0834347	NS	0.113154	0.239677	0.263052	NS	NS	0.21709	0.292372	0.311629
ABCD1	NA	NA	0	0	0	0	0	NA	Secretory	Secretory	Secretory	Secretory	Secretory	0	0	No	No	No	No	NS	NS	NS	NS	NS	-0.114881	-0.143873	NS	NS	NS	NS	NS	-0.0495544	0.0500246	NS	NS	0.186754	0.270191	NS	NS	NS	0.174704	0.411805
ABCD3	NA	NA	0	0	0	0	0	NA	Secretory	Secretory	Secretory	Secretory	Secretory	0	0	No	No	No	No	0.0588633	NS	0.0640196	0.0622745	-0.0591566	NS	NS	NS	-0.04617	-0.0527908	NS	-0.0231486	-0.0264242	0.0781378	NS	NS	0.0598209	0.140274	NS	NS	NS	0.0579833	0.199455
ABCE1	NA	NA	0	0	0	0	0	NA	Cytosol	Cytosol	Cytosol	Cytosol	Cytosol	0	0	No	No	No	No	NS	NS	-0.0904444	-0.0430317	-0.0800087	0.0441945	NS	0.032088	NS	0.0313207	-0.0307017	-0.0638511	-0.0267236	-0.0527752	NS	0.135046	0.159399	0.143614	NS	NS	0.150568	0.107046	NS
ABCF1	NA	NA	0	0	0	0	0	NA	Cytosol	Cytosol	Cytosol	Cytosol	Cytosol	0	0	No	No	No	No	NS	NS	-0.0392902	-0.11193	NS	NS	NS	0.0256242	0.0257641	0.0258633	-0.0265466	-0.0891104	NS	-0.0387146	NS	0.105845	-0.128166	-0.145778	NS	NS	NS	-0.222539	-0.31856
ABCF2	NA	NA	0	0	0	0	0	NA	NA	Unclassified	Cytosol	Nuclear	Cytosol	0	0	No	No	No	No	0.106132	0.109097	0.154839	NS	-0.129092	0.0717538	NS	NA	NA	NA	NA	NA	NA	NA	NA	NA	NA	NA	NA	NA	NA	NA	NA
ABCF3	NA	NA	0	NA	0	0	0	NA	Cytosol	Cytosol	Cytosol	Cytosol	Cytosol	0	0	No	No	No	No	NS	NS	-0.130927	NS	-0.0629474	NS	NS	NS	NS	NS	NS	-0.0306803	NS	-0.156492	NS	NS	-0.197979	-0.327557	NS	NS	NS	-0.184244	-0.2133
ABCG2	NA	NA	0	NA	NA	0	NA	NA	Secretory	Secretory	Secretory	Secretory	Secretory	0	0	NA	No	No	No	NA	NS	NS	NS	NS	NS	NS	NS	NS	0.10486	0.0633593	-0.152061	NS	0.141964	NS	NS	NS	NS	NS	NS	-0.182511	-0.151726	-0.302224
ABHD10	NA	NA	0	NA	NA	0	0	NA	NA	Unclassified	Nuclear	Mitochondria	Nuclear	0	0	No	No	No	No	0.0820375	NS	0.0451559	NS	NS	NS	NS	NS	NS	NS	0.121179	0.116174	0.0731692	0.0863735	NS	NS	0.167999	0.160455	NS	0.116968	0.144019	0.252879	0.445976
ABHD11	NA	NA	0	0	0	0	0	NA	NA	Nuclear	Mitochondria	Mitochondria	Mitochondria	0	0	No	No	No	No	NS	NS	NS	0.203805	NS	0.112958	NS	NS	NS	NS	NS	NS	0.0759643	0.196455	NS	-0.146135	-0.154244	-0.178604	NS	-0.163471	-0.163947	NS	-0.144113
ABHD12	CHGY	NA	0	0	0	0	0	Non-human cell line-based	Secretory	Secretory	Secretory	Secretory	Secretory	0	0	No	No	No	No	NS	NS	NS	NS	NS	NS	NS	NS	NS	0.0639457	NS	-0.0950981	NS	NS	NS	NS	NS	NS	-0.251831	-0.207479	-0.207287	-0.129781	NS
ABHD14B	NA	NA	0	NA	0	0	0	NA	Cytosol	Cytosol	Cytosol	Cytosol	Cytosol	0	0	No	No	No	No	NS	NS	-0.145935	NS	0.108523	0.0690602	NS	NS	NS	NS	0.0727528	0.172973	-0.0706588	NS	NS	NS	NS	NS	NS	NS	NS	0.104694	0.223169
ABHD15	NA	NA	0	NA	NA	NA	0	NA	Secretory	Secretory	Secretory	Secretory	Secretory	0	0	No	NA	No	No	NS	NS	NA	NS	NS	-0.0915071	NS	NS	NS	NS	NS	0.220792	NS	NS	NS	NS	NS	-0.297166	NS	NS	NS	NS	-0.130017
ABHD16A	NA	NA	0	0	0	0	0	NA	Secretory	Secretory	Secretory	Secretory	Secretory	0	0	No	No	No	No	NS	NS	NS	NS	NS	NS	NS	NS	NS	NS	NS	-0.0311962	NS	0.0452484	NS	0.375374	0.389116	0.273015	NS	NS	0.274416	0.384707	0.341491
ABHD17B	NA	NA	0	NA	NA	NA	0	NA	Secretory	Secretory	Secretory	Secretory	Secretory	0	0	No	No	No	No	NS	NS	NS	NS	NS	0.154809	NS	NS	-0.257048	NS	NS	NS	NS	0.146502	NS	NS	NS	NS	NS	NS	NS	NS	NS
ABHD17C	NA	NA	0	NA	0	NA	NA	NA	Secretory	Secretory	Secretory	Secretory	Secretory	0	0	No	No	No	No	NS	-0.154082	0.183083	NS	NS	NS	NS	0.343933	0.446861	0.281659	NS	NS	0.24025	-0.193611	NS	-0.373518	-0.250468	NS	-0.268687	-0.28364	-0.624937	-0.334964	NS
ABHD5	NA	NA	0	NA	NA	NA	0	NA	NA	Secretory	Secretory	Unclassified	Mitochondria	0	0	No	No	No	No	NS	NS	NS	NS	NS	NS	NS	0.205342	NS	0.182627	NS	-0.146021	NS	-0.135522	NS	NS	-0.225882	-0.381308	-0.177778	-0.176259	-0.317239	-0.257686	-0.295399
ABHD6	NA	NA	0	NA	NA	0	NA	NA	Secretory	Secretory	Secretory	Secretory	Secretory	0	0	No	No	No	No	NS	NS	NS	NS	NS	NS	NS	0.0773319	0.18295	0.151842	0.0874619	NS	-0.0727115	NS	NS	NS	-0.251957	-0.257774	NS	NS	NS	-0.120688	-0.116771
ABI1	NA	NA	0	0	0	0	0	NA	Cytosol	Cytosol	Cytosol	Unclassified	Cytosol	0	0	No	No	No	No	NS	NS	-0.157082	NS	NS	0.137454	NS	NS	NS	NS	NS	NS	NS	NS	NS	NS	NS	0.104975	NS	NS	NS	NS	NS
ABI2	NA	NA	0	NA	NA	0	0	NA	Cytosol	Cytosol	Cytosol	Cytosol	Cytosol	0	0	No	No	No	No	NS	NS	NS	NS	NS	NS	NS	NS	NS	NS	NS	0.16585	0.134651	0.272923	NS	NS	-0.156192	-0.329404	NS	NS	NS	NS	NS
ABL1	NA	NA	0	NA	NA	NA	0	NA	Cytosol	Cytosol	Cytosol	Cytosol	Cytosol	0	0	No	No	No	No	NS	NS	NS	NS	NS	NS	NS	NS	NS	-0.0600862	-0.053143	NS	-0.0637679	-0.0863372	NS	NS	-0.24375	-0.225834	NS	NS	NS	-0.215396	-0.165501
ABLIM1	NA	NA	0	0	NA	0	NA	NA	Mitochondria	Unclassified	Mitochondria	Unclassified	Unclassified	0	0	No	No	No	No	-0.135434	NS	NS	NS	NS	0.0990469	NS	NS	0.0476483	NS	NS	NS	0.122845	0.106287	NS	NS	NS	NS	NS	NS	-0.0838452	-0.0557371	NS
ABR	NA	NA	0	0	0	0	0	NA	Cytosol	Cytosol	Cytosol	Cytosol	Cytosol	0	0	No	No	No	No	NS	NS	-0.159987	-0.0553245	NS	NS	NS	NS	0.0705293	NS	NS	0.0344469	0.134575	NS	NS	-0.0836999	NS	-0.155011	0.107056	0.111496	0.0989634	NS	NS
ABRAXAS2	NA	NA	0	NA	0	0	0	NA	Cytosol	Cytosol	Cytosol	Cytosol	Cytosol	0	0	No	No	No	No	NS	0.104891	-0.19781	-0.0894278	-0.06172	NS	NS	NS	NS	NS	NS	-0.0904943	NS	-0.0765327	NS	NS	NS	NS	NS	NS	NS	NS	NS
AC011005.1	NA	NA	0	NA	0	NA	0	NA	Cytosol	Cytosol	Cytosol	Cytosol	Cytosol	0	1	No	No	Cyto to NonCyto	No	NS	NS	-0.291752	NS	NS	NS	NS	NA	NA	NA	NA	NA	NA	NA	NA	NA	NA	NA	NA	NA	NA	NA	NA
ACAA1	NA	NA	0	0	0	0	0	NA	NA	Secretory	Nuclear	Secretory	Secretory	0	0	No	No	No	No	NS	NS	NS	0.0614907	NS	0.134924	NS	NS	NS	NS	0.0964376	0.117221	0.051027	0.0426889	NS	NS	NS	0.0907532	0.0824855	NS	0.086306	0.229726	0.452992
ACACA	NA	NA	0	0	0	0	0	NA	Cytosol	Cytosol	Cytosol	Cytosol	Cytosol	0	0	No	No	No	No	NS	NS	-0.108917	-0.0381505	-0.0921768	NS	NS	-0.0463486	-0.0610433	-0.0765151	-0.0544367	0.0431415	0.189178	0.119895	NS	-0.125949	-0.201238	-0.326908	NS	NS	NS	-0.149384	-0.180854
ACAD10	NA	NA	0	NA	NA	0	NA	NA	Mitochondria	Mitochondria	Mitochondria	Mitochondria	Mitochondria	0	0	No	No	No	No	NS	NS	NS	NS	NS	NS	NS	NS	NS	NS	0.121756	0.138175	0.276228	0.339722	NS	-0.239894	-0.188549	-0.236697	-0.272537	-0.302576	-0.260477	-0.213569	NS
ACAD11	NA	NA	0	NA	0	0	0	NA	Secretory	Secretory	Secretory	Secretory	Secretory	0	0	No	No	No	No	NS	NS	NS	0.0634092	NS	NS	NS	NS	NS	-0.0791651	NS	NS	0.080662	0.0866631	NS	NS	0.317211	0.458597	NS	NS	NS	0.25459	0.350051
ACAD8	CLDD	NA	0	0	0	0	0	NA	NA	Unclassified	Nuclear	Mitochondria	Mitochondria	0	0	No	No	No	No	NS	NS	NS	0.139795	0.0741929	NS	NS	NS	NS	NS	0.175477	0.161211	0.190795	0.220242	NS	-0.119297	NS	NS	NS	NS	NS	0.14472	0.371725
ACAD9	NA	NA	0	0	0	0	0	NA	NA	Mitochondria	Nuclear	Mitochondria	Mitochondria	0	0	No	No	No	No	0.0692464	NS	0.0559409	0.0714738	NS	0.0598197	NS	-0.0403355	-0.0531871	-0.0578497	NS	NS	0.0763732	NS	NS	NS	NS	-0.10556	NS	NS	NS	NS	NS
ACADM	NA	NA	0	0	0	0	0	NA	NA	Nuclear	Nuclear	Mitochondria	Nuclear	0	0	No	No	No	No	0.0837538	NS	0.100516	0.0899934	NS	NS	NS	NS	NS	NS	0.0480795	0.110479	0.217511	NS	NS	NS	NS	NS	-0.092626	-0.0731874	NS	NS	0.265527
ACADS	NA	NA	0	0	0	0	0	NA	NA	Nuclear	Nuclear	Mitochondria	Nuclear	0	0	No	No	No	No	NS	NS	0.0463985	NS	NS	0.140326	NS	NS	NS	NS	0.0640583	0.188709	0.102688	0.299265	NS	NS	0.10971	NS	NS	-0.089267	NS	0.165616	0.470207
ACADSB	NA	NA	0	0	0	0	0	NA	NA	Unclassified	Nuclear	Mitochondria	Unclassified	0	0	No	No	No	No	0.114376	NS	0.15258	0.0950009	NS	NS	NS	NS	NS	NS	0.124965	0.201409	0.187413	0.216979	NS	NS	NS	NS	NS	NS	0.111705	0.150909	0.291089
ACADVL	NA	NA	0	0	0	0	0	NA	NA	Unclassified	Nuclear	Mitochondria	Mitochondria	0	0	No	No	No	No	0.0402228	NS	0.0733767	0.0817101	NS	NS	NS	NS	NS	0.0460705	0.115108	0.109171	0.07127	0.13763	NS	-0.0666115	NS	NS	-0.0659643	NS	-0.0853138	NS	0.136616
ACAP2	NA	NA	0	NA	0	0	0	NA	Cytosol	Cytosol	Cytosol	Cytosol	Cytosol	0	0	No	No	No	No	NS	NS	-0.147346	-0.104767	0.127148	0.135455	0.0771354	NS	NS	0.0415867	0.0862195	NS	NS	NS	NS	NS	0.214691	0.229942	0.129869	0.145266	0.155658	0.165148	0.131522
ACAT1	NA	NA	0	0	0	0	0	NA	Mitochondria	Mitochondria	Unclassified	Mitochondria	Mitochondria	0	0	No	No	No	No	0.0640397	0.0474805	0.0927831	0.0639524	NS	0.0666312	NS	NS	NS	NS	0.0687854	0.156688	0.168037	0.206576	NS	NS	NS	0.157767	NS	NS	NS	0.155559	0.420335
ACAT2	NA	NA	0	0	0	0	0	NA	Cytosol	Cytosol	Cytosol	Cytosol	Cytosol	0	0	No	No	No	No	NS	NS	-0.165516	-0.0917774	NS	NS	NS	NS	NS	NS	-0.0730654	-0.15933	0.0763423	-0.0627993	NS	NS	NS	-0.0911381	-0.157465	-0.135803	-0.142165	-0.22897	-0.259217
ACBD3	NA	NA	0	NA	0	0	0	NA	NA	Nuclear	Cytosol	Cytosol	Cytosol	0	0	No	No	No	No	NS	0.0572123	0.0633587	NS	NS	NS	NS	NS	NS	NS	0.0475258	0.132658	0.0249341	0.0638981	NS	NS	0.101742	0.268977	0.144837	0.112179	0.220213	0.35603	0.484259
ACBD5	CIHQ	NA	0	NA	0	0	0	NA	Secretory	Secretory	Secretory	Secretory	Secretory	0	0	No	No	No	No	NS	NS	0.0483485	NS	NS	0.120121	NS	-0.0363826	NS	-0.0455625	-0.0578867	0.0614904	0.0659759	0.170398	NS	0.0889681	NS	-0.130536	NS	NS	0.110458	NS	-0.0690637
ACCS	NA	NA	0	NA	0	0	NA	NA	Cytosol	Cytosol	Cytosol	Cytosol	Cytosol	0	0	No	NA	No	No	NA	NS	-0.202813	NA	NS	NS	-0.302741	NS	-0.127574	-0.311752	-0.284126	0.405241	NS	0.154776	NS	NS	NS	NS	0.380695	NS	0.389495	0.474317	0.645654
ACIN1	NA	NA	0	0	0	0	0	NA	Nuclear	Nuclear	Nuclear	Nuclear	Nuclear	0	0	No	No	No	No	NS	NS	0.0733801	0.0868744	NS	NS	NS	NS	NS	NS	0.0317637	-0.0381222	NS	NS	NS	NS	0.160547	0.218363	NS	NS	NS	0.100365	0.11305
ACLY	NA	NA	0	0	0	0	0	NA	Cytosol	Cytosol	Cytosol	Cytosol	Cytosol	0	0	No	No	No	No	NS	NS	NS	-0.0478762	NS	NS	NS	NS	-0.0415879	NS	-0.0552007	-0.0278339	0.0457754	0.0510535	NS	NS	NS	-0.0807519	NS	NS	NS	-0.0647812	-0.161732
ACO1	NA	NA	0	0	0	0	0	NA	Cytosol	Cytosol	Cytosol	Cytosol	Cytosol	0	0	No	No	No	No	NS	NS	-0.155007	-0.0670546	0.0607772	NS	NS	0.0337041	0.0471976	0.0459747	NS	0.199357	0.249343	0.16587	NS	NS	0.100495	NS	NS	NS	0.146956	0.166479	0.207873
ACO2	NA	NA	0	0	0	0	0	NA	NA	Nuclear	Nuclear	Mitochondria	Nuclear	0	0	No	No	No	No	0.0493029	NS	0.0752407	0.073775	NS	0.0771596	NS	NS	NS	NS	0.0547824	0.209985	0.141626	0.0408557	NS	NS	0.0723218	0.104978	NS	NS	0.124169	0.227225	0.360086
ACOT11	NA	NA	0	0	0	NA	0	NA	Cytosol	Cytosol	Cytosol	Cytosol	Cytosol	0	0	No	No	No	No	NS	NS	-0.0916631	NS	0.0921372	NS	NS	NS	NS	-0.145198	NS	0.115333	NS	NS	NS	NS	NS	NS	NS	NS	NS	NS	-0.500523
ACOT13	NA	NA	0	0	0	0	0	NA	NA	Nuclear	Nuclear	Unclassified	Mitochondria	0	0	No	No	No	No	0.107469	NS	NS	NS	NS	NS	NS	NS	NS	-0.0949369	NS	NS	NS	0.0728705	NS	NS	NS	NS	-0.208612	-0.18135	-0.152518	NS	0.134102
ACOT7	NA	NA	0	0	0	0	0	NA	Cytosol	Cytosol	Cytosol	Cytosol	Cytosol	0	0	No	No	No	No	NS	-0.0491058	-0.046427	-0.0707907	0.065047	0.0693763	NS	NS	NS	NS	0.0822009	-0.0223296	0.0397284	NS	NS	NS	0.183064	0.216868	NS	NS	NS	0.139013	0.197948
ACOT8	CDLY	NA	0	0	0	0	0	NA	NA	Secretory	Nuclear	Secretory	Secretory	0	0	No	No	No	No	NS	NS	NS	NS	NS	NS	NS	NS	NS	-0.0636953	0.0564333	0.156715	0.0875204	0.102782	NS	NS	NS	0.117429	NS	NS	NS	0.158221	0.345141
ACOT9	NA	NA	0	0	0	0	0	NA	NA	Nuclear	Nuclear	Mitochondria	Mitochondria	0	0	No	No	No	No	NS	NS	0.0637458	0.0851782	NS	NS	NS	NS	NS	NS	0.115321	NS	0.0922122	0.0745199	NS	NS	0.189158	0.247267	NS	NS	NS	0.189984	0.318029
ACOX1	NA	NA	0	0	0	0	0	NA	NA	Secretory	Nuclear	Secretory	Secretory	0	0	No	No	No	No	0.0621163	NS	0.149184	0.0927017	0.171218	NS	0.180864	NS	NS	NS	0.0906258	0.0951054	0.0808049	NS	NS	NS	NS	NS	NS	NS	NS	NS	0.159145
ACOX2	NA	NA	0	0	0	NA	NA	NA	NA	Missing	Missing	Unclassified	Unclassified	0	0	NA	NA	No	NA	NS	-0.508973	NA	NS	NS	NS	NS	NS	NS	NS	NS	NS	NS	NS	NS	NS	-0.181166	-0.323553	NS	NS	-0.204989	-0.146759	NS
ACOX3	NA	NA	0	NA	0	0	0	NA	NA	Secretory	Nuclear	Secretory	Secretory	0	0	No	No	No	No	NS	NS	0.0699074	0.0657726	0.0627531	0.119059	NS	NS	NS	NS	0.0541783	0.192171	0.127847	0.0514396	NS	NS	0.176247	0.192753	NS	NS	0.172919	0.293602	0.521651
ACP1	NA	NA	0	0	0	0	0	NA	Cytosol	Cytosol	Cytosol	Cytosol	Cytosol	0	0	No	No	No	No	NS	NS	-0.159989	-0.0877749	NS	NS	NS	NS	NS	NS	NS	NS	NS	-0.234754	NS	0.130878	0.258765	0.265097	NS	NS	NS	0.0991943	NS
ACP2	NA	NA	0	0	NA	NA	NA	NA	Secretory	Secretory	Secretory	Secretory	Secretory	0	0	No	No	No	No	NS	NS	NS	NS	NS	-0.0740693	NS	NS	NS	NS	NS	0.107336	0.0723621	0.165754	NS	NS	0.137508	0.231037	-0.233086	-0.250306	NS	0.138389	0.296993
ACP6	NA	NA	0	0	0	0	0	NA	Nuclear	Nuclear	Nuclear	Nuclear	Nuclear	0	0	No	No	No	No	0.0602681	NS	0.0649249	0.0765167	NS	0.157357	0.118511	NS	NS	NS	0.0811909	0.159419	0.0812161	NS	NS	NS	NS	NS	NS	NS	NS	0.206955	0.247993
ACPP	NA	NA	0	NA	NA	0	NA	NA	NA	Nuclear	Secretory	Secretory	Secretory	0	0	NA	No	No	No	NA	NS	NS	NS	NS	-0.265005	NS	NA	NA	NA	NA	NA	NA	NA	NA	NA	NA	NA	NA	NA	NA	NA	NA
ACSF2	NA	NA	0	NA	0	0	0	NA	NA	Unclassified	Nuclear	Mitochondria	Unclassified	0	0	NA	No	No	No	NA	NS	NS	0.083475	NS	NS	NS	-0.0649905	NS	-0.231904	NS	0.190938	NS	0.259541	NS	-0.12564	-0.0853329	-0.235891	-0.0877662	NS	NS	NS	0.194148
ACSF3	NA	NA	0	NA	NA	0	NA	NA	NA	Unclassified	Nuclear	Mitochondria	Mitochondria	0	0	No	No	No	No	0.0856245	NS	NS	0.117572	0.0781186	0.0909467	NS	NS	NS	NS	0.0720304	0.141612	0.0998256	0.108476	NS	-0.0906289	0.108585	0.0786253	NS	NS	NS	0.183766	0.372964
ACSL3	CDTL	NA	0	0	0	0	0	NA	Secretory	Secretory	Secretory	Secretory	Secretory	0	0	No	No	No	No	NS	NS	NS	NS	NS	NS	NS	NS	NS	NS	NS	NS	0.0708644	-0.0842585	NS	NS	NS	0.0615185	NS	NS	NS	0.0844384	0.151456
ACSL5	NA	NA	0	0	NA	0	NA	NA	Secretory	Secretory	Missing	Secretory	Secretory	0	0	No	NA	No	No	NS	NA	0.103699	NS	NS	NS	NS	0.188555	0.247528	0.134971	NS	-0.151273	NS	NS	NS	0.59793	0.423077	0.203805	-0.199211	-0.24634	0.438966	0.514687	0.549415
ACSS1	NA	NA	0	0	NA	0	NA	NA	NA	Nuclear	Nuclear	Mitochondria	Cytosol	0	0	No	NA	No	NA	NS	NA	NS	NS	NS	NS	NS	NS	-0.0605213	-0.114708	0.0896583	0.171504	0.213772	0.242607	NS	NS	NS	NS	-0.0954191	NS	NS	0.192799	0.600751
ACSS2	NA	NA	0	0	0	0	0	NA	Cytosol	Cytosol	Cytosol	Cytosol	Cytosol	0	0	No	No	No	No	NS	-0.0434492	-0.165463	NS	NS	NS	-0.0977566	NS	-0.0852317	-0.13262	-0.0999054	-0.0630861	0.145691	-0.0419288	NS	NS	NS	0.114617	-0.106747	NS	NS	NS	0.302145
ACSS3	NA	NA	0	NA	NA	NA	0	NA	NA	Secretory	Cytosol	Missing	Nuclear	0	1	NA	No	Cyto to NonCyto	No	NA	NA	NA	NS	NS	-0.0978535	NS	NS	NS	-0.060308	0.111362	0.174131	0.208734	0.168907	NS	NS	0.0777788	0.219365	NS	NS	NS	0.240749	0.612425
ACTA1	NA	NA	0	NA	0	NA	NA	NA	Cytosol	Cytosol	Unclassified	Cytosol	Cytosol	0	0	No	NA	No	NA	NS	NS	NS	0.202227	NA	NA	NA	NS	NS	NS	NS	NS	NS	NS	NA	NA	NA	NA	NA	NA	NA	NA	NA
ACTBL2	NA	NA	0	NA	0	0	0	NA	Cytosol	Cytosol	Cytosol	Cytosol	Unclassified	0	0	No	No	No	No	NS	NS	0.0615203	NS	0.118445	NS	NS	NS	NS	NS	NS	NS	NS	NS	NS	NS	NS	NS	NS	NS	NS	NS	NS
ACTL6A	NA	NA	0	0	0	0	0	NA	NA	Unclassified	Cytosol	Cytosol	Nuclear	0	0	No	No	No	No	NS	NS	0.0677712	NS	-0.0547206	NS	NS	NS	NS	0.0406554	NS	0.0472288	-0.0571899	NS	NS	NS	NS	-0.11172	0.138583	0.140586	0.17915	NS	-0.0605165
ACTR10	NA	NA	0	NA	0	0	0	NA	Cytosol	Cytosol	Cytosol	Cytosol	Cytosol	0	0	No	No	No	No	NS	NS	-0.109499	NS	NS	0.122169	NS	NS	NS	NS	NS	NS	-0.0672617	0.0571254	NS	NS	NS	NS	NS	NS	NS	NS	-0.100263
ACTR1A	NA	NA	0	0	0	0	0	NA	Cytosol	Cytosol	Cytosol	Cytosol	Cytosol	0	0	No	No	No	No	NS	NS	-0.0461237	NS	NS	NS	NS	NS	NS	NS	NS	NS	-0.0702371	0.0361629	NS	NS	0.100412	0.0737237	0.0826387	NS	0.116876	0.0691486	NS
ACTR1B	NA	NA	0	0	0	0	0	NA	Cytosol	Cytosol	Cytosol	Cytosol	Cytosol	0	0	No	No	No	No	NS	NS	-0.0385939	NS	NS	NS	NS	NS	NS	NS	NS	NS	NS	0.0876089	NS	-0.0976951	NS	-0.117873	-0.102751	NS	NS	NS	-0.125079
ACTR2	NA	NA	0	0	0	0	0	NA	Cytosol	Cytosol	Cytosol	Cytosol	Cytosol	0	0	No	No	No	No	NS	NS	-0.0663381	NS	0.0482839	NS	NS	NS	NS	NS	NS	NS	0.0345218	NS	NS	NS	NS	NS	NS	NS	NS	NS	NS
ACTR3	NA	NA	0	0	0	0	0	NA	Cytosol	Cytosol	Cytosol	Cytosol	Cytosol	0	0	No	No	No	No	NS	NS	-0.0749183	NS	0.0443193	NS	NS	NS	NS	0.0604954	0.0347037	NS	0.0333331	NS	NS	NS	0.12642	0.0880588	NS	NS	0.0864105	0.13262	0.0989698
ACTR5	NA	NA	0	NA	0	NA	0	NA	NA	Nuclear	Nuclear	Unclassified	Cytosol	0	0	No	No	No	No	NS	NS	0.0791868	NS	NS	NS	NS	NS	NS	NS	NS	-0.0398715	-0.0667669	NS	NS	NS	-0.175951	-0.174968	-0.124866	NS	-0.134854	-0.239073	-0.307983
ACTR8	NA	NA	0	NA	NA	0	NA	NA	Nuclear	Nuclear	Nuclear	Nuclear	Nuclear	0	0	No	No	No	No	NS	0.13821	NS	NS	NS	-0.0585397	NS	NS	NS	NS	NS	-0.0690778	NS	-0.136451	NS	NS	-0.16482	-0.230277	NS	NS	NS	-0.146887	-0.136244
ADA	NA	NA	0	NA	0	0	0	NA	Cytosol	Cytosol	Cytosol	Cytosol	Cytosol	0	0	No	No	No	No	NS	NS	-0.108996	NS	-0.199715	NS	NS	NS	NS	0.0936031	0.167097	0.0674963	0.0345047	0.173782	NS	NS	0.210827	0.275732	NS	NS	0.120331	0.276673	0.38895
ADAM10	NA	NA	0	NA	0	0	0	NA	Secretory	Secretory	Secretory	Secretory	Secretory	0	0	No	No	No	No	-0.116505	NS	-0.120784	-0.124624	NS	NS	NS	-0.0614664	NS	NS	NS	NS	0.0591507	0.148092	NS	-0.205343	-0.251826	NS	0.114461	NS	-0.22441	NS	NS
ADAM15	NA	NA	0	NA	NA	0	0	NA	Secretory	Secretory	Secretory	Secretory	Secretory	0	0	No	No	No	No	NS	NS	NS	-0.23985	-0.130019	NS	NS	0.0904102	0.102044	0.15472	0.119906	-0.0753888	NS	0.0919603	NS	NS	-0.395699	-0.451858	-0.193856	-0.276786	-0.325597	-0.318137	-0.46432
ADAM17	NA	NA	0	NA	0	0	NA	NA	Secretory	Secretory	Secretory	Secretory	Secretory	0	0	No	No	No	No	NS	NS	NS	NS	NS	0.0686925	NS	NS	NS	NS	NS	-0.0900494	-0.1334	-0.125476	NS	NS	0.250601	0.191148	NS	NS	NS	0.178568	0.0666578
ADAM21	NA	NA	0	NA	0	NA	NA	NA	Cytosol	Cytosol	Missing	Cytosol	Cytosol	0	0	No	NA	No	No	NA	NS	NA	NA	NA	NA	NA	NA	NA	NA	NA	NS	NS	NS	NA	NA	NA	NA	NA	NA	NA	NA	NA
ADAM8	NA	NA	0	NA	NA	NA	0	NA	Secretory	Missing	Missing	Secretory	Secretory	0	0	NA	NA	No	No	NA	NA	NA	NS	NS	-0.21317	NS	NA	NA	NA	NA	NA	NA	NA	NA	NA	NA	NA	NA	NA	NA	NA	NA
ADAM9	CVYY	NA	0	0	0	0	NA	NA	Secretory	Secretory	Secretory	Secretory	Secretory	0	0	No	No	No	No	-0.227015	NS	-0.120283	-0.308151	-0.0838128	NS	NS	NS	-0.0634519	NS	-0.0702872	0.15109	0.210742	0.0791991	NS	-0.270813	-0.392623	-0.373666	0.14294	0.231984	NS	NS	-0.239036
ADAR	NA	NA	0	0	0	0	0	NA	Nuclear	Nuclear	Nuclear	Nuclear	Nuclear	0	0	No	No	No	No	NS	NS	0.0857866	0.0522684	-0.0511935	NS	NS	NS	NS	0.0277718	NS	NS	-0.110601	-0.0548804	NS	0.316934	0.238064	0.2326	NS	NS	0.319689	0.28955	0.263227
ADD1	NA	NA	0	0	0	0	0	NA	Cytosol	Cytosol	Cytosol	Cytosol	Cytosol	0	0	No	No	No	No	-0.0624236	-0.0565879	-0.0741409	-0.115929	NS	-0.142647	NS	NS	NS	-0.0970022	NS	-0.0508553	0.0995921	0.137841	NS	NS	-0.171562	-0.169965	NS	NS	-0.107657	-0.224522	-0.0837519
ADD2	NA	NA	0	NA	0	NA	NA	NA	Cytosol	Cytosol	Cytosol	Cytosol	Cytosol	0	0	No	No	NA	NA	-0.095098	-0.0554339	NA	NA	0.100275	NS	NS	-0.047844	-0.0537627	NS	NS	0.111759	0.124514	0.0768289	NS	NS	NS	-0.233284	0.223777	0.260356	0.255075	NS	-0.183946
ADD3	NA	NA	0	0	NA	0	0	NA	Cytosol	Cytosol	Unclassified	Cytosol	Cytosol	0	0	No	No	No	No	-0.0641352	-0.157898	-0.133758	-0.182388	NS	-0.120975	NS	-0.0739087	-0.0960819	-0.153305	0.0396098	-0.216652	0.0892662	0.165354	NS	-0.10227	-0.395595	-0.398792	-0.264002	-0.237995	-0.435747	-0.62146	-0.25625
ADGRE5	NA	NA	0	NA	0	0	0	NA	Secretory	Secretory	Secretory	Secretory	Secretory	0	0	No	No	No	No	-0.301328	-0.0814156	-0.0696891	-0.141197	NS	NS	NS	NS	NS	NS	NS	-0.186736	0.084842	-0.19543	NS	NS	NS	-0.0987849	-0.177904	-0.150854	NS	-0.196528	-0.44077
ADGRF1	NA	NA	0	NA	NA	NA	0	NA	NA	Missing	Cytosol	Secretory	Secretory	0	0	NA	NA	No	No	NS	0.334143	0.128367	0.329041	NS	NS	NS	NA	NA	NA	NA	NA	NA	NA	NA	NA	NA	NA	NA	NA	NA	NA	NA
ADGRG1	CLYW, CFPI	NA	0	0	0	0	0	NA	Secretory	Secretory	Secretory	Secretory	Secretory	0	0	No	No	No	No	-0.53226	-0.236617	-0.962716	-0.438206	NS	NS	NS	0.481139	0.505519	0.200992	0.177613	-0.187072	NS	NS	NA	NA	NA	NA	NA	NA	NA	NA	NA
ADH5	NA	NA	0	0	0	0	0	NA	Cytosol	Cytosol	Cytosol	Cytosol	Cytosol	0	0	No	No	No	No	NS	NS	-0.17147	-0.10617	0.0712358	NS	NS	0.0407912	NS	-0.0469608	NS	-0.0582239	NS	0.0438596	NS	NS	0.0789556	0.0919491	-0.101862	-0.0937316	NS	NS	0.0900175
ADI1	NA	NA	0	0	0	0	0	NA	Cytosol	Cytosol	Cytosol	Cytosol	Cytosol	0	0	No	No	No	No	NS	-0.177429	-0.250689	-0.177801	NS	NS	NS	NS	NS	NS	NS	NS	0.108899	-0.128078	NS	NS	-0.24519	-0.319893	NS	0.106748	NS	-0.41512	-0.315894
ADK	NA	NA	0	0	0	0	0	NA	Cytosol	Cytosol	Cytosol	Cytosol	Cytosol	0	0	No	No	No	No	NS	NS	-0.178942	-0.0766302	NS	0.0786778	NS	NS	NS	NS	0.067297	0.041208	0.100596	0.0732783	NS	NS	0.172683	0.18548	NS	NS	NS	0.210593	0.228707
ADNP	NA	NA	0	NA	0	0	0	NA	Nuclear	Nuclear	Nuclear	Nuclear	Nuclear	0	0	No	No	No	No	0.0797862	0.0822844	0.0718159	0.0987116	-0.059288	-0.0859785	NS	0.0394568	NS	0.0494128	0.0387116	NS	NS	-0.0431602	NS	NS	-0.201989	-0.292863	NS	NS	NS	-0.272696	-0.313722
ADPGK	NA	NA	0	NA	0	0	0	NA	Secretory	Secretory	Secretory	Secretory	Secretory	0	0	No	No	No	No	NS	NS	0.103522	NS	-0.0842214	NS	NS	NS	NS	NS	NS	-0.0618676	NS	-0.108022	NS	0.174689	0.176402	0.150372	NS	NS	0.174764	0.175147	0.172725
ADPRHL2	NA	NA	0	NA	0	0	0	NA	Cytosol	Cytosol	Cytosol	Cytosol	Cytosol	0	0	No	No	No	No	NS	NS	NS	NS	NS	NS	NS	NA	NA	NA	NA	NA	NA	NA	NA	NA	NA	NA	NA	NA	NA	NA	NA
ADRM1	NA	NA	0	0	0	NA	NA	NA	Cytosol	Cytosol	Cytosol	Cytosol	Cytosol	0	0	No	No	No	No	NS	0.0607015	-0.0994957	-0.090047	-0.0837153	NS	NS	0.0704542	NS	0.0506429	0.0485603	-0.0632798	-0.0669148	-0.0666069	NS	NS	0.198767	0.283604	NS	NS	NS	NS	NS
ADSL	NA	NA	0	0	0	0	0	NA	Cytosol	Cytosol	Cytosol	Cytosol	Cytosol	0	0	No	No	No	No	NS	NS	-0.15528	-0.110242	NS	NS	NS	NS	NS	NS	NS	-0.0689781	-0.0546272	-0.0740471	NS	0.0849011	0.0972175	NS	NS	NS	0.0758864	0.062315	-0.0603876
ADSS	NA	NA	0	0	0	0	0	NA	Cytosol	Cytosol	Cytosol	Cytosol	Cytosol	0	0	No	No	No	No	0.0383827	NS	-0.129846	-0.121277	NS	NS	NS	NA	NA	NA	NA	NA	NA	NA	NA	NA	NA	NA	NA	NA	NA	NA	NA
AES	NA	NA	0	NA	NA	NA	0	NA	NA	Cytosol	Unclassified	Unclassified	Nuclear	0	1	No	No	Cyto to NonCyto	No	NS	NS	0.265917	0.251384	NS	NS	NS	NA	NA	NA	NA	NA	NA	NA	NA	NA	NA	NA	NA	NA	NA	NA	NA
AFAP1	NA	NA	0	NA	NA	NA	0	NA	NA	Secretory	Unclassified	Nuclear	Nuclear	0	0	No	No	No	No	NS	0.243932	0.136674	NS	NS	NS	NS	0.109705	0.130489	0.096917	NS	0.0551381	0.0962736	NS	NS	-0.177136	-0.365354	-0.222026	NS	0.111969	-0.111918	-0.201303	NS
AFAP1L2	NA	NA	0	NA	0	0	NA	NA	Cytosol	Cytosol	Cytosol	Cytosol	Cytosol	0	0	No	No	No	No	NS	NS	0.116865	-0.108263	NS	0.129782	NS	NA	NA	NA	NA	NA	NA	NA	NA	NA	NA	NA	NA	NA	NA	NA	NA
AFF3	CLCA	NA	0	0	NA	NA	NA	NA	Nuclear	Nuclear	Nuclear	Unclassified	Nuclear	0	0	NA	No	NA	NA	NS	NA	NA	NS	NA	NA	NA	NA	NA	NA	NA	NS	NS	-0.341069	NA	NA	NA	NA	NA	NA	NA	NA	NA
AFG3L2	NA	NA	0	0	0	0	0	NA	Mitochondria	Mitochondria	Mitochondria	Mitochondria	Mitochondria	0	0	No	No	No	No	0.0836281	NS	0.0725264	0.0837876	NS	NS	NS	NS	NS	NS	NS	0.0865113	0.0768825	NS	NS	-0.0927284	NS	0.082344	-0.0958546	NS	NS	0.0830347	0.203751
AFTPH	NA	NA	0	NA	NA	0	0	NA	Cytosol	Cytosol	Cytosol	Cytosol	Cytosol	0	0	No	No	No	No	-0.0970635	0.0599227	NS	NS	NS	NS	NS	0.0509303	NS	-0.0544042	-0.0850322	-0.36496	NS	NS	NS	NS	-0.266139	-0.243572	-0.314528	-0.282667	-0.450164	-0.58513	-0.536378
AGA	NA	NA	0	0	NA	NA	NA	NA	Secretory	Unclassified	Secretory	Unclassified	Unclassified	0	0	No	No	No	No	0.102655	NS	-0.141792	NS	NS	0.130065	NS	-0.0779028	-0.135666	-0.17891	NS	0.144308	0.08988	0.0856713	NS	NS	NS	0.134263	-0.239732	-0.171985	-0.261633	NS	0.186863
AGAP3	NA	NA	0	NA	NA	0	0	NA	Cytosol	Cytosol	Cytosol	Cytosol	Cytosol	0	0	No	No	No	No	NS	NS	NS	NS	NS	NS	NS	NS	NS	NS	NS	NS	NS	NS	NS	NS	NS	NS	NS	NS	NS	NS	NS
AGFG1	NA	NA	0	NA	0	0	0	NA	Cytosol	Cytosol	Cytosol	Cytosol	Cytosol	0	0	No	No	No	No	NS	NS	NS	NS	NS	0.0494195	NS	0.058828	NS	NS	0.0984719	NS	NS	-0.119201	NS	NS	0.116368	0.102645	NS	NS	NS	NS	NS
AGK	NA	NA	0	NA	0	0	0	NA	Mitochondria	Mitochondria	Mitochondria	Mitochondria	Mitochondria	0	0	No	No	No	No	NS	NS	0.0978954	0.097719	NS	NS	NS	NS	NS	0.0473172	0.12309	NS	0.0496671	0.0790571	NS	NS	0.0628276	NS	-0.108772	NS	NS	0.0577854	0.201166
AGL	NA	NA	0	0	0	0	0	NA	Cytosol	Cytosol	Cytosol	Cytosol	Cytosol	0	0	No	No	No	No	NS	NS	-0.117875	-0.0422681	NS	NS	-0.0818623	NS	NS	-0.0359863	NS	0.0718329	0.0614809	-0.0858274	NS	NS	0.0941224	0.0768573	NS	NS	NS	NS	0.1231
AGO1	NA	NA	0	NA	NA	NA	0	NA	NA	Cytosol	Cytosol	Nuclear	Cytosol	0	0	No	No	No	No	0.0868384	NS	-0.0484968	NS	NS	NS	NS	NS	NS	NS	NS	0.145663	-0.0999489	0.0906882	NS	NS	-0.14987	NS	NS	NS	NS	NS	NS
AGO3	NA	NA	0	NA	0	0	0	NA	Nuclear	Unclassified	Nuclear	Nuclear	Nuclear	0	0	No	No	No	No	NS	0.0803939	NS	NS	NS	NS	NS	0.0711527	0.105717	NS	NS	0.0744968	NS	-0.100154	NS	NS	NS	NS	NS	NS	NS	NS	NS
AGPAT1	NA	NA	0	NA	NA	NA	0	NA	Secretory	Secretory	Secretory	Secretory	Secretory	0	0	No	No	No	No	NS	NS	NS	NS	0.133876	NS	NS	NS	NS	NS	NS	NS	-0.179479	NS	NS	NS	0.222858	NS	0.249068	0.256312	0.346204	0.254859	0.313332
AGPAT2	NA	NA	0	NA	0	0	0	NA	Secretory	Secretory	Secretory	Secretory	Secretory	0	0	No	No	No	No	NS	NS	NS	NS	NS	NS	NS	NS	NS	NS	NS	-0.0819076	0.136436	NS	NS	NS	0.161087	NS	-0.20378	-0.275984	-0.380151	NS	NS
AGPAT3	NA	NA	0	0	0	NA	NA	NA	Secretory	Secretory	Secretory	Secretory	Secretory	0	0	No	No	No	No	0.119868	NS	NS	NS	NS	0.146732	NS	NS	0.0557644	NS	0.0928085	0.216334	0.0469542	0.132511	NS	NS	0.190471	0.112314	NS	NS	0.230489	0.262142	0.254718
AGPAT5	NA	NA	0	NA	0	NA	NA	NA	Mitochondria	Mitochondria	Mitochondria	Mitochondria	Mitochondria	0	0	No	No	No	No	NS	NS	0.117405	NS	NS	NS	0.102033	NS	NS	NS	0.136333	NS	0.141576	-0.0707875	NS	NS	0.106959	0.12294	NS	NS	NS	0.195846	0.256397
AGPS	CYES	NA	0	0	0	0	0	NA	Secretory	Secretory	Secretory	Secretory	Secretory	0	0	No	No	No	No	0.0436663	NS	0.0821388	0.0627694	0.0377185	0.0770972	NS	NS	NS	NS	NS	-0.0353928	NS	-0.0736659	NS	NS	0.16374	0.16316	NS	-0.0614018	NS	0.0801919	0.194508
AGRN	CPTP	NA	0	NA	0	0	0	NA	Secretory	Secretory	Secretory	Unclassified	Secretory	0	0	No	No	No	No	-0.526423	-0.256771	-0.703619	-0.385277	NS	NS	NS	-0.0472992	0.0679246	0.0777586	NS	NS	NS	NS	NS	-0.235836	-0.12482	NS	0.137798	0.112716	-0.164215	NS	0.0892829
AHCTF1	NA	NA	0	NA	0	0	0	NA	Nuclear	Nuclear	Nuclear	Nuclear	Nuclear	0	0	No	No	No	No	NS	NS	0.153721	0.091963	-0.103475	NS	NS	0.0800595	0.0374454	NS	NS	NS	NS	-0.0303105	NS	0.0670827	0.0861596	0.126685	NS	NS	0.12206	0.131408	0.132602
AHCY	NA	NA	0	0	0	0	0	NA	Cytosol	Cytosol	Cytosol	Cytosol	Cytosol	0	0	No	No	No	No	NS	NS	-0.137065	-0.0930888	NS	0.0681185	NS	NS	NS	NS	NS	-0.103966	-0.0712292	-0.0651483	NS	NS	NS	-0.0787535	NS	NS	NS	-0.0895239	-0.231928
AHCYL1	NA	NA	0	0	0	0	0	NA	Cytosol	Cytosol	Cytosol	Cytosol	Cytosol	0	0	No	No	No	No	NS	NS	-0.149993	-0.0842754	NS	0.254394	0.236766	-0.0977266	NS	NS	0.222657	0.0436086	0.160853	-0.184085	NS	NS	-0.153803	-0.462252	0.200961	0.19854	NS	-0.209025	-0.357396
AHCYL2	NA	NA	0	NA	0	NA	NA	NA	Cytosol	Cytosol	Cytosol	Cytosol	Unclassified	0	0	No	No	No	No	NS	NS	-0.131764	-0.103067	NS	0.108769	0.154623	NS	NS	NS	NS	-0.382491	-0.201344	NS	NS	0.294896	NS	-0.458806	-0.173674	-0.132902	NS	-0.30201	-0.614119
AHDC1	NA	NA	0	NA	0	0	NA	NA	Nuclear	Nuclear	Nuclear	Nuclear	Nuclear	0	1	No	No	No	Cyto to NonCyto	-0.16818	NS	-0.112959	-0.118673	NS	-0.106217	NS	-0.0745604	NS	NS	-0.154707	0.248143	0.249598	0.215228	NS	NS	-0.310243	-0.184036	0.232028	0.172801	NS	NS	0.208293
AHNAK	NA	NA	0	0	0	0	0	NA	Nuclear	Nuclear	Nuclear	Nuclear	Nuclear	0	1	No	No	Cyto to NonCyto	No	NS	NS	NS	-0.129412	NS	NS	NS	0.0407103	0.0964344	0.158828	0.112099	-0.0699209	0.201088	-0.220107	NS	-0.370863	-0.437786	-0.396003	NS	NS	-0.37345	-0.448644	-0.49236
AHNAK2	NA	NA	0	NA	0	0	0	NA	NA	Nuclear	Cytosol	Nuclear	Cytosol	0	0	No	No	No	No	-0.136348	-0.0828246	-0.10625	-0.159341	NS	NS	NS	NS	NS	0.244801	0.223755	NS	NS	NS	NS	-0.244288	0.228241	0.672852	-0.10802	-0.125142	-0.347391	0.369643	0.546008
AHSA1	CQRD, CHSG	NA	0	0	0	0	0	NA	Cytosol	Cytosol	Cytosol	Cytosol	Cytosol	0	0	No	No	No	No	NS	NS	-0.0580461	NS	NS	0.069279	NS	NS	0.0307843	0.0277563	NS	-0.104943	-0.0662607	-0.0754822	NS	NS	-0.103538	-0.264634	-0.0769051	NS	NS	-0.294474	-0.415972
AHSG	NA	NA	0	0	NA	NA	NA	NA	Cytosol	Cytosol	Cytosol	Cytosol	Cytosol	0	0	No	No	No	No	0.196492	NS	0.878044	0.236545	NS	0.940649	NS	1.06504	NS	NS	NS	-0.58463	NS	-0.493441	NS	NS	-1.12729	-1.15812	NS	-0.860979	-1.29123	-1.06854	-1.74487
AIFM1	NA	NA	0	0	0	0	0	NA	Mitochondria	Mitochondria	Mitochondria	Mitochondria	Mitochondria	0	0	No	No	No	No	0.0650093	NS	0.0779458	NS	NS	NS	NS	NS	NS	NS	0.0373085	0.0868902	0.0973519	0.0983069	NS	NS	NS	NS	NS	NS	NS	0.0880378	0.258584
AIFM2	NA	NA	0	0	0	0	0	NA	Secretory	Secretory	Secretory	Secretory	Secretory	0	4	Cyto to NonCyto	Cyto to NonCyto	Cyto to NonCyto	Cyto to NonCyto	NS	NS	NS	NS	-0.0773272	NS	NS	NS	NS	-0.081246	-0.0931142	-0.149261	-0.092067	-0.0951215	NS	NS	NS	NS	-0.128166	-0.109582	-0.189465	-0.164701	-0.24405
AIMP1	NA	NA	0	0	0	0	0	NA	Cytosol	Cytosol	Cytosol	Unclassified	Unclassified	0	0	No	No	No	No	NS	NS	NS	-0.0565615	NS	0.0666902	NS	NS	NS	NS	0.0278397	NS	NS	-0.121462	NS	NS	0.11987	0.206219	NS	NS	0.0818174	0.164597	0.184354
AIP	NA	NA	0	0	0	0	0	NA	Cytosol	Cytosol	Cytosol	Cytosol	Cytosol	0	0	No	No	No	No	-0.0526655	-0.0748446	-0.12272	NS	-0.0651888	NS	NS	NS	NS	-0.0601361	-0.0764082	-0.0500059	-0.0589309	NS	NS	0.117324	NS	0.135047	NS	0.121834	0.113467	NS	0.0875565
AK1	NA	NA	0	0	0	0	0	NA	Cytosol	Cytosol	Cytosol	Cytosol	Cytosol	0	0	No	No	No	No	-0.0627815	-0.0491994	-0.202568	-0.145268	NS	NS	NS	NS	NS	-0.0345944	NS	NS	0.0631146	-0.0349076	NS	-0.111947	NS	NS	-0.122763	NS	-0.106702	NS	-0.0975768
AK2	NA	NA	0	0	0	0	0	NA	Nuclear	Nuclear	Nuclear	Nuclear	Nuclear	0	0	No	No	No	No	NS	NS	0.0793146	0.045673	NS	0.0626953	NS	NS	NS	NS	0.0616274	0.0342331	0.0895029	0.0361972	NS	0.115369	0.272759	0.38036	NS	NS	0.0891776	0.272599	0.452858
AK3	NA	NA	0	NA	NA	0	NA	NA	NA	Unclassified	Nuclear	Mitochondria	Mitochondria	0	0	No	No	No	No	0.0849641	NS	0.0802783	0.067754	NS	NS	NS	NS	-0.0324487	NS	0.0934352	0.12576	0.186473	0.140378	NS	-0.117699	NS	0.205761	-0.0992637	NS	NS	0.18469	0.418539
AK4	NA	NA	0	NA	0	0	0	NA	Mitochondria	Mitochondria	Mitochondria	Mitochondria	Mitochondria	0	0	No	No	No	No	NS	0.0455964	0.102546	NS	NS	NS	NS	NS	0.100322	NS	-0.0755533	NS	0.181845	0.291087	NS	0.323148	0.357192	NS	-0.45309	-0.46494	-0.235692	-0.167197	NS
AK6	NA	NA	0	NA	NA	0	0	NA	Cytosol	Cytosol	Cytosol	Cytosol	Cytosol	0	0	No	No	No	No	-0.272071	0.124813	NS	NS	NS	NS	NS	NS	NS	NS	-0.0986085	-0.160442	-0.20705	-0.0898281	NS	NS	NS	-0.253081	NS	NS	NS	-0.390329	-0.592142
AKAP1	NA	NA	0	NA	0	0	0	NA	Mitochondria	Mitochondria	Mitochondria	Mitochondria	Mitochondria	0	0	No	No	No	No	NS	0.0576604	0.098149	NS	-0.117164	NS	-0.0730194	NS	NS	NS	-0.0617154	-0.0759205	-0.0938934	0.0892884	NS	NS	-0.139992	-0.242176	NS	NS	NS	-0.254265	-0.382361
AKAP10	NA	NA	0	NA	0	NA	NA	NA	Cytosol	Cytosol	Cytosol	Cytosol	Cytosol	0	0	No	No	No	No	NS	NS	-0.116833	NS	NS	NS	NS	NS	0.0618093	NS	NS	0.0697995	NS	NS	NS	NS	0.130065	0.141945	0.156991	0.144031	0.173264	0.246237	0.25182
AKAP12	NA	NA	0	NA	0	0	0	NA	Cytosol	Cytosol	Cytosol	Unclassified	Cytosol	0	0	No	No	No	No	0.137598	0.0740528	0.234364	0.9209	0.178019	0.141806	0.0873959	1.36153	1.549	0.82412	0.0873371	-1.17834	-0.545487	0.128197	NS	-0.17641	-0.419376	-0.491474	-1.39971	-1.40393	-1.58074	-1.75433	-2.09827
AKAP13	CRKK	NA	0	0	0	0	0	NA	Cytosol	Cytosol	Cytosol	Cytosol	Cytosol	0	1	No	No	Cyto to NonCyto	No	-0.0891129	0.136611	0.0752094	0.0718537	NS	NS	NS	NS	0.0436389	-0.0326599	-0.0897339	-0.091645	-0.14789	-0.0365992	NS	NS	NS	0.115627	-0.0558504	NS	-0.0736446	-0.0528772	NS
AKAP17A	CRSR	NA	0	NA	NA	0	0	NA	Nuclear	Nuclear	Nuclear	Nuclear	Nuclear	0	0	No	No	No	No	NS	NS	0.102801	NS	NS	NS	NS	NS	-0.0424326	-0.0502561	-0.0355114	NS	NS	NS	NS	NS	0.117283	0.0808966	NS	NS	NS	0.0806641	NS
AKAP8	NA	NA	0	0	0	0	0	NA	Nuclear	Nuclear	Nuclear	Nuclear	Nuclear	0	0	No	No	No	No	NS	0.0856388	0.156834	0.0854311	NS	-0.0638358	NS	NS	NS	NS	0.0372664	0.0379343	0.0425766	-0.0438569	NS	0.119513	NS	0.0852306	0.142965	0.110209	0.185054	0.124044	NS
AKAP8L	NA	NA	0	NA	0	0	0	NA	Nuclear	Nuclear	Nuclear	Nuclear	Nuclear	0	0	No	No	No	No	NS	0.0968867	0.159397	NS	NS	0.100082	NS	NS	NS	NS	0.0704269	NS	NS	NS	NS	0.106938	0.0939958	0.318688	NS	NS	0.103087	0.228912	0.349954
AKAP9	NA	NA	0	NA	0	0	0	NA	Cytosol	Cytosol	Cytosol	Unclassified	Cytosol	0	0	No	No	No	No	NS	0.0295727	NS	NS	NS	NS	NS	-0.0509235	-0.0592387	-0.0377089	NS	0.146508	0.111238	0.0301521	NS	-0.101323	-0.124814	-0.0854731	0.0446166	0.0516799	0.0493001	0.0466288	0.172957
AKR1A1	NA	NA	0	0	0	0	0	NA	Cytosol	Cytosol	Cytosol	Cytosol	Cytosol	0	0	No	No	No	No	NS	NS	-0.151178	-0.0554846	NS	NS	NS	NS	-0.0292593	-0.0268438	NS	0.0442652	0.0403866	0.0786312	NS	NS	NS	0.0749171	NS	NS	NS	0.0713807	0.0886654
AKR1B1	CLHS	NA	0	0	0	0	0	NA	Cytosol	Cytosol	Cytosol	Cytosol	Cytosol	0	0	No	No	No	No	NS	NS	-0.15973	-0.120923	NS	0.123139	NS	0.0525359	0.038988	0.0685678	0.163976	NS	0.191003	0.104738	NS	NS	0.164132	0.143014	NS	NS	NS	0.102421	NS
AKR1B10	NA	NA	0	0	NA	NA	NA	NA	Cytosol	Cytosol	Cytosol	Cytosol	Cytosol	0	0	No	No	No	No	0.0808962	NA	-0.203421	-0.139492	0.20774	NS	NS	NS	-0.0403191	-0.0621493	NS	0.103006	0.163888	NS	NS	-0.0615364	-0.0471754	-0.131901	NS	NS	NS	NS	-0.0789836
AKR7A2	NA	NA	0	0	0	0	0	NA	Cytosol	Cytosol	Cytosol	Cytosol	Cytosol	0	0	No	No	No	No	0.0567022	NS	-0.141079	NS	NS	0.0733728	NS	NS	NS	NS	NS	0.109265	0.0768648	NS	NS	-0.137431	NS	NS	NS	NS	NS	NS	NS
AKT1	NA	NA	0	NA	0	0	0	NA	Cytosol	Cytosol	Cytosol	Cytosol	Cytosol	0	0	No	No	No	No	NS	-0.0863385	-0.114496	NS	0.0537398	0.0378938	NS	NS	NS	0.0410313	0.0459226	0.133639	0.11423	0.233776	NS	NS	NS	-0.162136	NS	NS	NS	NS	NS
AKT1S1	NA	NA	0	NA	0	NA	0	NA	Cytosol	Cytosol	Unclassified	Cytosol	Cytosol	0	0	No	No	No	No	NS	NS	NS	NS	NS	NS	NS	NS	NS	NS	-0.121712	NS	-0.181906	-0.258764	NS	NS	0.23885	0.276353	NS	NS	NS	NS	NS
AKTIP	NA	NA	0	NA	0	0	0	NA	Cytosol	Cytosol	Cytosol	Cytosol	Cytosol	0	0	No	No	No	No	NS	NS	-0.0908059	NS	-0.102506	0.108239	NS	NS	NS	NS	-0.0871846	NS	0.194817	0.17526	NS	NS	NS	NS	0.235963	0.167581	NS	NS	-0.145253
ALAD	NA	NA	0	NA	0	0	0	NA	Cytosol	Cytosol	Cytosol	Cytosol	Cytosol	0	0	No	No	No	No	NS	NS	-0.13038	-0.0978211	NS	NS	NS	NS	NS	NS	NS	0.120233	0.0874227	NS	NS	NS	0.157278	NS	0.137061	NS	NS	NS	NS
ALAS1	NA	NA	0	NA	NA	0	NA	NA	NA	Nuclear	Nuclear	Mitochondria	Mitochondria	0	0	No	No	No	No	0.220427	0.220798	0.345484	0.250644	NS	NS	NS	0.35138	0.293241	0.117957	NS	NS	-0.0452477	-0.0400934	NS	-0.466108	-0.919874	-0.748826	NS	-0.219013	-0.655686	-0.877027	-0.627464
ALCAM	NA	NA	0	0	NA	0	0	NA	NA	Secretory	Secretory	Secretory	Mitochondria	0	0	No	No	No	No	NS	-0.0501035	-0.0882773	-0.144734	NS	0.120066	NS	-0.036972	-0.0381878	NS	NS	-0.325917	0.073392	0.0880574	NS	NS	NS	NS	-0.112939	-0.0989025	-0.199651	-0.229587	-0.241208
ALDH16A1	NA	NA	0	0	0	0	0	NA	NA	Secretory	Cytosol	Cytosol	Cytosol	0	0	No	No	No	No	NS	NS	-0.104225	NS	NS	NS	-0.106886	NS	NS	NS	-0.0631738	0.0764088	NS	0.0403542	NS	NS	0.105364	0.261094	0.0669977	NS	0.154229	0.148198	0.190721
ALDH18A1	NA	NA	0	0	0	0	0	NA	NA	Unclassified	Nuclear	Mitochondria	Nuclear	0	0	No	No	No	No	0.0630154	NS	0.160055	0.0976818	-0.0634315	NS	-0.0475479	NS	NS	NS	-0.066195	0.129517	0.100591	0.0634557	NS	-0.138072	-0.324799	-0.423216	-0.0879265	NS	-0.148716	-0.276066	-0.157113
ALDH1B1	NA	NA	0	NA	0	0	0	NA	NA	Nuclear	Nuclear	Mitochondria	Unclassified	0	0	No	No	No	No	0.0579722	0.136078	0.306001	0.28677	0.096093	0.143212	0.1009	NS	NS	0.0447124	0.096896	0.0515455	0.0607633	0.10936	NS	NS	NS	0.0747364	NS	NS	0.0897185	0.0923007	0.192994
ALDH1L2	NA	NA	0	NA	NA	0	NA	NA	NA	Cytosol	Nuclear	Mitochondria	Mitochondria	0	0	NA	No	No	No	NA	0.0619004	NS	0.1765	0.158969	0.483408	0.124197	-0.136553	-0.176101	-0.168888	NS	0.247898	0.502494	0.396655	NS	-0.19685	0.405361	0.80371	NS	NS	NS	0.888732	1.23315
ALDH2	NA	NA	0	0	NA	0	0	NA	NA	Nuclear	Cytosol	Mitochondria	Unclassified	0	0	No	NA	No	No	0.0738963	NA	0.105561	0.0822056	NS	NS	NS	NS	NS	NS	0.115866	0.155597	0.096882	0.220936	NS	NS	0.121286	0.0817054	-0.0597017	-0.079309	NS	0.159223	0.319878
ALDH3A2	NA	NA	0	0	0	0	0	NA	Secretory	Secretory	Secretory	Secretory	Secretory	0	0	No	No	No	No	0.0477517	NS	NS	-0.0518558	NS	-0.106037	NS	NS	NS	NS	NS	0.148569	0.10638	0.0806275	NS	NS	NS	NS	NS	NS	NS	0.138791	0.385086
ALDH3B1	CTLL	NA	0	NA	NA	0	NA	Peptide-based	Secretory	Unclassified	Secretory	Secretory	Secretory	0	0	NA	No	No	No	NA	-0.183221	NS	NS	-0.23593	NS	-0.474146	-0.11541	-0.163591	-0.206987	-0.251917	0.33398	-0.118857	0.268314	NS	NS	0.389919	0.412628	0.205059	0.278491	0.326487	0.646668	0.541809
ALDH4A1	NA	NA	0	NA	0	0	0	NA	NA	Mitochondria	Nuclear	Mitochondria	Unclassified	0	0	No	No	No	No	NS	NS	0.114422	0.11377	0.0971301	0.101252	NS	NS	NS	NS	0.128656	0.228098	-0.177275	0.299667	NS	NS	NS	NS	NS	0.0836208	0.173218	0.29294	0.428505
ALDH5A1	CFSL	NA	0	NA	0	0	0	NA	NA	Nuclear	Nuclear	Mitochondria	Nuclear	0	0	No	No	No	No	0.0886284	NS	NS	NS	NS	NS	NS	NS	NS	0.0676844	0.161669	0.226155	0.0756195	0.356505	NS	NS	NS	NS	NS	NS	0.116649	0.217311	0.435371
ALDH6A1	NA	NA	0	NA	0	0	0	NA	NA	Nuclear	Nuclear	Mitochondria	Nuclear	0	0	No	No	No	No	NS	NS	0.0492566	NS	NS	0.118576	NS	NS	NS	NS	0.0747263	0.262544	0.18922	0.318218	NS	NS	0.143856	0.164211	NS	NS	0.116286	0.358747	0.70039
ALDH7A1	NA	NA	0	0	0	0	0	NA	Cytosol	Unclassified	Cytosol	Cytosol	Cytosol	0	0	No	No	No	No	NS	NS	NS	NS	NS	NS	NS	NS	NS	NS	0.128873	0.0617717	0.0777331	0.0649064	NS	NS	NS	NS	NS	NS	NS	0.083062	0.132084
ALDOA	NA	NA	0	0	0	0	0	NA	Cytosol	Cytosol	Cytosol	Cytosol	Cytosol	0	0	No	No	No	No	NS	NS	-0.165873	-0.10213	-0.0749821	-0.131679	-0.0558239	0.0698055	0.0505237	NS	NS	0.0392575	0.0794	0.0449721	NS	NS	0.175156	NS	-0.119933	-0.103771	NS	NS	-0.0860711
ALDOC	NA	NA	0	0	0	0	0	NA	Cytosol	Cytosol	Cytosol	Cytosol	Cytosol	0	0	No	No	No	No	NS	NS	-0.204989	-0.117153	NS	-0.0911998	NS	0.100705	0.116091	NS	NS	NS	0.123302	NS	-0.221268	NS	0.334983	NS	-0.374486	-0.336915	-0.153814	-0.152406	-0.248161
ALG1	NA	NA	0	NA	0	0	0	NA	Secretory	Secretory	Secretory	Secretory	Secretory	0	0	No	No	No	No	NS	NS	NS	NS	NS	NS	NS	NS	NS	NS	NS	NS	NS	-0.0765567	NS	NS	NS	-0.15705	NS	NS	NS	NS	NS
ALG12	NA	NA	0	0	NA	NA	NA	NA	Secretory	Secretory	Unclassified	Secretory	Secretory	0	0	No	No	No	No	NS	NS	NS	NS	NS	NS	NS	NS	NS	NS	NS	NS	NS	NS	NS	NS	NS	-0.254452	NS	NS	NS	NS	NS
ALG13	CQPR	NA	0	NA	NA	NA	0	NA	Cytosol	Unclassified	Cytosol	Cytosol	Cytosol	0	0	No	No	No	No	NS	0.103047	NS	NS	NS	-0.114103	NS	NS	NS	NS	NS	NS	0.136462	NS	NS	NS	NS	-0.255418	NS	NS	NS	NS	NS
ALG2	NA	NA	0	0	0	0	0	NA	Secretory	Secretory	Secretory	Secretory	Secretory	0	0	No	No	No	No	0.0832718	0.0757022	0.139114	0.0873888	NS	NS	NS	0.073169	0.0475005	NS	NS	0.129181	0.134854	NS	NS	NS	0.107122	0.130506	NS	NS	NS	0.132813	0.256448
ALG5	NA	NA	0	NA	0	0	0	NA	Secretory	Secretory	Secretory	Secretory	Secretory	0	0	No	No	No	No	NS	NS	0.0759711	0.0750706	NS	0.10974	NS	NS	NS	0.0393107	NS	0.0360861	0.0444791	-0.0970925	NS	NS	NS	NS	NS	NS	0.0769878	NS	0.11204
ALG6	CVAS	NA	0	0	0	0	0	Peptide-based	Secretory	Secretory	Secretory	Secretory	Secretory	0	0	No	No	No	No	NS	-0.120136	NS	NS	NS	NS	NS	NS	NS	NS	0.198839	NS	NS	0.150228	NS	NS	NS	NS	-0.178255	NS	NS	NS	NS
ALG8	NA	NA	0	0	0	NA	0	NA	Secretory	Secretory	Unclassified	Secretory	Secretory	0	0	No	No	No	No	NS	NS	0.131762	NS	NS	NS	NS	NS	NS	NS	NS	-0.138286	-0.123854	NS	NS	NS	-0.292382	-0.427737	-0.246144	-0.226311	NS	-0.243233	-0.381606
ALKBH1	NA	NA	0	NA	NA	0	NA	NA	NA	Nuclear	Cytosol	Cytosol	Unclassified	0	0	No	No	No	No	NA	NS	0.176336	0.316374	NS	-0.192441	NS	NS	NS	NS	-0.146927	NS	-0.0750956	NS	NS	-0.211374	-0.588307	-0.620391	-0.206122	-0.287861	-0.331235	-0.470996	-0.513055
ALKBH5	NA	NA	0	NA	NA	0	NA	NA	Nuclear	Nuclear	Nuclear	Nuclear	Nuclear	0	0	No	No	No	No	0.0760057	NS	NS	NS	-0.130784	NS	NS	NS	NS	NS	NS	NS	NS	NS	NS	NS	NS	NS	NS	NS	NS	NS	NS
ALPK1	NA	NA	0	NA	NA	0	NA	NA	Cytosol	Missing	Cytosol	Cytosol	Cytosol	0	0	NA	No	No	No	NA	-0.139112	-0.234505	NS	NS	NS	-0.134097	-0.10078	-0.136528	-0.133507	-0.162547	0.148488	0.103086	NS	NS	0.7183	0.411406	0.207691	0.114285	0.154321	0.85824	0.61963	0.424104
ALPP	NA	NA	0	NA	0	NA	NA	NA	Secretory	Secretory	Secretory	Secretory	Missing	0	0	NA	No	NA	NA	NA	NS	NA	NA	-0.198562	NS	NS	NS	NS	NS	NS	NS	NS	NS	NS	NS	0.443539	0.477438	NS	NS	NS	NS	NS
ALS2	NA	NA	0	NA	NA	0	NA	NA	Cytosol	Cytosol	Cytosol	Cytosol	Cytosol	0	0	No	No	No	No	NS	NS	-0.125348	-0.0907906	NS	-0.0927458	NS	-0.044385	-0.0522249	-0.0722201	-0.0737517	NS	NS	-0.0461941	NS	NS	NS	NS	NS	NS	NS	NS	NS
ALYREF	NA	NA	0	NA	0	0	0	NA	Nuclear	Nuclear	Nuclear	Nuclear	Nuclear	0	0	No	No	No	No	NS	NS	0.0512141	NS	NS	NS	NS	NS	NS	NS	NS	-0.0254742	-0.133672	-0.0351215	NS	0.113718	0.157441	0.185733	NS	NS	0.123582	0.160397	0.147662
AMACR	NA	NA	0	NA	0	NA	0	NA	NA	Unclassified	Nuclear	Unclassified	Secretory	0	0	No	No	No	No	NS	NS	NS	NS	NS	-0.195142	-0.192798	-0.117325	-0.143914	-0.230647	-0.189066	0.293116	0.150531	0.47115	NS	-0.178515	NS	NS	NS	NS	NS	NS	0.33555
AMBP	CSVT	NA	0	0	NA	NA	NA	Peptide-based	Nuclear	Nuclear	Missing	Missing	Missing	0	0	No	NA	NA	NA	-0.271893	NA	NA	NA	NA	NA	NA	NS	NS	NS	NS	0.320081	NS	0.234292	NA	NA	NA	NA	NA	NA	NA	NA	NA
AMDHD2	NA	NA	0	NA	NA	0	NA	NA	Cytosol	Cytosol	Cytosol	Cytosol	Cytosol	0	0	No	No	No	No	NS	NS	-0.167514	NS	NS	NS	NS	NS	NS	NS	NS	NS	NS	NS	NS	NS	NS	NS	NS	NS	0.183556	0.297805	0.239367
AMFR	NA	NA	0	NA	0	0	NA	NA	Secretory	Secretory	Secretory	Secretory	Secretory	0	0	No	No	No	No	-0.133933	NS	0.136067	NS	-0.139804	-0.065503	NS	NS	NS	NS	NS	0.0828019	0.104273	0.0683163	NS	NS	NS	0.183777	NS	0.139213	NS	NS	0.174364
AMMECR1	NA	NA	0	NA	0	NA	NA	NA	Cytosol	Cytosol	Cytosol	Cytosol	Cytosol	0	0	No	No	No	No	NS	NS	NS	NS	NS	NS	NS	NS	NS	NS	NS	0.260009	NS	NS	NA	NA	NA	NA	NA	NA	NA	NA	NA
AMN1	NA	NA	0	NA	NA	NA	0	NA	Cytosol	Cytosol	Cytosol	Cytosol	Cytosol	0	0	No	NA	No	No	NS	NS	NS	NS	NS	NS	-0.231373	NS	NS	NS	-0.126929	NS	NS	-0.261596	NS	NS	NS	NS	NS	NS	-0.147546	-0.208015	-0.185546
AMPD2	CASP	NA	0	0	0	0	0	NA	Cytosol	Cytosol	Cytosol	Cytosol	Cytosol	0	0	No	No	No	No	-0.0863974	NS	-0.0911101	-0.18014	NS	NS	NS	NS	0.0865247	0.0782482	0.064965	NS	0.0687495	NS	NS	NS	NS	NS	NS	NS	NS	NS	-0.162749
AMZ2	NA	NA	0	NA	0	0	NA	NA	Cytosol	Cytosol	Cytosol	Cytosol	Cytosol	0	0	No	No	No	No	NS	-0.155712	-0.109686	NS	NS	NS	NS	NS	NS	NS	0.164586	NS	NS	NS	NS	-0.307108	-0.608348	-0.450839	NS	NS	NS	NS	NS
ANAPC1	CLAH	NA	0	0	0	0	0	NA	NA	Nuclear	Unclassified	Cytosol	Cytosol	0	0	No	No	No	No	NS	NS	NS	NS	NS	NS	NS	NS	NS	NS	-0.0817326	-0.0264421	0.0410061	NS	NS	NS	-0.153144	-0.217194	NS	NS	NS	-0.150078	-0.209191
ANAPC2	NA	NA	0	NA	0	0	0	NA	NA	Nuclear	Cytosol	Cytosol	Cytosol	0	0	No	No	No	No	NS	NS	NS	NS	NS	-0.106886	-0.129089	NS	-0.0682554	-0.0776445	-0.0907923	NS	NS	NS	NS	NS	NS	NS	0.141662	0.143694	NS	NS	NS
ANAPC5	NA	NA	0	NA	0	0	0	NA	Cytosol	Unclassified	Cytosol	Cytosol	Cytosol	0	0	No	No	No	No	NS	NS	NS	NS	-0.0852317	-0.100863	-0.140436	NS	NS	-0.109924	-0.108855	NS	0.0498419	NS	NS	NS	NS	NS	NS	NS	NS	NS	-0.0949521
ANAPC7	NA	NA	0	0	0	NA	0	NA	Nuclear	Nuclear	Unclassified	Nuclear	Nuclear	0	0	No	No	No	No	NS	NS	NS	NS	-0.136736	NS	-0.0951462	NS	NS	-0.0618732	-0.0497787	-0.0865967	NS	-0.342068	NS	NS	-0.135327	-0.198408	-0.0805183	NS	-0.0887377	-0.221888	-0.30186
ANGEL2	NA	NA	0	NA	NA	0	NA	NA	Nuclear	Nuclear	Nuclear	Nuclear	Nuclear	0	0	No	No	No	No	NS	NS	NS	NA	NS	NS	NS	NS	NS	-0.0777346	NS	0.0641327	NS	-0.0488967	NS	NS	NS	NS	NS	NS	NS	NS	NS
ANK3	NA	NA	0	0	0	0	0	NA	NA	Nuclear	Cytosol	Nuclear	Cytosol	0	0	No	No	No	No	NS	-0.057418	-0.0594647	-0.0579999	-0.142386	NS	-0.102243	NS	-0.080373	-0.160276	NS	0.0923663	0.155658	0.18931	NS	NS	-0.10497	-0.323329	NS	-0.0792858	NS	-0.175201	-0.109989
ANKFY1	NA	NA	0	0	0	0	0	NA	Cytosol	Cytosol	Cytosol	Cytosol	Cytosol	0	0	No	No	No	No	0.0568014	NS	-0.129207	-0.0439951	NS	NS	NS	NS	NS	-0.0274053	NS	NS	0.0769464	-0.0486285	NS	NS	0.131214	NS	NS	NS	0.213326	0.115095	NS
ANKIB1	NA	NA	0	NA	NA	0	NA	NA	NA	Secretory	Cytosol	Secretory	Cytosol	0	0	No	No	No	No	NS	NS	0.0826335	0.162321	NS	NS	NS	NS	NS	NS	NS	0.101738	NS	0.0478051	NS	NS	NS	NS	NS	NS	NS	NS	NS
ANKMY2	CREL	NA	0	0	0	NA	0	NA	Cytosol	Cytosol	Cytosol	Cytosol	Cytosol	0	0	No	No	No	No	NS	NS	-0.299318	-0.169734	-0.230879	-0.0860799	NS	NS	NS	NS	NS	NS	NS	0.157223	NS	-0.139537	-0.332901	-0.433862	NS	NS	NS	-0.262977	-0.281028
ANKRD13A	NA	NA	0	0	0	0	NA	NA	Cytosol	Cytosol	Cytosol	Cytosol	Cytosol	0	0	No	No	No	No	NS	NS	NS	NS	0.0812126	0.164517	NS	NS	NS	-0.0814905	NS	0.055621	0.102808	0.141969	NS	NS	NS	NS	NS	-0.174939	NS	NS	NS
ANKRD17	NA	NA	0	NA	0	0	0	NA	Cytosol	Cytosol	Cytosol	Cytosol	Cytosol	0	0	No	No	No	No	NS	NS	NS	-0.0969279	-0.0577858	NS	NS	NS	NS	NS	NS	-0.0647468	-0.099433	-0.0652068	NS	NS	NS	NS	0.10382	0.117286	0.147329	NS	-0.166689
ANKRD22	NA	NA	0	NA	NA	0	0	NA	Secretory	Secretory	Secretory	Secretory	Secretory	0	0	No	No	No	No	NS	NS	NS	NS	NS	-0.154156	NS	NA	NA	NA	NA	NA	NA	NA	NA	NA	NA	NA	NA	NA	NA	NA	NA
ANKRD26	NA	NA	0	NA	NA	NA	0	NA	Cytosol	Unclassified	Cytosol	Unclassified	Unclassified	0	0	No	No	No	No	NS	NS	NS	NS	-0.0779898	0.0624962	0.0745729	NS	NS	0.121762	NS	0.166366	NS	0.11881	NA	NA	NA	NA	NA	NA	NA	NA	NA
ANKRD28	CDWN	NA	0	0	0	0	0	NA	Cytosol	Cytosol	Cytosol	Cytosol	Cytosol	0	0	No	No	No	No	NS	NS	-0.145902	NS	NS	NS	NS	NS	NS	NS	NS	NS	NS	0.142681	NS	NS	NS	NS	NS	NS	NS	NS	NS
ANKRD44	NA	NA	0	0	NA	0	0	NA	Cytosol	Cytosol	Cytosol	Cytosol	Cytosol	0	0	No	No	No	No	NS	NS	-0.162954	NS	NS	NS	NS	NS	NS	NS	0.0551401	0.422092	0.219401	0.0962042	NS	NS	NS	-0.113543	0.227126	0.217535	0.322698	0.257166	0.262885
ANKRD50	NA	NA	0	NA	0	NA	NA	NA	Cytosol	Cytosol	Cytosol	Cytosol	Cytosol	0	0	No	No	No	No	NS	NS	NS	NS	NS	NS	NS	NS	0.0916018	NS	-0.0753782	NS	NS	-0.207731	NS	NS	-0.323554	-0.336286	-0.17395	-0.203235	-0.172356	-0.390162	-0.468029
ANKRD52	CYSE	NA	0	NA	NA	0	NA	NA	Cytosol	Cytosol	Cytosol	Cytosol	Cytosol	0	0	No	No	No	No	-0.1946	NS	NS	NS	-0.0965276	NS	NS	0.080784	0.160544	0.0786396	NS	0.109847	NS	-0.118136	NS	-0.414103	-0.880207	-0.969621	NS	NS	-0.226981	-0.514604	-0.772256
ANKS1A	NA	NA	0	NA	0	0	0	NA	Cytosol	Cytosol	Cytosol	Cytosol	Cytosol	0	0	No	No	No	No	-0.102941	NS	-0.111144	-0.0845104	NS	NS	NS	NS	0.0596954	NS	NS	0.0582144	0.0406498	0.0627589	NS	NS	NS	NS	NS	NS	NS	NS	0.0834489
ANKZF1	NA	NA	0	NA	0	NA	0	NA	Cytosol	Cytosol	Cytosol	Cytosol	Cytosol	0	0	No	No	No	No	NS	NS	-0.0458118	NS	NS	-0.117086	NS	NS	NS	NS	NS	-0.114508	NS	NS	NS	0.0911164	0.115068	0.35423	-0.186306	-0.193701	-0.144543	NS	0.112437
ANP32A	NA	NA	0	0	0	0	0	NA	NA	Cytosol	Nuclear	Unclassified	Nuclear	0	1	No	No	Cyto to NonCyto	No	NS	NS	NS	NS	-0.0906426	NS	NS	NS	NS	NS	NS	-0.132817	NS	NS	NS	NS	0.150271	0.336434	-0.129426	NS	NS	NS	0.151675
ANP32B	NA	NA	0	0	0	0	0	NA	NA	Cytosol	Nuclear	Nuclear	Nuclear	0	1	No	No	Cyto to NonCyto	No	NS	NS	0.0502217	NS	0.0724967	0.035956	NS	NS	NS	NS	NS	-0.0330345	NS	0.0414946	NS	0.167449	0.2021	0.237217	NS	NS	NS	NS	0.109597
ANP32E	NA	NA	0	0	0	0	0	NA	NA	Cytosol	Nuclear	Nuclear	Nuclear	0	1	No	No	Cyto to NonCyto	No	NS	-0.0450497	NS	NS	-0.131541	NS	NS	NS	-0.081464	-0.0731137	-0.0512605	-0.0433559	0.023686	-0.0666952	NS	NS	NS	NS	NS	NS	NS	NS	-0.0790023
ANPEP	NA	NA	0	NA	NA	0	NA	NA	Secretory	Unclassified	Secretory	Secretory	Secretory	0	0	NA	No	No	No	NA	NA	NS	NA	NS	NS	NS	-0.0904112	-0.113684	NS	NS	NS	-0.0784162	0.0374583	NS	-0.135142	-0.0706089	0.171186	-0.144255	-0.135943	-0.282111	-0.115735	0.201504
ANTXR2	NA	NA	0	0	NA	0	0	NA	Secretory	Secretory	Secretory	Secretory	Secretory	0	0	No	NA	No	No	-0.261892	NS	NS	0.237038	NS	NS	NS	0.359265	0.3413	NS	-0.166772	NS	0.225674	-0.247453	NS	-0.673538	-0.520405	-0.161792	-0.231886	-0.255477	-0.57554	-0.469957	0.117525
ANXA1	CGGN	NA	0	0	0	0	0	NA	Cytosol	Cytosol	Cytosol	Cytosol	Cytosol	0	0	No	No	No	No	NS	NS	-0.155012	NS	0.101718	NS	NS	0.0359437	0.0275435	0.0852643	0.114958	NS	0.173311	0.0708366	NS	NS	0.0776772	0.124239	NS	NS	NS	0.121423	NS
ANXA11	NA	NA	0	0	0	0	0	NA	Cytosol	Cytosol	Cytosol	Cytosol	Cytosol	0	0	No	No	No	No	NS	0.0507912	-0.0387728	NS	0.0906176	0.0834208	0.0668922	0.041024	0.0800838	0.107166	0.076479	-0.116015	-0.0654698	NS	NS	0.162733	0.149339	0.188429	0.0829397	NS	0.0875373	NS	NS
ANXA2	NA	NA	0	0	0	0	0	NA	NA	Cytosol	Cytosol	Nuclear	Unclassified	0	1	No	No	Cyto to NonCyto	No	0.0411162	0.0614914	NS	0.052828	0.064753	NS	NS	NS	0.0335235	0.082547	0.0673985	NS	0.0598973	0.113643	NS	-0.0840962	-0.130272	-0.210422	-0.0411986	-0.0449249	-0.0800942	-0.141772	-0.313891
ANXA3	NA	NA	0	0	0	0	0	NA	Cytosol	Cytosol	Cytosol	Cytosol	Cytosol	0	0	No	No	No	No	0.0593678	NS	-0.166644	-0.0485172	0.178235	0.186928	0.0570478	0.0678905	0.138654	0.191051	0.166307	-0.170397	0.0802164	0.0932549	NS	NS	NS	NS	NS	NS	NS	NS	-0.175097
ANXA4	NA	NA	0	0	0	0	0	NA	Cytosol	Cytosol	Cytosol	Cytosol	Cytosol	0	1	No	No	Cyto to NonCyto	No	0.0239203	-0.0317484	-0.0832055	NS	0.0753191	NS	NS	0.0543414	0.0572761	-0.0478372	NS	-0.0593093	NS	0.173042	NS	0.119425	0.303396	0.126092	-0.147931	-0.170691	-0.112809	NS	-0.0897981
ANXA5	NA	NA	0	0	0	0	0	NA	Cytosol	Cytosol	Cytosol	Cytosol	Cytosol	0	0	No	No	No	No	0.0349843	NS	-0.17867	-0.0540736	0.0841406	NS	NS	0.0502428	0.0458703	NS	0.0647725	0.0264473	0.104324	0.0354651	NS	NS	0.152532	0.160778	NS	NS	NS	0.0802679	0.105702
ANXA6	CTCF	NA	0	0	0	0	0	NA	Cytosol	Cytosol	Cytosol	Cytosol	Cytosol	0	1	No	No	Cyto to NonCyto	No	NS	NS	NS	NS	NS	NS	NS	-0.0552847	-0.109763	-0.173627	-0.166426	0.084265	0.10879	0.144612	NS	-0.124624	-0.133886	-0.206305	NS	NS	NS	-0.0942313	-0.169407
ANXA7	NA	NA	0	0	0	0	0	NA	Cytosol	Cytosol	Cytosol	Cytosol	Cytosol	0	0	No	No	No	No	NS	NS	-0.113535	NS	0.0499526	0.058458	NS	NS	NS	NS	NS	NS	NS	-0.135359	NS	0.111654	0.325547	0.348258	NS	NS	0.130516	0.178638	0.237176
ANXA8	NA	NA	0	NA	0	0	NA	NA	Cytosol	Missing	Cytosol	Cytosol	Cytosol	0	0	NA	No	No	NA	NA	NS	-0.170867	NS	0.345815	0.276627	NS	NS	NS	NS	NS	NA	NA	NA	NA	NA	NA	NA	NA	NA	NA	NA	NA
ANXA8L1	NA	NA	0	NA	0	0	NA	NA	Cytosol	Missing	Cytosol	Cytosol	Cytosol	0	0	NA	NA	No	NA	NA	NS	-0.192047	NA	0.233105	NS	NS	NA	NA	NA	NA	NA	NA	NA	NS	NS	-0.210126	-0.311874	NS	-0.322455	-0.45245	-0.389649	-0.512205
ANXA9	NA	NA	0	NA	0	NA	0	NA	Secretory	Secretory	Unclassified	Secretory	Secretory	0	0	No	No	No	No	NS	NS	NS	NS	-0.225689	NS	NS	NS	-0.205087	-0.347727	-0.291667	0.181154	NS	0.421318	NA	NA	NA	NA	NA	NA	NA	NA	NA
AOC1	NA	NA	0	0	NA	NA	NA	NA	NA	Nuclear	Unclassified	Cytosol	Cytosol	0	0	No	No	No	No	-0.20593	NA	NA	NA	NS	NS	NS	NA	NA	NA	NA	NA	NA	NA	NA	NA	NA	NA	NA	NA	NA	NA	NA
AP1B1	NA	NA	0	0	0	0	0	NA	Cytosol	Cytosol	Cytosol	Cytosol	Cytosol	0	0	No	No	No	No	NS	NS	-0.0347708	NS	0.0648207	NS	NS	NS	NS	NS	NS	NS	NS	-0.0442101	NS	NS	NS	NS	NS	NS	NS	NS	0.126934
AP1G1	NA	NA	0	0	0	0	0	NA	Cytosol	Cytosol	Cytosol	Cytosol	Cytosol	0	0	No	No	No	No	0.0619755	0.0544469	-0.0516321	NS	0.0867593	0.0495154	NS	NS	-0.0311842	-0.0629881	NS	-0.191879	-0.0362716	-0.0643299	NS	NS	-0.109539	-0.182522	-0.3106	-0.275964	-0.227174	-0.246956	-0.234462
AP1G2	NA	NA	0	0	NA	0	NA	NA	Cytosol	Cytosol	Cytosol	Cytosol	Cytosol	0	0	No	No	No	No	NS	NS	-0.0697783	NS	-0.244311	-0.288796	-0.2532	NS	-0.0833361	-0.139629	-0.381702	NS	-0.105014	0.109509	NS	NS	-0.747098	-0.796737	NS	NS	NS	-0.388827	-0.525646
AP1M1	NA	NA	0	0	0	0	0	NA	Cytosol	Cytosol	Cytosol	Cytosol	Cytosol	0	0	No	No	No	No	NS	NS	NS	NS	NS	NS	NS	NS	NS	NS	NS	NS	NS	NS	NS	NS	0.138401	0.16145	NS	NS	NS	0.0884248	0.128239
AP1M2	NA	NA	0	0	0	0	0	NA	Cytosol	Cytosol	Cytosol	Cytosol	Cytosol	0	0	No	No	No	No	0.16032	NS	NS	0.0900025	0.126325	-0.057619	NS	NS	NS	NS	NS	0.227075	NS	0.292836	NA	NA	NA	NA	NA	NA	NA	NA	NA
AP1S1	NA	NA	0	0	0	0	0	NA	Cytosol	Cytosol	Cytosol	Cytosol	Cytosol	0	0	No	No	No	No	NS	NS	-0.111286	-0.130494	NS	NS	NS	-0.0783674	-0.0754194	-0.146791	NS	-0.195509	-0.070557	-0.141836	NS	NS	NS	NS	-0.127524	-0.146735	NS	NS	NS
AP1S2	NA	NA	0	NA	NA	0	NA	NA	Cytosol	Cytosol	Cytosol	Cytosol	Cytosol	0	0	No	No	No	No	NS	NS	-0.107046	NS	NS	-0.130866	NS	NS	NS	NS	NS	-0.154793	0.141128	-0.0772237	NS	NS	0.165355	0.282785	-0.211742	-0.240954	-0.211528	-0.210453	-0.275302
AP1S3	NA	NA	0	NA	0	0	0	NA	NA	Secretory	Cytosol	Cytosol	Cytosol	0	0	No	No	No	No	NS	NS	NS	NS	NS	NS	NS	NS	NS	NS	NS	-0.125508	NS	0.0774782	NS	NS	NS	NS	NS	NS	NS	NS	-0.298563
AP2A1	NA	NA	0	0	0	0	0	NA	NA	Secretory	Mitochondria	Unclassified	Secretory	0	0	No	No	No	No	NS	NS	NS	NS	NS	NS	NS	NS	-0.0334595	NS	NS	0.0262482	0.0275402	NS	NS	NS	NS	NS	NS	NS	0.0771034	NS	NS
AP2A2	CLET	NA	0	0	0	0	0	NA	NA	Secretory	Mitochondria	Mitochondria	Unclassified	0	0	No	No	No	No	NS	NS	NS	NS	NS	NS	NS	NS	NS	-0.0626573	NS	-0.056385	0.150052	0.169431	NS	NS	NS	NS	-0.114911	-0.0761199	-0.144253	-0.0802792	NS
AP2B1	CLKD	NA	0	0	0	0	0	NA	NA	Secretory	Mitochondria	Unclassified	Secretory	0	0	No	No	No	No	NS	0.0528633	NS	NS	0.0441701	NS	NS	NS	NS	NS	NS	NS	0.0418572	0.0703476	NS	NS	NS	NS	NS	NS	NS	NS	NS
AP2M1	NA	NA	0	0	0	0	0	NA	NA	Secretory	Mitochondria	Mitochondria	Unclassified	0	0	No	No	No	No	NS	NS	0.0277538	NS	NS	NS	NS	NS	NS	NS	0.0538133	NS	0.0719743	0.0617837	NS	NS	NS	NS	NS	NS	NS	NS	0.0886644
AP2S1	NA	NA	0	NA	0	0	0	NA	Secretory	Secretory	Unclassified	Unclassified	Secretory	0	0	No	No	No	No	NS	NS	NS	NS	NS	NS	NS	NS	NS	-0.0846552	NS	NS	0.0653848	0.0605453	NS	NS	0.176379	NS	NS	NS	NS	NS	NS
AP3B1	NA	NA	0	0	0	0	0	NA	Cytosol	Cytosol	Cytosol	Cytosol	Cytosol	0	0	No	No	No	No	0.0631873	NS	-0.0655278	NS	NS	NS	NS	NS	NS	NS	-0.0288204	0.0453467	0.0840576	0.0509294	NS	NS	NS	NS	NS	NS	0.129457	0.162261	0.199739
AP3B2	NA	NA	0	0	NA	NA	NA	NA	Cytosol	Cytosol	Cytosol	Unclassified	Cytosol	0	0	No	No	No	NA	NS	NA	NS	NA	NS	NS	NS	NS	-0.0867831	-0.193855	-0.0615736	NS	-0.0901346	-0.2372	NS	NS	0.348853	0.497733	NS	-0.140539	NS	0.235061	0.41685
AP3D1	NA	NA	0	0	0	0	0	NA	Cytosol	Cytosol	Cytosol	Cytosol	Cytosol	0	0	No	No	No	No	NS	NS	-0.0389505	NS	-0.0420321	NS	NS	NS	NS	-0.0314962	NS	0.0488337	0.0830643	0.0301798	NS	NS	0.0862134	0.152109	NS	NS	0.114837	0.170146	0.209643
AP3M2	NA	NA	0	0	0	0	NA	NA	Cytosol	Cytosol	Cytosol	Cytosol	Cytosol	0	0	No	No	No	No	NS	NS	NS	NS	NS	NS	NS	NA	NA	NA	NA	NA	NA	NA	NS	NS	NS	NS	NS	NS	-0.220048	NS	NS
AP3S1	NA	NA	0	0	0	0	0	NA	Cytosol	Cytosol	Cytosol	Cytosol	Cytosol	0	0	No	No	No	No	NS	NS	NS	NS	NS	NS	NS	NS	NS	NS	NS	NS	0.0548415	NS	NS	NS	NS	NS	NS	NS	NS	NS	NS
AP4S1	NA	NA	0	NA	0	NA	NA	NA	Cytosol	Cytosol	Cytosol	Cytosol	Cytosol	0	0	No	No	No	No	NS	NS	NS	NS	NS	NS	NS	NS	NS	NS	NS	0.0823334	NS	0.135258	NS	NS	0.229937	0.272578	NS	NS	NS	0.161412	0.25958
AP5S1	NA	NA	0	NA	NA	0	NA	NA	Cytosol	Cytosol	Cytosol	Cytosol	Cytosol	0	0	No	No	No	No	NS	NS	-0.153218	NS	NS	-0.100557	NS	NS	NS	-0.108433	NS	NS	NS	NS	NS	NS	NS	NS	NS	NS	NS	0.163586	0.289522
AP5Z1	NA	NA	0	NA	NA	0	NA	NA	Cytosol	Cytosol	Cytosol	Cytosol	Cytosol	0	0	No	No	No	No	NS	NS	-0.136599	NS	-0.130761	NS	-0.138271	NS	NS	-0.188997	-0.179551	0.214761	0.13234	0.0597015	NS	NS	NS	0.12886	NS	NS	0.135507	0.229392	0.278845
APAF1	NA	NA	0	NA	0	0	NA	NA	Cytosol	Cytosol	Cytosol	Cytosol	Cytosol	0	0	No	No	No	No	NS	-0.0617036	-0.208541	NS	NS	-0.0673914	NS	NS	-0.0547174	NS	NS	-0.109029	0.121189	-0.14799	NS	NS	NS	NS	NS	NS	NS	NS	-0.137898
APBA1	NA	NA	0	NA	NA	0	0	NA	Cytosol	Cytosol	Missing	Cytosol	Cytosol	0	0	No	NA	No	NA	NA	NS	-0.0864413	NS	NS	NS	NS	-0.262786	NS	-0.240533	NS	NA	NA	NA	NA	NA	NA	NA	NA	NA	NA	NA	NA
APBB2	NA	NA	0	NA	0	0	0	NA	Nuclear	Unclassified	Unclassified	Unclassified	Nuclear	0	0	No	No	No	No	NS	NS	-0.0802538	NS	0.107891	0.136353	0.0964252	0.175781	0.191645	0.342184	0.160331	NS	NS	-0.117629	NA	NA	NA	NA	NA	NA	NA	NA	NA
APEH	NA	NA	0	0	0	0	0	NA	Cytosol	Cytosol	Cytosol	Cytosol	Cytosol	0	0	No	No	No	No	NS	NS	-0.185164	-0.0966695	NS	NS	NS	NS	NS	NS	NS	0.0342767	0.054934	0.089779	NS	NS	NS	-0.111385	NS	NS	NS	NS	NS
APEX1	NA	NA	0	0	0	0	0	NA	Nuclear	Unclassified	Nuclear	Nuclear	Nuclear	0	1	No	No	Cyto to NonCyto	No	NS	NS	NS	NS	NS	NS	NS	-0.0396946	-0.0381443	-0.0482361	NS	NS	-0.0543882	NS	NS	0.157293	0.0922677	0.137242	NS	NS	0.152129	0.200988	0.228278
API5	NA	NA	0	0	0	0	0	NA	Nuclear	Nuclear	Nuclear	Nuclear	Nuclear	0	0	No	No	No	No	NS	NS	0.0824558	0.0509386	NS	0.0488824	NS	NS	NS	NS	0.0288167	NS	NS	-0.119649	NS	0.141339	0.174628	0.191444	NS	NS	0.0823988	0.169996	0.147748
APIP	NA	NA	0	0	0	0	0	NA	Cytosol	Cytosol	Cytosol	Cytosol	Cytosol	0	1	No	No	Cyto to NonCyto	No	NS	NS	NS	NS	NS	NS	NS	NS	NS	NS	NS	0.11342	0.0762803	-0.0575699	NS	NS	0.182631	0.196535	NS	NS	0.160635	0.242727	0.333676
APLP2	NA	NA	0	0	0	0	0	NA	Secretory	Secretory	Secretory	Secretory	Secretory	0	0	No	No	No	No	-0.834746	-0.281542	-0.892052	-0.351765	-0.152136	NS	NS	NS	0.0820367	0.166238	0.070257	-0.0579441	0.132196	-0.384082	NS	-0.273962	NS	0.29129	NS	NS	-0.282063	0.226881	0.284661
APMAP	NA	NA	0	0	0	0	0	NA	Secretory	Secretory	Secretory	Secretory	Secretory	0	0	No	No	No	No	NS	-0.035721	NS	NS	NS	0.0538886	NS	NS	NS	NS	NS	NS	NS	0.107912	NS	NS	NS	-0.111546	NS	NS	NS	NS	NS
APOB	NA	NA	0	0	NA	NA	0	NA	Secretory	Secretory	Secretory	Secretory	Secretory	0	0	No	No	No	No	-1.37729	-0.209872	-0.198461	-0.538436	NS	NS	NS	0.251012	0.191763	0.159146	NS	-0.373031	-0.123373	NS	NS	-0.580941	-0.834572	-0.785682	NS	NS	-0.607496	-0.733904	-0.960029
APOBEC3B	NA	NA	0	NA	0	NA	NA	NA	Nuclear	Nuclear	Nuclear	Nuclear	Missing	0	0	No	No	No	NA	NS	NS	0.132577	NA	NS	0.351768	NS	0.17764	0.334229	NS	NS	-0.542015	-0.727796	NS	NA	NA	NA	NA	NA	NA	NA	NA	NA
APOBEC3F	NA	NA	0	NA	NA	0	NA	NA	Nuclear	Nuclear	Unclassified	Nuclear	Nuclear	0	0	No	NA	No	No	NS	-0.227776	NS	NS	NS	-0.214422	NS	NS	NS	-0.176579	NS	NS	-0.305911	-0.0905043	NS	0.486744	0.699851	0.551586	-0.329866	-0.532573	0.389027	0.446953	0.493456
APOBEC3G	NA	NA	0	NA	NA	0	NA	NA	Nuclear	Missing	Missing	Unclassified	Nuclear	0	0	NA	NA	No	NA	NA	NA	-0.110788	NA	NS	-0.192872	NS	NS	NS	NS	NS	NA	NA	NA	NA	NA	NA	NA	NA	NA	NA	NA	NA
APOE	NA	NA	0	NA	NA	0	0	NA	Secretory	Secretory	Secretory	Secretory	Secretory	0	0	No	No	No	No	-0.637956	-0.288711	-0.537881	-0.305339	NS	NS	NS	NA	NA	NA	NA	-0.177266	-0.191723	0.924827	NS	-0.304203	-0.388903	-0.356675	-0.173845	NS	-0.388598	-0.484621	-0.373717
APOL2	NA	NA	0	NA	NA	0	NA	NA	Secretory	Secretory	Secretory	Secretory	Secretory	0	0	No	No	No	No	NS	NS	0.0596181	0.127979	NS	-0.0618441	NS	0.100831	0.188242	NS	NS	NS	NS	NS	NS	1.14501	1.29845	0.969486	-0.349385	-0.438336	0.930273	1.06407	1.10003
APOO	NA	NA	0	NA	NA	0	0	NA	Mitochondria	Mitochondria	Mitochondria	Mitochondria	Mitochondria	0	0	No	No	No	No	NS	NS	NS	0.105449	NS	NS	NS	NS	NS	NS	0.065189	0.0779983	0.0475907	NS	NS	NS	NS	NS	0.263341	0.220035	0.285268	0.349826	0.410064
APOOL	NA	NA	0	0	0	0	0	NA	Mitochondria	Mitochondria	Mitochondria	Mitochondria	Mitochondria	0	0	No	No	No	No	NS	NS	0.104923	0.116415	NS	NS	NS	NS	NS	NS	0.0729011	0.115217	0.112954	0.111347	NS	-0.219017	-0.129467	-0.149432	NS	NS	NS	NS	NS
APP	NA	NA	0	0	0	0	0	NA	Secretory	Secretory	Secretory	Secretory	Secretory	0	0	No	No	No	No	-0.739289	-0.29102	-0.797718	-0.253445	NS	NS	NS	-0.0467119	NS	0.115919	0.0595329	-0.138495	0.136082	0.0943035	NS	-0.171242	NS	0.44312	NS	NS	-0.341967	0.335237	0.472686
APPL1	NA	NA	0	NA	0	0	0	NA	Cytosol	Cytosol	Cytosol	Cytosol	Cytosol	0	0	No	No	No	No	NS	NS	-0.0957574	-0.125123	-0.061057	NS	NS	-0.0361845	NS	-0.0366604	NS	0.117911	0.186732	0.15015	NS	-0.272284	-0.257116	-0.212576	NS	NS	-0.429848	-0.331035	-0.258341
APPL2	NA	NA	0	0	0	NA	0	NA	Cytosol	Cytosol	Cytosol	Cytosol	Cytosol	0	0	No	No	No	No	NS	NS	-0.072734	NS	0.0606987	NS	NS	NS	NS	-0.0403986	NS	0.299733	0.29338	0.33611	NS	-0.353639	-0.383023	-0.527016	NS	0.118518	NS	-0.0920846	NS
APRT	NA	NA	0	0	0	0	0	NA	Cytosol	Cytosol	Cytosol	Cytosol	Cytosol	0	0	No	No	No	No	NS	-0.048874	-0.212292	-0.098967	NS	NS	NS	NS	NS	-0.0350911	NS	0.0738444	-0.0399405	NS	NS	NS	NS	NS	NS	NS	0.166935	0.173801	0.113988
APTX	NA	NA	0	NA	0	0	0	NA	Nuclear	Nuclear	Nuclear	Nuclear	Nuclear	0	0	No	No	No	No	NA	NS	0.133478	NS	NS	NS	NS	NS	NS	NS	NS	NS	NS	-0.122192	NS	NS	-0.126133	-0.20385	NS	NS	NS	-0.0906361	-0.111588
AQR	NA	NA	0	0	0	0	0	NA	Nuclear	Nuclear	Nuclear	Nuclear	Nuclear	0	0	No	No	No	No	NS	NS	0.156755	0.118933	NS	NS	NS	NS	NS	NS	NS	-0.0452545	-0.0934149	-0.0502474	NS	NS	0.0821335	NS	NS	NS	NS	-0.070412	-0.179528
ARAF	NA	NA	0	NA	NA	0	NA	NA	Cytosol	Cytosol	Cytosol	Cytosol	Cytosol	0	0	No	No	No	No	NS	NS	-0.260406	NS	NS	NS	NS	-0.067158	NS	-0.0820411	-0.105552	0.0681542	NS	NS	NS	NS	NS	-0.141925	NS	NS	0.180234	NS	NS
ARAP1	NA	NA	0	NA	0	0	NA	NA	Cytosol	Cytosol	Cytosol	Cytosol	Cytosol	0	0	No	No	No	No	NS	NS	-0.148913	-0.0943709	0.110719	NS	NS	NS	NS	NS	NS	NS	0.0758743	-0.0580619	NS	NS	-0.128653	-0.132103	NS	0.0985185	NS	-0.0680019	NS
ARCN1	NA	NA	0	0	0	0	0	NA	Cytosol	Cytosol	Cytosol	Cytosol	Cytosol	0	0	No	No	No	No	0.0424551	0.133411	NS	NS	NS	NS	NS	0.0278047	NS	NS	NS	0.102067	0.0540626	-0.034026	NS	NS	0.109009	0.169341	NS	0.0666229	0.148383	0.196752	0.236299
ARF4	NA	NA	0	0	0	0	0	NA	Cytosol	Cytosol	Cytosol	Cytosol	Cytosol	0	0	No	No	No	No	NS	0.0911553	0.123569	NS	0.124078	NS	NS	0.0644475	0.069504	NS	NS	0.147827	-0.151098	-0.0939077	NS	NS	NS	NS	0.0995854	0.116315	0.218298	0.180738	0.282355
ARF5	NA	NA	0	0	NA	0	0	NA	Cytosol	Cytosol	Cytosol	Cytosol	Cytosol	0	0	No	No	No	No	NS	NS	-0.104449	-0.115926	NS	NS	NS	NS	NS	NS	NS	NS	-0.0747355	NS	NS	NS	-0.13874	-0.336988	NS	0.129896	0.216092	NS	-0.209461
ARF6	NA	NA	0	0	0	0	0	NA	NA	Unclassified	Cytosol	Secretory	Cytosol	0	0	No	No	No	No	NS	NS	NS	NS	0.0943224	NS	NS	0.0566521	0.047572	NS	NS	0.0656976	NS	0.0905562	NS	NS	-0.174415	-0.200258	-0.192548	-0.126489	NS	-0.129043	-0.095278
ARFGAP1	NA	NA	0	NA	0	0	0	NA	NA	Cytosol	Secretory	Secretory	Secretory	0	0	No	No	No	No	NS	0.101151	-0.0775199	NS	NS	NS	NS	0.0892412	0.0971865	0.0834411	0.0970006	0.0505391	NS	NS	NS	NS	-0.152509	-0.182637	NS	NS	0.110658	NS	NS
ARFGAP3	NA	NA	0	NA	0	0	0	NA	Cytosol	Cytosol	Cytosol	Cytosol	Cytosol	0	0	No	No	No	No	NS	-0.104408	NS	-0.112657	-0.139269	NS	NS	0.0558383	0.0675523	NS	-0.0868353	0.107868	0.0709511	0.0842876	NS	0.196323	NS	NS	NS	0.123079	0.222297	0.105339	0.225739
ARFGEF1	NA	NA	0	0	0	0	0	NA	Cytosol	Cytosol	Cytosol	Cytosol	Cytosol	0	0	No	No	No	No	NS	NS	-0.0771925	NS	0.0487341	NS	NS	0.0484795	0.0282346	NS	0.0335725	NS	0.0282535	0.0664443	NS	NS	0.0695564	0.0489312	NS	NS	NS	0.080666	0.136919
ARFGEF2	NA	NA	0	0	0	0	0	NA	Cytosol	Cytosol	Cytosol	Cytosol	Cytosol	0	0	No	No	No	No	NS	NS	-0.0412488	-0.0607308	NS	0.0627377	NS	-0.0305539	-0.0349559	-0.0617379	NS	0.0381588	0.0745793	0.0266714	NS	NS	0.100735	0.194276	NS	NS	NS	0.150441	0.249876
ARFGEF3	NA	NA	0	0	0	NA	0	NA	NA	Cytosol	Cytosol	Secretory	Cytosol	0	0	No	No	NA	No	NS	NS	NA	NS	NS	NS	NS	NS	NS	-0.063744	-0.085209	0.134676	0.21906	0.0512503	NS	-0.130153	-0.248472	-0.351564	NS	0.105516	NS	-0.158572	-0.0932892
ARFIP1	NA	NA	0	0	0	0	0	NA	Cytosol	Cytosol	Cytosol	Cytosol	Cytosol	0	0	No	No	No	No	NS	NS	-0.113182	-0.079652	NS	NS	NS	NS	NS	NS	0.0636913	0.154692	NS	-0.222407	NS	0.0881862	0.130284	0.157675	0.0723625	NS	0.178843	0.230247	0.27738
ARFIP2	NA	NA	0	NA	0	0	NA	NA	Cytosol	Cytosol	Cytosol	Cytosol	Cytosol	0	0	No	No	No	No	NS	NS	-0.0641208	NS	NS	NS	NS	NS	NS	NS	NS	0.127722	-0.0342988	-0.0525115	NS	NS	NS	-0.236601	NS	NS	0.107011	NS	NS
ARHGAP1	NA	NA	0	0	0	0	0	NA	Cytosol	Cytosol	Cytosol	Cytosol	Cytosol	0	0	No	No	No	No	0.0382442	NS	-0.135667	NS	0.0483054	0.0505127	NS	NS	NS	NS	NS	0.0320154	0.0620646	0.0585661	NS	NS	NS	NS	NS	NS	NS	0.0671586	NS
ARHGAP10	NA	NA	0	NA	NA	NA	0	NA	Cytosol	Cytosol	Cytosol	Unclassified	Cytosol	0	0	No	No	No	No	NA	NS	NS	NS	NS	NS	NS	NS	NS	NS	-0.07447	NS	NS	0.0838007	NS	NS	-0.0854181	-0.219921	NS	NS	-0.11911	-0.160473	-0.252724
ARHGAP12	NA	NA	0	NA	0	NA	0	NA	Cytosol	Cytosol	Cytosol	Cytosol	Cytosol	0	0	No	No	No	No	NS	NS	-0.103214	NS	NS	NS	NS	0.0442313	0.0422227	NS	-0.0430298	NS	-0.058039	NS	NS	NS	NS	NS	NS	NS	NS	NS	NS
ARHGAP18	NA	NA	0	0	0	0	0	NA	Cytosol	Cytosol	Cytosol	Cytosol	Cytosol	0	0	No	No	No	No	NS	NS	-0.0562196	NS	0.072252	0.120804	NS	NS	NS	-0.0430519	-0.0694686	0.130309	0.254057	-0.19445	NS	NS	-0.215167	-0.443459	NS	0.133101	NS	-0.188105	-0.221966
ARHGAP21	NA	NA	0	NA	0	0	NA	NA	NA	Nuclear	Secretory	Nuclear	Unclassified	0	0	No	No	No	No	-0.200761	NS	-0.0588622	NS	NS	NS	NS	0.085674	0.121571	0.0714298	0.056027	0.0684573	NS	0.109903	NS	NS	NS	NS	NS	NS	NS	NS	NS
ARHGAP27	NA	NA	0	NA	0	0	0	NA	Cytosol	Cytosol	Cytosol	Cytosol	Cytosol	0	0	No	No	No	No	NS	NS	-0.146241	-0.0897527	0.0726504	NS	NS	0.0631787	NS	NS	0.0354194	0.113145	0.117361	0.176806	NS	NS	NS	NS	NS	NS	-0.115807	NS	NS
ARHGAP29	NA	NA	0	NA	0	0	0	NA	Cytosol	Cytosol	Cytosol	Cytosol	Cytosol	0	0	No	No	No	No	NS	0.255116	0.283237	0.233271	NS	NS	NS	0.220884	0.311705	0.153275	-0.118244	-0.483979	-0.2543	-0.0676815	NS	0.175046	-0.231733	-0.328793	-0.374651	-0.375357	-0.31109	-0.589596	-0.432351
ARHGAP32	NA	NA	0	NA	0	NA	NA	NA	Cytosol	Cytosol	Cytosol	Cytosol	Cytosol	0	0	No	No	No	No	-0.0814005	NS	NS	NS	NS	NS	NS	0.0481857	NS	-0.114831	-0.123667	NS	NS	0.070149	NS	NS	-0.253826	-0.3058	NS	NS	-0.173771	-0.338688	-0.314275
ARHGAP35	NA	NA	0	0	0	0	NA	NA	Cytosol	Cytosol	Cytosol	Cytosol	Cytosol	0	0	No	No	No	No	NS	NS	-0.0980387	-0.0732149	-0.0726911	NS	NS	-0.0644335	-0.0629111	-0.0672286	-0.0642248	0.0561217	NS	NS	NS	-0.13622	-0.133372	-0.141793	NS	0.110648	NS	-0.0627294	NS
ARHGAP4	NA	NA	0	0	NA	0	NA	NA	Cytosol	Cytosol	Missing	Cytosol	Missing	0	0	No	NA	No	NA	-0.0522245	NA	-0.168787	NA	NS	NS	NS	NA	NA	NA	NA	NA	NA	NA	NA	NA	NA	NA	NA	NA	NA	NA	NA
ARHGAP45	NA	NA	0	NA	NA	0	NA	NA	Cytosol	Cytosol	Cytosol	Cytosol	Cytosol	0	0	No	No	No	No	NS	NS	-0.069646	0.151862	-0.180977	NS	NS	NS	NS	NS	-0.100244	NS	-0.0802028	-0.184508	NS	NS	-0.425521	-0.638608	NS	NS	-0.144106	-0.373939	-0.320028
ARHGAP5	NA	NA	0	0	0	0	0	NA	Cytosol	Cytosol	Cytosol	Cytosol	Cytosol	0	0	No	No	No	No	NS	NS	NS	NS	-0.11905	NS	NS	0.0747543	0.0677448	NS	-0.0529072	0.174452	0.149934	0.202504	NS	0.154589	0.192427	0.10517	0.122611	0.109688	0.319871	0.297575	0.25025
ARHGDIA	CAVG	NA	0	0	0	0	0	NA	Cytosol	Cytosol	Cytosol	Cytosol	Cytosol	0	0	No	No	No	No	NS	NS	-0.236649	-0.125544	NS	NS	NS	0.0439252	0.0450594	0.0598021	0.0383753	NS	0.0329093	-0.20758	NS	NS	NS	NS	NS	NS	NS	-0.0864743	-0.214207
ARHGDIB	NA	NA	0	0	0	0	0	NA	Cytosol	Cytosol	Cytosol	Cytosol	Cytosol	0	0	No	No	No	No	NS	NS	-0.187489	-0.0916011	NS	NS	NS	NS	NS	0.102915	0.130376	-0.114082	NS	0.15067	NS	NS	NS	-0.177394	NS	NS	0.216861	NS	-0.238884
ARHGEF1	NA	NA	0	0	0	0	0	NA	Cytosol	Cytosol	Cytosol	Cytosol	Cytosol	0	0	No	No	No	No	NS	-0.0450743	-0.145091	-0.146828	NS	NS	NS	-0.0322626	-0.033371	NS	-0.0705906	NS	-0.0589622	-0.0835916	NS	NS	NS	NS	0.082404	0.0834872	0.0824025	NS	-0.0755375
ARHGEF10L	NA	NA	0	NA	0	NA	0	NA	Cytosol	Cytosol	Cytosol	Cytosol	Cytosol	0	0	No	No	No	No	NS	-0.101684	NS	-0.0926325	NS	-0.11127	-0.112871	NS	NS	-0.0987039	-0.0776536	0.326791	0.220296	0.322807	NS	NS	NS	-0.140909	NS	NS	0.266345	0.114279	0.163096
ARHGEF11	NA	NA	0	NA	0	0	0	NA	Cytosol	Cytosol	Cytosol	Cytosol	Cytosol	0	0	No	No	No	No	NS	NS	-0.0470683	-0.0818825	NS	NS	NS	NS	0.0341238	0.056463	0.0410981	NS	0.0271394	0.0470435	NS	0.0831435	0.0731848	0.125629	NS	NS	NS	0.119746	0.1623
ARHGEF12	NA	NA	0	0	0	0	0	NA	Cytosol	Cytosol	Cytosol	Cytosol	Cytosol	0	0	No	No	No	No	NS	NS	NS	NS	NS	NS	NS	0.0856667	0.0954573	0.0552326	0.029442	0.14662	0.154153	0.166678	NS	NS	-0.156934	-0.268547	NS	NS	NS	-0.135446	NS
ARHGEF16	NA	NA	0	0	0	0	0	NA	Cytosol	Cytosol	Cytosol	Cytosol	Cytosol	0	0	No	No	No	No	-0.0759164	-0.0422629	-0.14912	-0.0962221	NS	NS	NS	-0.0360601	-0.0557762	-0.0808274	-0.0695015	-0.0755102	0.0609435	0.165106	NS	-0.0965951	-0.165093	-0.406575	-0.156643	-0.0961698	-0.26461	-0.406237	-0.58002
ARHGEF2	NA	NA	0	0	0	0	0	NA	Cytosol	Cytosol	Cytosol	Cytosol	Cytosol	0	0	No	No	No	No	-0.0890092	0.0576469	-0.0367133	-0.0867942	NS	0.0696014	NS	0.0567565	0.0718597	0.142564	0.0748841	0.0617524	0.04606	-0.0244523	NS	-0.0741819	0.459839	0.531979	0.120588	0.0825124	NS	0.541544	0.541763
ARHGEF5	NA	NA	0	0	NA	0	0	NA	Cytosol	Cytosol	Cytosol	Cytosol	Cytosol	0	0	No	No	No	No	-0.0959274	NS	-0.107172	NS	NS	NS	NS	0.116369	NS	-0.109443	NS	NS	0.177061	0.118408	NS	0.40001	0.368771	0.121519	NS	NS	0.240953	0.156786	NS
ARID1A	NA	NA	0	0	0	0	0	NA	Nuclear	Nuclear	Nuclear	Nuclear	Nuclear	0	0	No	No	No	No	NS	NS	0.104077	0.0494236	-0.0521693	-0.0585223	-0.066704	NS	NS	NS	NS	NS	-0.256465	NS	NS	NS	-0.172151	-0.295522	NS	NS	NS	-0.127555	-0.240128
ARID1B	NA	NA	0	0	0	NA	0	NA	Nuclear	Nuclear	Nuclear	Nuclear	Nuclear	0	0	No	No	No	No	NS	NS	0.0852317	0.100401	-0.0662681	NS	NS	NS	NS	0.0335832	NS	0.0645749	-0.0792056	0.0335147	NS	0.142087	NS	NS	NS	NS	0.142318	NS	NS
ARID4B	NA	NA	0	NA	NA	0	NA	NA	Nuclear	Nuclear	Nuclear	Nuclear	Nuclear	0	0	No	No	No	No	NS	0.0675413	0.0873604	NS	NS	-0.0546332	-0.0712294	NS	NS	NS	NS	NS	0.0425349	-0.0364739	NS	0.239989	NS	NS	NS	NS	0.16959	NS	-0.138447
ARIH1	NA	NA	0	0	0	0	0	NA	Cytosol	Cytosol	Cytosol	Cytosol	Cytosol	0	0	No	No	No	No	NS	0.0531988	-0.14121	NS	-0.10064	NS	NS	0.0411569	NS	NS	0.0714855	NS	0.0660441	NS	NS	NS	0.158106	0.224799	NS	NS	0.173257	0.229955	0.133595
ARL1	NA	NA	0	0	0	0	0	NA	NA	Cytosol	Cytosol	Secretory	Secretory	0	0	No	No	No	No	NS	NS	NS	NS	NS	NS	NS	NS	NS	-0.0559461	NS	0.0527535	NS	-0.0410358	NS	NS	NS	NS	NS	NS	NS	NS	0.111016
ARL2	NA	NA	0	NA	0	0	0	NA	Cytosol	Cytosol	Cytosol	Cytosol	Cytosol	0	1	Cyto to NonCyto	No	No	No	NS	NS	NS	NS	NS	NS	NS	NS	NS	NS	NS	NS	NS	NS	NS	NS	NS	NS	NS	NS	NS	NS	NS
ARL2BP	NA	NA	0	NA	NA	0	0	NA	Cytosol	Cytosol	Cytosol	Cytosol	Cytosol	0	0	No	No	No	No	0.247962	NS	-0.168071	NS	NS	0.338148	NS	NS	NS	NS	NS	NS	NS	0.0850812	NS	NS	NS	NS	NS	NS	NS	NS	-0.178549
ARL3	NA	NA	0	NA	0	0	0	NA	Cytosol	Cytosol	Cytosol	Cytosol	Cytosol	0	0	No	No	No	No	0.0495309	NS	-0.128309	-0.0816023	-0.135972	-0.0695171	NS	NS	-0.0528888	-0.0551519	NS	-0.075132	-0.0797942	0.105558	NS	NS	NS	NS	NS	NS	NS	NS	-0.264741
ARL6	NA	NA	0	NA	NA	NA	0	NA	Cytosol	Cytosol	Cytosol	Cytosol	Cytosol	0	0	No	No	No	No	NS	NS	NS	-0.167848	NS	NS	NS	NS	0.116778	0.101304	0.117935	0.125136	0.160907	NS	NS	NS	NS	-0.183364	0.178734	0.293088	0.273122	NS	NS
ARL6IP4	NA	NA	0	NA	0	0	0	NA	Nuclear	Nuclear	Nuclear	Nuclear	Nuclear	0	0	No	No	No	No	-0.111635	NS	NS	NS	NS	NS	NS	NS	NS	NS	NS	0.0611044	NS	NS	NS	NS	NS	0.301165	0.132753	NS	0.208866	0.265713	0.414396
ARL6IP5	NA	NA	0	0	0	0	0	NA	Secretory	Secretory	Secretory	Secretory	Secretory	0	0	No	No	No	No	NS	NS	NS	NS	NS	NS	NS	NS	0.0948063	0.0843817	0.0493005	0.152034	0.146342	NS	NS	NS	0.145424	0.178824	0.228055	0.20184	0.285711	0.314561	0.332871
ARL6IP6	NA	NA	0	NA	0	0	0	NA	Nuclear	Nuclear	Nuclear	Nuclear	Nuclear	0	0	No	No	No	No	NS	NS	NS	NS	NS	NS	NS	NS	NS	NS	-0.13687	-0.219979	-0.131247	NS	NA	NA	NA	NA	NA	NA	NA	NA	NA
ARL8B	NA	NA	0	NA	0	NA	NA	NA	Secretory	Secretory	Secretory	Secretory	Secretory	0	0	No	No	No	No	NS	NS	NS	NS	NS	NS	NS	NS	NS	NS	0.0551312	-0.073842	NS	-0.261492	NS	-0.331323	-0.163751	0.173699	-0.19204	-0.177845	-0.505553	-0.262311	NS
ARMC1	NA	NA	0	0	0	0	0	NA	Mitochondria	Mitochondria	Mitochondria	Mitochondria	Mitochondria	0	0	No	No	No	No	NS	NS	-0.0507415	-0.0750448	NS	NS	NS	NS	NS	NS	NS	0.0579626	0.0669994	0.129579	NS	NS	-0.120177	NS	NS	NS	NS	NS	NS
ARMC10	NA	NA	0	0	0	0	0	NA	Mitochondria	Mitochondria	Mitochondria	Mitochondria	Mitochondria	0	0	No	No	No	No	NS	NS	NS	0.0824947	NS	0.191119	0.100881	NS	NS	NS	0.111058	0.12971	0.126627	0.139794	NS	NS	0.15622	0.187216	NS	NS	NS	0.228743	0.454991
ARMC8	NA	NA	0	0	0	0	0	NA	Cytosol	Unclassified	Unclassified	Cytosol	Cytosol	0	0	No	No	No	No	NS	0.0646947	NS	NS	NS	0.0595083	NS	0.0406305	NS	NS	NS	-0.0440528	-0.0474521	NS	NS	0.0905181	0.141366	NS	NS	NS	0.140681	0.125668	0.0651622
ARMC9	NA	NA	0	NA	NA	0	0	NA	Cytosol	Cytosol	Cytosol	Cytosol	Cytosol	0	0	No	No	No	No	NS	NS	-0.110925	NS	-0.0868142	NS	NS	NS	NS	NS	NS	0.138874	-0.122988	0.133541	NA	NA	NA	NA	NA	NA	NA	NA	NA
ARMCX3	NA	NA	0	0	0	0	0	NA	Mitochondria	Mitochondria	Mitochondria	Mitochondria	Mitochondria	0	0	No	No	No	No	NS	NS	0.0441095	0.126442	NS	NS	NS	NS	NS	-0.145458	NS	0.107605	0.177877	NS	NS	NS	NS	0.31918	0.16061	0.153944	NS	0.260123	0.441063
ARMCX5	NA	NA	0	0	NA	NA	NA	NA	Cytosol	Cytosol	Cytosol	Cytosol	Cytosol	0	0	No	No	No	No	0.171231	NS	NS	NA	-0.21362	-0.206551	-0.247394	0.117072	NS	NS	-0.205548	NS	NS	NS	NS	NS	NS	0.243843	NS	NS	-0.320801	-0.215239	-0.269872
ARMT1	NA	NA	0	0	0	0	0	NA	Cytosol	Cytosol	Cytosol	Cytosol	Cytosol	0	0	No	No	No	No	NS	NS	-0.138226	NS	-0.179318	NS	-0.0826562	NS	NS	-0.0677455	-0.0583441	NS	0.047444	0.0512162	NS	-0.152812	NS	-0.163171	-0.121981	NS	-0.150445	-0.134971	-0.131914
ARNT	NA	NA	0	NA	0	NA	NA	NA	Nuclear	Unclassified	Nuclear	Nuclear	Nuclear	0	1	No	No	Cyto to NonCyto	No	NS	-0.109211	NS	NS	-0.108113	-0.11701	-0.115073	NS	-0.0632332	-0.120945	-0.10247	-0.535071	NS	NS	NS	NS	-0.337653	-0.298367	-0.692176	-0.709187	-0.771438	-0.821013	-0.80541
ARPC1A	NA	NA	0	0	0	0	0	NA	Cytosol	Cytosol	Cytosol	Cytosol	Cytosol	0	0	No	No	No	No	NS	NS	-0.0735506	NS	0.158792	NS	NS	NS	NS	NS	NS	NS	NS	NS	NS	NS	0.178784	0.148196	0.179796	0.159052	NS	0.177809	0.114317
ARPC2	NA	NA	0	0	0	0	0	NA	Cytosol	Cytosol	Cytosol	Cytosol	Cytosol	0	0	No	No	No	No	0.0635329	NS	-0.0723948	NS	0.128831	NS	NS	NS	NS	NS	0.036683	NS	0.0506212	0.0369915	NS	NS	0.181135	0.164792	NS	NS	NS	0.111805	0.112556
ARPC3	NA	NA	0	0	0	0	0	NA	Cytosol	Cytosol	Cytosol	Cytosol	Cytosol	0	0	No	No	No	No	NS	NS	NS	NS	0.0536485	NS	NS	NS	NS	NS	0.0525484	NS	0.0500346	0.0367152	NS	NS	NS	NS	NS	NS	NS	NS	NS
ARPC5	NA	NA	0	0	0	0	0	NA	Cytosol	Cytosol	Cytosol	Cytosol	Cytosol	0	0	No	No	No	No	NS	NS	-0.0654756	NS	NS	NS	NS	NS	NS	NS	NS	NS	0.0661086	0.0549086	NS	NS	NS	NS	NS	NS	NS	NS	NS
ARPC5L	NA	NA	0	NA	NA	0	0	NA	Cytosol	Cytosol	Cytosol	Cytosol	Cytosol	0	0	No	No	No	No	NS	NS	NS	NS	0.103527	0.0780818	NS	NS	NS	NS	NS	NS	NS	-0.110285	NS	NS	0.198967	0.250097	NS	0.135724	0.12982	0.261592	0.139831
ARRB1	NA	NA	0	0	0	0	0	NA	Cytosol	Cytosol	Cytosol	Cytosol	Cytosol	0	0	No	No	No	No	0.0414261	NS	-0.114338	NS	-0.155303	-0.078667	NS	NS	NS	-0.0982047	NS	0.114967	NS	0.320701	NS	-0.245172	-0.26862	-0.369281	NS	NS	-0.212539	-0.274069	-0.356533
ARRDC1	NA	NA	0	NA	0	NA	NA	NA	Cytosol	Unclassified	Cytosol	Cytosol	Cytosol	0	0	No	No	No	No	NS	NS	-0.337774	-0.253749	-0.110915	NS	-0.151913	NS	NS	-0.227328	-0.264586	NS	0.12278	0.152815	NS	NS	-0.167897	-0.323665	-0.192152	NS	-0.270065	-0.225703	-0.261306
ARSA	CRPG	NA	0	NA	NA	NA	0	NA	NA	Unclassified	Cytosol	Unclassified	Nuclear	0	0	No	No	No	No	NS	NS	NS	NS	NS	NS	NS	NS	NS	NS	NS	0.0999494	-0.0670712	0.0666338	NS	NS	NS	NS	NS	NS	NS	0.155093	0.361107
ARSE	NA	NA	0	0	NA	NA	NA	NA	Secretory	Secretory	Missing	Missing	Secretory	0	0	No	NA	No	NA	NS	NA	NA	NA	NA	NA	NA	NA	NA	NA	NA	NA	NA	NA	NA	NA	NA	NA	NA	NA	NA	NA	NA
ARVCF	NA	NA	0	NA	NA	0	0	NA	Secretory	Secretory	Secretory	Secretory	Secretory	0	0	No	No	No	No	-0.107583	NS	NS	NS	NS	NS	NS	-0.0615173	NS	0.0675179	NS	NS	NS	0.300957	NS	NS	NS	NS	NS	NS	NS	NS	NS
ASAH1	CIGW	NA	0	0	NA	0	0	Peptide-based	Secretory	Unclassified	Secretory	Secretory	Secretory	0	0	No	No	No	No	0.131723	NS	NS	0.0863112	NS	NS	NS	NS	NS	-0.0738925	NS	0.278714	0.119694	0.160691	NS	-0.118265	NS	0.0794431	NS	NS	NS	0.225737	0.593624
ASAP1	NA	NA	0	NA	0	0	0	NA	Cytosol	Cytosol	Cytosol	Cytosol	Cytosol	0	0	No	No	No	No	NS	0.0513772	NS	NS	0.0812183	0.133558	0.0817739	NS	NS	NS	NS	0.0713149	0.0715797	NS	NS	NS	NS	-0.155989	NS	NS	NS	NS	NS
ASAP2	NA	NA	0	NA	0	0	0	NA	Cytosol	Cytosol	Cytosol	Cytosol	Cytosol	0	0	No	No	No	No	NS	NS	-0.101853	-0.075909	0.115523	0.137604	NS	NS	NS	NS	NS	NS	0.0499692	0.145862	NS	NS	NS	-0.115951	-0.0870195	NS	-0.101437	-0.158346	-0.321435
ASB1	NA	NA	0	NA	0	NA	0	NA	Cytosol	Cytosol	Cytosol	Cytosol	Cytosol	0	0	No	No	No	No	NS	-0.22901	NS	NS	NS	-0.18386	NS	NS	0.12109	NS	NS	NS	NS	-0.116648	NS	-0.375334	-0.258921	NS	NS	NS	-0.331691	-0.246509	NS
ASB6	NA	NA	0	NA	NA	0	NA	NA	Cytosol	Cytosol	Cytosol	Cytosol	Cytosol	0	0	No	No	No	No	NS	0.152198	0.0877117	0.266155	NS	NS	0.119099	0.0798717	0.0965644	NS	-0.062742	-0.167367	-0.154952	-0.301837	NS	NS	-0.201763	-0.154892	-0.140647	-0.0927238	-0.145283	-0.407618	-0.35133
ASCC1	NA	NA	0	NA	0	0	0	NA	NA	Cytosol	Cytosol	Nuclear	Cytosol	0	0	No	No	No	No	NS	NS	-0.109655	NS	NS	NS	NS	NS	NS	NS	NS	-0.0398589	NS	NS	NS	NS	0.143975	NS	NS	NS	0.172042	NS	NS
ASCC2	NA	NA	0	NA	0	0	0	NA	Cytosol	Cytosol	Cytosol	Cytosol	Cytosol	0	0	No	No	No	No	NS	NS	NS	NS	NS	NS	NS	NS	NS	NS	NS	NS	0.0344848	NS	NS	NS	NS	NS	NS	NS	NS	NS	NS
ASCC3	NA	NA	0	NA	0	0	0	NA	NA	Cytosol	Cytosol	Nuclear	Cytosol	0	0	No	No	No	No	NS	NS	-0.0485078	NS	-0.0504109	NS	NS	NS	NS	NS	NS	NS	0.0293492	NS	NS	0.0917697	NS	-0.115262	NS	NS	0.17462	NS	NS
ASF1B	NA	NA	0	NA	NA	NA	0	NA	NA	Nuclear	Secretory	Cytosol	Nuclear	0	0	No	No	No	No	NS	-0.22874	NA	NS	-0.15506	-0.236619	NS	NS	-0.166145	NS	-0.255394	-0.492987	-0.363636	-0.171706	NA	NA	NA	NA	NA	NA	NA	NA	NA
ASH2L	NA	NA	0	NA	0	0	0	NA	Nuclear	Nuclear	Nuclear	Nuclear	Nuclear	0	0	No	No	No	No	NS	NS	0.0888203	NS	NS	NS	NS	NS	NS	NS	0.0832306	NS	0.0393316	NS	NS	NS	NS	-0.0823144	NS	NS	0.136987	0.0841741	NS
ASL	NA	NA	0	0	0	0	0	NA	Cytosol	Cytosol	Cytosol	Cytosol	Cytosol	0	0	No	No	No	No	NS	NS	-0.10184	NS	0.0728274	0.155031	NS	NS	NS	-0.0575582	-0.0544109	0.160286	0.107364	0.24818	NS	-0.23149	-0.116961	-0.279596	-0.129527	-0.110423	-0.160458	-0.0859296	NS
ASMTL	NA	NA	0	NA	0	0	0	NA	Cytosol	Cytosol	Cytosol	Cytosol	Cytosol	0	0	No	No	No	No	NS	NS	-0.107825	-0.0691648	0.112443	0.168923	NS	NS	NS	NS	0.173074	0.0511955	NS	0.121135	NS	NS	0.222223	0.0970899	NS	NS	0.254436	0.105198	NS
ASNA1	NA	NA	0	0	0	0	0	NA	Cytosol	Cytosol	Cytosol	Cytosol	Cytosol	0	0	No	No	No	No	NS	-0.0492807	-0.115848	-0.0545076	0.0474495	0.0450647	NS	NA	NA	NA	NA	NA	NA	NA	NA	NA	NA	NA	NA	NA	NA	NA	NA
ASNS	CFCL, CMLD	NA	0	0	0	0	0	NA	Cytosol	Cytosol	Cytosol	Cytosol	Cytosol	0	0	No	No	No	No	0.1395	0.145636	-0.091523	NS	NS	0.433575	0.103913	NS	-0.127269	-0.164244	NS	-0.650895	NS	-0.163376	NS	NS	0.345592	0.612551	-0.3058	-0.282712	-0.384503	NS	0.0651791
ASPH	NA	NA	0	0	0	0	0	NA	Secretory	Secretory	Secretory	Secretory	Secretory	0	0	No	No	No	No	NS	NS	0.0527048	0.0585188	NS	NS	NS	NS	0.0428685	0.057085	0.0909745	0.208144	0.2817	0.0380227	NS	NS	0.134499	0.148951	NS	NS	0.115255	0.262769	0.406884
ASPSCR1	NA	NA	0	NA	NA	NA	0	NA	Cytosol	Cytosol	Cytosol	Cytosol	Cytosol	0	0	No	No	No	No	NS	NS	-0.150019	NS	NS	0.127323	NS	NS	NS	NS	0.0884636	0.131451	NS	0.0844464	NS	NS	NS	NS	NS	NS	0.131387	0.141719	0.22173
ASRGL1	NA	NA	0	0	NA	NA	NA	NA	Cytosol	Cytosol	Cytosol	Cytosol	Cytosol	0	0	No	No	No	No	NS	NS	NS	NS	-0.0931344	NS	NS	NS	NS	-0.14026	NS	0.139489	NS	0.094842	NS	-0.208956	NS	-0.26404	NS	NS	NS	-0.194393	-0.213347
ASS1	NA	NA	0	0	NA	0	0	NA	Cytosol	Cytosol	Cytosol	Cytosol	Cytosol	0	0	No	No	No	No	0.0681733	0.106989	-0.0763772	NS	NS	NS	NS	NS	NS	-0.0657747	-0.0241964	0.0333443	0.0686572	0.107542	NS	NS	0.0660773	NS	NS	NS	NS	NS	NS
ATAD1	NA	NA	0	NA	0	0	0	NA	Mitochondria	Mitochondria	Mitochondria	Mitochondria	Mitochondria	0	0	No	No	No	No	NS	NS	0.113126	0.0639718	-0.137913	NS	NS	NS	NS	NS	0.0467556	NS	-0.0673796	NS	NS	0.110515	0.192102	0.261593	-0.0950328	NS	0.0862467	0.179756	0.245483
ATAD2	NA	NA	0	0	0	NA	0	NA	Nuclear	Nuclear	Nuclear	Nuclear	Nuclear	0	0	No	No	No	No	-0.0938909	NS	0.209567	-0.124547	-0.227881	-0.0975285	-0.0774347	-0.159248	-0.327937	0.174327	-0.411686	-0.374216	-0.271477	-0.239159	NS	NS	-0.360627	-0.575839	NS	NS	-0.258136	-0.917074	-1.28844
ATAD3A	NA	NA	0	0	0	0	0	NA	Mitochondria	Mitochondria	Mitochondria	Mitochondria	Mitochondria	0	0	No	No	No	No	NS	NS	0.0434882	0.0758069	-0.0486741	0.0519555	NS	NS	NS	NS	NS	NS	0.0334399	NS	NS	0.0879957	0.0876387	0.127661	0.0781286	0.0892616	0.106988	0.154311	0.207033
ATE1	NA	NA	0	0	0	0	0	NA	Cytosol	Cytosol	Cytosol	Cytosol	Cytosol	0	0	No	No	No	No	NS	NS	-0.139389	-0.0903836	NS	0.0681334	NS	NS	NS	-0.0543629	-0.0821047	NS	0.0513386	0.0497505	NS	NS	0.114938	0.196437	NS	NS	NS	0.111222	0.172364
ATG101	NA	NA	0	NA	0	0	0	NA	Cytosol	Cytosol	Cytosol	Cytosol	Cytosol	0	0	No	No	No	No	NS	NS	0.0963132	NS	NS	NS	NS	0.204222	0.0734952	-0.0709033	-0.0943546	NS	-0.104037	-0.0752172	NS	NS	-0.226947	0.145825	NS	NS	NS	NS	0.235222
ATG12	NA	NA	0	NA	0	NA	0	NA	Cytosol	Cytosol	Cytosol	Cytosol	Cytosol	0	0	No	No	No	No	NS	-0.106992	-0.264269	-0.161985	NS	NS	NS	NS	NS	-0.546263	NS	NS	NS	-0.698326	NS	NS	NS	NS	-0.270206	-0.21266	-0.2858	-0.195016	NS
ATG13	NA	NA	0	NA	NA	0	NA	NA	Cytosol	Cytosol	Cytosol	Cytosol	Cytosol	0	0	No	No	No	No	NS	NS	-0.11985	NS	NS	-0.102354	-0.082526	-0.0485952	-0.122932	-0.129876	-0.141337	-0.0766287	-0.0815404	-0.106945	NS	NS	NS	NS	NS	NS	NS	0.326935	0.457213
ATG2A	NA	NA	0	NA	NA	0	NA	NA	Cytosol	Cytosol	Cytosol	Cytosol	Cytosol	0	0	No	No	No	No	NS	NS	-0.168443	NS	NS	-0.0533282	-0.22938	0.0739963	NS	0.0853826	0.0761407	NS	0.119092	-0.151441	NS	NS	NS	0.427594	NS	NS	-0.119087	0.237976	0.717017
ATG2B	NA	NA	0	NA	0	0	0	NA	Cytosol	Cytosol	Cytosol	Cytosol	Cytosol	0	0	No	No	No	No	NS	-0.0479897	-0.178164	-0.0746079	0.0716947	0.0435251	NS	-0.059905	-0.0642766	NS	NS	0.143339	0.090194	-0.0759631	NS	-0.104453	NS	0.150469	NS	NS	NS	NS	0.252474
ATG3	NA	NA	0	0	0	0	0	NA	Cytosol	Cytosol	Cytosol	Cytosol	Cytosol	0	0	No	No	No	No	NS	NS	-0.148507	-0.119549	-0.0410428	0.100048	0.0521235	NS	NS	NS	NS	-0.0821428	-0.0808065	-0.149043	NS	NS	NS	-0.147071	NS	NS	NS	NS	-0.286608
ATG4A	NA	NA	0	NA	0	NA	0	NA	Cytosol	Cytosol	Cytosol	Cytosol	Cytosol	0	0	No	No	No	No	NS	NS	-0.256246	-0.217357	NS	NS	NS	NS	NS	NS	NS	NS	0.194446	-0.354228	NS	NS	NS	-0.30068	NS	NS	NS	-0.227236	-0.519492
ATG5	NA	NA	0	NA	0	0	0	NA	Cytosol	Cytosol	Cytosol	Cytosol	Cytosol	0	0	No	No	No	No	NS	NS	-0.127053	-0.0882676	NS	NS	NS	NS	NS	NS	NS	-0.0533791	NS	-0.186864	NS	NS	0.115353	0.11776	NS	NS	0.120052	0.171628	0.175653
ATIC	NA	NA	0	0	0	0	0	NA	Cytosol	Cytosol	Cytosol	Cytosol	Cytosol	0	0	No	No	No	No	NS	NS	-0.190459	-0.143583	NS	0.0546523	NS	NS	NS	NS	NS	-0.0546316	NS	-0.0321528	NS	NS	NS	NS	NS	NS	NS	NS	-0.118446
ATL1	NA	NA	0	NA	NA	0	NA	NA	Secretory	Secretory	Secretory	Secretory	Secretory	0	0	No	No	No	No	NS	NS	0.0466527	NS	NS	-0.0766426	NS	NS	NS	NS	-0.0714312	-0.060114	-0.0587334	0.154298	NS	NS	NS	-0.188514	NS	NS	NS	-0.124485	-0.180996
ATL2	NA	NA	0	0	0	0	0	NA	Secretory	Secretory	Secretory	Secretory	Secretory	0	0	No	No	No	No	NS	0.0773672	0.118995	NS	-0.151401	NS	-0.0961907	NS	NS	NS	NS	-0.107686	NS	-0.158912	NS	NS	NS	-0.186356	NS	NS	NS	-0.244973	-0.386601
ATM	CDFS	NA	0	0	0	0	0	NA	Nuclear	Nuclear	Nuclear	Nuclear	Nuclear	0	0	No	No	No	No	NS	NS	0.0466791	0.135001	-0.117386	-0.193885	-0.222021	NS	-0.0525823	-0.0447917	-0.0748274	NS	0.210119	NS	NS	NS	0.0916454	NS	NS	NS	NS	NS	0.1067
ATMIN	NA	NA	0	0	0	0	NA	NA	Nuclear	Missing	Missing	Nuclear	Nuclear	0	0	No	No	NA	No	NS	NS	NS	NS	NS	NS	NS	NS	NS	NS	NS	NS	NS	NS	NS	NS	NS	NS	NS	NS	NS	NS	NS
ATOX1	NA	NA	0	NA	0	0	0	NA	Cytosol	Cytosol	Cytosol	Cytosol	Cytosol	0	0	No	No	No	No	NS	NS	-0.260201	-0.145053	NS	NS	NS	NS	NS	NS	NS	NS	NS	NS	NS	0.341575	NS	-0.167989	NS	NS	0.185868	NS	NS
ATP11A	NA	NA	0	NA	0	0	0	NA	Secretory	Secretory	Secretory	Secretory	Secretory	0	0	No	No	No	No	NS	NS	NS	0.0514964	NS	NS	NS	NS	0.0627654	0.0807929	NS	0.216407	0.186247	-0.115559	NS	NS	NS	NS	NS	NS	NS	0.110804	0.308127
ATP11B	NA	NA	0	NA	0	0	0	NA	Secretory	Secretory	Secretory	Secretory	Secretory	0	0	No	No	No	No	NS	-0.0967793	0.0556431	0.0722647	0.0657563	NS	NS	-0.0491069	NS	-0.0514683	NS	0.128158	0.0819875	NS	NS	NS	0.373526	0.505914	0.186798	NS	0.205162	0.448184	0.577763
ATP11C	NA	NA	0	NA	NA	0	NA	NA	Secretory	Secretory	Secretory	Secretory	Secretory	0	0	NA	NA	No	No	NA	NA	0.049359	NS	NS	NS	NS	NS	NS	0.0763264	0.0654157	0.215065	0.262562	0.154002	NS	NS	0.216424	0.160285	NS	NS	0.301839	0.445348	0.534973
ATP12A	NA	NA	0	0	NA	NA	NA	NA	NA	Missing	Cytosol	Unclassified	Secretory	0	0	No	No	No	No	NS	NS	NS	NS	-0.132624	NS	NS	NS	NS	NS	NS	NS	NS	NS	NS	NS	NS	0.175122	NS	NS	NS	NS	NS
ATP13A1	NA	NA	0	0	0	0	0	NA	Secretory	Secretory	Secretory	Secretory	Secretory	0	0	No	No	No	No	NS	NS	0.058991	NS	NS	0.0743196	NS	NS	NS	NS	0.068225	0.083741	0.0732778	0.111861	NS	NS	0.142594	0.200304	0.0700679	NS	0.154829	0.232886	0.323612
ATP13A3	NA	NA	0	NA	0	NA	NA	NA	Secretory	Secretory	Secretory	Secretory	Secretory	0	0	No	No	No	No	NS	NS	NS	NS	NS	NS	NS	NS	NS	NS	NS	-0.115607	0.0998774	NS	NS	NS	-0.25215	-0.349443	-0.260191	-0.217025	-0.260334	-0.337807	-0.365445
ATP1A1	NA	NA	0	0	0	0	0	NA	Secretory	Secretory	Secretory	Secretory	Secretory	0	0	No	No	No	No	-0.0317102	NS	NS	-0.0484597	-0.0472243	NS	NS	NS	NS	NS	0.0576666	NS	0.140891	0.0563049	NS	NS	0.11849	0.138211	-0.0614264	-0.0486018	NS	0.083799	0.205204
ATP1A3	NA	NA	0	0	NA	NA	NA	NA	Secretory	Secretory	Secretory	Missing	Secretory	0	0	No	No	No	No	NS	NA	NA	NS	NS	NS	NS	NA	NA	NA	NA	NA	NA	NA	NA	NA	NA	NA	NA	NA	NA	NA	NA
ATP1B1	NA	NA	0	0	0	0	0	NA	Secretory	Secretory	Secretory	Secretory	Secretory	0	0	No	No	No	No	NS	0.093786	0.0732552	NS	NS	NS	NS	NS	NS	NS	0.0640818	NS	0.163352	0.104192	NS	NS	NS	NS	NS	NS	NS	NS	0.205815
ATP1B3	NA	NA	0	0	0	0	0	NA	Secretory	Secretory	Secretory	Secretory	Secretory	0	0	No	No	No	No	NS	NS	0.0758146	NS	-0.0651904	NS	NS	0.108657	0.0942029	0.164945	0.0929075	-0.174711	NS	-0.127157	NS	NS	0.166621	0.176217	-0.148946	-0.0941328	NS	0.092658	0.08488
ATP2A2	CWNL	NA	0	0	0	0	0	Non-human cell line-based	Secretory	Secretory	Secretory	Secretory	Secretory	0	0	No	No	No	No	0.0464842	NS	0.0631836	NS	NS	NS	NS	NS	0.0459781	0.0665252	0.0520325	-0.083322	NS	-0.0339464	NS	0.0851589	0.0819147	0.0878947	-0.0691201	-0.0693931	NS	NS	NS
ATP2A3	CTSD	NA	0	0	NA	NA	NA	NA	Secretory	Secretory	Secretory	Secretory	Secretory	0	0	No	No	No	No	NS	NS	NS	NS	-0.189657	NS	NS	NS	NS	NS	NS	NS	NS	NS	NA	NA	NA	NA	NA	NA	NA	NA	NA
ATP2B1	NA	NA	0	0	0	0	0	NA	Secretory	Secretory	Secretory	Secretory	Secretory	0	0	No	No	No	No	NS	NS	NS	-0.119994	-0.0868691	NS	NS	0.0541335	0.0856088	0.102957	0.0562376	-0.183422	0.106863	NS	NS	-0.116303	NS	0.165482	-0.220432	-0.24557	-0.271152	-0.121525	-0.0658627
ATP2B2	NA	NA	0	0	NA	0	NA	NA	Secretory	Missing	Secretory	Unclassified	Secretory	0	0	NA	No	No	NA	NS	NS	NS	NS	NS	-0.1347	NS	NA	NA	NA	NA	NS	NS	NS	NS	NS	0.292232	0.335321	NS	NS	NS	NS	0.260944
ATP2B4	NA	NA	0	0	0	0	0	NA	Secretory	Secretory	Secretory	Secretory	Secretory	0	0	No	No	No	No	NS	NS	NS	-0.0581267	-0.0953359	NS	NS	NS	NS	NS	0.0976639	0.093315	0.211645	0.282199	NS	-0.106777	-0.0686827	-0.174901	NS	NS	-0.140443	NS	NS
ATP2C1	NA	NA	0	0	0	0	NA	NA	Secretory	Secretory	Secretory	Secretory	Secretory	0	0	No	No	No	No	NS	-0.067148	0.0479348	-0.087955	NS	0.0565112	NS	NS	NS	0.0556418	0.0838905	0.112793	0.0987776	NS	NS	NS	NS	NS	NS	NS	NS	0.21518	0.32389
ATP2C2	NA	NA	0	0	NA	NA	NA	NA	Secretory	Secretory	Secretory	Secretory	Secretory	0	0	No	NA	No	No	-0.0742907	NS	0.603458	0.173851	0.211941	NS	NS	NA	NA	NA	NA	NA	NA	NA	NA	NA	NA	NA	NA	NA	NA	NA	NA
ATP5A1	NA	NA	0	0	0	0	0	NA	Mitochondria	Mitochondria	Mitochondria	Mitochondria	Mitochondria	0	0	No	No	No	No	0.0515476	NS	0.0777318	0.065042	NS	NS	NS	NA	NA	NA	NA	NA	NA	NA	NA	NA	NA	NA	NA	NA	NA	NA	NA
ATP5B	NA	NA	0	0	0	0	0	NA	Mitochondria	Mitochondria	Mitochondria	Mitochondria	Mitochondria	0	0	No	No	No	No	0.065249	NS	0.0741469	0.073605	NS	NS	NS	NA	NA	NA	NA	NA	NA	NA	NA	NA	NA	NA	NA	NA	NA	NA	NA
ATP5C1	NA	NA	0	0	0	0	0	NA	Mitochondria	Mitochondria	Mitochondria	Mitochondria	Mitochondria	0	0	No	No	No	No	0.124149	NS	0.0920862	0.14191	NS	NS	NS	NA	NA	NA	NA	NA	NA	NA	NA	NA	NA	NA	NA	NA	NA	NA	NA
ATP5D	NA	NA	0	NA	NA	0	NA	NA	Mitochondria	Mitochondria	Mitochondria	Mitochondria	Mitochondria	0	0	No	No	No	No	0.0663499	NS	0.109272	NS	NS	0.0660039	NS	NA	NA	NA	NA	NA	NA	NA	NA	NA	NA	NA	NA	NA	NA	NA	NA
ATP5F1	NA	NA	0	0	0	0	0	NA	Mitochondria	Mitochondria	Mitochondria	Mitochondria	Mitochondria	0	0	No	No	No	No	0.0674848	NS	0.101267	0.0971691	NS	0.0481106	NS	NA	NA	NA	NA	NA	NA	NA	NA	NA	NA	NA	NA	NA	NA	NA	NA
ATP5H	NA	NA	0	0	0	0	0	NA	Mitochondria	Mitochondria	Mitochondria	Mitochondria	Mitochondria	0	0	No	No	No	No	0.0456035	0.064967	0.115131	0.106341	NS	NS	NS	NA	NA	NA	NA	NA	NA	NA	NA	NA	NA	NA	NA	NA	NA	NA	NA
ATP5L	NA	NA	0	NA	0	0	0	NA	Mitochondria	Unclassified	Unclassified	Mitochondria	Unclassified	0	0	No	No	No	No	0.0926027	NS	0.0654418	0.109162	NS	NS	NS	NA	NA	NA	NA	NA	NA	NA	NA	NA	NA	NA	NA	NA	NA	NA	NA
ATP5O	NA	NA	0	0	0	0	0	NA	NA	Secretory	Mitochondria	Mitochondria	Mitochondria	0	0	No	No	No	No	0.0759106	NS	0.0516564	0.101664	NS	NS	NS	NA	NA	NA	NA	NA	NA	NA	NA	NA	NA	NA	NA	NA	NA	NA	NA
ATP5S	NA	NA	0	NA	0	NA	0	NA	Mitochondria	Unclassified	Unclassified	Mitochondria	Mitochondria	0	0	No	No	No	No	NS	NS	NS	NS	NS	0.197067	NS	NA	NA	NA	NA	NA	NA	NA	NA	NA	NA	NA	NA	NA	NA	NA	NA
ATP6AP1	NA	NA	0	NA	NA	NA	0	NA	Secretory	Secretory	Secretory	Secretory	Secretory	0	0	No	No	No	No	NS	NS	0.102087	NS	NS	NS	NS	-0.0833107	-0.0753471	NS	NS	-0.0430282	0.0859173	NS	NS	-0.362883	-0.204023	0.13004	NS	NS	-0.397064	-0.249465	NS
ATP6V0A1	NA	NA	0	0	0	0	0	NA	Secretory	Secretory	Secretory	Secretory	Secretory	0	0	No	No	No	No	0.0538259	0.0639989	NS	NS	0.067912	0.0651479	NS	-0.0462897	-0.0535156	-0.060585	NS	0.0994344	0.0826684	0.18083	NS	-0.356998	-0.526812	-0.380215	NS	NS	-0.33366	-0.327642	-0.125451
ATP6V0A2	NA	NA	0	0	0	0	0	NA	Secretory	Secretory	Secretory	Secretory	Secretory	0	0	No	No	No	No	NS	0.0778495	0.104331	NS	0.0779678	0.178197	NS	NS	NS	0.0819974	0.147275	0.0473114	0.0845428	-0.154478	NS	NS	NS	0.172659	NS	NS	-0.15754	NS	0.134753
ATP6V0D1	NA	NA	0	0	0	0	0	NA	Secretory	Secretory	Secretory	Secretory	Secretory	0	0	No	No	No	No	0.0839135	0.0782825	0.0633117	0.12029	NS	NS	NS	NS	NS	NS	0.0427377	0.08125	0.127376	0.139751	NS	-0.286417	-0.245742	NS	NS	NS	-0.356977	-0.202801	NS
ATP6V1A	NA	NA	0	0	0	0	0	NA	Cytosol	Cytosol	Cytosol	Cytosol	Cytosol	0	0	No	No	No	No	NS	NS	-0.0727079	-0.0406097	-0.0560944	NS	NS	NS	-0.0323821	-0.0297397	NS	0.122188	NS	-0.138738	NS	0.123945	0.110512	0.184406	0.145401	0.178055	0.267048	0.230195	0.355915
ATP6V1B2	NA	NA	0	0	0	0	0	NA	Cytosol	Cytosol	Cytosol	Cytosol	Cytosol	0	0	No	No	No	No	NS	NS	-0.0708798	NS	NS	NS	NS	NS	NS	NS	0.063193	0.108093	-0.34295	-0.482573	NS	NS	0.172754	0.257142	NS	NS	0.124428	0.275119	0.36819
ATP6V1C1	NA	NA	0	0	0	0	0	NA	Cytosol	Cytosol	Cytosol	Cytosol	Cytosol	0	0	No	No	No	No	NS	NS	-0.0633149	NS	NS	NS	NS	NS	-0.0450592	NS	NS	0.0361131	NS	-0.0856032	NS	NS	-0.141902	NS	NS	0.0836686	0.0723301	NS	NS
ATP6V1E1	NA	NA	0	0	0	0	0	NA	Cytosol	Cytosol	Cytosol	Cytosol	Cytosol	0	0	No	No	No	No	NS	0.0644804	NS	NS	NS	NS	NS	NS	NS	NS	0.0565747	0.113558	-0.254095	-0.436118	NS	NS	0.0920645	0.295804	0.0975346	0.16294	NS	0.311212	0.383287
ATP6V1H	NA	NA	0	0	0	0	0	NA	Cytosol	Cytosol	Cytosol	Cytosol	Cytosol	0	0	No	No	No	No	NS	NS	NS	NS	NS	0.0856443	NS	NS	NS	-0.033961	0.0602123	0.135129	-0.0468226	-0.211856	NS	-0.199837	-0.0853851	0.162667	NS	NS	-0.164293	NS	0.259787
ATP9A	NA	NA	0	0	0	0	0	NA	Secretory	Secretory	Secretory	Secretory	Secretory	0	0	No	No	No	No	NS	NS	NS	0.126773	0.0942909	0.185041	NS	-0.0858673	NS	NS	0.0888595	-0.272442	NS	NS	NS	-0.274533	NS	NS	-0.530606	-0.503069	-0.660223	-0.421165	-0.257474
ATPAF1	NA	NA	0	NA	0	0	0	NA	NA	Nuclear	Nuclear	Mitochondria	Mitochondria	0	0	No	No	No	No	0.10985	NS	NS	NS	NS	NS	NS	NS	-0.0622078	NS	NS	0.153091	0.0418531	0.131214	NS	NS	NS	NS	NS	NS	NS	NS	0.152564
ATPAF2	NA	NA	0	NA	NA	0	0	NA	NA	Nuclear	Cytosol	Mitochondria	Nuclear	0	0	No	No	No	No	NS	NS	NS	NS	NS	0.131972	NS	NS	NS	NS	NS	0.0896199	0.0532615	NS	NS	NS	NS	NS	NS	NS	NS	NS	0.153661
ATR	NA	NA	0	0	NA	NA	NA	NA	NA	Unclassified	Secretory	Nuclear	Nuclear	0	0	No	No	No	No	-0.0927122	NS	0.104768	NS	-0.107283	-0.105928	-0.132267	-0.0413222	-0.0647554	-0.0744532	-0.218773	NS	-0.0522883	-0.0892086	NS	NS	-0.13039	-0.292678	-0.148529	-0.135772	NS	-0.123933	-0.247749
ATRX	NA	NA	0	NA	0	0	0	NA	Nuclear	Nuclear	Nuclear	Nuclear	Nuclear	0	0	No	No	No	No	NS	NS	0.109657	0.0759879	NS	NS	NS	NS	NS	NS	NS	0.0871843	0.0848102	0.163644	NS	0.0813664	-0.0941217	-0.15447	0.123051	0.10974	0.175739	NS	NS
ATXN10	NA	NA	0	0	0	0	0	NA	Cytosol	Cytosol	Cytosol	Cytosol	Cytosol	0	0	No	No	No	No	-0.0612353	-0.0469051	-0.124487	-0.0983861	0.0474761	0.0656083	0.118784	0.033772	NS	0.0733625	0.101	NS	NS	0.102044	NS	0.0941668	0.162495	0.120256	0.0888548	0.134783	0.228853	0.148209	NS
ATXN2	NA	NA	0	NA	0	0	0	NA	NA	Unclassified	Cytosol	Nuclear	Cytosol	0	0	No	No	No	No	NS	0.0559602	NS	-0.069446	NS	NS	NS	NS	NS	NS	NS	NS	-0.0459225	0.0902429	NS	NS	NS	NS	NS	NS	0.0936091	NS	NS
ATXN3	NA	NA	0	NA	0	0	0	NA	Cytosol	Cytosol	Cytosol	Cytosol	Cytosol	0	0	No	No	No	No	-0.11542	-0.0946408	-0.188983	-0.164507	NS	NS	NS	NS	NS	NS	0.134195	-0.0520762	NS	0.110197	NS	NS	0.229367	0.364845	NS	NS	NS	0.12271	0.207183
ATXN7L3B	NA	NA	0	NA	0	NA	NA	NA	Cytosol	Cytosol	Cytosol	Cytosol	Cytosol	0	0	No	No	No	No	-1.07822	NS	-0.171752	NS	NS	NS	NS	NS	NS	NS	NS	NS	-0.203989	NS	NS	NS	-0.369012	-0.287705	0.354901	0.403044	NS	NS	-0.242825
AUH	NA	NA	0	NA	NA	NA	0	NA	NA	Nuclear	Nuclear	Mitochondria	Mitochondria	0	0	No	No	No	No	NS	NS	NS	NS	NS	NS	NS	NS	NS	NS	NS	NS	NS	NS	NS	NS	NS	NS	NS	NS	NS	NS	0.167196
AUP1	NA	NA	0	0	0	0	0	NA	Secretory	Secretory	Secretory	Secretory	Secretory	0	0	No	No	No	No	NS	0.132178	0.148309	NS	NS	NS	NS	NS	NS	NS	-0.0491496	-0.0644685	NS	-0.10274	NS	NS	-0.216819	-0.374514	NS	NS	NS	-0.284215	-0.399345
AVL9	CCSK	NA	0	0	0	0	0	NA	Cytosol	Cytosol	Cytosol	Cytosol	Cytosol	0	0	No	No	No	No	0.105447	NS	-0.147154	NS	0.0501045	NS	NS	NS	0.0667978	NS	0.0708109	0.162091	NS	-0.316936	NS	NS	0.111983	0.142101	0.230897	0.224659	0.318566	0.402781	0.347736
AZGP1	NA	NA	0	NA	NA	0	0	NA	NA	Unclassified	Cytosol	Cytosol	Secretory	0	0	No	NA	No	No	-0.208225	NS	-0.259617	-0.0939662	0.152633	NS	NS	NS	NS	NS	NS	NS	NS	NS	NS	NS	NS	NS	NS	NS	NS	NS	NS
B3GALT5	CPPV	NA	0	0	NA	NA	NA	NA	NA	Secretory	Missing	Secretory	Nuclear	0	0	No	NA	NA	NA	-0.100306	NA	NA	NA	NS	NS	NS	NA	NA	NA	NA	NA	NA	NA	NS	NS	-0.292817	-0.740516	NS	NS	-0.238407	-0.588553	-0.919957
B3GAT3	NA	NA	0	0	0	0	0	NA	Secretory	Secretory	Secretory	Secretory	Secretory	0	0	No	No	No	No	NS	-0.0730467	NS	NS	-0.22289	NS	NS	-0.0692842	NS	NS	NS	-0.0873105	-0.19357	-0.134878	NS	NS	-0.123786	NS	NS	NS	NS	NS	NS
B3GLCT	NA	NA	0	NA	0	NA	0	NA	Nuclear	Nuclear	Nuclear	Nuclear	Nuclear	0	0	No	No	No	No	0.0752707	NS	NS	NS	NS	NS	NS	NS	NS	NS	0.0899612	0.0772061	NS	NS	NS	NS	NS	0.103534	NS	NS	NS	NS	0.156104
B3GNT3	NA	NA	0	NA	0	NA	NA	NA	Secretory	Secretory	Secretory	Secretory	Secretory	0	0	No	No	No	No	-0.186284	0.191358	NS	0.388301	NS	NS	NS	NS	0.188798	NS	NS	0.140443	0.228268	NS	NS	NS	-0.735641	NS	NS	NS	NS	-0.597702	NS
B3GNT6	NA	NA	0	0	NA	NA	NA	NA	Secretory	Secretory	Missing	Secretory	Unclassified	0	0	No	NA	NA	No	-0.143098	NA	NA	NA	NA	NA	NA	NA	NA	NA	NA	NA	NA	NA	NA	NA	NA	NA	NA	NA	NA	NA	NA
B4GALT1	NA	NA	0	0	0	NA	0	NA	Secretory	Secretory	Secretory	Secretory	Secretory	0	0	No	No	No	No	NS	NS	0.192502	-0.10848	-0.0876866	-0.105608	-0.0845951	0.137056	0.147854	NS	NS	-0.183153	NS	-0.444237	NS	NS	0.457896	0.736173	NS	NS	NS	0.281182	0.471486
B4GALT5	NA	NA	0	0	NA	NA	NA	NA	Secretory	Secretory	Secretory	Secretory	Secretory	0	0	No	No	No	No	NS	NS	0.792272	0.288627	-0.26078	-0.237406	NS	NS	NS	NS	NS	-0.487335	1.01825	NS	NA	NA	NA	NA	NA	NA	NA	NA	NA
B4GAT1	NA	NA	0	NA	NA	0	NA	NA	Secretory	Secretory	Secretory	Secretory	Secretory	0	0	No	No	No	No	-0.0862046	-0.191763	NS	NS	-0.300324	-0.16503	NS	-0.0701171	NS	0.0873959	NS	-0.152947	NS	-0.353491	NS	-0.144006	-0.297531	-0.161111	NS	NS	-0.212498	-0.283883	-0.108482
BABAM1	CSTF, CQPQ	NA	0	NA	0	0	0	NA	Cytosol	Cytosol	Cytosol	Cytosol	Cytosol	0	0	No	No	No	No	NS	NS	-0.12408	-0.0868812	NS	0.157464	NS	NS	NS	NS	NS	NS	NS	NS	NS	NS	0.116544	NS	-0.14414	-0.139125	NS	NS	NS
BABAM2	NA	NA	0	NA	0	0	0	NA	Cytosol	Cytosol	Cytosol	Cytosol	Cytosol	0	0	No	No	No	No	NS	NS	-0.12355	NS	NS	NS	NS	NS	NS	NS	NS	-0.0738636	NS	NS	NS	NS	NS	NS	NS	NS	NS	NS	NS
BACH1	NA	NA	0	NA	0	NA	NA	NA	Cytosol	Cytosol	Cytosol	Cytosol	Unclassified	0	0	No	No	No	No	NS	NS	-0.0615905	0.563229	NS	NS	NS	-0.132281	-0.169238	-0.0782458	-0.0676934	0.132447	0.160943	NS	NS	0.219985	0.158909	0.352381	-0.210591	-0.142914	0.159278	0.347566	0.404441
BAG1	NA	NA	0	NA	0	NA	NA	NA	Cytosol	Cytosol	Cytosol	Cytosol	Cytosol	0	0	No	No	No	No	NS	NS	NS	NS	-0.100864	NS	NS	NS	NS	-0.0582563	NS	NS	NS	0.0743603	NS	-0.27659	-0.260773	-0.36245	NS	NS	-0.251431	-0.318594	-0.334408
BAG2	NA	NA	0	NA	0	0	0	NA	Secretory	Secretory	Secretory	Secretory	Secretory	0	0	No	No	No	No	NS	NS	0.126325	0.0771556	NS	NS	NS	NS	NS	NS	-0.0245042	-0.0370392	-0.0554917	-0.14534	NS	NS	0.137601	0.116126	NS	NS	NS	NS	NS
BAG3	NA	NA	0	NA	0	0	0	NA	Cytosol	Cytosol	Cytosol	Cytosol	Cytosol	0	0	No	No	No	No	NS	0.188118	-0.0390092	NS	NS	NS	NS	0.113831	0.0885291	0.0660264	0.0340386	0.0357505	0.0657944	-0.0348263	NS	NS	-0.347156	-0.459169	0.112245	0.168783	NS	-0.335718	-0.455218
BAG5	NA	NA	0	NA	0	0	0	NA	Cytosol	Cytosol	Cytosol	Cytosol	Cytosol	0	0	No	No	No	No	NS	0.0903596	-0.0450888	NS	NS	NS	NS	0.0458377	0.0405421	NS	NS	0.0405475	-0.0717487	-0.0736537	NS	NS	0.109721	0.121102	0.141159	0.123031	0.150918	0.139615	0.147096
BAG6	NA	NA	0	NA	0	0	0	NA	Cytosol	Cytosol	Cytosol	Cytosol	Cytosol	0	0	No	No	No	No	NS	0.0405683	-0.0582209	NS	NS	-0.0504128	NS	NS	NS	NS	-0.0359982	NS	-0.066953	NS	NS	NS	NS	NS	NS	NS	NS	NS	NS
BAIAP2	NA	NA	0	NA	0	0	0	NA	Secretory	Secretory	Secretory	Unclassified	Secretory	0	0	No	No	No	No	-0.117708	0.236759	NS	NS	0.0537698	0.0958191	0.0840838	0.0940707	0.1817	0.125672	0.0919823	-0.0751407	NS	0.151627	NS	NS	-0.424643	-0.424914	NS	NS	-0.11631	-0.416463	-0.488823
BAIAP2L1	NA	NA	0	0	0	0	0	NA	Secretory	Secretory	Secretory	Unclassified	Unclassified	0	0	No	No	No	No	NS	0.12438	NS	NS	NS	NS	NS	0.222463	0.234721	0.159027	0.140153	0.0287315	-0.0747935	-0.101314	NS	-0.19388	-0.20182	-0.208744	NS	0.171195	NS	-0.173491	-0.147764
BANF1	NA	NA	0	NA	0	0	0	NA	NA	Unclassified	Cytosol	Nuclear	Cytosol	0	0	No	No	No	No	0.060897	NS	NS	NS	NS	0.0800891	NS	NS	NS	NS	0.0664353	NS	NS	NS	NS	NS	0.24609	0.334441	NS	0.139715	NS	0.224315	0.221908
BASP1	NA	NA	0	NA	0	0	0	NA	Secretory	Secretory	Secretory	Secretory	Secretory	0	0	No	No	No	No	0.131914	NS	0.237906	NS	NS	NS	NS	0.0997808	0.0932402	0.123459	0.167277	0.0621205	0.0406627	NS	NS	NS	0.153765	0.489125	NS	NS	NS	0.158213	0.361199
BAX	NA	NA	0	0	0	0	0	NA	Cytosol	Cytosol	Cytosol	Cytosol	Cytosol	0	0	No	No	No	No	-0.127375	-0.145549	-0.145652	-0.0846566	NS	NS	NS	-0.0546026	-0.0539235	-0.0776854	NS	NS	NS	0.0889528	NS	0.142072	0.110248	0.180288	0.101837	0.134492	0.193786	0.23276	0.270552
BAZ1A	NA	NA	0	NA	0	0	0	NA	Nuclear	Nuclear	Nuclear	Nuclear	Nuclear	0	0	No	No	No	No	NS	0.129511	0.392918	0.10903	-0.198748	-0.0580363	NS	0.225428	0.228242	0.157335	NS	-0.0560454	-0.112893	-0.266018	NS	0.542649	NS	-0.355977	0.0959284	0.0978053	0.62678	-0.0936643	-0.435419
BAZ1B	NA	NA	0	NA	0	0	0	NA	Nuclear	Nuclear	Nuclear	Nuclear	Nuclear	0	0	No	No	No	No	0.0520938	NS	0.107789	0.0975402	-0.183761	NS	NS	NS	-0.0453849	0.0343613	-0.0387111	-0.113876	-0.0685923	NS	NS	0.0951087	0.105374	0.216197	NS	NS	NS	NS	NS
BCAM	NA	NA	0	NA	0	0	0	NA	Secretory	Secretory	Secretory	Secretory	Secretory	0	0	No	No	No	No	-0.251977	-0.0492771	-0.206562	-0.22677	NS	0.130512	NS	NS	-0.082268	-0.204968	NS	NS	0.2209	0.470526	NS	NS	NS	0.0922069	0.099937	0.113283	NS	-0.117586	0.11881
BCAP29	CRKL	NA	0	0	NA	NA	NA	NA	Secretory	Secretory	Secretory	Secretory	Secretory	0	0	No	No	No	No	NS	NS	0.10531	NS	-0.102037	NS	NS	NA	NA	NA	NA	NA	NA	NA	NA	NA	NA	NA	NA	NA	NA	NA	NA
BCAP31	NA	NA	0	0	0	0	0	NA	Secretory	Secretory	Secretory	Secretory	Secretory	0	0	No	No	No	No	NS	0.0375086	0.0797137	NS	NS	NS	NS	NS	0.0341648	0.0449585	0.0377753	0.0481623	0.101423	0.0265102	NS	NS	NS	NS	NS	NS	NS	0.0686818	0.13949
BCAR1	NA	NA	0	NA	0	0	0	NA	Cytosol	Cytosol	Cytosol	Cytosol	Cytosol	0	0	No	No	No	No	NS	0.189937	NS	0.0878961	NS	-0.0703794	NS	0.145896	0.107703	NS	-0.081426	0.0766547	0.0420254	0.101742	NS	NS	-0.225495	-0.178703	NS	NS	NS	-0.247581	-0.237574
BCAR3	NA	NA	0	NA	NA	NA	0	NA	Cytosol	Cytosol	Cytosol	Cytosol	Cytosol	0	0	No	No	No	No	NS	0.212818	0.551146	0.738306	-0.130578	-0.0990571	NS	NS	-0.0893895	-0.163805	-0.155881	0.190131	NS	NS	NS	NS	-0.107248	-0.156749	NS	NS	NS	-0.14842	NS
BCAS3	NA	NA	0	NA	NA	0	NA	NA	Cytosol	Cytosol	Cytosol	Cytosol	Cytosol	0	0	No	No	No	No	NS	NS	-0.137397	-0.103078	NS	NS	NS	NS	NS	NS	NS	0.115856	NS	NS	NS	NS	NS	-0.141957	NS	-0.159644	NS	NS	NS
BCAT1	NA	NA	0	0	NA	NA	0	NA	Cytosol	Cytosol	Missing	Cytosol	Cytosol	0	0	No	NA	No	No	NS	NA	NS	NS	NS	0.169504	0.162768	NS	NS	NS	NS	-0.193927	0.201448	-0.194261	NS	NS	NS	0.261664	NS	NS	NS	0.372148	0.526171
BCAT2	NA	NA	0	NA	0	0	0	NA	Nuclear	Nuclear	Nuclear	Unclassified	Nuclear	0	0	No	No	No	No	NS	NS	NS	0.1278	NS	NS	NS	NS	NS	NS	NS	0.085254	0.0725527	0.221332	NS	NS	NS	-0.072036	-0.073684	-0.113294	NS	NS	0.0772313
BCCIP	NA	NA	0	NA	0	0	0	NA	NA	Cytosol	Nuclear	Nuclear	Nuclear	0	1	No	No	Cyto to NonCyto	No	NS	0.0699233	0.119563	NS	NS	NS	NS	NS	NS	0.0486937	NS	-0.0602661	-0.0465442	-0.0929673	NS	NS	NS	NS	-0.117895	-0.0905594	NS	-0.0915114	-0.183137
BCKDK	CTRL	NA	0	NA	0	0	0	NA	NA	Nuclear	Unclassified	Mitochondria	Mitochondria	0	0	No	No	No	No	NS	NS	0.0487158	0.0887247	NS	-0.203617	NS	NS	NS	NS	NS	0.136813	NS	0.157195	NS	NS	-0.187731	-0.163851	-0.229167	-0.180676	NS	-0.22935	NS
BCL10	NA	NA	0	NA	0	0	0	NA	Cytosol	Cytosol	Cytosol	Cytosol	Cytosol	0	0	No	No	No	No	-0.128838	NS	-0.0896893	NS	NS	NS	NS	-0.20911	-0.299276	-0.151134	0.0930195	-0.0686704	NS	-0.0823941	NS	NS	0.396821	0.133799	-0.174188	NS	NS	0.267985	NS
BCL2L1	NA	NA	0	NA	NA	0	NA	NA	NA	Mitochondria	Mitochondria	Mitochondria	Secretory	0	0	No	No	No	No	NS	NS	0.152449	0.440872	0.100632	0.119281	0.108549	0.0568915	0.149917	0.0584208	NS	0.12164	NS	NS	NS	NS	-0.192023	NS	NS	0.14165	NS	-0.160352	NS
BCL2L13	CFWN	NA	0	NA	0	0	0	NA	Mitochondria	Mitochondria	Mitochondria	Mitochondria	Mitochondria	0	0	No	No	No	No	NS	NS	0.0522408	NS	NS	0.0497999	NS	-0.0389868	-0.0360385	-0.0282633	NS	-0.614148	-0.0542989	NS	NS	0.252715	0.447985	0.580764	-0.478601	-0.409293	-0.428302	-0.288689	-0.113114
BCL9L	NA	NA	0	NA	0	NA	NA	NA	Nuclear	Nuclear	Nuclear	Nuclear	Nuclear	0	1	No	No	Cyto to NonCyto	No	NS	0.319313	0.259027	0.392838	NS	NS	NS	0.261783	0.231867	0.119234	0.0713283	0.0439084	NS	-0.111782	NS	NS	NS	NS	NS	NS	NS	NS	NS
BCLAF1	NA	NA	0	0	0	0	0	NA	Nuclear	Nuclear	Nuclear	Nuclear	Nuclear	0	0	No	No	No	No	0.0480845	0.0979044	0.131728	0.114526	0.0580734	0.0769025	0.0620417	NS	NS	0.045348	0.0642443	NS	NS	0.0520536	NS	0.202361	0.252038	0.321602	0.0855703	NS	0.178607	0.361354	0.244974
BCR	NA	NA	0	0	0	0	0	NA	Cytosol	Cytosol	Cytosol	Cytosol	Cytosol	0	0	No	No	No	No	-0.0650416	NS	-0.0749635	NS	NS	NS	NS	0.0411674	0.081037	0.0672987	NS	NS	0.0268395	-0.0440078	NS	NS	-0.2278	-0.231068	0.10092	0.124427	NS	-0.218037	-0.182897
BDH2	NA	NA	0	NA	NA	0	0	NA	Cytosol	Unclassified	Cytosol	Cytosol	Cytosol	0	0	NA	No	No	No	NA	NS	-0.2759	NS	NS	NS	NS	NS	NS	-0.128533	NS	NS	-0.203578	0.0531482	NS	NS	NS	NS	NS	NS	NS	-0.213723	NS
BECN1	NA	NA	0	NA	0	0	0	NA	Cytosol	Cytosol	Cytosol	Cytosol	Cytosol	0	0	No	No	No	No	NS	NS	-0.0522113	NS	NS	NS	NS	NS	NS	NS	NS	NS	NS	NS	NS	NS	NS	0.211829	NS	0.128614	NS	NS	0.198417
BET1	NA	NA	0	NA	0	0	0	NA	Secretory	Secretory	Secretory	Secretory	Secretory	0	0	No	No	No	No	NS	-0.0565219	0.0608116	NS	NS	NS	NS	NS	NS	NS	0.151311	NS	0.202512	NS	NS	NS	0.313925	0.63233	NS	NS	0.0950465	0.477441	0.790579
BET1L	NA	NA	0	NA	0	NA	0	NA	Secretory	Secretory	Secretory	Secretory	Secretory	0	0	No	No	No	No	NS	NS	0.093396	NS	-0.117229	NS	-0.0835641	NS	NS	-0.110121	-0.18661	NS	-0.0715185	NS	NS	NS	0.311898	0.77541	0.192785	0.195404	NS	0.333026	0.681531
BICD2	NA	NA	0	NA	0	0	0	NA	Cytosol	Cytosol	Cytosol	Cytosol	Cytosol	0	0	No	No	No	No	-0.200026	0.0690769	NS	NS	NS	NS	NS	0.150321	0.170005	0.161767	0.0468522	0.0615565	-0.19172	-0.0847781	NS	NS	-0.305254	-0.265494	0.247906	0.254261	0.137949	-0.186195	-0.246354
BID	NA	NA	0	NA	0	0	0	NA	Cytosol	Cytosol	Cytosol	Cytosol	Cytosol	0	0	No	No	No	No	-0.185103	NS	-0.130821	-0.128169	NS	-0.0992755	NS	NS	NS	NS	NS	0.126478	NS	0.108917	NS	NS	NS	NS	NS	0.139042	0.153367	0.153588	NS
BIN1	NA	NA	0	0	NA	0	0	NA	Cytosol	Cytosol	Cytosol	Cytosol	Cytosol	0	0	No	No	No	No	NS	NS	-0.113162	-0.0756282	-0.0708011	0.121817	NS	NS	NS	NS	NS	0.109917	0.0489637	0.122018	NS	NS	-0.185702	-0.297808	NS	0.141902	0.087537	-0.0959902	-0.0984764
BIN3	NA	NA	0	NA	0	NA	NA	NA	Cytosol	Cytosol	Cytosol	Cytosol	Cytosol	0	0	No	No	No	No	NS	NS	-0.0861713	NS	0.0559932	NS	NS	0.098611	0.0884175	NS	NS	NS	NS	-0.0549716	NS	-0.201364	-0.310012	-0.416703	NS	NS	NS	-0.269278	-0.28402
BIRC2	NA	NA	0	NA	0	0	0	NA	Cytosol	Cytosol	Cytosol	Cytosol	Cytosol	0	0	No	No	No	No	NS	-0.0598756	NS	-0.128735	-0.083519	NS	NS	0.0745589	0.0927158	0.0650778	0.0681065	NS	-0.0793049	0.188031	NS	NS	NS	0.145363	0.134073	0.153858	NS	0.194523	0.194227
BIRC6	NA	NA	0	0	0	0	0	NA	Cytosol	Cytosol	Cytosol	Cytosol	Cytosol	0	0	No	No	No	No	-0.0695381	NS	-0.113435	-0.107182	-0.0966702	-0.0717633	-0.0704107	0.0309893	0.0368912	NS	-0.0331873	0.104854	0.0975135	NS	NS	-0.159524	-0.321474	-0.494466	NS	0.0593758	NS	-0.187288	-0.328841
BLMH	NA	NA	0	0	0	0	0	NA	Cytosol	Cytosol	Cytosol	Cytosol	Cytosol	0	0	No	No	No	No	NS	NS	-0.115696	-0.117099	NS	NS	-0.0913236	NS	NS	NS	NS	-0.10556	NS	NS	NS	NS	0.089866	NS	NS	NS	NS	NS	-0.14645
BLOC1S1	NA	NA	0	NA	NA	0	NA	NA	NA	Secretory	Cytosol	Secretory	Unclassified	0	0	No	No	No	No	NS	NS	NS	NS	NS	NS	NS	NS	NS	NS	NS	0.111041	NS	NS	NS	NS	NS	NS	NS	NS	NS	NS	NS
BLOC1S2	NA	NA	0	NA	0	0	0	NA	Cytosol	Cytosol	Cytosol	Cytosol	Cytosol	0	0	No	No	No	No	NS	NS	NS	NS	NS	NS	NS	NS	NS	NS	0.0687999	0.11078	-0.127297	0.116994	NS	NS	0.104752	0.284799	NS	0.122676	NS	0.113592	0.288527
BLOC1S4	NA	NA	0	0	NA	NA	NA	NA	Cytosol	Cytosol	Cytosol	Cytosol	Cytosol	0	0	No	No	No	No	NS	NS	NS	NS	NS	NS	NS	NS	NS	NS	NS	0.1246	-0.106361	NS	NS	NS	0.516542	0.717372	0.256213	0.310884	0.240011	0.408579	0.564096
BLVRA	CSRK	NA	0	0	0	0	0	NA	Cytosol	Cytosol	Cytosol	Cytosol	Cytosol	0	0	No	No	No	No	NS	NS	-0.225729	-0.0813948	NS	NS	NS	NS	NS	NS	0.0415536	-0.0725085	NS	0.066889	NS	NS	NS	NS	NS	-0.101786	NS	NS	-0.150556
BLVRB	NA	NA	0	0	0	0	0	NA	Cytosol	Cytosol	Cytosol	Cytosol	Cytosol	0	0	No	No	No	No	NS	NS	-0.152248	-0.078308	NS	NS	NS	NS	-0.0466888	-0.0706928	-0.0480757	NS	NS	NS	NS	NS	0.152752	0.104762	NS	NS	NS	NS	NS
BLZF1	NA	NA	0	NA	NA	NA	0	NA	Secretory	Secretory	Secretory	Secretory	Secretory	0	0	No	No	No	No	NS	0.238921	0.274569	NS	NS	NS	NS	0.151452	0.0746403	NS	NS	0.0560698	NS	-0.131221	NS	NS	NS	0.209775	0.244696	0.177975	NS	0.271444	0.271587
BMP2K	NA	NA	0	NA	NA	0	NA	NA	NA	Secretory	Mitochondria	Mitochondria	Secretory	0	0	No	No	No	No	NS	0.177501	NS	NS	NS	-0.0773578	NS	NS	NS	NS	NS	0.0871911	0.243795	0.29335	NS	NS	NS	-0.0943547	NS	NS	NS	NS	NS
BMS1	NA	NA	0	NA	0	0	0	NA	Nuclear	Nuclear	Nuclear	Nuclear	Nuclear	0	0	No	No	No	No	NS	NS	0.118244	NS	-0.0928458	NS	NS	0.046024	0.0582228	0.0745726	-0.0442155	NS	NS	NS	NS	0.100671	NS	NS	NS	NS	NS	NS	-0.0615707
BNIP1	NA	NA	0	NA	0	0	0	NA	Secretory	Secretory	Secretory	Secretory	Secretory	0	0	No	No	No	No	NS	NS	0.0830383	NS	-0.0587186	NS	NS	NS	NS	NS	NS	-0.061504	NS	-0.129765	NS	-0.145718	NS	NS	NS	NS	NS	NS	NS
BOD1	NA	NA	0	NA	NA	NA	0	NA	Cytosol	Cytosol	Cytosol	Cytosol	Cytosol	0	0	No	No	No	No	NS	0.184505	NS	NS	NS	0.151683	NS	NS	NS	NS	NS	NS	0.266487	NS	NS	NS	NS	NS	NS	NS	NS	NS	NS
BOD1L1	NA	NA	0	NA	0	0	0	NA	Nuclear	Nuclear	Nuclear	Nuclear	Nuclear	0	0	No	No	No	No	0.043648	0.114214	0.160922	0.213739	NS	NS	NS	NS	NS	0.0553951	0.0633048	-0.0891137	-0.0502184	0.0642574	NS	0.0730512	0.21458	0.319985	NS	NS	0.0607581	0.197201	0.211153
BOP1	NA	NA	0	0	0	0	0	NA	Nuclear	Nuclear	Nuclear	Nuclear	Nuclear	0	0	No	No	No	No	NS	0.0398829	0.143046	0.0864045	-0.0582284	0.0994851	NS	0.0420045	0.0777088	0.116338	NS	NS	-0.0554393	NS	NS	0.119621	0.0668182	NS	NS	NS	0.133123	NS	NS
BORCS6	NA	NA	0	NA	0	NA	NA	NA	Secretory	Secretory	Secretory	Secretory	Secretory	0	0	No	No	No	No	-0.113359	NS	-0.169247	NS	NS	NS	NS	-0.0619133	-0.0578321	-0.0647825	NS	NS	-0.0551361	NS	NS	-0.252992	-0.190084	NS	NS	NS	-0.256669	-0.14284	NS
BPGM	NA	NA	0	NA	NA	0	0	NA	Cytosol	Cytosol	Cytosol	Cytosol	Cytosol	0	0	No	No	No	No	NS	NS	-0.138945	NS	0.0896408	NS	NS	NS	NS	NS	NS	NS	-0.0889012	-0.157206	NS	0.265015	0.420345	0.371059	0.163194	NS	0.534959	0.598014	0.706573
BPIFA3	NA	NA	0	NA	NA	0	NA	NA	NA	Unclassified	Missing	Unclassified	Unclassified	0	0	NA	NA	No	No	NA	NS	NS	NS	NA	NA	NA	NA	NA	NA	NA	NS	NS	NS	NA	NA	NA	NA	NA	NA	NA	NA	NA
BPIFB2	NA	NA	0	0	NA	NA	NA	NA	Secretory	Secretory	Missing	Missing	Missing	0	0	No	NA	NA	NA	NS	NA	NA	NA	NA	NA	NA	NA	NA	NA	NA	NA	NA	NA	NA	NA	NA	NA	NA	NA	NA	NA	NA
BPNT1	NA	NA	0	0	0	0	0	NA	Cytosol	Cytosol	Cytosol	Cytosol	Cytosol	0	0	No	No	No	No	NS	NS	-0.212823	-0.0951162	NS	NS	NS	NS	NS	-0.0724792	NS	NS	NS	-0.0464408	NS	NS	NS	NS	-0.112925	NS	NS	NS	NS
BPTF	NA	NA	0	NA	0	0	0	NA	Nuclear	Nuclear	Nuclear	Nuclear	Nuclear	0	0	No	No	No	No	NS	NS	0.0731131	NS	-0.0453617	-0.0517392	-0.0585517	NS	NS	NS	NS	-0.0381792	-0.0584905	0.0438365	NS	0.0843084	-0.159348	-0.215963	NS	NS	0.0761092	-0.184709	-0.199419
BRAF	NA	NA	0	NA	0	0	0	NA	Cytosol	Cytosol	Cytosol	Cytosol	Cytosol	0	0	No	No	No	No	NS	NS	-0.170193	-0.128684	NS	NS	NS	NS	NS	NS	-0.0787116	-0.204849	NS	-0.170956	NS	NS	NS	NS	NS	-0.303931	NS	NS	NS
BRAP	NA	NA	0	NA	NA	0	0	NA	Cytosol	Cytosol	Cytosol	Cytosol	Cytosol	0	0	No	No	No	No	NS	NS	-0.106204	NS	NS	NS	NS	NS	NS	NS	0.0420357	NS	-0.0619086	-0.0875499	NS	NS	NS	NS	NS	NS	0.121048	0.0668448	0.0685705
BRAT1	NA	NA	0	NA	NA	0	NA	NA	Cytosol	Cytosol	Cytosol	Cytosol	Cytosol	0	0	No	No	No	No	NS	NS	NS	NS	-0.211443	-0.143354	NS	-0.0734465	-0.0655286	-0.0829232	-0.146572	-0.06798	-0.0575388	NS	NS	NS	-0.202918	-0.391064	NS	NS	NS	-0.330071	-0.532637
BRCC3	NA	NA	0	0	0	0	0	NA	Cytosol	Cytosol	Cytosol	Cytosol	Cytosol	0	0	No	No	No	No	NS	NS	NS	NS	NS	NS	-0.0937688	NS	NS	NS	NS	NS	NS	-0.0600814	NS	NS	NS	NS	NS	NS	NS	NS	NS
BRD1	NA	NA	0	NA	NA	0	NA	NA	Nuclear	Nuclear	Nuclear	Nuclear	Nuclear	0	0	No	No	No	No	NS	NS	NS	NS	NS	NS	NS	NS	NS	NS	NS	-0.062806	NS	NS	NS	NS	NS	NS	NS	NS	NS	NS	-0.0999857
BRD2	NA	NA	0	NA	0	0	0	NA	Nuclear	Nuclear	Nuclear	Nuclear	Nuclear	0	0	No	No	No	No	NS	0.316084	NS	NS	-0.081567	-0.135743	NS	NS	NS	NS	NS	-0.0627185	0.039918	-0.0483199	NS	NS	-0.217905	NS	NS	NS	-0.262485	-0.161174	NS
BRD3	NA	NA	0	NA	0	0	0	NA	Nuclear	Nuclear	Nuclear	Nuclear	Nuclear	0	0	No	No	No	No	NS	NS	-0.0601573	NS	NS	NS	NS	-0.0696863	-0.0700697	NS	0.0899121	0.0440456	-0.0401516	0.0806369	NS	NS	0.251998	0.352884	0.27585	0.265688	0.249221	0.323993	0.32092
BRD4	NA	NA	0	NA	0	0	0	NA	Nuclear	Nuclear	Nuclear	Nuclear	Nuclear	0	0	No	No	No	No	NS	0.0640278	NS	NS	NS	NS	NS	NS	NS	NS	NS	0.0628606	-0.0667751	0.0820314	NS	NS	-0.139734	-0.14204	NS	NS	NS	NS	NS
BRD9	NA	NA	0	NA	NA	NA	0	NA	NA	Nuclear	Secretory	Nuclear	Nuclear	0	0	No	No	No	No	NS	0.10464	0.167597	NS	NS	NS	NS	0.0735418	0.0922828	0.0438301	NS	-0.146554	0.0787588	0.138083	NS	NS	-0.177619	-0.352103	NS	NS	-0.117378	-0.33769	-0.509359
BRF1	CINA	NA	0	NA	NA	0	NA	NA	NA	Unclassified	Secretory	Nuclear	Unclassified	0	0	No	No	No	No	NS	NS	NS	NS	-0.0959565	NS	NS	NS	NS	-0.0685749	NS	0.0969477	0.0555809	NS	NS	NS	0.196023	0.159783	NS	NS	NS	NS	NS
BRI3BP	NA	NA	0	NA	0	0	0	NA	Secretory	Secretory	Secretory	Secretory	Secretory	0	0	No	No	No	No	NS	NS	0.115008	NS	-0.101415	NS	NS	-0.0391133	NS	0.0561223	0.0397782	0.0307172	0.0300329	NS	NS	NS	NS	NS	NS	NS	NS	NS	NS
BRIX1	NA	NA	0	0	0	0	0	NA	Nuclear	Nuclear	Nuclear	Nuclear	Nuclear	0	0	No	No	No	No	0.0575925	0.0742992	0.173023	0.180877	0.102912	0.0888061	0.080164	0.0557211	0.0481554	0.127527	NS	-0.0460394	NS	-0.0404211	NS	0.0825999	0.127816	NS	NS	NS	0.127219	0.131705	0.0701366
BSDC1	NA	NA	0	NA	NA	0	0	NA	Cytosol	Cytosol	Cytosol	Cytosol	Cytosol	0	0	No	No	No	No	-0.100406	NS	-0.0843835	-0.0833618	NS	0.121847	NS	NS	0.0727205	NS	0.0727674	0.0931845	NS	0.0434534	NS	NS	NS	NS	NS	0.119057	0.15932	0.140406	0.330869
BSG	NA	NA	0	NA	0	0	0	NA	Secretory	Secretory	Secretory	Secretory	Secretory	0	0	No	No	No	No	NS	NS	NS	-0.121335	NS	NS	NS	-0.0758329	-0.0815325	-0.0522718	NS	-0.0393835	0.0376543	-0.115725	NS	NS	0.142113	0.238785	NS	NS	NS	0.0766835	0.238378
BSPRY	NA	NA	0	NA	0	NA	0	NA	NA	Secretory	Unclassified	Nuclear	Secretory	0	0	No	No	No	No	NS	NS	NS	NS	NS	NS	NS	NS	NS	NS	NS	0.0975292	0.0951016	0.226889	NA	NA	NA	NA	NA	NA	NA	NA	NA
BST2	NA	NA	0	NA	NA	0	0	NA	Secretory	Secretory	Secretory	Secretory	Secretory	0	0	No	NA	No	No	-0.30655	NS	-0.391625	-0.462347	NS	-0.271072	NS	-0.139257	-0.133632	-0.127376	-0.130845	-0.21863	-0.293389	-0.356225	NS	NS	-0.640041	-0.463459	-0.313063	-0.274797	NS	-0.59617	-0.498749
BTAF1	NA	NA	0	NA	0	0	0	NA	Nuclear	Unclassified	Nuclear	Nuclear	Nuclear	0	0	No	No	No	No	NS	NS	0.0893009	0.0759571	NS	NS	NS	0.043106	0.0495373	0.0572825	NS	0.030871	NS	NS	NS	0.0718842	0.0693197	NS	0.0695008	0.0708931	0.153682	0.137403	0.0839729
BTD	NA	NA	0	0	NA	NA	NA	NA	Nuclear	Nuclear	Unclassified	Nuclear	Nuclear	0	0	No	No	No	No	NS	NS	NS	-0.181345	NS	NS	NS	-0.172895	-0.186719	-0.11164	NS	0.284385	-0.174604	NS	NA	NA	NA	NA	NA	NA	NA	NA	NA
BUB3	NA	NA	0	0	0	0	0	NA	Nuclear	Nuclear	Nuclear	Nuclear	Nuclear	0	0	No	No	No	No	0.0715025	NS	0.0777221	0.139708	NS	NS	NS	NS	-0.0341246	0.0366009	NS	-0.0671803	-0.0644559	-0.126767	NS	NS	NS	-0.145604	NS	NS	NS	NS	-0.106622
BUD31	NA	NA	0	0	0	0	0	NA	Nuclear	Nuclear	Nuclear	Nuclear	Nuclear	0	0	No	No	No	No	NS	0.15758	0.0821548	0.153899	NS	0.221701	NS	NS	NS	NS	NS	-0.0938774	-0.121833	-0.0487783	NS	NS	0.341441	0.39104	0.214925	0.21403	0.240115	0.321801	0.228496
BYSL	NA	NA	0	NA	0	0	0	NA	Nuclear	Nuclear	Nuclear	Nuclear	Nuclear	0	0	No	No	No	No	NS	0.112361	0.102905	0.0732346	NS	0.0535536	NS	0.115277	0.102815	0.0731242	-0.0391584	-0.093623	-0.0322176	-0.0628616	NS	NS	0.132804	0.0971816	NS	NS	NS	NS	-0.0973024
BZW1	NA	NA	0	0	0	0	0	NA	Cytosol	Cytosol	Cytosol	Cytosol	Cytosol	0	0	No	No	No	No	NS	NS	-0.060789	-0.0479952	-0.0557518	-0.158841	-0.118675	0.0948083	0.125627	0.0719637	NS	-0.200214	-0.143867	-0.176323	NS	-0.116345	-0.304917	-0.394717	-0.200822	-0.184069	-0.326763	-0.541168	-0.630411
BZW2	NA	NA	0	0	0	0	0	NA	Cytosol	Cytosol	Cytosol	Cytosol	Cytosol	0	0	No	No	No	No	NS	NS	-0.0607337	-0.087324	-0.27249	NS	NS	NS	0.0378516	NS	NS	-0.0612437	0.0842951	0.124048	NS	NS	-0.214896	-0.366273	NS	NS	NS	-0.277725	-0.501639
C10orf76	NA	NA	0	NA	NA	0	0	NA	Cytosol	Cytosol	Cytosol	Cytosol	Cytosol	0	0	No	No	No	No	NS	NS	-0.128612	NS	NS	NS	NS	NA	NA	NA	NA	NA	NA	NA	NA	NA	NA	NA	NA	NA	NA	NA	NA
C11orf54	NA	NA	0	0	NA	0	0	NA	Cytosol	Cytosol	Cytosol	Cytosol	Cytosol	0	1	No	No	Cyto to NonCyto	No	NS	NS	-0.251545	NS	NS	NS	NS	NS	-0.083217	-0.133368	-0.0598168	0.196968	0.122984	0.122238	NS	NS	0.357322	0.419855	NS	NS	0.158297	0.324477	0.509133
C11orf58	NA	NA	0	NA	0	0	0	NA	NA	Cytosol	Nuclear	Cytosol	Nuclear	0	1	No	No	Cyto to NonCyto	No	NS	NS	NS	NS	NS	-0.0739358	NS	NS	NS	NS	0.0675116	0.0689251	0.0882675	0.100524	NS	NS	0.242538	0.491796	NS	NS	NS	0.28374	0.477638
C11orf68	NA	NA	0	NA	0	0	0	NA	Cytosol	Cytosol	Cytosol	Cytosol	Cytosol	0	0	No	No	No	No	NS	NS	-0.0942954	-0.0711186	0.0938471	0.0977452	NS	NS	NS	NS	NS	NS	-0.139667	NS	NS	NS	NS	0.339397	0.268494	0.265564	NS	0.305664	0.458225
C12orf10	NA	NA	0	0	0	0	0	NA	Cytosol	Cytosol	Cytosol	Cytosol	Cytosol	0	0	No	No	No	No	NS	NS	-0.10933	NS	NS	NS	NS	NA	NA	NA	NA	NA	NA	NA	NA	NA	NA	NA	NA	NA	NA	NA	NA
C12orf29	NA	NA	0	NA	0	0	NA	NA	Cytosol	Cytosol	Cytosol	Cytosol	Cytosol	0	0	No	No	No	No	NS	NS	NS	NS	-0.107709	NS	NS	NS	NS	NS	-0.127109	-0.247005	-0.200854	NS	NS	NS	-0.421756	-0.496821	NS	NS	NS	-0.444656	-0.584828
C12orf73	NA	NA	0	NA	NA	NA	0	NA	Mitochondria	Unclassified	Mitochondria	Mitochondria	Mitochondria	0	0	No	No	No	No	NS	NS	0.368951	0.190542	NS	NS	NS	NS	NS	NS	NS	NS	NS	NS	NS	-0.268429	-0.540478	NS	NS	NS	NS	-0.292939	NS
C15orf48	NA	NA	0	NA	NA	0	NA	NA	Mitochondria	Mitochondria	Mitochondria	Mitochondria	Mitochondria	0	1	No	No	No	Cyto to NonCyto	NA	NS	0.30371	0.626468	-0.300309	NS	NS	0.298801	0.414085	0.445056	0.438353	-0.485283	NS	0.202824	NS	0.557592	1.04552	1.48256	-0.479461	-0.505384	NS	0.587521	0.81957
C16orf58	NA	NA	0	NA	0	0	NA	NA	Secretory	Secretory	Secretory	Secretory	Secretory	0	0	No	No	No	No	NS	NS	NS	NS	-0.218589	NS	NS	NA	NA	NA	NA	NA	NA	NA	NA	NA	NA	NA	NA	NA	NA	NA	NA
C16orf62	NA	NA	0	NA	NA	0	0	NA	Cytosol	Cytosol	Cytosol	Cytosol	Cytosol	0	0	No	No	No	No	NS	NS	-0.0507595	NS	0.127705	NS	NS	NA	NA	NA	NA	NA	NA	NA	NA	NA	NA	NA	NA	NA	NA	NA	NA
C16orf70	NA	NA	0	NA	0	0	0	NA	Cytosol	Cytosol	Cytosol	Cytosol	Cytosol	0	0	No	No	No	No	NS	NS	-0.152356	NS	NS	NS	NS	NA	NA	NA	NA	NA	NA	NA	NA	NA	NA	NA	NA	NA	NA	NA	NA
C16orf91	NA	NA	0	NA	0	0	NA	NA	Mitochondria	Unclassified	Mitochondria	Mitochondria	Mitochondria	0	0	No	No	No	No	NA	NS	NS	NS	NS	NS	NS	NS	NS	NS	NS	NS	NS	NS	NS	NS	0.221254	0.413445	0.138357	0.130453	0.188055	0.305869	0.579067
C17orf62	NA	NA	0	NA	0	0	0	NA	Secretory	Secretory	Secretory	Secretory	Secretory	0	0	No	No	No	No	NS	NS	NS	NS	NS	NS	NS	NA	NA	NA	NA	NA	NA	NA	NA	NA	NA	NA	NA	NA	NA	NA	NA
C17orf75	CSSS	NA	0	0	0	0	0	Peptide-based	Cytosol	Cytosol	Cytosol	Cytosol	Cytosol	0	0	No	No	No	No	NS	NS	-0.103917	-0.0860369	NS	NS	NS	NS	NS	0.0587911	0.175015	-0.0389643	-0.0595823	-0.0965909	NS	NS	0.247844	0.319659	-0.107898	NS	NS	0.178657	0.284
C18orf25	NA	NA	0	NA	0	0	NA	NA	NA	Nuclear	Cytosol	Nuclear	Cytosol	0	0	No	No	No	No	NS	0.0983368	0.24542	NS	0.109	NS	NS	NS	NS	NS	NS	NS	-0.117486	-0.143737	NS	NS	NS	0.077826	0.0925133	0.103673	0.157137	0.137706	NS
C18orf32	NA	NA	0	0	NA	NA	NA	NA	Secretory	Secretory	Secretory	Secretory	Secretory	0	1	No	Cyto to NonCyto	No	No	NS	NS	0.314159	NS	NS	-0.145061	-0.149349	-0.0607566	-0.0656603	-0.114134	-0.160539	-0.0851657	0.100619	-0.0681052	NS	NS	-0.284788	NS	NS	NS	-0.311851	NS	0.363343
C18orf8	NA	NA	0	0	0	0	0	NA	Cytosol	Cytosol	Cytosol	Cytosol	Unclassified	0	0	No	No	No	No	NS	NS	NS	NS	NS	0.0583305	NS	NA	NA	NA	NA	NA	NA	NA	NA	NA	NA	NA	NA	NA	NA	NA	NA
C19orf33	NA	NA	0	NA	NA	0	NA	NA	Cytosol	Cytosol	Cytosol	Cytosol	Cytosol	0	0	No	No	No	No	NS	NS	NS	NS	NS	NS	NS	NS	NS	NS	NS	NA	NA	NA	NS	NS	NS	NS	NS	NS	-0.193858	NS	-0.167867
C1GALT1	NA	NA	0	NA	0	0	0	NA	Secretory	Secretory	Secretory	Secretory	Secretory	0	0	No	No	No	No	NS	NS	0.0930575	-0.126914	-0.212151	NS	NS	NS	0.0930446	NS	NS	0.132098	NS	NS	NS	0.236249	0.18023	0.205278	NS	NS	0.199468	0.197392	0.343628
C1GALT1C1	NA	NA	0	NA	0	NA	NA	NA	Secretory	Secretory	Secretory	Secretory	Secretory	0	0	No	No	No	No	NS	NS	NS	NS	NS	NS	NS	NS	NS	NS	NS	0.0934032	NS	NS	NS	NS	0.249766	0.185336	NS	NS	0.211583	0.30843	0.365383
C1orf116	NA	NA	0	NA	0	0	0	NA	Cytosol	Cytosol	Cytosol	Cytosol	Cytosol	0	0	No	No	No	No	-0.10451	0.548947	0.337294	0.260973	0.168584	0.310307	0.22839	0.482662	0.628093	0.333887	0.172666	-0.0971838	0.0890622	0.336711	NS	-0.538297	-0.704301	-1.23354	-0.17754	-0.216191	-0.603527	-0.808459	-1.16185
C1orf122	NA	NA	0	NA	NA	NA	0	NA	Cytosol	Cytosol	Cytosol	Unclassified	Cytosol	0	0	No	No	No	No	NS	0.184739	NS	NS	NS	NS	NS	NS	NS	NS	NS	-0.122384	NS	-0.130902	NS	NS	-0.206755	-0.231768	NS	NS	NS	NS	-0.249705
C1orf123	NA	NA	0	NA	0	0	0	NA	Cytosol	Cytosol	Cytosol	Cytosol	Cytosol	0	0	No	No	No	No	NS	NS	-0.16782	NS	NS	0.118589	NS	NA	NA	NA	NA	NA	NA	NA	NA	NA	NA	NA	NA	NA	NA	NA	NA
C1orf27	NA	NA	0	0	0	0	0	NA	Secretory	Secretory	Secretory	Secretory	Secretory	0	0	No	No	No	No	NS	NS	0.0741704	NS	NS	NS	NS	NA	NA	NA	NA	NA	NA	NA	NA	NA	NA	NA	NA	NA	NA	NA	NA
C1orf35	NA	NA	0	NA	NA	0	NA	NA	Nuclear	Nuclear	Nuclear	Nuclear	Nuclear	0	1	No	No	Cyto to NonCyto	No	NS	NS	NS	NS	NS	0.148387	NS	-0.122452	NS	NS	NS	NS	NS	0.127517	NS	NS	NS	NS	0.208241	NS	NS	NS	NS
C1QBP	NA	NA	0	0	0	0	0	NA	NA	Mitochondria	Nuclear	Mitochondria	Mitochondria	0	0	No	No	No	No	0.0403709	0.0400407	0.0722541	0.0547462	NS	0.082992	NS	NS	NS	NS	0.0907852	NS	0.0768104	0.0342844	NS	0.083535	0.210177	0.278489	NS	NS	NS	0.188312	0.315431
C21orf2	NA	NA	0	NA	0	NA	NA	NA	Cytosol	Cytosol	Cytosol	Cytosol	Cytosol	0	0	No	No	No	No	NS	NS	-0.138178	NS	NS	NS	NS	NA	NA	NA	NA	NA	NA	NA	NA	NA	NA	NA	NA	NA	NA	NA	NA
C2CD2	NA	NA	0	NA	NA	0	NA	NA	Secretory	Secretory	Unclassified	Secretory	Secretory	0	0	No	No	No	No	NS	NS	0.135251	NS	NS	NS	NS	NS	0.117458	NS	NS	0.218117	0.149763	0.171628	NS	NS	NS	NS	0.172217	0.192849	0.169391	0.106328	0.108457
C2CD5	NA	NA	0	0	0	NA	0	NA	NA	Cytosol	Secretory	Nuclear	Cytosol	0	0	No	No	No	No	NS	NS	-0.128312	-0.0837067	NS	NS	NS	-0.0664085	-0.0612948	NS	NS	NS	NS	-0.293415	NS	NS	0.111822	0.0910355	NS	NS	NS	NS	0.127991
C2orf69	NA	NA	0	NA	NA	0	NA	NA	Cytosol	Cytosol	Cytosol	Cytosol	Cytosol	0	0	No	No	No	No	NS	NS	NS	NS	NS	NS	NS	NS	NS	NS	NS	NS	NS	NS	NS	NS	NS	NS	NS	NS	NS	NS	NS
C2orf76	NA	NA	0	NA	0	NA	NA	NA	Cytosol	Cytosol	Cytosol	Cytosol	Cytosol	0	0	NA	No	No	No	NS	NS	-0.270987	NS	-0.141151	NS	-0.157488	NS	-0.071462	-0.171852	-0.100052	-0.0846175	-0.141921	-0.173929	NS	NS	NS	NS	0.310942	0.286568	NS	NS	-0.275867
C3	NA	NA	0	0	NA	NA	NA	NA	NA	Cytosol	Cytosol	Nuclear	Cytosol	0	0	No	No	No	No	NS	NS	-0.0992767	0.242635	0.240515	NS	NS	NS	NS	NS	0.137297	0.264044	0.182384	0.249956	NS	NS	NS	-0.229339	0.128067	0.104134	NS	0.117061	NS
C3orf38	NA	NA	0	NA	0	NA	0	NA	Cytosol	Cytosol	Cytosol	Cytosol	Cytosol	0	0	No	No	No	No	NS	NS	NS	NS	-0.0823856	NS	NS	NS	NS	NS	NS	-0.338336	NS	NS	NS	NS	NS	NS	-0.312311	-0.309756	-0.19733	-0.263439	-0.412706
C4orf36	NA	NA	0	0	NA	0	NA	NA	NA	NA	NA	NA	NA	0	0	NA	No	NA	NA	NS	NA	-0.283325	NA	NA	NA	NA	NA	NA	NA	NA	NA	NA	NA	NA	NA	NA	NA	NA	NA	NA	NA	NA
C5orf51	NA	NA	0	NA	0	0	0	NA	Cytosol	Cytosol	Cytosol	Cytosol	Cytosol	0	0	No	No	No	No	NS	NS	NS	-0.0890886	NS	NS	NS	NS	NS	NS	NS	0.0699297	NS	-0.132687	NA	NA	NA	NA	NA	NA	NA	NA	NA
C6orf106	NA	NA	0	NA	0	NA	0	NA	Cytosol	Cytosol	Cytosol	Cytosol	Cytosol	0	0	No	No	No	No	-0.337403	NS	-0.186222	NS	NS	NS	NS	NA	NA	NA	NA	NA	NA	NA	NA	NA	NA	NA	NA	NA	NA	NA	NA
C6orf203	NA	NA	0	0	NA	NA	NA	NA	Mitochondria	Unclassified	Unclassified	Mitochondria	Mitochondria	0	0	No	No	No	No	NS	NS	NS	NS	NS	0.143548	NS	NA	NA	NA	NA	NA	NA	NA	NA	NA	NA	NA	NA	NA	NA	NA	NA
C6orf47	NA	NA	0	NA	0	0	0	NA	Secretory	Secretory	Secretory	Secretory	Secretory	0	0	No	No	No	No	NS	NS	0.180761	NS	0.137944	NS	NS	NS	NS	NS	NS	0.0907742	NS	NS	NS	NS	-0.213584	NS	NS	NS	NS	NS	NS
C6orf89	NA	NA	0	NA	0	NA	0	NA	Secretory	Secretory	Secretory	Secretory	Secretory	0	0	No	No	No	No	NS	NS	0.215505	0.224402	NS	NS	NS	NS	NS	NS	NS	0.210919	0.109601	0.118046	NS	-0.273399	-0.498503	NS	0.235643	0.257368	NS	NS	0.376363
C7orf25	NA	NA	0	NA	NA	0	NA	NA	Cytosol	Cytosol	Cytosol	Cytosol	Cytosol	0	0	No	No	No	No	NS	NS	-0.151652	NS	NS	NS	NS	NS	NS	NS	NS	0.128543	-0.0758414	NS	NS	NS	NS	NS	NS	NS	NS	NS	NS
C7orf26	NA	NA	0	NA	0	0	NA	NA	Nuclear	Nuclear	Nuclear	Nuclear	Nuclear	0	0	No	No	No	No	NS	NS	0.0669307	NS	NS	NS	NS	NS	NS	NS	NS	NS	-0.0987874	-0.0957694	NA	NA	NA	NA	NA	NA	NA	NA	NA
C7orf50	NA	NA	0	0	0	0	0	NA	Nuclear	Nuclear	Nuclear	Nuclear	Nuclear	0	0	No	No	No	No	NS	NS	0.06898	NS	-0.0873195	NS	NS	-0.0481037	NS	NS	NS	NS	NS	0.0647205	NS	NS	NS	-0.109469	NS	NS	NS	NS	-0.131823
C8orf33	CSSP	NA	0	NA	0	NA	NA	NA	Nuclear	Nuclear	Nuclear	Nuclear	Unclassified	0	0	No	No	No	No	-0.408383	-0.0872329	NS	-0.232131	-0.10782	NS	NS	NS	NS	NS	NS	NS	-0.106125	-0.0856133	NS	NS	NS	NS	NS	NS	NS	NS	NS
C8orf37	CGKH	NA	0	NA	0	0	NA	NA	Cytosol	Cytosol	Cytosol	Cytosol	Cytosol	0	0	No	No	No	No	NS	NS	NS	NA	NS	NS	NS	NA	NA	NA	NA	NA	NA	NA	NA	NA	NA	NA	NA	NA	NA	NA	NA
C9orf64	CIYY	NA	0	0	0	0	0	Peptide-based	Cytosol	Cytosol	Cytosol	Cytosol	Cytosol	0	0	No	No	No	No	NS	-0.0482973	-0.206736	-0.09604	NS	NS	-0.125908	NS	-0.0873371	-0.107672	-0.119231	-0.109363	NS	-0.24592	NS	NS	0.239302	0.309661	NS	NS	NS	NS	0.0673439
CA2	CAAT	NA	0	0	NA	NA	0	NA	Cytosol	Cytosol	Cytosol	Cytosol	Cytosol	0	0	No	No	No	No	NS	NS	-0.12404	NS	0.108955	NS	NS	-0.0508036	-0.0828162	-0.130655	-0.171256	-0.084978	0.350055	-0.224911	NS	-0.130651	-0.138946	-0.121435	NS	NS	-0.116277	-0.223409	-0.280605
CAAP1	NA	NA	0	NA	0	0	0	NA	Nuclear	Nuclear	Nuclear	Nuclear	Nuclear	0	0	No	No	No	No	NS	NS	0.146165	NS	NS	0.0641758	NS	0.0573416	NS	NS	NS	NS	NS	NS	NS	NS	NS	0.185016	NS	NS	NS	0.140686	0.101899
CAB39	NA	NA	0	0	0	0	0	NA	Cytosol	Cytosol	Cytosol	Cytosol	Cytosol	0	0	No	No	No	No	0.0418682	0.0482807	-0.119709	0.10964	0.115303	0.053461	0.0833377	0.0895617	0.129669	0.0783761	0.0561115	NS	NS	-0.0542864	NS	-0.107845	-0.13687	-0.212768	NS	NS	NS	-0.130802	-0.137689
CAB39L	NA	NA	0	NA	0	0	0	NA	Cytosol	Cytosol	Cytosol	Cytosol	Cytosol	0	0	No	No	No	No	NS	NS	-0.134165	NS	-0.205074	NS	NS	NS	NS	0.0655451	NS	0.0583087	0.101978	-0.11048	NS	-0.256199	-0.246149	-0.315364	NS	NS	NS	-0.281597	-0.341657
CACTIN	NA	NA	0	NA	0	0	NA	NA	Nuclear	Nuclear	Nuclear	Nuclear	Nuclear	0	0	No	No	No	No	NS	NS	0.148326	NS	-0.0805856	-0.0657724	NS	NS	NS	NS	NS	-0.0560154	-0.039109	NS	NS	NS	NS	NS	NS	NS	NS	NS	NS
CACUL1	NA	NA	0	NA	0	NA	NA	NA	NA	Cytosol	Unclassified	Nuclear	Nuclear	0	0	No	No	No	No	NS	NS	NS	NS	NS	NS	NS	NS	NS	NS	NS	NS	-0.103428	NS	NS	NS	NS	NS	NS	NS	NS	NS	NS
CACYBP	NA	NA	0	0	0	0	0	NA	Cytosol	Cytosol	Cytosol	Cytosol	Cytosol	0	0	No	No	No	No	NS	-0.0501048	-0.104735	-0.168103	-0.0998692	NS	NS	NS	NS	0.0342811	-0.0825771	-0.138377	-0.0625	-0.0835508	NS	NS	-0.125224	-0.254574	NS	0.0785218	NS	-0.220296	-0.434849
CAD	NA	NA	0	0	0	0	0	NA	Cytosol	Cytosol	Cytosol	Cytosol	Cytosol	0	0	No	No	No	No	-0.0349965	-0.0416072	-0.172066	-0.124833	-0.0977613	NS	NS	NS	NS	NS	-0.0294663	-0.129058	-0.0668147	-0.28694	NS	NS	NS	NS	NS	NS	NS	-0.118421	-0.279062
CADM1	NA	NA	0	0	NA	NA	NA	NA	NA	Mitochondria	Secretory	Secretory	Unclassified	0	0	No	No	No	NA	-0.20276	NS	NS	NA	-0.294398	NS	NS	NA	NA	NA	NA	NA	NA	NA	NA	NA	NA	NA	NA	NA	NA	NA	NA
CADM4	NA	NA	0	NA	0	NA	NA	NA	Secretory	Unclassified	Secretory	Secretory	Unclassified	0	0	No	No	No	No	NS	NS	-0.141012	-0.300826	NS	NS	NS	NS	NS	NS	NS	NS	0.0944358	NS	NS	NS	-0.25405	-0.337619	NS	NS	NS	NS	NS
CADPS	NA	NA	0	0	NA	NA	NA	NA	Cytosol	Cytosol	Missing	Missing	Missing	0	0	No	No	NA	NA	NS	NA	NA	NA	NA	NA	NA	NA	NA	NA	NA	NA	NA	NA	NA	NA	NA	NA	NA	NA	NA	NA	NA
CADPS2	NA	NA	0	0	NA	NA	NA	NA	Cytosol	Cytosol	Cytosol	Cytosol	Cytosol	0	0	No	No	No	No	NS	NS	-0.21991	NS	-0.508677	NS	-0.177734	NS	NS	-0.144203	-0.272183	NS	-0.0966845	NS	NS	0.188083	NS	-0.288452	NS	NS	0.42393	NS	-0.251328
CALB1	NA	NA	0	NA	0	NA	NA	NA	Cytosol	Cytosol	Cytosol	Missing	Cytosol	0	0	No	No	NA	NA	NS	NS	NA	NA	0.250891	NS	NS	NS	NS	NS	NS	-0.381162	-0.289975	-0.266627	NA	NA	NA	NA	NA	NA	NA	NA	NA
CALB2	NA	NA	0	0	0	0	0	NA	Cytosol	Cytosol	Cytosol	Cytosol	Cytosol	0	0	No	No	No	No	NS	NS	-0.0806611	-0.2234	0.246758	NS	NS	NS	NS	0.147349	0.201124	0.295586	0.601486	NS	NS	NS	NS	NS	0.189061	0.212076	0.289007	0.269201	0.362994
CALCOCO1	NA	NA	0	NA	0	0	NA	NA	Cytosol	Cytosol	Cytosol	Cytosol	Cytosol	0	0	No	No	No	No	-0.123963	NS	-0.464659	-0.349285	0.213498	0.177114	NS	0.0589852	NS	0.0970588	0.185728	-0.0996565	NS	-0.237666	NS	0.248468	0.376857	0.635651	-0.215774	-0.215176	NS	0.520668	0.632614
CALCOCO2	CHSL	NA	0	0	0	0	0	NA	Cytosol	Cytosol	Cytosol	Cytosol	Cytosol	0	0	No	No	No	No	-0.237863	NS	-0.483735	-0.45117	NS	NS	NS	0.167328	0.152281	0.236108	0.0813987	-0.283297	0.0466907	-0.138979	NS	0.246288	0.692476	0.902092	-0.151277	-0.193303	0.249869	0.642008	0.645644
CALD1	NA	NA	0	NA	0	0	0	NA	Cytosol	Cytosol	Cytosol	Cytosol	Cytosol	0	0	No	No	No	No	NS	0.266449	0.254245	0.184038	0.121998	0.174432	NS	NS	-0.0417219	-0.105236	-0.0536926	NS	0.142948	-0.178537	NS	NS	-0.200995	-0.163804	NS	NS	NS	-0.0835046	-0.0804266
CALU	NA	NA	0	NA	0	0	0	NA	Nuclear	Nuclear	Nuclear	Nuclear	Nuclear	0	0	No	No	No	No	NS	NS	NS	-0.142792	-0.0905237	NS	NS	NS	NS	0.0505694	0.0320245	0.0374811	-0.0562587	-0.162384	NS	0.0819019	0.184133	0.375282	0.0670526	0.0780236	0.124434	0.252357	0.376609
CAMK1	NA	NA	0	NA	NA	0	NA	NA	Cytosol	Cytosol	Cytosol	Cytosol	Cytosol	0	0	No	No	No	No	NS	NS	-0.169544	-0.104721	NS	NS	NS	NS	NS	-0.0904259	-0.0934707	NS	-0.0975577	0.131837	NS	NS	NS	NS	0.272484	0.220657	NS	NS	NS
CAMK1D	NA	NA	0	NA	0	0	NA	NA	Cytosol	Cytosol	Cytosol	Cytosol	Cytosol	0	0	No	No	No	No	NS	NS	NS	NS	-0.184822	NS	NS	NA	NA	NA	NA	NS	NS	0.180624	NA	NA	NA	NA	NA	NA	NA	NA	NA
CAMKK2	NA	NA	0	NA	NA	0	NA	NA	Cytosol	Cytosol	Cytosol	Cytosol	Cytosol	0	0	No	No	No	No	NS	-0.0804689	-0.126632	NS	NS	0.149318	NS	NS	0.0770004	0.0730389	NS	0.151293	NS	0.177315	NS	NS	NS	NS	0.143747	0.21961	0.364227	0.228375	0.15435
CAMLG	NA	NA	0	NA	0	NA	0	NA	Secretory	Secretory	Secretory	Secretory	Secretory	0	0	No	No	No	No	NS	0.0769231	0.0796918	NS	0.158718	NS	NS	NS	NS	NS	0.0789919	0.210625	0.12808	0.152105	NS	NS	0.554058	0.921552	0.371331	0.406222	0.343689	0.621913	0.790582
CAMSAP1	NA	NA	0	NA	NA	0	0	NA	Cytosol	Cytosol	Cytosol	Cytosol	Cytosol	0	0	No	No	No	No	NS	NS	NS	NS	NS	0.091305	NS	0.0511922	0.0662273	0.0959315	0.056745	0.0721432	NS	0.0747609	NS	NS	-0.191687	-0.139574	0.081536	0.111681	0.0694262	NS	-0.0988766
CAMSAP2	NA	NA	0	NA	NA	0	0	NA	Cytosol	Cytosol	Cytosol	Cytosol	Cytosol	0	0	No	No	No	No	NS	0.0974185	NS	NS	NS	NS	NS	0.0874084	0.0841621	0.0629575	NS	0.229195	0.222252	0.17525	NS	NS	-0.181509	-0.21102	0.264003	0.277721	0.180137	NS	NS
CAMSAP3	NA	NA	0	NA	0	NA	0	NA	Cytosol	Cytosol	Cytosol	Cytosol	Cytosol	0	0	No	No	No	No	NS	NS	-0.167684	-0.0896171	-0.0985669	NS	NS	NS	NS	NS	NS	NS	0.0763775	0.0811268	NS	NS	NS	NS	NS	-0.0973424	-0.145602	-0.140306	-0.129707
CANT1	NA	NA	0	NA	NA	NA	0	NA	Secretory	Secretory	Secretory	Secretory	Secretory	0	0	No	No	No	No	-0.07411	-0.0873142	NS	-0.106083	NS	NS	NS	NS	NS	NS	NS	0.141295	NS	NS	NS	NS	-0.110676	-0.0809579	NS	NS	NS	NS	0.10456
CANX	NA	NA	0	0	0	0	0	NA	Secretory	Secretory	Secretory	Secretory	Secretory	0	0	No	No	No	No	0.0487111	NS	0.0613334	NS	-0.094782	NS	NS	NS	0.027226	NS	NS	0.184594	0.217421	0.0835613	NS	0.0870992	0.161826	0.29936	0.140016	0.146713	0.226354	0.347957	0.45231
CAP1	NA	NA	0	0	0	0	0	NA	Cytosol	Cytosol	Cytosol	Cytosol	Cytosol	0	0	No	No	No	No	NS	0.0918418	-0.125745	-0.0729754	0.0845667	NS	NS	NS	NS	NS	NS	-0.0547613	-0.0811244	-0.0413887	NS	NS	NS	NS	NS	NS	NS	NS	-0.106863
CAP2	NA	NA	0	NA	0	0	NA	NA	Cytosol	Missing	Cytosol	Cytosol	Cytosol	0	0	NA	No	No	No	NA	NS	-0.146789	NS	NS	0.0972303	NS	NS	NS	0.0592507	0.074381	NS	NS	0.183298	NS	NS	NS	NS	NS	NS	NS	NS	-0.0807771
CAPG	NA	NA	0	0	NA	0	0	NA	Cytosol	Cytosol	Cytosol	Cytosol	Cytosol	0	0	No	No	No	No	NS	NS	-0.12736	-0.0924166	NS	NS	NS	NS	NS	NS	0.0855993	-0.13314	0.036835	0.092728	NS	NS	NS	NS	-0.121479	-0.099237	-0.197053	-0.145511	-0.249205
CAPN1	NA	NA	0	0	0	0	0	NA	Cytosol	Cytosol	Cytosol	Cytosol	Cytosol	0	0	No	No	No	No	NS	-0.0497801	-0.214389	-0.091657	NS	NS	-0.0548643	NS	NS	-0.0636264	-0.0839099	NS	-0.202573	0.114481	NS	NS	NS	-0.195594	NS	NS	NS	NS	-0.178163
CAPN15	NA	NA	0	NA	0	0	0	NA	Cytosol	Cytosol	Cytosol	Cytosol	Cytosol	0	0	No	No	No	No	NS	NS	NS	NS	-0.125836	-0.0976703	-0.151038	NS	NS	-0.045309	-0.212298	NS	-0.0713221	NS	NS	NS	NS	NS	NS	NS	NS	-0.17246	-0.271608
CAPN2	NA	NA	0	0	0	0	0	NA	Cytosol	Cytosol	Cytosol	Cytosol	Cytosol	0	0	No	No	No	No	NS	NS	-0.219076	-0.0805513	NS	0.0509662	NS	0.0733431	0.0455671	NS	NS	-0.0893283	NS	NS	NS	NS	NS	-0.177289	NS	NS	-0.0974041	-0.141463	-0.243596
CAPN5	NA	NA	0	0	NA	0	0	NA	Secretory	Secretory	Secretory	Secretory	Secretory	0	0	No	NA	No	No	NS	NS	NS	NS	NS	-0.35711	-0.399803	-0.115004	-0.169636	-0.291955	-0.30199	0.0385797	-0.103842	0.276111	NS	-0.189388	-0.206351	-0.331162	NS	-0.110554	-0.221018	-0.182163	NS
CAPN7	NA	NA	0	0	0	0	0	NA	Cytosol	Cytosol	Cytosol	Cytosol	Cytosol	0	0	No	No	No	No	NS	0.0622887	-0.153643	-0.175038	NS	NS	NS	NS	NS	NS	-0.0422002	0.0626694	-0.0721199	-0.0800742	NS	NS	NS	NS	NS	NS	NS	NS	NS
CAPN8	CVLV	NA	0	0	NA	NA	NA	NA	Cytosol	Cytosol	Missing	Missing	Missing	0	0	No	NA	NA	No	0.0792396	NA	NA	NS	NA	NA	NA	NA	NA	NA	NA	NA	NA	NA	NA	NA	NA	NA	NA	NA	NA	NA	NA
CAPN9	NA	NA	0	0	NA	NA	NA	NA	Cytosol	Cytosol	Missing	Missing	Missing	0	0	No	NA	NA	NA	NS	NS	NA	NA	NA	NA	NA	NA	NA	NA	NA	NA	NA	NA	NA	NA	NA	NA	NA	NA	NA	NA	NA
CAPNS1	NA	NA	0	0	0	0	0	NA	Cytosol	Cytosol	Cytosol	Cytosol	Cytosol	0	0	No	No	No	No	-0.0410924	NS	-0.218402	-0.132062	NS	0.165121	NS	NS	NS	NS	NS	-0.0542224	NS	NS	NS	-0.0796273	-0.113745	-0.238093	NS	NS	-0.102404	-0.157584	-0.235793
CAPRIN1	NA	NA	0	0	0	0	0	NA	Nuclear	Nuclear	Nuclear	Nuclear	Nuclear	0	0	No	No	No	No	NS	0.194528	0.161327	0.0588141	NS	NS	NS	0.0360026	0.0547562	0.0364521	NS	-0.170015	-0.0947398	NS	NS	0.121683	-0.146939	-0.282856	-0.0839157	NS	NS	-0.302565	-0.3546
CAPS	NA	NA	0	NA	NA	0	0	NA	Cytosol	Cytosol	Cytosol	Cytosol	Cytosol	0	1	No	No	Cyto to NonCyto	No	NA	NS	-0.243522	-0.0577176	NS	-0.283718	NS	-0.0994228	-0.153577	-0.394469	-0.422448	-0.24526	-0.586108	-0.128636	NS	NS	NS	0.266636	0.138667	NS	NS	NS	NS
CAPZA1	NA	NA	0	0	0	0	0	NA	Cytosol	Cytosol	Cytosol	Cytosol	Cytosol	0	0	No	No	No	No	NS	NS	-0.0524062	-0.0562558	NS	NS	NS	NS	NS	NS	NS	NS	NS	0.0510992	NS	NS	NS	0.0600639	0.0772786	0.0675983	0.121921	0.0864805	NS
CAPZA2	CFYF	NA	0	0	0	0	0	NA	Cytosol	Cytosol	Cytosol	Cytosol	Cytosol	0	0	No	No	No	No	NS	NS	-0.0416105	-0.0526729	NS	0.069235	NS	NS	NS	NS	NS	0.0897913	0.0630118	0.103786	NS	NS	0.0893901	NS	NS	NS	NS	0.108727	0.119854
CAPZB	NA	NA	0	0	0	0	0	NA	Cytosol	Cytosol	Cytosol	Cytosol	Cytosol	0	0	No	No	No	No	NS	NS	-0.0749729	-0.0529333	NS	NS	NS	NS	NS	NS	NS	0.0338823	0.0354413	0.068945	NS	0.105027	NS	0.106584	0.116816	0.102935	0.140163	0.131623	0.0976124
CARD10	NA	NA	0	0	NA	NA	NA	NA	Cytosol	Cytosol	Cytosol	Cytosol	Cytosol	0	0	No	No	No	No	NS	0.295301	0.797202	0.528564	NS	NS	NS	0.281989	0.258018	NS	NS	0.0650279	0.11669	0.244017	NS	-0.250811	-0.364864	NS	NS	NS	-0.528742	-0.239631	NS
CARD19	NA	NA	0	NA	NA	NA	0	NA	Mitochondria	Unclassified	Mitochondria	Mitochondria	Mitochondria	0	0	No	No	No	No	NS	-0.149472	NS	0.132613	NS	NS	NS	NS	NS	NS	NS	0.123166	0.134592	0.173375	NA	NA	NA	NA	NA	NA	NA	NA	NA
CARHSP1	NA	NA	0	NA	0	0	0	NA	Cytosol	Cytosol	Cytosol	Cytosol	Cytosol	0	0	No	No	No	No	NS	NS	-0.148575	-0.179148	NS	NS	NS	0.0663179	NS	NS	NS	NS	NS	NS	NS	NS	0.171033	NS	NS	NS	0.168831	NS	NS
CARM1	CLPG	NA	0	0	0	0	0	NA	Cytosol	Cytosol	Cytosol	Cytosol	Cytosol	0	0	No	No	No	No	0.0534084	NS	NS	NS	NS	0.0555154	NS	NS	NS	NS	NS	NS	NS	0.0947084	NS	NS	NS	NS	NS	NS	NS	NS	NS
CARMIL1	NA	NA	0	NA	0	0	0	NA	Cytosol	Cytosol	Cytosol	Cytosol	Cytosol	0	0	No	No	No	No	NS	NS	-0.0749027	-0.124914	NS	NS	NS	NS	-0.0840482	-0.146625	-0.146988	-0.0896896	NS	NS	NS	NS	-0.116026	-0.259089	NS	NS	-0.0947746	-0.214307	-0.349464
CARS	NA	NA	0	0	0	0	0	NA	Cytosol	Cytosol	Cytosol	Cytosol	Cytosol	0	0	No	No	No	No	NS	0.040772	-0.142992	NS	0.066743	0.137272	0.0627985	NA	NA	NA	NA	NA	NA	NA	NA	NA	NA	NA	NA	NA	NA	NA	NA
CARS2	NA	NA	0	0	0	0	0	NA	NA	Nuclear	Nuclear	Mitochondria	Unclassified	0	0	No	No	No	No	NS	NS	0.0667328	0.108363	NS	NS	NS	-0.0422737	NS	NS	NS	0.0717497	0.13809	0.049125	NS	NS	NS	NS	NS	NS	NS	0.084042	0.122421
CASK	NA	NA	0	0	0	0	0	NA	NA	Secretory	Secretory	Unclassified	Mitochondria	0	0	No	No	No	No	NS	NS	NS	NS	NS	NS	NS	NS	-0.0541806	-0.0474852	NS	NS	0.0768578	0.105112	NS	NS	0.0802498	0.180297	NS	-0.0974692	NS	0.102537	0.191591
CASP10	NA	NA	0	NA	0	0	0	NA	Cytosol	Cytosol	Cytosol	Cytosol	Cytosol	0	0	NA	No	No	No	NA	-0.0774301	-0.180467	NS	NS	NS	NS	NS	NS	-0.0814077	-0.106167	NS	-0.144734	-0.242878	NS	0.318192	0.476689	0.274184	NS	NS	0.470232	0.407532	0.270046
CASP14	NA	NA	0	NA	NA	NA	0	NA	Cytosol	Unclassified	Cytosol	Unclassified	Unclassified	0	0	No	NA	NA	No	NS	NS	NA	NS	NS	NS	NS	NS	NS	NS	NS	NS	NS	NS	NS	NS	NS	NS	NS	NS	NS	NS	NS
CASP3	NA	NA	0	0	0	0	0	NA	Cytosol	Cytosol	Cytosol	Cytosol	Cytosol	0	0	No	No	No	No	NS	NS	-0.12713	-0.11933	NS	NS	-0.0573627	NS	-0.0795783	-0.105068	-0.079955	-0.103999	-0.090991	0.0472798	NS	NS	NS	NS	-0.110327	-0.150272	-0.112397	-0.17089	-0.305836
CASP4	NA	NA	0	NA	0	NA	0	NA	Cytosol	Cytosol	Cytosol	Cytosol	Cytosol	0	0	No	No	No	No	NS	NS	NS	NS	NS	-0.0775072	-0.073753	0.0911854	0.0693511	NS	NS	NS	NS	-0.104935	NS	0.643256	0.484356	0.301848	NS	NS	0.663714	0.353414	0.236289
CASP6	NA	NA	0	0	0	0	0	NA	Cytosol	Cytosol	Cytosol	Cytosol	Cytosol	0	0	No	No	No	No	NS	NS	-0.142457	-0.0782493	NS	-0.133573	-0.124655	NS	-0.0630855	-0.0492286	-0.0487773	0.0365597	0.0415057	NS	NS	NS	NS	NS	NS	NS	NS	NS	-0.0785965
CASP7	NA	NA	0	NA	0	0	0	NA	Cytosol	Cytosol	Cytosol	Cytosol	Cytosol	0	0	No	No	No	No	NS	NS	-0.0819488	NS	NS	-0.111122	NS	NS	NS	NS	NS	-0.0788357	-0.547977	NS	NS	0.653781	0.772001	0.621385	NS	NS	0.809122	0.699465	0.555633
CASP8	NA	NA	0	NA	0	0	0	NA	Cytosol	Cytosol	Cytosol	Cytosol	Cytosol	0	0	No	No	No	No	NS	-0.0776648	-0.215606	-0.0619088	NS	NS	NS	NS	NS	NS	0.0567831	-0.0595309	-0.100959	NS	NS	0.352992	0.455853	0.357357	NS	NS	0.322703	0.381661	0.248624
CAST	NA	NA	0	NA	0	0	0	NA	Cytosol	Cytosol	Cytosol	Cytosol	Cytosol	0	0	No	No	No	No	NS	NS	-0.119842	-0.0451714	NS	NS	NS	0.0322506	0.0302344	0.030707	0.0513094	-0.0487244	-0.0611628	NS	NS	NS	0.176211	0.194016	NS	NS	NS	0.0860403	NS
CASTOR2	NA	NA	0	NA	0	NA	NA	NA	Cytosol	Cytosol	Cytosol	Cytosol	Cytosol	0	0	No	No	No	No	NS	NS	-0.165609	NS	-0.15479	NS	NS	NS	-0.0770632	-0.0809511	NS	NS	0.0562349	NS	NS	NS	-0.246507	NS	NS	NS	-0.327659	-0.215948	NS
CAT	NA	NA	0	0	0	0	0	NA	NA	Secretory	Nuclear	Secretory	Secretory	0	0	No	No	No	No	NS	NS	NS	0.0438192	NS	-0.10649	NS	-0.0366687	-0.0462568	-0.0728008	-0.0347248	0.0706104	NS	0.139196	NS	NS	NS	NS	NS	-0.0572934	NS	NS	0.144163
CAV1	NA	NA	0	NA	0	0	0	NA	Secretory	Unclassified	Secretory	Secretory	Secretory	0	0	No	No	No	No	NS	NS	0.0717215	NS	0.0555965	NS	NS	NS	NS	NS	0.173397	-0.157724	NS	NS	NS	NS	NS	NS	NS	-0.123624	-0.196178	-0.232405	-0.200768
CAVIN2	NA	NA	0	NA	NA	NA	0	NA	NA	Nuclear	Unclassified	Secretory	Secretory	0	0	NA	No	No	No	NA	NS	NS	NS	0.16608	NS	0.23279	0.160624	0.282741	0.229	0.245182	-0.189868	NS	0.1746	NS	-0.263473	-0.49532	-0.562759	NS	NS	-0.416058	-0.568212	-0.605334
CBFB	NA	NA	0	NA	0	0	0	NA	Cytosol	Cytosol	Cytosol	Cytosol	Cytosol	0	0	No	No	No	No	NS	NS	-0.0879774	NS	0.0624499	NS	NS	NS	NS	NS	NS	NS	NS	NS	NS	NS	NS	NS	NS	NS	0.158568	NS	NS
CBL	NA	NA	0	NA	0	NA	NA	NA	Cytosol	Cytosol	Cytosol	Cytosol	Cytosol	0	0	No	No	No	No	-0.132777	NS	-0.143858	-0.15631	-0.0557112	NS	NS	NS	NS	NS	-0.0615194	-0.0997853	NS	0.0831175	NS	NS	NS	0.106631	-0.175891	-0.105053	-0.130111	-0.130862	-0.0937289
CBLB	NA	NA	0	NA	NA	0	NA	NA	Cytosol	Cytosol	Cytosol	Cytosol	Cytosol	0	0	No	No	No	No	NS	NS	-0.0637859	NS	NS	NS	NS	NS	0.0800387	NS	NS	NS	NS	NS	NS	0.208608	0.555594	0.913253	NS	NS	0.171324	0.512044	0.654239
CBR1	CGVS	NA	0	0	0	0	0	NA	Cytosol	Cytosol	Cytosol	Cytosol	Cytosol	0	0	No	No	No	No	NS	NS	-0.174794	-0.0977237	NS	NS	NS	NS	-0.0466045	-0.0390044	NS	0.0335534	0.0606644	-0.0404144	NS	0.083549	0.128802	0.0930705	NS	NS	0.139764	0.167386	0.157826
CBR3	NA	NA	0	NA	0	NA	NA	NA	Cytosol	Cytosol	Cytosol	Cytosol	Cytosol	0	1	No	No	Cyto to NonCyto	No	NS	NS	-0.205417	-0.159666	NS	NS	NS	0.104848	NS	NS	0.0914353	NS	NS	0.156017	NS	0.500349	0.581386	0.445514	NS	NS	0.436373	0.410791	0.355668
CBR4	NA	NA	0	NA	NA	0	0	NA	NA	Unclassified	Nuclear	Mitochondria	Unclassified	0	0	No	No	No	No	0.155833	NS	NS	NS	NS	0.252796	NS	NS	NS	NS	NS	0.113682	0.141114	0.160306	NS	NS	NS	0.282948	NS	NS	NS	NS	0.328568
CBX1	NA	NA	0	NA	0	0	0	NA	Nuclear	Nuclear	Nuclear	Nuclear	Nuclear	0	0	No	No	No	No	NS	NS	0.0718733	NS	NS	NS	NS	-0.109093	-0.0605679	NS	0.0984147	NS	0.0898925	0.0395991	NS	NS	NS	NS	NS	NS	0.140915	NS	NS
CBX3	NA	NA	0	0	0	0	0	NA	Nuclear	Nuclear	Nuclear	Nuclear	Nuclear	0	0	No	No	No	No	-0.0936429	NS	NS	NS	-0.0729834	NS	NS	-0.0361852	NS	0.0362956	0.0808438	-0.0752209	-0.232594	NS	NS	NS	-0.176599	-0.221382	NS	NS	NS	-0.135691	-0.201398
CBX5	NA	NA	0	0	0	0	0	NA	Nuclear	Nuclear	Nuclear	Nuclear	Nuclear	0	0	No	No	No	No	-0.0985369	NS	NS	NS	-0.0632126	-0.0922864	-0.0881075	-0.103948	-0.116037	-0.0817446	-0.0573478	0.118147	-0.0838119	NS	NS	NS	-0.150888	-0.116591	0.150309	0.127992	0.164902	NS	NS
CC2D1B	NA	NA	0	NA	0	0	0	NA	Cytosol	Cytosol	Cytosol	Cytosol	Cytosol	0	0	No	No	No	No	NS	-0.0361374	-0.0583588	-0.0929057	NS	NS	NS	NS	NS	NS	NS	NS	-0.0339464	NS	NS	0.124072	0.126551	0.180947	NS	NS	0.125579	0.151474	0.201104
CCAR1	NA	NA	0	0	0	0	0	NA	Nuclear	Nuclear	Nuclear	Nuclear	Nuclear	0	0	No	No	No	No	NS	NS	0.0573156	NS	NS	NS	NS	-0.0338191	NS	-0.0453397	NS	-0.0350024	NS	-0.120677	NS	NS	0.108526	0.17856	NS	NS	NS	0.0722136	0.108129
CCAR2	NA	NA	0	0	0	0	0	NA	Nuclear	Nuclear	Nuclear	Nuclear	Nuclear	0	0	No	No	No	No	0.0362254	NS	0.125029	0.0825335	NS	NS	NS	NS	NS	NS	0.0450888	0.0475578	0.0360411	NS	NS	NS	NS	NS	NS	NS	NS	NS	0.103195
CCDC12	CDSD	NA	0	NA	NA	0	NA	NA	Nuclear	Nuclear	Nuclear	Nuclear	Nuclear	0	1	No	No	Cyto to NonCyto	No	NS	0.0710876	0.266523	NS	NS	0.0677048	NS	NS	NS	NS	NS	NS	NS	0.0776241	NS	NS	NS	NS	0.125724	0.141966	0.152674	0.166011	NS
CCDC127	NA	NA	0	NA	NA	0	NA	NA	Mitochondria	Mitochondria	Mitochondria	Mitochondria	Mitochondria	0	0	No	No	No	No	NS	-0.0851618	NS	NS	NS	NS	NS	NS	NS	NS	0.116908	0.0706974	NS	NS	NS	NS	0.177727	0.241192	NS	NS	NS	0.105403	0.370109
CCDC167	NA	NA	0	NA	0	NA	0	NA	Secretory	Secretory	Secretory	Secretory	Secretory	0	0	No	No	No	No	NS	NS	NS	NS	-0.135925	-0.165191	NS	-0.0765561	NS	NS	-0.146981	-0.0981075	0.133738	-0.0763776	NS	NS	-0.409244	-0.369137	NS	NS	NS	-0.301675	-0.485657
CCDC22	NA	NA	0	0	0	0	0	NA	Cytosol	Cytosol	Cytosol	Cytosol	Cytosol	0	0	No	No	No	No	NS	NS	-0.0801877	NS	0.0693681	NS	NS	NS	NS	NS	NS	0.112791	-0.0561969	NS	NS	-0.134841	-0.108392	NS	NS	NS	NS	NS	0.136803
CCDC25	NA	NA	0	NA	0	NA	0	NA	Cytosol	Cytosol	Cytosol	Cytosol	Cytosol	0	0	No	No	No	No	NS	NS	-0.123464	-0.154896	-0.0852174	NS	NS	NS	NS	NS	NS	-0.0407863	NS	-0.148873	NS	NS	NS	NS	NS	NS	NS	NS	-0.134966
CCDC43	NA	NA	0	NA	0	0	0	NA	Cytosol	Cytosol	Cytosol	Cytosol	Cytosol	0	0	No	No	No	No	-0.117484	NS	-0.216664	-0.17154	-0.0588252	NS	NS	NS	NS	-0.0628232	NS	0.0633864	-0.192677	NS	NS	NS	NS	0.144595	0.2367	0.298851	0.262898	NS	0.15927
CCDC50	NA	NA	0	NA	0	NA	NA	NA	Cytosol	Cytosol	Cytosol	Cytosol	Cytosol	0	0	No	No	No	No	NS	0.0766118	NS	-0.0995006	NS	NS	NS	0.0364519	NS	-0.0902262	-0.110781	0.111461	0.193634	NS	NS	NS	0.120665	NS	NS	NS	NS	NS	NS
CCDC51	NA	NA	0	NA	0	0	0	NA	Mitochondria	Mitochondria	Mitochondria	Mitochondria	Mitochondria	0	0	No	No	No	No	NS	NS	NS	NS	-0.0713031	NS	NS	NS	NS	NS	NS	NS	NS	0.0687253	NS	NS	0.130812	0.0999009	NS	NS	-0.130395	NS	0.118719
CCDC58	NA	NA	0	0	0	0	0	NA	Nuclear	Nuclear	Nuclear	Nuclear	Nuclear	0	0	No	No	No	No	NS	NS	0.0799596	NS	NS	NS	NS	NA	NA	NA	NA	NA	NA	NA	NA	NA	NA	NA	NA	NA	NA	NA	NA
CCDC6	NA	NA	0	NA	0	0	0	NA	Cytosol	Cytosol	Cytosol	Cytosol	Cytosol	0	0	No	No	No	No	NS	NS	-0.100337	-0.0572121	NS	0.0434601	NS	NS	NS	NS	NS	-0.0574774	NS	-0.0728435	NS	NS	0.0912291	0.104673	NS	NS	NS	NS	NS
CCDC85C	NA	NA	0	NA	0	NA	0	NA	Cytosol	Cytosol	Cytosol	Cytosol	Cytosol	0	0	No	No	No	No	-0.387745	NS	NS	-0.278714	NS	NS	0.0834146	NS	NS	NS	NS	0.195355	0.135872	0.228352	NS	0.317358	NS	-0.21632	0.42172	0.314375	0.601417	NS	NS
CCDC86	NA	NA	0	NA	NA	0	NA	NA	Nuclear	Nuclear	Nuclear	Nuclear	Nuclear	0	0	No	No	No	No	0.0808809	0.218981	0.208313	0.335127	NS	NS	NS	0.0681832	0.0826967	0.0621573	-0.0929314	-0.1192	-0.0486608	NS	NS	NS	NS	NS	NS	NS	NS	-0.224759	-0.259716
CCDC90B	NA	NA	0	NA	0	0	0	NA	Mitochondria	Mitochondria	Mitochondria	Mitochondria	Mitochondria	0	0	No	No	No	No	0.0738829	-0.0665752	0.0696453	0.0921768	NS	0.0954419	NS	NS	NS	NS	0.0857311	0.101381	0.152289	0.055624	NS	NS	NS	0.225698	NS	NS	NS	0.176678	0.432638
CCDC91	NA	NA	0	NA	0	NA	0	NA	Cytosol	Cytosol	Cytosol	Cytosol	Cytosol	0	0	No	No	No	No	NS	-0.06619	NS	-0.108555	NS	NS	NS	NS	NS	NS	NS	0.199065	0.140741	0.196185	NS	NS	0.201337	0.306546	NS	0.104312	0.175709	0.291408	0.41642
CCDC93	NA	NA	0	NA	NA	0	0	NA	Cytosol	Cytosol	Cytosol	Cytosol	Cytosol	0	0	No	No	No	No	NS	NS	-0.0921017	NS	0.0534386	NS	NS	NS	NS	NS	0.0534363	0.153774	NS	0.0419512	NS	-0.0899126	NS	NS	0.0759231	0.0872748	NS	0.0830992	0.166938
CCDC94	NA	NA	0	NA	NA	0	NA	NA	Nuclear	Nuclear	Nuclear	Nuclear	Nuclear	0	0	No	No	No	No	NS	0.0831331	0.132067	NS	0.090979	0.0984814	NS	NA	NA	NA	NA	NA	NA	NA	NA	NA	NA	NA	NA	NA	NA	NA	NA
CCDC97	CSQQ	NA	0	NA	0	NA	0	NA	NA	Unclassified	Cytosol	Cytosol	Nuclear	0	0	No	No	No	No	NS	0.129479	NS	NS	NS	NS	NS	NS	NS	NS	NS	NS	-0.0595653	-0.0697167	NS	NS	NS	NS	NS	NS	0.114318	-0.19659	-0.329337
CCHCR1	NA	NA	0	NA	NA	0	NA	NA	NA	Cytosol	Unclassified	Secretory	Cytosol	0	0	No	No	No	No	NA	-0.187624	-0.17054	-0.207014	-0.0876274	NS	NS	-0.172846	-0.0800481	NS	-0.210651	-0.0587918	-0.188321	-0.10928	NS	-0.498848	-0.558711	-0.600056	NS	NS	-0.579953	-0.635786	-0.712501
CCM2	NA	NA	0	NA	0	0	0	NA	Cytosol	Cytosol	Cytosol	Cytosol	Cytosol	0	0	No	No	No	No	NS	-0.0830761	-0.0735143	NS	NS	NS	NS	NS	NS	NS	NS	NS	NS	-0.51159	NS	NS	0.126598	NS	NS	NS	NS	NS	NS
CCNA2	NA	NA	0	NA	NA	NA	0	NA	Cytosol	Cytosol	Cytosol	Cytosol	Cytosol	0	0	No	No	No	No	NS	-0.154017	NS	-0.431564	-0.156869	NS	NS	NS	-0.0998025	0.250793	-0.190411	-0.265872	-0.214798	-0.189578	NS	NS	-0.254674	-0.363967	NS	NS	-0.265748	-0.775804	-0.971096
CCNC	NA	NA	0	NA	0	NA	NA	NA	Nuclear	Unclassified	Unclassified	Nuclear	Nuclear	0	0	No	No	No	No	NS	NS	NS	NS	NS	NS	NS	NS	NS	NS	NS	NS	NS	NS	NS	NS	NS	-0.249185	NS	NS	NS	-0.215989	-0.260407
CCNH	NA	NA	0	NA	0	0	0	NA	Nuclear	Nuclear	Nuclear	Nuclear	Nuclear	0	0	No	No	No	No	NS	NS	0.21854	0.12133	NS	NS	NS	NS	NS	NS	NS	-0.106739	NS	-0.151661	NS	NS	NS	NS	NS	NS	NS	NS	NS
CCNK	NA	NA	0	0	0	0	0	NA	Nuclear	Nuclear	Nuclear	Nuclear	Nuclear	0	0	No	No	No	No	NS	NS	0.115502	NS	-0.0446203	NS	NS	NS	NS	NS	NS	NS	NS	NS	NS	NS	NS	-0.168425	NS	NS	NS	NS	-0.133222
CCNL1	NA	NA	0	NA	NA	NA	0	NA	Nuclear	Nuclear	Nuclear	Nuclear	Nuclear	0	0	No	No	No	No	NS	NS	0.22933	NS	NS	NS	NS	0.129334	0.0931649	NS	0.144956	NS	NS	NS	NS	0.313664	0.666248	0.696311	0.308843	0.314587	0.506474	0.645085	0.589946
CCNL2	NA	NA	0	NA	NA	NA	0	NA	Nuclear	Nuclear	Nuclear	Nuclear	Nuclear	0	0	No	No	No	No	NS	NS	0.453124	NS	NS	NS	NS	NS	NS	NS	NS	-0.0766896	NS	-0.0643213	NS	NS	-0.26926	-0.32126	NS	NS	NS	-0.325223	-0.269404
CCNT1	NA	NA	0	NA	0	0	NA	NA	Nuclear	Nuclear	Nuclear	Nuclear	Nuclear	0	0	No	No	No	No	NS	0.0857091	0.160765	NS	-0.0688395	-0.0673143	NS	0.0838065	0.0592822	0.0652725	0.116899	-0.0726855	-0.127137	-0.107806	NS	NS	NS	NS	NS	NS	NS	NS	NS
CCNY	NA	NA	0	NA	0	0	0	NA	Secretory	Secretory	Secretory	Secretory	Secretory	0	0	No	No	No	No	NS	NS	NS	NS	NS	0.109003	NS	NS	NS	NS	0.100707	0.145748	0.135455	0.157629	NS	NS	0.276912	0.276175	NS	NS	0.187088	0.335313	0.455048
CCNYL1	NA	NA	0	NA	0	NA	0	NA	Secretory	Secretory	Secretory	Secretory	Secretory	0	0	No	No	No	No	NS	-0.0859217	NS	NS	NS	NS	NS	NS	NS	NS	NS	0.0829115	0.174094	0.120576	NS	NS	0.222131	0.266315	NS	NS	NS	0.154606	0.205462
CCS	NA	NA	0	0	0	0	0	NA	Cytosol	Cytosol	Cytosol	Cytosol	Cytosol	0	0	No	No	No	No	NS	-0.0806417	-0.112317	-0.116403	NS	0.143802	NS	NS	NS	-0.0673165	NS	0.12751	NS	0.108136	NS	NS	NS	0.216179	NS	NS	NS	NS	NS
CCT2	NA	NA	0	0	0	0	0	NA	Cytosol	Cytosol	Cytosol	Cytosol	Cytosol	0	0	No	No	No	No	NS	NS	-0.0926986	-0.0914989	-0.0428155	NS	NS	NS	0.0252047	NS	NS	-0.141293	-0.104552	-0.118975	NS	0.0654122	0.127297	0.085	NS	NS	NS	NS	-0.108934
CCT4	NA	NA	0	0	0	0	0	NA	Cytosol	Cytosol	Cytosol	Cytosol	Cytosol	0	0	No	No	No	No	NS	NS	-0.10976	-0.103553	-0.0735182	NS	NS	NS	NS	0.0315806	NS	-0.120141	-0.0996373	-0.115801	NS	0.162891	0.263036	0.196543	NS	0.0546588	0.0688111	0.0856022	NS
CCT5	NA	NA	0	0	0	0	0	NA	Cytosol	Cytosol	Cytosol	Cytosol	Cytosol	0	0	No	No	No	No	NS	0.0582211	-0.0874145	-0.0843708	NS	0.0474916	NS	0.0862841	0.0873469	0.031878	NS	-0.15936	-0.0956723	-0.110217	NS	NS	0.0987561	0.0537694	NS	NS	-0.0746405	-0.0883776	-0.181281
CCT8	NA	NA	0	0	0	0	0	NA	Cytosol	Cytosol	Cytosol	Cytosol	Cytosol	0	0	No	No	No	No	NS	NS	-0.115419	-0.117525	NS	NS	NS	NS	NS	0.0360992	NS	-0.144406	-0.0996045	-0.136503	NS	0.0810796	0.127028	0.126443	-0.0663119	-0.0583361	NS	NS	-0.129206
CD109	NA	NA	0	NA	NA	0	0	NA	Secretory	Secretory	Secretory	Secretory	Secretory	0	0	No	No	No	No	NS	-0.184124	-0.685052	-0.251018	NS	NS	NS	NS	0.126858	0.286111	0.115486	-0.328139	NS	0.284183	NS	NS	-0.156912	-0.384587	-0.138469	-0.16674	-0.248127	-0.551885	-0.776584
CD2AP	NA	NA	0	NA	0	0	0	NA	Cytosol	Cytosol	Cytosol	Cytosol	Cytosol	0	0	No	No	No	No	-0.0796304	NS	-0.0639416	-0.0509392	NS	NS	NS	NS	NS	NS	NS	NS	0.0745374	-0.0810079	NS	0.162036	0.106142	NS	NS	NS	0.15897	NS	NS
CD3EAP	NA	NA	0	NA	0	0	NA	NA	Nuclear	Nuclear	Nuclear	Nuclear	Nuclear	0	0	No	No	No	No	NS	0.147035	0.175044	0.258474	NS	NS	NS	NA	NA	NA	NA	NA	NA	NA	NA	NA	NA	NA	NA	NA	NA	NA	NA
CD44	CSST	NA	0	0	0	0	0	Non-human cell line-based	Secretory	Secretory	Secretory	Secretory	Secretory	0	0	No	No	No	No	-0.144645	0.0685583	NS	-0.124555	0.0618061	-0.0736131	NS	NS	0.0301847	NS	-0.064244	-0.0623101	-0.0637064	0.124011	NS	NS	NS	NS	NS	NS	NS	NS	0.0796309
CD46	NA	NA	0	0	NA	NA	NA	NA	Secretory	Secretory	Secretory	Secretory	Secretory	0	0	No	No	No	No	-0.17953	NS	-0.161769	-0.0947258	-0.0898249	NS	NS	NS	NS	NS	NS	-0.216455	NS	-0.176982	NS	NS	NS	0.670368	NS	NS	-0.197035	NS	0.444775
CD55	CYSS	NA	0	0	0	0	0	NA	Secretory	Secretory	Secretory	Secretory	Secretory	0	0	No	No	No	No	NS	NS	NS	NS	NS	NS	NS	0.062246	0.0593534	0.125421	0.0446424	-0.422672	0.061364	-0.279793	NS	0.242086	0.598594	0.788521	-0.390367	-0.487471	-0.441233	NS	0.400444
CD58	NA	NA	0	NA	0	NA	0	NA	Secretory	Secretory	Secretory	Secretory	Secretory	0	0	No	No	No	No	NS	NS	NS	-0.120479	NS	-0.0973307	NS	0.117238	0.140794	0.121464	0.0834121	-0.1421	NS	-0.14422	NS	NS	NS	NS	-0.254359	-0.288562	-0.330286	NS	-0.235439
CD59	NA	NA	0	NA	0	NA	NA	NA	Secretory	Unclassified	Secretory	Secretory	Secretory	0	2	Cyto to NonCyto	Cyto to NonCyto	No	No	NS	NS	-0.089734	-0.212193	NS	NS	NS	NA	NA	NA	NA	NA	NA	NA	NA	NA	NA	NA	NA	NA	NA	NA	NA
CD74	NA	NA	0	NA	NA	0	NA	NA	Secretory	Secretory	Secretory	Secretory	Secretory	0	0	NA	NA	No	No	NA	NA	NS	NS	NS	NS	NS	NA	NA	NA	NA	NA	NA	NA	NS	1.87836	2.09571	1.65097	NS	-0.307977	2.07232	2.62527	2.27033
CD81	CEVA	NA	0	NA	0	0	0	NA	Secretory	Secretory	Secretory	Secretory	Secretory	0	0	No	No	No	No	-0.319978	NS	-0.239601	-0.276779	-0.0822732	0.10431	NS	-0.0900675	-0.107488	0.0799413	0.127747	NS	0.229774	0.227485	NS	NS	-0.168502	-0.211864	0.282421	0.264955	NS	NS	NS
CD82	NA	NA	0	0	0	NA	NA	NA	Secretory	Secretory	Secretory	Secretory	Secretory	0	0	No	No	No	No	NS	NS	-0.28942	NS	NS	NS	NS	NS	NS	0.102256	NS	0.197177	0.142026	0.0947475	NS	NS	0.234331	0.822225	NS	NS	NS	0.419516	1.19312
CD99	NA	NA	0	0	NA	NA	0	NA	Secretory	Secretory	Secretory	Secretory	Secretory	0	0	No	No	No	No	NS	NS	-0.127574	NS	NS	NS	NS	NS	NS	0.0971909	NS	-0.141739	NS	0.115417	NS	NS	NS	0.260419	NS	NS	NS	NS	NS
CDA	NA	NA	0	NA	NA	0	0	NA	Cytosol	Missing	Cytosol	Cytosol	Cytosol	0	0	No	NA	No	No	NS	NA	-0.330724	-0.188292	NS	NS	NS	NS	NS	-0.0922759	NS	NS	NS	NS	NS	-0.31081	NS	NS	NS	NS	-0.350307	-0.317075	NS
CDC123	CIQD	NA	0	NA	0	NA	0	NA	Cytosol	Cytosol	Cytosol	Cytosol	Cytosol	0	0	No	No	No	No	NS	0.156399	0.106837	-0.0716179	-0.218813	NS	NS	NS	NS	NS	-0.2105	-0.449974	-0.180095	-0.160829	NS	NS	-0.436658	-0.486061	-0.201607	-0.100921	-0.413345	-0.839323	-0.924534
CDC16	NA	NA	0	0	0	0	0	NA	NA	Nuclear	Cytosol	Nuclear	Cytosol	0	0	No	No	No	No	NS	NS	NS	NS	NS	NS	NS	NS	NS	NS	NS	NS	0.0294462	-0.0433103	NS	NS	NS	NS	NS	NS	0.0890655	NS	-0.083966
CDC27	NA	NA	0	NA	0	NA	0	NA	Nuclear	Nuclear	Nuclear	Nuclear	Nuclear	0	0	No	No	No	No	0.10001	NS	NS	0.1775	NS	-0.0733403	NS	NS	NS	NS	-0.0391631	-0.06015	NS	-0.462463	NS	NS	NS	-0.175084	0.160707	0.139765	NS	NS	-0.188065
CDC34	NA	NA	0	NA	NA	0	NA	NA	Cytosol	Cytosol	Cytosol	Cytosol	Cytosol	0	0	No	No	No	No	NS	NS	NS	0.16675	NS	NS	NS	0.165719	0.17287	0.134526	NS	-0.269289	-0.304551	-0.236505	NS	NS	NS	-0.285142	NS	NS	-0.47294	-0.441438	-0.437439
CDC37	NA	NA	0	0	0	0	0	NA	Cytosol	Cytosol	Cytosol	Cytosol	Cytosol	0	0	No	No	No	No	NS	0.0554386	-0.131552	-0.0905807	NS	NS	NS	NS	0.0689418	0.122564	0.0590895	-0.168336	-0.0299248	-0.0578164	NS	0.0844377	NS	-0.0785309	NS	NS	NS	-0.133228	-0.322253
CDC37L1	NA	NA	0	NA	0	0	0	NA	Cytosol	Cytosol	Cytosol	Cytosol	Cytosol	0	0	No	No	No	No	-0.272999	NS	-0.136902	-0.11268	0.113047	0.135731	NS	NS	NS	0.080023	0.19042	0.0807309	-0.232577	0.10588	NS	-0.153463	-0.165434	-0.174009	0.151259	0.106652	NS	NS	NS
CDC42BPA	NA	NA	0	0	0	0	0	NA	NA	Unclassified	Cytosol	Nuclear	Cytosol	0	0	No	No	No	No	-0.0458876	NS	NS	NS	NS	0.0448672	NS	-0.0348399	-0.0419545	-0.0390872	NS	-0.0381635	0.188773	-0.0241601	NS	-0.168916	-0.0853036	0.0719335	-0.0524991	NS	-0.173845	-0.0669072	0.195065
CDC42BPB	NA	NA	0	0	0	0	0	NA	Cytosol	Cytosol	Cytosol	Cytosol	Cytosol	0	0	No	No	No	No	NS	NS	-0.0889231	NS	-0.0488463	NS	NS	0.0376116	0.0364641	NS	NS	NS	0.0591578	0.0613722	NS	-0.0678452	-0.0582959	-0.0607436	NS	NS	-0.0761728	NS	NS
CDC42BPG	NA	NA	0	0	0	0	0	NA	Cytosol	Cytosol	Cytosol	Cytosol	Cytosol	0	0	No	No	No	No	NS	-0.0799209	-0.161672	-0.126776	-0.128673	NS	NS	NS	NS	-0.119771	-0.12759	NS	NS	NS	NS	-0.45062	-0.575472	-0.854774	-0.147702	-0.147625	-0.41537	-0.670236	-0.803115
CDC5L	NA	NA	0	0	0	0	0	NA	Nuclear	Nuclear	Nuclear	Nuclear	Nuclear	0	0	No	No	No	No	NS	0.0510402	0.116479	NS	NS	NS	NS	NS	NS	0.0716488	0.0749717	NS	NS	-0.0555462	NS	0.134772	NS	NS	NS	NS	0.11315	NS	-0.0777734
CDC73	NA	NA	0	0	0	0	0	NA	Nuclear	Nuclear	Nuclear	Nuclear	Nuclear	0	0	No	No	No	No	NS	NS	0.201444	0.0392287	NS	NS	NS	NS	NS	NS	NS	-0.0522215	-0.0783979	-0.0896191	NS	0.0848306	NS	-0.0832949	0.0937104	0.0832997	0.0847007	-0.0760173	-0.147059
CDH1	NA	NA	0	0	0	0	0	NA	Secretory	Secretory	Secretory	Secretory	Unclassified	0	0	No	No	No	No	-0.123093	0.0803799	-0.14341	-0.104681	NS	0.0738838	NS	-0.0917367	-0.0935643	-0.142124	-0.0773396	-0.130337	-0.254336	0.0981116	NS	-0.154024	-0.073563	-0.164089	-0.138771	-0.0786169	-0.218373	-0.146237	-0.128931
CDH17	NA	NA	0	0	NA	NA	NA	NA	NA	Secretory	Missing	Missing	Mitochondria	0	0	No	NA	NA	NA	-0.305462	NA	NA	NA	NS	NS	NS	NS	NS	0.0642638	0.0793644	-0.329856	0.042948	0.0683375	NS	NS	-0.123195	NS	-0.114688	-0.080121	-0.210546	-0.293707	-0.167551
CDH3	NA	NA	0	NA	0	0	NA	NA	Secretory	Secretory	Secretory	Secretory	Secretory	0	0	No	No	No	No	NS	NS	0.0599133	NS	0.0780896	0.0838934	0.0923743	NA	NA	NA	NA	NS	0.275551	0.663974	NA	NA	NA	NA	NA	NA	NA	NA	NA
CDIPT	CWTC	NA	0	0	NA	NA	NA	NA	Secretory	Secretory	Secretory	Secretory	Secretory	0	0	No	No	No	No	NS	NS	NS	NS	NS	NS	NS	NS	NS	NS	NS	NS	NS	NS	NS	NS	NS	0.210597	NS	NS	0.236428	0.199005	0.190739
CDK12	NA	NA	0	NA	0	0	0	NA	Nuclear	Nuclear	Nuclear	Nuclear	Nuclear	0	0	No	No	No	No	NS	0.11486	0.200238	0.102609	NS	NS	-0.0884334	0.0898772	0.0798941	0.0698259	0.0629708	-0.042252	NS	NS	NS	0.158741	NS	NS	NS	NS	0.124062	NS	0.0732122
CDK13	NA	NA	0	NA	NA	0	NA	NA	Nuclear	Nuclear	Nuclear	Nuclear	Nuclear	0	0	No	No	No	No	NS	NS	0.0905355	NS	-0.122733	-0.0982255	-0.0576039	0.048433	NS	NS	NS	0.0357628	NS	0.0315786	NS	NS	NS	0.158157	0.114924	0.126639	0.106121	0.102532	0.161509
CDK16	NA	NA	0	NA	NA	0	NA	NA	Cytosol	Cytosol	Cytosol	Cytosol	Cytosol	0	0	No	No	No	No	-0.078917	NS	-0.145919	NS	NS	NS	NS	NS	NS	NS	NS	NS	-0.112966	0.0406377	NS	NS	0.378942	0.460256	0.120161	0.168295	0.251471	0.36371	0.254396
CDK18	NA	NA	0	NA	NA	0	NA	NA	Cytosol	Cytosol	Cytosol	Cytosol	Cytosol	0	0	No	NA	No	No	NS	NS	-0.099872	NS	NS	NS	NS	NS	NS	-0.109618	NS	NS	NS	NS	NS	NS	-0.811607	-0.926133	NS	NS	NS	NS	NS
CDK2	NA	NA	0	NA	0	0	0	NA	Cytosol	Cytosol	Cytosol	Cytosol	Cytosol	0	0	No	No	No	No	NS	NS	NS	-0.107091	-0.0908704	-0.155025	-0.11789	NS	NS	0.086008	-0.151963	-0.143261	-0.103596	-0.179837	NS	NS	-0.321439	-0.344757	0.112119	0.110136	NS	-0.410366	-0.602867
CDK4	NA	NA	0	NA	NA	0	0	NA	Cytosol	Cytosol	Cytosol	Cytosol	Cytosol	0	0	No	No	No	No	NS	0.292121	0.226515	NS	NS	NS	NS	NS	NS	NS	-0.121091	NS	NS	-0.183609	NS	-0.451643	-0.874017	-0.728798	0.161969	0.219431	-0.404232	-0.592604	-0.570125
CDK5	NA	NA	0	NA	0	0	0	NA	Cytosol	Cytosol	Cytosol	Cytosol	Cytosol	0	0	No	No	No	No	NS	NS	-0.140214	-0.0713015	-0.126629	NS	-0.140603	NS	NS	NS	NS	-0.0619211	NS	NS	NS	NS	NS	NS	NS	NS	NS	NS	NS
CDK5RAP1	NA	NA	0	NA	NA	0	NA	NA	NA	Unclassified	Nuclear	Mitochondria	Mitochondria	0	0	No	No	No	No	NS	NS	0.178087	0.253152	NS	-0.0976076	NS	NS	0.0592371	0.119222	NS	-0.0706541	-0.0596223	-0.0768561	NS	NS	NS	NS	NS	NS	NS	-0.168394	-0.190043
CDK5RAP3	NA	NA	0	0	0	0	0	NA	Secretory	Secretory	Secretory	Secretory	Secretory	0	0	No	No	No	No	0.0694474	NS	NS	NS	NS	0.159659	NS	NS	NS	NS	0.0442737	0.0732539	0.0387676	NS	NS	NS	0.192005	0.26848	NS	NS	0.137435	0.284758	0.382009
CDK6	NA	NA	0	NA	0	NA	0	NA	Cytosol	Cytosol	Cytosol	Cytosol	Cytosol	0	0	No	No	No	No	NS	-0.050024	NS	0.380264	-0.413361	NS	NS	0.231206	0.236093	0.199464	NS	NS	NS	-0.0745148	NS	NS	NS	NS	NS	NS	NS	NS	-0.282299
CDK7	NA	NA	0	NA	0	NA	NA	NA	Nuclear	Nuclear	Nuclear	Nuclear	Nuclear	0	1	No	No	Cyto to NonCyto	No	NS	NS	0.428092	0.150972	NS	NS	NS	NS	NS	NS	NS	-0.0918593	NS	-0.159109	NS	NS	NS	NS	-0.111718	NS	NS	NS	NS
CDK9	NA	NA	0	0	0	0	0	NA	Nuclear	Nuclear	Nuclear	Nuclear	Nuclear	0	0	No	No	No	No	NS	NS	0.0950128	NS	-0.150046	-0.151912	-0.130942	-0.0448311	NS	NS	-0.0463843	-0.0832781	-0.0539031	-0.127848	NS	0.163287	0.23783	0.249964	NS	NS	NS	0.107399	0.128598
CDKAL1	NA	NA	0	NA	NA	0	NA	NA	Secretory	Secretory	Secretory	Secretory	Secretory	0	0	No	No	No	No	NS	NS	0.069666	NS	-0.0882661	NS	NS	0.0530234	0.101904	0.122575	NS	NS	NS	NS	NS	NS	-0.339358	-0.378773	NS	NS	NS	-0.145804	-0.187771
CDKL5	NA	NA	0	NA	NA	0	NA	NA	Secretory	Secretory	Unclassified	Secretory	Unclassified	0	0	No	No	No	No	NS	NS	0.628408	NA	NS	NS	NS	0.509298	0.469786	0.140116	NS	-0.135182	0.143849	0.249631	NA	NA	NA	NA	NA	NA	NA	NA	NA
CDKN2A	NA	NA	0	NA	NA	NA	0	NA	Cytosol	Missing	Missing	Unclassified	Cytosol	0	0	NA	NA	No	No	NA	NA	NA	NS	NS	NS	0.104975	NA	NA	NA	NA	NA	NA	NA	NA	NA	NA	NA	NA	NA	NA	NA	NA
CDO1	NA	NA	0	0	0	NA	NA	NA	Cytosol	Unclassified	Cytosol	Cytosol	Cytosol	0	0	No	No	No	No	NS	NS	-0.178382	NS	NS	NS	NS	NS	NS	NS	NS	-0.160555	-0.112114	-0.152414	NS	NS	NS	NS	NS	NS	NS	-0.259476	-0.406001
CDR2L	NA	NA	0	NA	NA	0	0	NA	Cytosol	Cytosol	Cytosol	Cytosol	Cytosol	0	0	No	No	No	No	NS	NS	NS	NS	NS	NS	NS	-0.0576628	-0.0839736	-0.117276	-0.0882108	-0.135951	-0.106791	0.074134	NS	NS	NS	NS	NS	NS	-0.1532	-0.220323	-0.243111
CDS1	NA	NA	0	NA	0	0	0	NA	Secretory	Secretory	Secretory	Secretory	Secretory	0	0	No	No	No	No	NS	NS	NS	NS	NS	NS	NS	NS	NS	NS	NS	0.141781	NS	0.446371	NS	NS	NS	-0.18202	0.21119	0.157107	0.281167	0.13827	NS
CDYL	NA	NA	0	NA	0	NA	0	NA	Nuclear	Nuclear	Nuclear	Nuclear	Nuclear	0	0	No	No	No	No	NS	NS	NS	NS	NS	-0.0605957	NS	NS	0.0606303	0.0544202	0.10305	NS	-0.162369	0.0820072	NS	NS	NS	-0.351782	NS	NS	NS	NS	-0.312348
CEACAM5	NA	NA	0	0	NA	NA	0	NA	Secretory	Secretory	Missing	Missing	Secretory	0	0	No	NA	NA	No	NS	NA	NA	NS	NA	NA	NA	NS	0.118366	0.28953	0.252686	-0.454525	-0.139345	-0.214836	NS	0.310005	NS	NS	-0.472061	-0.336895	-0.352435	-0.462307	-0.521703
CEBPZ	NA	NA	0	NA	0	0	0	NA	Nuclear	Nuclear	Nuclear	Nuclear	Nuclear	0	0	No	No	No	No	NS	0.0571061	0.232375	0.113944	-0.121687	0.0638572	NS	NS	NS	0.0366251	-0.0398415	-0.0544647	-0.0704984	NS	NS	NS	NS	NS	NS	NS	NS	NS	NS
CELF1	NA	NA	0	0	0	0	0	NA	Nuclear	Nuclear	Nuclear	Nuclear	Nuclear	0	0	No	No	No	No	NS	0.0684314	0.111939	NS	NS	NS	NS	NS	NS	NS	NS	-0.0756333	NS	NS	NS	0.115853	0.298817	0.179782	NS	NS	NS	0.205382	0.0817583
CEMIP	NA	NA	0	0	NA	NA	NA	NA	Secretory	Secretory	Unclassified	Secretory	Secretory	0	0	No	No	No	No	-0.637388	-0.5135	0.766295	NA	NS	0.101431	NS	0.365805	0.701496	0.494244	NS	-0.359189	0.743645	-0.608209	NS	NS	0.965271	0.83283	-0.450333	-0.47122	-0.383586	0.749353	0.5135
CENPB	NA	NA	0	NA	NA	0	0	NA	Nuclear	Nuclear	Nuclear	Nuclear	Nuclear	0	0	No	No	No	No	NS	NS	0.102193	NS	NS	NS	NS	-0.0804438	-0.0868136	-0.0741741	NS	NS	NS	NS	NS	NS	0.354113	0.332011	NS	NS	NS	0.288193	0.274804
CENPC	NA	NA	0	NA	NA	NA	0	NA	Nuclear	Nuclear	Nuclear	Nuclear	Nuclear	0	0	No	No	No	No	NS	NS	NS	NS	NS	NS	NS	-0.0573882	-0.0826444	NS	0.0577639	0.2126	NS	NS	NS	NS	-0.170744	-0.212125	NS	NS	NS	NS	-0.14572
CENPV	NA	NA	0	0	NA	0	NA	NA	Nuclear	Nuclear	Nuclear	Nuclear	Nuclear	0	0	No	No	No	No	NS	NS	0.078518	0.157317	-0.201216	NS	NS	NS	NS	NS	0.0881723	-0.0430294	0.0737206	0.114571	NS	NS	0.12207	0.168339	NS	NS	NS	NS	NS
CEP104	NA	NA	0	0	NA	NA	NA	NA	Cytosol	Cytosol	Cytosol	Cytosol	Cytosol	0	0	No	No	No	No	NS	NS	NS	0.174863	NS	NS	NS	0.136429	0.21744	0.0671709	NS	0.084666	0.0669966	0.106645	NS	NS	-0.216778	NS	-0.226281	NS	-0.316289	-0.23003	NS
CEP120	NA	NA	0	NA	NA	0	NA	NA	NA	Mitochondria	Nuclear	Mitochondria	Mitochondria	0	0	No	No	No	No	NS	NS	NS	NS	NS	0.0789021	NS	NS	NS	0.106217	NS	NS	-0.170731	-0.0963683	NS	-0.121964	0.476132	0.494604	NS	NS	NS	0.518411	0.408717
CEP131	CRLR	NA	0	NA	NA	NA	0	NA	Secretory	Secretory	Unclassified	Secretory	Secretory	0	0	No	No	No	No	-0.0986733	NS	NS	-0.13205	NS	NS	NS	NS	NS	0.0756536	-0.0474294	NS	-0.048149	NS	NS	NS	NS	-0.0791619	0.118665	0.103215	NS	NS	NS
CEP162	NA	NA	0	NA	0	NA	NA	NA	NA	Unclassified	Cytosol	Nuclear	Secretory	0	0	No	No	No	No	NA	NS	NS	NA	NS	-0.098171	NS	-0.109227	-0.104447	NS	NS	0.106134	NS	0.0752957	NA	NA	NA	NA	NA	NA	NA	NA	NA
CEP170	NA	NA	0	NA	NA	0	0	NA	NA	Cytosol	Cytosol	Nuclear	Cytosol	0	0	No	No	No	No	-0.0586431	-0.0626434	-0.0646199	-0.090199	0.0873601	NS	NS	0.044169	0.0715384	0.112042	0.143285	-0.0718811	-0.0863246	0.0948627	NS	0.146434	0.202053	0.195629	NS	-0.0691096	0.113202	0.0662538	-0.0698789
CEP170B	NA	NA	0	NA	0	0	NA	NA	NA	Cytosol	Cytosol	Nuclear	Cytosol	0	0	No	No	No	No	-0.0729586	NS	NS	NS	0.0737002	0.108081	0.0473659	0.0435303	0.0622072	0.067652	0.100299	0.109299	NS	0.0946496	NS	NS	-0.126563	-0.286273	NS	NS	NS	-0.101042	-0.17755
CEP290	NA	NA	0	NA	0	NA	NA	NA	NA	Unclassified	Cytosol	Unclassified	Secretory	0	0	No	No	No	No	NS	-0.0653117	-0.101232	-0.121396	NS	NS	NS	NS	0.0682599	0.164448	0.0644382	NS	NS	-0.0669663	NS	NS	-0.227937	-0.306084	NS	NS	NS	-0.123011	-0.236729
CEP350	NA	NA	0	0	NA	NA	NA	NA	NA	Secretory	Cytosol	Secretory	Cytosol	0	0	No	No	No	No	-0.0793052	NS	-0.154225	NS	NS	NS	NS	NS	NS	0.0920814	-0.0450872	NS	-0.0536653	-0.0523164	NS	-0.151419	-0.101291	NS	0.120834	0.107259	NS	NS	NS
CEP41	NA	NA	0	NA	NA	NA	0	NA	Cytosol	Cytosol	Cytosol	Cytosol	Cytosol	0	0	No	No	No	No	NS	NS	NS	NS	NS	NS	NS	NS	NS	NS	0.0922036	0.267001	0.10144	NS	NS	NS	NS	0.267514	0.321432	0.318671	0.27772	0.262291	0.524887
CEP44	NA	NA	0	NA	NA	NA	0	NA	Cytosol	Cytosol	Cytosol	Cytosol	Cytosol	0	0	No	No	No	No	NS	-0.120747	-0.0744788	NS	NS	NS	NS	NS	-0.0687369	0.0655708	0.0936422	NS	-0.0443703	-0.134979	NS	NS	NS	NS	NS	NS	NS	NS	NS
CEP55	NA	NA	0	NA	NA	NA	0	NA	Cytosol	Unclassified	Cytosol	Cytosol	Cytosol	0	0	No	No	No	No	-0.201849	NS	-0.304654	-0.325221	NS	-0.177934	NS	-0.113896	-0.146323	NS	NS	NS	0.0828549	-0.0642265	NS	-0.254511	-0.200809	-0.415161	0.313333	0.333474	-0.197904	-0.327757	-0.830004
CEP97	NA	NA	0	NA	NA	NA	0	NA	Cytosol	Cytosol	Cytosol	Cytosol	Cytosol	0	0	No	No	No	No	-0.115514	NS	-0.0972172	-0.0920139	NS	-0.127792	-0.121664	NS	-0.0896221	NS	NS	-0.189115	-0.0549038	-0.414115	NS	NS	-0.349849	-0.456009	NS	0.0934347	-0.0994962	-0.476872	-0.829104
CEPT1	NA	NA	0	0	0	NA	NA	NA	Secretory	Secretory	Unclassified	Secretory	Secretory	0	0	No	No	No	No	NS	NS	NS	NS	NA	NA	NA	NA	NA	NA	NA	NS	NS	NS	NS	-0.310316	NS	-0.391153	-0.355469	-0.343646	NS	-0.298881	-0.327723
CERS6	NA	NA	0	0	NA	NA	NA	NA	Secretory	Secretory	Secretory	Secretory	Secretory	0	0	No	No	No	No	NS	NS	NS	NS	NS	0.183318	NS	NS	NS	NS	NS	NS	0.137846	0.147458	NS	NS	NS	NS	NS	NS	0.210712	NS	NS
CFAP20	NA	NA	0	NA	0	0	0	NA	NA	Nuclear	Cytosol	Cytosol	Nuclear	0	0	No	No	No	No	NS	NS	-0.0612753	NS	NS	NS	NS	NS	NS	NS	NS	-0.0565298	-0.0639089	NS	NS	NS	NS	NS	NS	NS	NS	NS	NS
CFAP36	NA	NA	0	NA	NA	NA	0	NA	Cytosol	Cytosol	Cytosol	Cytosol	Cytosol	0	0	No	No	No	No	-0.104967	NS	-0.130634	-0.197097	-0.162205	0.11811	NS	NS	NS	NS	NS	0.114009	-0.108523	0.0637691	NS	NS	0.138833	NS	NS	NS	NS	0.106024	NS
CFL1	NA	NA	0	0	0	0	0	NA	Cytosol	Cytosol	Cytosol	Cytosol	Cytosol	0	0	No	No	No	No	NS	0.0699891	-0.187524	-0.145544	NS	NS	NS	NS	NS	NS	0.0405063	-0.0652238	-0.0231015	0.0696558	NS	NS	NS	NS	NS	NS	NS	NS	-0.100448
CFL2	NA	NA	0	NA	0	0	0	NA	Cytosol	Cytosol	Cytosol	Cytosol	Cytosol	0	0	No	No	No	No	NS	NS	-0.124467	-0.0872779	-0.125114	-0.0566841	-0.0569841	NS	NS	NS	NS	-0.150897	-0.174462	-0.280132	NS	0.131356	0.185025	0.344435	-0.0823544	-0.0814852	NS	NS	NS
CGA	NA	NA	0	NA	0	NA	NA	NA	Nuclear	Missing	Nuclear	Missing	Missing	0	0	NA	No	NA	NA	NA	0.284093	NA	NA	NS	NS	NS	NA	NA	NA	NA	NA	NA	NA	NA	NA	NA	NA	NA	NA	NA	NA	NA
CGGBP1	NA	NA	0	NA	0	0	0	NA	Nuclear	Nuclear	Nuclear	Nuclear	Nuclear	0	1	No	No	Cyto to NonCyto	No	NS	NS	NS	0.150089	-0.133916	NS	NS	NS	NS	NS	NS	NS	NS	NS	NS	0.229309	NS	NS	0.184053	0.228865	0.260154	NS	NS
CGN	NA	NA	0	0	0	0	0	NA	Cytosol	Cytosol	Cytosol	Cytosol	Cytosol	0	0	No	No	No	No	NS	0.118365	NS	NS	NS	0.106986	NS	0.108654	0.198104	NS	-0.0913327	-0.0581715	NS	0.154294	NS	-0.304088	-0.489207	-0.638851	-0.0971418	NS	-0.47259	-0.708949	-0.767576
CHAMP1	CNSA	NA	0	NA	0	0	0	NA	Nuclear	Nuclear	Nuclear	Nuclear	Nuclear	0	0	No	No	No	No	NS	0.044697	0.0901605	0.0523454	NS	NS	NS	NS	NS	NS	0.0551617	0.0427918	-0.094854	0.0412399	NS	0.128566	NS	NS	0.0993127	0.146759	0.211152	0.166641	0.113041
CHCHD1	NA	NA	0	NA	NA	0	0	NA	Mitochondria	Mitochondria	Mitochondria	Mitochondria	Mitochondria	0	0	No	No	No	NA	NS	NS	NS	NS	NS	NS	NS	NS	NS	NS	0.0773952	NS	0.0816273	NS	NS	NS	NS	0.308056	NS	NS	NS	0.297027	0.51226
CHCHD3	NA	NA	0	NA	0	0	0	NA	Mitochondria	Mitochondria	Mitochondria	Mitochondria	Mitochondria	0	0	No	No	No	No	NS	NS	0.0982405	0.0657936	NS	NS	NS	NS	NS	NS	0.0308917	0.104165	0.10624	0.104122	NS	NS	0.235934	0.391662	0.123084	0.0927234	0.131694	0.325016	0.4702
CHCHD4	NA	NA	0	NA	0	0	0	NA	Mitochondria	Mitochondria	Unclassified	Mitochondria	Mitochondria	0	0	No	No	No	No	NS	NS	0.153997	NS	NS	NS	NS	NS	NS	NS	NS	0.0403268	0.0788088	NS	NS	NS	NS	0.223968	NS	NS	NS	0.237169	0.45817
CHCHD6	NA	NA	0	NA	0	NA	NA	NA	Mitochondria	Mitochondria	Mitochondria	Mitochondria	Mitochondria	0	0	No	No	No	No	NS	NS	0.0801615	NS	NS	NS	NS	NS	NS	NS	0.0900876	0.144045	0.144988	0.260282	-0.369592	-0.204915	-0.357564	-0.265516	-0.343225	-0.328181	-0.2452	NS	NS
CHD1L	CQED, CDFC	NA	0	0	0	0	0	NA	Nuclear	Unclassified	Unclassified	Nuclear	Nuclear	0	1	No	No	Cyto to NonCyto	No	0.0633204	NS	0.135513	NS	-0.203686	NS	NS	-0.0527557	-0.0586903	NS	-0.042211	NS	0.0321728	-0.0356411	NS	0.110854	0.102214	0.119767	0.0703736	0.104736	0.156406	0.0738399	NS
CHD2	CKVW, CIDS	NA	0	NA	0	0	0	NA	Nuclear	Nuclear	Nuclear	Nuclear	Nuclear	0	0	No	No	No	No	NS	-0.0758539	0.049663	0.0740242	NS	NS	NS	0.0424104	NS	NS	0.0418626	-0.0780151	NS	NS	NS	0.166443	0.155338	0.228058	NS	-0.0488099	NS	0.141719	0.225482
CHD3	CIDD, CQQG	NA	0	NA	0	0	NA	NA	Nuclear	Nuclear	Nuclear	Nuclear	Nuclear	0	0	No	No	No	No	NS	NS	0.0754021	NS	NS	NS	NS	-0.0553636	-0.0675945	-0.0596868	NS	0.0425897	0.0795115	0.132866	NS	NS	-0.164483	-0.254856	NS	NS	-0.0772705	-0.204533	-0.30833
CHD4	CLGV	NA	0	0	0	0	0	NA	Nuclear	Nuclear	Nuclear	Nuclear	Nuclear	0	0	No	No	No	No	NS	0.0591215	0.140118	0.0576967	NS	NS	NS	NS	NS	NS	NS	NS	-0.0560368	-0.0327436	NS	NS	NS	-0.0919384	NS	NS	NS	-0.101696	-0.239883
CHD7	NA	NA	0	0	NA	NA	NA	NA	Nuclear	Nuclear	Nuclear	Nuclear	Nuclear	0	0	No	No	No	No	NS	NS	0.27228	0.197726	-0.128502	NS	NS	0.106107	0.139581	0.0920516	NS	-0.0793172	0.0322389	0.102727	NS	NS	-0.313353	-0.30034	NS	NS	-0.0957199	-0.435523	-0.587904
CHD9	NA	NA	0	NA	0	0	NA	NA	Nuclear	Nuclear	Nuclear	Nuclear	Nuclear	0	0	No	No	No	No	NS	NS	NS	NS	-0.0893471	-0.121764	NS	-0.0567736	-0.0787485	-0.050419	-0.122204	-0.0904953	-0.0542329	-0.177707	NS	NS	-0.122971	-0.135092	NS	NS	NS	-0.166032	-0.261115
CHDH	NA	NA	0	NA	NA	0	NA	NA	Mitochondria	Mitochondria	Mitochondria	Mitochondria	Mitochondria	0	0	No	No	No	No	NS	NS	0.0753436	NS	NS	0.128519	0.0903094	NS	NS	NS	0.0766201	0.0766356	0.109884	0.158626	NS	NS	NS	NS	NS	NS	NS	NS	0.0932802
CHEK1	NA	NA	0	NA	0	NA	NA	NA	Cytosol	Cytosol	Cytosol	Cytosol	Cytosol	0	0	No	No	No	No	NS	-0.085558	-0.183875	NS	-0.158543	NS	NS	-0.0704841	-0.132736	0.115274	-0.210206	-0.262816	-0.152523	-0.0556235	NS	-0.294064	-0.826909	-1.15991	0.211619	0.255095	-0.45704	-1.24356	-1.61508
CHEK2	CLIK	NA	0	NA	NA	0	NA	NA	NA	Cytosol	Unclassified	Nuclear	Nuclear	0	1	No	No	Cyto to NonCyto	No	NS	NS	NS	NS	-0.137045	-0.0979084	-0.0715349	-0.0526796	-0.0848786	NS	-0.0633041	-0.236946	-0.0477978	0.0585141	NS	NS	NS	-0.093774	-0.199946	-0.226883	-0.27712	-0.360638	-0.362796
CHERP	NA	NA	0	0	0	0	0	NA	Nuclear	Nuclear	Nuclear	Nuclear	Nuclear	0	0	No	No	No	No	NS	0.0655195	0.0990209	0.123569	NS	0.0551545	NS	0.041745	NS	0.0484649	0.0514895	NS	NS	NS	NS	NS	NS	NS	NS	NS	NS	NS	NS
CHGA	NA	NA	0	0	NA	NA	NA	NA	NA	Nuclear	Nuclear	Missing	Cytosol	0	0	No	No	NA	NA	-0.0411148	0.189178	NA	NA	NS	NS	NS	NA	NA	NA	NA	NA	NA	NA	NA	NA	NA	NA	NA	NA	NA	NA	NA
CHID1	NA	NA	0	0	0	0	0	NA	Nuclear	Nuclear	Nuclear	Nuclear	Nuclear	0	0	No	No	No	No	NS	NS	0.071286	NS	NS	0.105747	NS	NS	0.11009	NS	0.13471	NS	NS	0.0780005	NS	-0.230799	-0.169614	-0.130249	0.195772	0.180176	-0.189386	-0.171499	NS
CHKA	CLQS	NA	0	NA	NA	0	NA	NA	Cytosol	Cytosol	Cytosol	Cytosol	Cytosol	0	0	No	No	No	No	0.127292	0.24211	NS	0.27665	NS	NS	NS	0.127431	0.0811618	-0.121018	-0.082788	0.107359	0.0909438	0.0654567	NS	-0.227012	-0.268466	-0.169	NS	0.173187	NS	NS	NS
CHKB	NA	NA	0	NA	NA	0	NA	NA	Cytosol	Cytosol	Cytosol	Cytosol	Cytosol	0	0	No	No	No	No	NS	NS	-0.113828	NS	NS	NS	NS	NS	NS	NS	NS	0.274008	0.165965	0.154734	NS	NS	NS	-0.137859	-0.313531	-0.306587	NS	NS	NS
CHML	NA	NA	0	NA	0	0	0	NA	Cytosol	Cytosol	Cytosol	Cytosol	Cytosol	0	0	No	No	No	No	NS	0.0864038	-0.142087	NS	0.260702	0.237243	NS	0.116996	0.081169	NS	-0.0404311	-0.37503	-0.130125	0.332833	NS	NS	NS	NS	-0.188956	-0.224219	-0.287318	-0.446251	-0.64241
CHMP2B	NA	NA	0	NA	NA	NA	0	NA	Cytosol	Cytosol	Cytosol	Cytosol	Cytosol	0	0	No	No	No	No	NS	0.109531	-0.245037	-0.125717	-0.15915	NS	NS	NS	NS	NS	NS	NS	NS	0.0672015	NS	NS	NS	NS	NS	NS	NS	NS	NS
CHMP3	NA	NA	0	0	0	0	0	NA	Cytosol	Cytosol	Cytosol	Cytosol	Cytosol	0	0	No	No	No	No	NS	NS	NS	NS	0.156375	NS	NS	NS	NS	NS	NS	NS	NS	0.174871	NA	NA	NA	NA	NA	NA	NA	NA	NA
CHMP4B	NA	NA	0	NA	NA	0	NA	NA	Cytosol	Cytosol	Cytosol	Cytosol	Cytosol	0	0	No	No	No	No	-0.0444083	NS	-0.127883	-0.192947	NS	NS	NS	0.102993	0.141429	0.0719224	0.0304428	NS	NS	0.034609	NS	NS	NS	0.227576	NS	NS	NS	NS	0.15647
CHMP5	NA	NA	0	NA	0	NA	0	NA	Cytosol	Cytosol	Cytosol	Cytosol	Cytosol	0	0	No	No	No	No	NS	NS	-0.0780489	-0.130091	NS	NS	NS	NS	NS	NS	NS	-0.0807023	-0.0555131	-0.108963	NS	NS	NS	0.264822	NS	NS	NS	NS	0.274229
CHMP6	NA	NA	0	NA	0	0	0	NA	Secretory	Secretory	Secretory	Secretory	Secretory	0	0	No	No	No	No	NS	NS	NS	NS	NS	NS	NS	NS	NS	NS	NS	0.0675177	NS	NS	NS	NS	NS	NS	NS	NS	NS	0.17567	0.183869
CHMP7	NA	NA	0	NA	NA	0	0	NA	Cytosol	Cytosol	Cytosol	Cytosol	Cytosol	0	0	No	No	No	No	NS	NS	-0.0669002	-0.117695	-0.094567	NS	NS	0.0768361	0.0820147	NS	NS	-0.0644441	-0.12318	-0.161921	NS	NS	NS	0.119553	0.223863	0.25325	0.241772	NS	NS
CHN2	NA	NA	0	0	NA	NA	NA	NA	Cytosol	Cytosol	Missing	Missing	Missing	0	0	No	No	NA	NA	NS	NS	NA	NA	NS	NS	NS	NA	NA	NA	NA	NA	NA	NA	NA	NA	NA	NA	NA	NA	NA	NA	NA
CHORDC1	NA	NA	0	0	0	0	0	NA	Cytosol	Cytosol	Cytosol	Cytosol	Cytosol	0	0	No	No	No	No	NS	0.0595684	-0.0871083	-0.182306	-0.0883893	NS	NS	0.0728774	0.0857765	0.0507241	NS	-0.147095	-0.114835	-0.0972971	NS	NS	NS	-0.180439	NS	NS	NS	-0.252827	-0.462817
CHP1	NA	NA	0	NA	NA	NA	0	NA	Secretory	Secretory	Secretory	Secretory	Secretory	0	0	No	No	No	No	NS	NS	NS	NS	NS	NS	NS	0.0569878	0.126688	0.133532	0.0419547	-0.126834	-0.11004	-0.541606	NS	NS	NS	-0.105516	NS	NS	NS	-0.198019	-0.415345
CHPF	NA	NA	0	NA	NA	0	NA	NA	Secretory	Secretory	Secretory	Secretory	Secretory	0	0	No	No	No	No	NS	0.129887	0.156405	0.216753	NS	0.159998	0.103818	NS	0.0769709	NS	-0.187751	-0.106959	-0.093771	-0.12381	NS	NS	NS	0.392071	NS	NS	-0.289113	NS	NS
CHPF2	NA	NA	0	NA	NA	0	NA	NA	Secretory	Secretory	Secretory	Secretory	Secretory	0	0	No	No	No	No	NS	0.252726	0.337706	0.67677	NS	NS	0.113663	0.211099	0.259129	NS	0.0544835	0.0684723	NS	NS	NS	NS	-0.173825	0.239932	NS	NS	NS	NS	0.305057
CHRAC1	NA	NA	0	NA	0	0	0	NA	NA	Cytosol	Nuclear	Nuclear	Unclassified	0	0	No	No	No	No	NS	NS	0.462863	NS	NS	NS	NS	NS	NS	NS	NS	-0.0759085	0.0897695	-0.145597	NS	NS	NS	-0.174133	NS	NS	NS	NS	-0.261018
CHRNE	CIQP	NA	0	NA	0	NA	NA	NA	NA	NA	NA	NA	NA	0	0	NA	No	NA	NA	NS	NS	-0.263662	NA	NS	NS	NS	NA	NA	NA	NA	NA	NA	NA	NA	NA	NA	NA	NA	NA	NA	NA	NA
CHTF18	CSSG	NA	0	NA	NA	NA	0	Peptide-based	Nuclear	Nuclear	Unclassified	Nuclear	Nuclear	0	0	No	No	No	No	NS	NS	0.0959242	NS	NS	NS	NS	NS	-0.0779119	0.0657172	NS	-0.121402	-0.0752972	NS	NS	NS	NS	-0.0987258	NS	NS	-0.10448	-0.116385	-0.385703
CHUK	NA	NA	0	0	0	0	0	NA	Cytosol	Cytosol	Cytosol	Cytosol	Cytosol	0	0	No	No	No	No	NS	NS	-0.123595	-0.07772	NS	NS	NS	0.0572746	NS	NS	NS	-0.100852	-0.113278	-0.241094	NS	0.177591	0.222378	0.243589	NS	NS	0.194097	0.199163	NS
CIAO1	NA	NA	0	NA	NA	0	NA	NA	Cytosol	Cytosol	Cytosol	Cytosol	Cytosol	0	0	No	No	No	No	NS	0.0723552	-0.117164	NS	NS	0.121938	NS	0.725889	-0.530377	-0.462633	NS	NS	NS	NS	NS	NS	NS	-0.155142	NS	NS	NS	NS	NS
CIAPIN1	CTCG	NA	0	NA	0	0	0	NA	Cytosol	Cytosol	Cytosol	Cytosol	Cytosol	0	0	No	No	No	No	-0.103876	0.0593263	-0.163476	NS	NS	NS	NS	NS	NS	NS	NS	NS	NS	-0.0708016	NS	NS	-0.108683	-0.180095	NS	NS	NS	-0.187733	-0.313027
CIB1	NA	NA	0	NA	NA	0	0	NA	Secretory	Secretory	Secretory	Secretory	Secretory	0	0	No	No	No	No	NS	NS	0.0895618	NS	NS	NS	NS	0.0655736	0.131423	-0.0675327	NS	0.19098	0.134197	0.222394	NS	-0.287993	-0.288567	-0.152661	NS	NS	-0.3006	-0.207164	NS
CIRBP	CAPQ	NA	0	NA	0	0	NA	NA	Nuclear	Nuclear	Nuclear	Nuclear	Nuclear	0	0	No	No	No	No	0.163485	0.0623987	0.141337	0.408838	0.15553	0.224596	0.109158	0.0801453	0.0819148	0.136401	0.0628948	0.140039	0.0568336	0.278352	NS	NS	NS	NS	0.221204	0.212181	NS	0.178268	0.315948
CISD1	NA	NA	0	0	0	0	0	NA	Mitochondria	Mitochondria	Mitochondria	Mitochondria	Mitochondria	0	0	No	No	No	No	0.0765192	NS	0.110972	NS	NS	0.0643532	NS	0.0645262	0.11093	0.106265	0.0844287	0.213988	0.132502	0.0792282	NS	NS	0.178955	NS	NS	NS	NS	0.194773	0.464919
CISD2	NA	NA	0	0	0	0	0	NA	Secretory	Secretory	Secretory	Secretory	Secretory	0	0	No	No	No	No	NS	NS	NS	NS	NS	NS	NS	NS	NS	NS	NS	NS	NS	NS	NS	NS	0.134136	0.230987	NS	NS	NS	0.207464	0.281109
CIT	NA	NA	0	0	NA	NA	NA	NA	NA	Nuclear	Unclassified	Unclassified	Cytosol	0	0	No	No	No	No	-0.136215	-0.0553921	NS	-0.108173	-0.0904	-0.157412	-0.150696	-0.0853656	-0.197274	-0.0453685	NS	-0.101173	0.0654498	NS	NS	NS	-0.157196	-0.302014	0.252855	0.212845	0.0808079	-0.231716	-0.642902
CKAP4	NA	NA	0	0	0	0	0	NA	Secretory	Secretory	Secretory	Secretory	Secretory	0	0	No	No	No	No	0.0600217	NS	0.0653223	NS	-0.159127	NS	NS	NS	NS	0.0256036	0.0213623	-0.0608865	0.0629273	-0.0713623	NS	0.133712	0.341052	0.540337	NS	-0.0647594	0.0753585	0.264493	0.374076
CKAP5	NA	NA	0	0	0	0	0	NA	Cytosol	Cytosol	Cytosol	Cytosol	Cytosol	0	0	No	No	No	No	NS	NS	-0.0470586	-0.0809333	NS	NS	NS	NS	NS	0.0469469	0.0410177	-0.134374	-0.127746	NS	NS	NS	-0.0978221	-0.253093	NS	NS	-0.0964103	-0.248218	-0.470415
CKB	NA	NA	0	0	0	0	0	NA	Cytosol	Cytosol	Cytosol	Cytosol	Cytosol	0	0	No	No	No	No	NS	NS	-0.155425	-0.0974288	-0.0868157	0.143181	NS	NS	0.0833199	0.0927058	-0.278113	-0.414996	-0.381604	-0.0739366	NS	NS	-0.195758	-0.668971	-0.208155	-0.197829	-0.442904	-0.698288	-0.935109
CLASP1	NA	NA	0	0	0	0	0	NA	Cytosol	Cytosol	Cytosol	Cytosol	Cytosol	0	0	No	No	No	No	NS	NS	-0.0350537	-0.0512531	NS	NS	NS	NS	NS	NS	-0.0348841	0.0232664	0.0300244	0.0726106	NS	NS	-0.103545	-0.218544	NS	0.093269	0.0953317	-0.1159	-0.260158
CLASP2	NA	NA	0	NA	0	0	0	NA	Cytosol	Cytosol	Cytosol	Cytosol	Cytosol	0	0	No	No	No	No	-0.0771069	NS	-0.0654353	-0.0854143	-0.104336	0.110906	NS	NS	NS	NS	NS	-0.0689183	-0.196154	-0.126098	NS	0.124106	NS	NS	NS	NS	NS	NS	-0.104539
CLCA2	NA	NA	0	NA	0	NA	NA	NA	NA	Missing	Secretory	Cytosol	Secretory	0	0	NA	No	NA	No	NA	-0.131834	NA	NA	NS	NS	NS	NA	NA	NA	NA	NA	NA	NA	NA	NA	NA	NA	NA	NA	NA	NA	NA
CLCC1	NA	NA	0	0	0	0	0	NA	Secretory	Secretory	Secretory	Secretory	Secretory	0	0	No	No	No	No	NS	NS	0.0731084	NS	NS	NS	NS	NS	NS	0.0490857	NS	0.15967	0.0498725	-0.0388791	NS	NS	NS	NS	0.196835	0.173135	0.214261	0.230087	0.224159
CLCN3	NA	NA	0	NA	NA	0	NA	NA	Secretory	Secretory	Secretory	Secretory	Secretory	0	0	No	No	No	No	NS	NS	NS	NS	0.0685327	0.0691246	NS	NS	NS	NS	NS	0.186962	0.206163	0.151843	NS	-0.221617	NS	NS	NS	NS	NS	0.267277	0.331138
CLDN1	NA	NA	0	NA	0	NA	NA	NA	Secretory	Secretory	Secretory	Secretory	Missing	0	1	NA	Cyto to NonCyto	No	NA	NA	0.0757102	1.02663	NA	NS	NS	NS	0.129046	0.199919	NS	NS	0.216628	0.393076	-0.0669319	NS	NS	NS	-0.265185	NS	NS	NS	NS	NS
CLDN12	NA	NA	0	NA	0	0	0	NA	NA	Unclassified	Unclassified	Cytosol	Secretory	0	0	No	No	No	NA	-0.184795	NS	-0.155311	NS	NS	NS	NS	NS	NS	NS	NS	NS	0.177236	NS	NS	NS	NS	NS	-0.346339	-0.399623	-0.304045	NS	NS
CLDN3	NA	NA	0	0	0	NA	0	NA	Secretory	Secretory	Secretory	Secretory	Secretory	0	0	No	No	No	No	-0.188548	NS	-0.179183	-0.2103	-0.285793	NS	NS	-0.123961	NS	NS	NS	0.168106	0.256028	0.466571	NA	NA	NA	NA	NA	NA	NA	NA	NA
CLDN7	NA	NA	0	0	NA	NA	NA	NA	Secretory	Secretory	Secretory	Secretory	Secretory	0	0	No	No	No	NA	NS	NS	-0.250679	-0.142201	NS	NS	NS	NA	NA	NA	NA	NA	NA	NA	NA	NA	NA	NA	NA	NA	NA	NA	NA
CLDND1	NA	NA	0	NA	NA	0	0	NA	Secretory	Secretory	Secretory	Secretory	Secretory	0	0	No	No	No	No	NS	-0.109435	0.0926669	NS	NS	0.115183	NS	0.152252	0.0848122	NS	-0.0891064	NS	0.0958463	-0.081237	NS	NS	0.226581	0.41157	NS	NS	NS	0.218113	0.213328
CLEC16A	NA	NA	0	0	0	0	0	NA	Cytosol	Unclassified	Cytosol	Cytosol	Cytosol	0	0	No	No	No	No	NS	NS	-0.0777986	NS	NS	NS	NS	NS	NS	NS	NS	NS	0.117369	0.0609362	NS	NS	NS	NS	NS	NS	0.0965932	NS	NS
CLIC1	NA	NA	0	0	0	0	0	NA	Cytosol	Cytosol	Cytosol	Cytosol	Cytosol	0	0	No	No	No	No	NS	NS	-0.189099	-0.136708	0.106211	NS	NS	0.0767798	0.038734	NS	NS	-0.0507514	0.0558171	0.1016	-0.146951	-0.131646	NS	-0.0888351	-0.186338	-0.180891	-0.178715	-0.142601	-0.197169
CLIC2	NA	NA	0	NA	NA	0	0	NA	Cytosol	Missing	Missing	Cytosol	Cytosol	0	0	NA	NA	No	No	NA	NA	NS	NS	NS	NS	NS	NA	NA	NA	NA	NS	0.414248	NS	NS	1.27667	1.35326	1.36383	NS	-0.250862	1.31273	1.62275	1.67713
CLIC3	NA	NA	0	NA	NA	0	0	NA	Cytosol	Missing	Cytosol	Cytosol	Cytosol	0	0	NA	No	No	No	NS	NS	NS	NS	NS	0.179223	NS	NS	NS	NS	-0.0550378	-0.136206	-0.409974	0.088712	NS	0.108002	0.288732	0.250159	NS	NS	NS	0.079286	NS
CLIC4	NA	NA	0	0	0	0	0	NA	Cytosol	Cytosol	Cytosol	Cytosol	Cytosol	0	0	No	No	No	No	NS	0.0870337	-0.0556546	-0.0560495	0.0593905	0.129581	NS	NS	NS	NS	-0.0495028	0.144086	0.189695	0.0451986	NS	NS	0.246927	0.464297	NS	NS	NS	0.357024	0.603061
CLINT1	NA	NA	0	NA	0	0	0	NA	NA	Nuclear	Cytosol	Unclassified	Unclassified	0	0	No	No	No	No	0.0586375	0.0917128	0.064342	NS	NS	0.0445357	NS	-0.0382482	NS	NS	0.0503736	0.0905097	0.0906883	NS	NS	NS	NS	NS	NS	NS	0.152413	0.184927	0.194759
CLIP1	NA	NA	0	0	0	0	0	NA	Cytosol	Cytosol	Cytosol	Cytosol	Cytosol	0	0	No	No	No	No	NS	0.0756374	0.0245184	NS	-0.188166	0.0967087	NS	NS	NS	-0.0696937	-0.0492791	-0.0389731	-0.0277337	-0.0479952	NS	NS	0.129452	0.197728	NS	NS	NS	NS	NS
CLIP2	NA	NA	0	0	0	0	NA	NA	Cytosol	Cytosol	Cytosol	Cytosol	Cytosol	0	0	No	No	No	No	NS	NS	-0.0362052	-0.0603381	-0.059617	NS	NS	NS	NS	-0.0553996	NS	NS	NS	0.0575565	NS	NS	-0.162912	NS	0.21836	NS	NS	NS	NS
CLK1	NA	NA	0	NA	NA	0	NA	NA	Nuclear	Nuclear	Nuclear	Nuclear	Nuclear	0	0	No	No	No	No	NS	NS	0.308858	NS	NS	-0.13223	NS	0.0852335	NS	NS	NS	-0.105286	-0.14531	-0.172543	NS	NS	0.526058	0.506693	-0.154635	-0.206911	-0.180143	0.141628	NS
CLK3	NA	NA	0	0	0	NA	0	NA	Nuclear	Nuclear	Nuclear	Nuclear	Nuclear	0	0	No	No	No	No	-0.102114	-0.181334	NS	NS	-0.255463	-0.222755	-0.160974	NS	NS	-0.141519	-0.250167	-0.117763	-0.109667	NS	NS	NS	NS	-0.130624	-0.163795	-0.183582	-0.144643	-0.292701	-0.377619
CLMN	NA	NA	0	NA	0	0	NA	NA	Secretory	Secretory	Secretory	Secretory	Secretory	0	0	No	No	No	No	NS	0.0549083	0.12086	0.0865594	NS	0.0718785	NS	NS	0.0336247	-0.105282	-0.0636203	0.241897	NS	0.199655	NS	NS	-0.075008	NS	NS	-0.0685691	NS	NS	0.167345
CLNS1A	NA	NA	0	NA	0	0	0	NA	Cytosol	Cytosol	Cytosol	Cytosol	Cytosol	0	0	No	No	No	No	NS	NS	-0.0918804	NS	NS	NS	NS	NS	NS	NS	NS	-0.229565	-0.0484023	NS	NS	NS	-0.135661	-0.391504	NS	NS	NS	-0.388908	-0.611386
CLPB	CNTI, CCWG	NA	0	0	0	0	0	Peptide-based	Mitochondria	Unclassified	Mitochondria	Mitochondria	Mitochondria	0	0	No	No	No	No	NS	NS	0.0768546	0.0651991	-0.0576546	NS	NS	-0.0648679	-0.041338	NS	NS	-0.098434	0.129759	0.0427618	NS	0.0787877	NS	NS	-0.169807	-0.174617	-0.127295	-0.123801	-0.105123
CLPP	NA	NA	0	0	0	0	0	NA	NA	Nuclear	Nuclear	Mitochondria	Unclassified	0	0	No	No	No	No	NS	NS	0.101648	0.129256	NS	NS	NS	NS	NS	NS	NS	NS	0.177347	NS	NS	0.0929965	0.210029	0.288651	NS	NS	NS	0.178209	0.278162
CLPTM1	NA	NA	0	0	0	0	0	NA	Secretory	Secretory	Secretory	Secretory	Secretory	0	0	No	No	No	No	0.111992	0.109013	0.176665	0.182567	NS	NS	NS	NS	NS	NS	NS	NS	NS	-0.0488319	NS	NS	-0.307006	-0.546458	NS	0.0899736	NS	-0.294838	-0.41691
CLPTM1L	NA	NA	0	NA	0	0	0	NA	Secretory	Secretory	Secretory	Secretory	Secretory	0	0	No	No	No	No	NS	0.0705845	0.1178	0.107099	NS	0.0821956	NS	NS	0.0290709	0.047015	0.0365031	0.0253057	NS	-0.0263463	NS	NS	NS	-0.124921	NS	NS	0.0899734	NS	NS
CLPX	NA	NA	0	0	0	0	0	NA	NA	Nuclear	Nuclear	Mitochondria	Mitochondria	0	0	No	No	No	No	0.0498877	NS	0.130869	0.159092	-0.0943533	NS	NS	-0.0406914	-0.0440898	NS	NS	-0.0283282	0.0244409	0.0517403	NS	NS	-0.160535	-0.0947766	NS	NS	-0.10055	-0.196565	-0.0889469
CLSTN1	NA	NA	0	NA	0	0	0	NA	NA	Secretory	Secretory	Cytosol	Cytosol	0	1	No	No	Cyto to NonCyto	No	-0.327302	NS	-0.907352	-0.363197	NS	NS	NS	NS	0.203561	NS	NS	-0.0922722	-0.0701747	0.0981995	NS	-0.256259	-0.418093	-0.400087	NS	-0.113103	-0.696588	-0.623585	-0.402451
CLSTN3	NA	NA	0	NA	NA	NA	0	NA	Secretory	Secretory	Missing	Unclassified	Secretory	0	0	No	NA	No	No	-0.368105	NA	-0.38515	-0.558552	NS	NS	NS	NA	NA	NA	NA	NA	NA	NA	NA	NA	NA	NA	NA	NA	NA	NA	NA
CLTA	NA	NA	0	0	0	0	0	NA	Cytosol	Cytosol	Cytosol	Cytosol	Cytosol	0	0	No	No	No	No	NS	NS	NS	-0.0687541	NS	NS	NS	NS	NS	NS	NS	0.0878088	0.135149	0.0492163	NS	0.129792	0.13501	0.294307	0.109653	0.115236	0.13325	0.271153	0.330346
CLTC	NA	NA	0	0	0	0	0	NA	Cytosol	Cytosol	Cytosol	Cytosol	Cytosol	0	0	No	No	No	No	0.0383798	NS	-0.0394234	NS	NS	NS	NS	NS	NS	NS	0.0284732	0.0267086	0.0713996	0.0298491	NS	NS	0.13403	0.115107	NS	NS	0.0772506	0.107017	0.147177
CLTCL1	NA	NA	0	NA	NA	0	NA	NA	Cytosol	Cytosol	Cytosol	Cytosol	Cytosol	0	0	No	No	No	No	NS	NS	NS	NS	NS	NS	NS	-0.0907747	-0.10291	-0.146018	-0.164239	NS	-0.114578	NS	NA	NA	NA	NA	NA	NA	NA	NA	NA
CLU	CDKC	NA	0	NA	0	NA	NA	NA	NA	Secretory	Secretory	Secretory	Cytosol	0	0	No	No	No	NA	-0.116837	NS	-0.320287	NA	-0.210988	NS	NS	-0.19684	-0.10364	-0.0668524	0.0888906	0.165064	NS	0.301999	NS	-0.209811	-0.194388	-0.193534	0.285518	0.229414	-0.240948	-0.356942	-0.255589
CLUH	CFSL	NA	0	0	NA	0	0	NA	Cytosol	Cytosol	Missing	Cytosol	Cytosol	0	0	No	No	No	No	NS	NA	0.0724942	NS	NS	0.0935109	NS	0.0350619	NS	-0.0393188	-0.0851763	NS	-0.0644195	-0.0240463	NS	NS	-0.185633	-0.219393	NS	NS	NS	-0.245332	-0.139379
CLYBL	NA	NA	0	NA	NA	NA	0	NA	Mitochondria	Mitochondria	Missing	Mitochondria	Unclassified	0	0	No	NA	No	No	NS	NA	NS	NS	NS	NS	NS	NS	NS	-0.0772235	0.111272	0.15728	0.174653	0.11317	NS	-0.133792	0.138717	0.226499	NS	NS	NS	0.188925	0.475392
CMAS	NA	NA	0	0	0	0	0	NA	Nuclear	Nuclear	Nuclear	Nuclear	Nuclear	0	0	No	No	No	No	0.0934517	NS	NS	0.0644308	NS	NS	NS	0.0520795	0.0759387	0.107885	NS	NS	0.0622217	NS	NS	NS	NS	NS	NS	NS	NS	NS	0.0923426
CMBL	NA	NA	0	0	0	0	0	NA	Cytosol	Cytosol	Cytosol	Cytosol	Cytosol	0	0	No	No	No	No	NS	NS	-0.261571	-0.170556	0.0963108	0.0784967	NS	NS	-0.0511059	-0.0809118	-0.0415994	-0.051755	0.0949911	0.161376	NS	-0.155533	-0.233433	-0.4874	-0.139512	-0.124614	-0.258359	-0.402305	-0.526879
CMIP	NA	NA	0	NA	0	0	0	NA	Cytosol	Cytosol	Cytosol	Cytosol	Cytosol	0	0	No	No	No	No	-0.0938336	0.227853	NS	NS	NS	NS	NS	0.100932	0.121676	NS	NS	0.10688	NS	0.13104	NS	-0.32124	-0.705066	-0.431609	0.143755	0.189972	NS	-0.234993	-0.299329
CMPK1	NA	NA	0	0	0	0	0	NA	Cytosol	Cytosol	Cytosol	Cytosol	Cytosol	0	0	No	No	No	No	NS	NS	-0.239594	-0.114002	NS	NS	NS	NS	NS	NS	NS	0.0289427	0.201808	-0.113139	NS	NS	0.259764	0.33264	0.110463	0.119175	0.159666	0.240199	0.289224
CMPK2	NA	NA	0	NA	NA	0	NA	NA	Cytosol	Cytosol	Unclassified	Cytosol	Missing	0	0	No	NA	No	No	NS	NS	-0.172276	NA	NS	NS	NS	NS	NS	0.143741	0.130145	-0.534605	-0.719217	-0.560312	NS	1.42701	1.68663	1.66505	-0.531349	-0.575317	1.1323	1.10864	1.08368
CMTM6	NA	NA	0	NA	0	NA	NA	NA	NA	Cytosol	Unclassified	Secretory	Unclassified	0	0	NA	NA	NA	No	NA	NS	NS	NS	NS	NS	NS	NS	NS	NS	NS	NS	NS	-0.15791	NA	NA	NA	NA	NA	NA	NA	NA	NA
CMTR1	NA	NA	0	NA	0	0	0	NA	Nuclear	Nuclear	Nuclear	Nuclear	Nuclear	0	1	No	No	Cyto to NonCyto	No	NS	-0.0464392	0.0483444	NS	NS	NS	NS	-0.0484962	-0.0378074	NS	NS	-0.135713	-0.195298	-0.141513	NS	0.358209	0.504267	0.481272	-0.0984135	NS	0.293509	0.322921	0.281769
CMTR2	NA	NA	0	0	0	0	NA	NA	Cytosol	Cytosol	Cytosol	Cytosol	Cytosol	0	0	No	No	No	No	NS	NS	NS	NS	0.0790915	NS	NS	NS	NS	NS	NS	NS	-0.0840983	NS	NS	NS	-0.171079	-0.194429	NS	NS	NS	-0.130926	-0.276597
CNDP2	CPPR	NA	0	0	0	0	0	NA	Cytosol	Cytosol	Cytosol	Cytosol	Cytosol	0	0	No	No	No	No	NS	-0.0401985	-0.161459	-0.0738923	0.104333	0.0814079	NS	NS	NS	NS	NS	0.0593999	0.0526248	0.0524911	NS	0.0873147	0.178591	0.107942	NS	NS	0.168527	0.196156	0.169662
CNIH4	NA	NA	0	NA	0	0	0	NA	NA	Unclassified	Cytosol	Cytosol	Secretory	0	0	No	No	No	No	NS	NS	-0.101653	NS	NS	NS	NS	NS	NS	NS	NS	NS	-0.117555	NS	NS	0.268532	0.276386	0.250076	NS	NS	NS	0.241987	0.174622
CNKSR1	NA	NA	0	NA	0	0	0	NA	Cytosol	Cytosol	Cytosol	Cytosol	Cytosol	0	0	No	No	No	No	NS	NS	NS	NS	NS	NS	NS	NS	NS	-0.225074	NS	0.0945663	NS	0.124966	NS	NS	NS	NS	NS	NS	NS	NS	-0.170715
CNN2	NA	NA	0	NA	0	0	0	NA	Cytosol	Cytosol	Cytosol	Cytosol	Cytosol	0	0	No	No	No	No	NS	0.230054	0.156898	NS	0.0868937	0.109185	0.0517503	NS	0.0490266	0.0549217	NS	NS	0.074103	0.206602	NS	-0.163652	-0.162431	-0.360145	NS	NS	NS	-0.219275	-0.311325
CNN3	NA	NA	0	NA	0	0	0	NA	Cytosol	Cytosol	Cytosol	Cytosol	Cytosol	0	0	No	No	No	No	NS	0.224535	0.228427	0.0900462	NS	NS	NS	NS	NS	NS	-0.0466941	NS	NS	0.177316	NS	0.26164	NS	-0.335736	NS	NS	0.189773	-0.13524	-0.299032
CNNM3	NA	NA	0	0	NA	0	NA	NA	Secretory	Secretory	Secretory	Secretory	Secretory	0	0	No	No	No	No	NS	-0.0926967	NS	NS	NS	NS	NS	NS	NS	NS	0.0833017	0.0658551	0.138099	NS	NS	NS	0.114758	0.382808	NS	NS	0.175722	0.251537	0.448082
CNNM4	NA	NA	0	NA	0	0	0	NA	Secretory	Secretory	Secretory	Secretory	Secretory	0	0	No	No	No	No	NS	NS	NS	NS	-0.154164	NS	-0.0816956	NS	-0.0432529	-0.092013	-0.0416188	-0.248897	0.0453384	-0.0442959	NS	NS	0.425522	0.703401	-0.192612	-0.188309	-0.197284	0.192736	0.355248
CNOT1	NA	NA	0	0	0	0	0	NA	Secretory	Secretory	Secretory	Secretory	Unclassified	0	0	No	No	No	No	NS	NS	-0.0511644	NS	NS	0.0296506	NS	NS	NS	-0.0258038	-0.0285359	0.0612729	0.0449877	0.0258307	NS	NS	NS	NS	NS	NS	0.0682643	0.062803	NS
CNOT10	NA	NA	0	0	0	0	0	NA	Secretory	Secretory	Secretory	Secretory	Unclassified	0	0	No	No	No	No	NS	NS	NS	NS	NS	NS	NS	NS	NS	NS	NS	0.0309161	0.0306809	0.0456387	NS	NS	NS	NS	NS	NS	NS	NS	NS
CNOT11	NA	NA	0	NA	0	0	0	NA	Secretory	Secretory	Secretory	Secretory	Unclassified	0	0	No	No	No	No	NS	NS	-0.104618	-0.0791899	NS	NS	NS	0.06956	NS	NS	NS	0.0715161	0.0670513	0.0740643	NS	NS	NS	NS	NS	NS	NS	0.172117	NS
CNOT2	CANV	NA	0	NA	0	0	0	NA	NA	Secretory	Nuclear	Nuclear	Nuclear	0	0	No	No	No	No	NS	NS	NS	NS	NS	0.041991	NS	NS	NS	NS	NS	0.10653	0.0567247	0.0718302	NS	NS	NS	NS	NS	NS	0.0847208	NS	NS
CNOT4	NA	NA	0	NA	NA	0	0	NA	Cytosol	Cytosol	Cytosol	Cytosol	Cytosol	0	0	No	No	No	No	-0.148527	0.102479	NS	NS	NS	NS	NS	0.142549	NS	0.0816724	NS	0.0419324	NS	0.0524101	NS	NS	-0.204688	-0.437415	NS	NS	NS	-0.271484	-0.402745
CNOT6L	NA	NA	0	NA	NA	0	NA	NA	Cytosol	Unclassified	Cytosol	Cytosol	Cytosol	0	0	No	No	No	No	NS	NS	NS	NS	-0.0860322	-0.0903597	NS	NS	NS	NS	NS	NS	-0.0881237	NS	NS	NS	0.159137	0.209052	0.150195	0.167162	0.193343	0.210769	0.248442
CNOT7	NA	NA	0	NA	0	0	0	NA	NA	Secretory	Cytosol	Unclassified	Cytosol	0	0	No	No	No	No	NS	NS	NS	NS	NS	0.122298	NS	NS	NS	NS	NS	0.143626	NS	0.137212	NS	NS	NS	NS	NS	0.127549	0.171729	0.110692	NS
CNOT8	NA	NA	0	0	0	0	0	NA	NA	Secretory	Secretory	Secretory	Cytosol	0	0	No	No	No	No	-0.146926	-0.123895	NS	-0.123182	NS	-0.214189	NS	NS	NS	-0.0768176	-0.218421	-0.135972	-0.0583497	-0.168593	NS	-0.238741	-0.344376	NS	NS	NS	-0.419243	-0.334132	-0.221383
CNOT9	NA	NA	0	0	0	0	0	NA	NA	Secretory	Unclassified	Secretory	Cytosol	0	0	No	No	No	No	NS	NS	NS	NS	NS	0.0558236	NS	NS	NS	NS	NS	0.0473498	0.040874	NS	NS	NS	NS	-0.170039	NS	NS	NS	NS	NS
CNTNAP4	NA	NA	0	0	NA	0	0	NA	Nuclear	Nuclear	Nuclear	Nuclear	Nuclear	0	1	No	No	Cyto to NonCyto	No	NS	0.103703	0.179371	NS	NS	NS	NS	NA	NA	NA	NA	NA	NA	NA	NA	NA	NA	NA	NA	NA	NA	NA	NA
COA1	NA	NA	0	NA	NA	0	NA	NA	Mitochondria	Mitochondria	Mitochondria	Mitochondria	Mitochondria	0	0	No	No	No	No	NS	NS	NS	0.170488	-0.17389	0.131911	NS	NS	NS	NS	NS	0.0671472	NS	0.181201	NS	NS	-0.180899	-0.182533	NS	NS	NS	NS	NS
COA6	NA	NA	0	NA	0	0	0	NA	NA	Nuclear	Unclassified	Mitochondria	Nuclear	0	1	No	Cyto to NonCyto	No	No	NS	0.174831	0.14967	0.161951	NS	0.114485	0.111812	NS	NS	NS	NS	0.0746979	0.0835179	NS	NS	NS	NS	0.279293	NS	NS	NS	0.325007	0.56929
COA7	NA	NA	0	NA	0	0	0	NA	Nuclear	Nuclear	Nuclear	Nuclear	Nuclear	0	0	No	No	No	No	-0.190632	NS	0.18189	NS	NS	0.102049	NS	NS	NS	NS	NS	-0.0387213	NS	NS	NS	NS	0.467894	0.83117	NS	NS	0.25378	0.268654	0.575693
COASY	CPRL	NA	0	NA	0	0	0	NA	Cytosol	Cytosol	Cytosol	Cytosol	Cytosol	0	0	No	No	No	No	NS	-0.055255	-0.128631	NS	NS	NS	NS	NS	NS	NS	NS	0.0466006	NS	-0.0362519	NS	NS	0.271834	0.311043	NS	NS	0.161422	0.262418	0.334234
COBLL1	NA	NA	0	NA	0	0	0	NA	Cytosol	Cytosol	Cytosol	Cytosol	Cytosol	0	0	No	No	No	No	NS	0.0859722	NS	NS	NS	0.163237	NS	-0.0895655	-0.108656	-0.146984	-0.0505749	0.0760279	0.194898	-0.304001	NS	NS	NS	-0.0977003	0.147843	0.166676	0.222113	0.0899355	NS
COG1	NA	NA	0	0	0	0	0	NA	NA	Secretory	Cytosol	Cytosol	Cytosol	0	0	No	No	No	No	NS	NS	NS	NS	NS	NS	NS	NS	NS	NS	0.108527	0.14848	NS	NS	NS	NS	NS	0.143726	NS	NS	0.145317	0.294227	0.415556
COG2	NA	NA	0	NA	0	0	0	NA	NA	Secretory	Cytosol	Cytosol	Cytosol	0	0	No	No	No	No	NS	0.0456635	0.0592169	NS	NS	0.0768572	NS	0.0499535	NS	NS	0.0427326	0.120784	0.039018	NS	NS	NS	0.114092	0.281204	NS	NS	0.0812841	0.258047	0.479528
COG3	NA	NA	0	NA	0	0	0	NA	NA	Secretory	Cytosol	Cytosol	Cytosol	0	0	No	No	No	No	NS	NS	NS	NS	NS	0.0820789	NS	0.0421008	NS	NS	0.0438995	0.12318	0.0357516	NS	NS	NS	0.149811	0.305688	NS	0.0853476	0.162295	0.353076	0.55467
COG4	NA	NA	0	NA	0	0	0	NA	Cytosol	Cytosol	Cytosol	Cytosol	Cytosol	0	0	No	No	No	No	NS	NS	NS	NS	NS	NS	NS	NS	NS	NS	0.0344795	0.0691902	NS	-0.0283969	NS	NS	NS	0.15867	NS	NS	0.104985	0.187819	0.327179
COG5	NA	NA	0	NA	0	0	0	NA	Cytosol	Cytosol	Cytosol	Cytosol	Cytosol	0	0	No	No	No	No	NS	NS	-0.051408	NS	NS	NS	NS	NS	NS	NS	0.0850267	0.093157	0.0384206	NS	NS	NS	0.0978264	0.136036	NS	NS	NS	0.194701	0.318357
COG6	NA	NA	0	NA	0	0	0	NA	Cytosol	Cytosol	Cytosol	Cytosol	Cytosol	0	0	No	No	No	No	NS	NS	NS	NS	NS	NS	NS	NS	NS	NS	0.0854928	0.0970552	NS	NS	NS	NS	NS	0.104008	NS	NS	NS	0.125564	0.254041
COG7	NA	NA	0	0	0	0	0	NA	Cytosol	Cytosol	Cytosol	Cytosol	Cytosol	0	0	No	No	No	No	NS	NS	-0.0445152	NS	NS	NS	NS	NS	NS	NS	0.0757604	0.10642	0.0501065	0.0295521	NS	NS	NS	0.101507	NS	NS	0.12054	0.236006	0.340088
COG8	NA	NA	0	NA	0	0	0	NA	Cytosol	Cytosol	Cytosol	Cytosol	Cytosol	0	0	No	No	No	No	NS	NS	NS	NS	NS	NS	NS	NS	NS	-0.0641097	NS	0.0913237	NS	NS	NS	NS	NS	NS	NS	NS	NS	0.267504	0.298613
COIL	NA	NA	0	NA	0	0	0	NA	Nuclear	Nuclear	Nuclear	Nuclear	Nuclear	0	0	No	No	No	No	NS	NS	0.0720768	NS	-0.119454	NS	NS	NS	NS	NS	NS	NS	-0.146035	NS	NS	0.119359	NS	NS	NS	NS	NS	NS	-0.195591
COL18A1	NA	NA	0	NA	NA	0	NA	NA	Secretory	Secretory	Secretory	Secretory	Secretory	0	0	No	No	No	No	NS	-0.274515	-0.238484	NS	NS	NS	NS	-0.146851	NS	0.18493	NS	-0.140118	NS	0.47815	NS	0.223289	NS	0.149021	NS	NS	NS	NS	NS
COL4A2	NA	NA	0	NA	0	NA	NA	NA	Cytosol	Unclassified	Unclassified	Cytosol	Missing	0	0	No	No	No	NA	NS	NS	NA	NS	NS	NS	NS	NS	0.172881	0.192704	NS	NS	-0.129538	0.151299	NS	NS	NS	NS	0.180937	NS	0.252565	NS	NS
COL4A3BP	NA	NA	0	0	0	0	0	NA	Cytosol	Cytosol	Cytosol	Cytosol	Cytosol	0	0	No	No	No	No	NS	NS	-0.101053	NS	NS	NS	NS	NA	NA	NA	NA	NA	NA	NA	NA	NA	NA	NA	NA	NA	NA	NA	NA
COL6A1	NA	NA	0	NA	0	0	0	NA	NA	Nuclear	Cytosol	Unclassified	Nuclear	0	0	No	No	No	No	-0.170219	-0.241451	NS	-0.0919441	NS	-0.0763632	-0.0559589	NS	0.313919	0.278626	0.133306	NS	-0.083061	0.376399	NS	-0.326706	-0.428452	-0.278955	NS	NS	-0.414809	-0.358286	-0.345133
COLGALT1	CFAV	NA	0	0	0	0	0	NA	NA	Secretory	Nuclear	Secretory	Nuclear	0	0	No	No	No	No	NS	NS	0.0372644	-0.0548978	-0.100924	NS	NS	NS	NS	0.0734757	0.0943142	-0.130912	NS	NS	NS	0.151362	0.221853	0.338908	NS	NS	0.0942188	0.163119	0.21355
COMMD2	NA	NA	0	NA	0	0	NA	NA	Cytosol	Cytosol	Cytosol	Cytosol	Cytosol	0	0	No	No	No	No	NS	NS	-0.107835	NS	NS	NS	NS	NS	NS	NS	NS	NS	NS	-0.090126	NS	NS	-0.201207	-0.307614	-0.300605	-0.20938	-0.242516	-0.383362	-0.464443
COMMD4	NA	NA	0	0	0	0	0	NA	Cytosol	Cytosol	Cytosol	Cytosol	Cytosol	0	0	No	No	No	No	NS	NS	NS	NS	NS	NS	NS	NS	NS	NS	NS	-0.0836649	-0.0554166	-0.0570138	NS	-0.156484	-0.212098	-0.246038	NS	NS	NS	-0.237234	-0.263952
COMMD6	NA	NA	0	NA	0	0	0	NA	Cytosol	Cytosol	Cytosol	Cytosol	Cytosol	0	0	No	No	No	No	NS	NS	NS	-0.14179	-0.111343	NS	NS	NS	NS	NS	NS	NS	NS	-0.140744	NS	NS	NS	NS	NS	NS	NS	-0.128553	-0.154995
COMMD8	NA	NA	0	NA	0	0	0	NA	Cytosol	Cytosol	Cytosol	Cytosol	Cytosol	0	0	No	No	No	No	NS	NS	NS	NS	NS	NS	NS	NS	NS	NS	NS	NS	NS	-0.0511942	NS	NS	NS	NS	NS	NS	NS	NS	-0.166807
COMMD9	CRGQ	NA	0	NA	NA	0	0	NA	Cytosol	Cytosol	Cytosol	Cytosol	Cytosol	0	0	No	No	No	No	NS	NS	-0.0598194	NS	NS	NS	NS	-0.0746327	-0.0638978	-0.0866029	NS	0.0947461	NS	NS	NS	-0.180769	-0.425363	-0.355525	0.159685	0.196329	NS	-0.227411	-0.153599
COMT	NA	NA	0	0	0	0	0	NA	Cytosol	Cytosol	Cytosol	Cytosol	Cytosol	0	0	No	No	No	No	NS	-0.0463717	-0.168972	-0.0943504	NS	-0.0449472	NS	NS	NS	-0.0708232	NS	-0.22972	NS	-0.147134	NS	0.162089	0.300586	0.487793	-0.182909	-0.192648	-0.135596	NS	0.274804
COPA	CEDF	NA	0	0	0	0	0	NA	Cytosol	Cytosol	Cytosol	Cytosol	Cytosol	0	0	No	No	No	No	0.0379303	0.0653988	-0.0634636	NS	NS	NS	NS	NS	NS	NS	-0.0223172	0.0386738	0.0638497	-0.0245642	NS	NS	0.0526001	0.125805	NS	NS	0.065912	0.134151	0.245983
COPB1	NA	NA	0	0	0	0	0	NA	Cytosol	Cytosol	Cytosol	Cytosol	Cytosol	0	0	No	No	No	No	NS	0.0902022	-0.0540207	NS	NS	NS	NS	0.033319	NS	NS	NS	0.0674416	0.0300798	-0.0489062	NS	NS	0.115993	0.121792	NS	0.063317	0.144834	0.231201	0.222209
COPB2	NA	NA	0	0	0	0	0	NA	Cytosol	Cytosol	Cytosol	Cytosol	Cytosol	0	0	No	No	No	No	NS	0.0739487	-0.0364889	NS	NS	NS	NS	NS	NS	NS	NS	0.0512239	0.058273	NS	NS	NS	0.100434	0.154004	NS	NS	NS	0.116854	0.279388
COPE	CRRR	NA	0	0	0	0	0	NA	Cytosol	Cytosol	Cytosol	Cytosol	Cytosol	0	0	No	No	No	No	NS	NS	-0.0442392	NS	NS	NS	NS	NS	NS	NS	NS	0.0551349	0.0885132	NS	NS	NS	0.1442	0.139986	NS	NS	0.10218	0.222562	0.249078
COPG1	NA	NA	0	0	0	0	0	NA	Cytosol	Cytosol	Cytosol	Cytosol	Cytosol	0	0	No	No	No	No	NS	0.106375	-0.0699666	NS	NS	NS	NS	0.0459196	NS	NS	NS	-0.0389973	0.0551161	-0.0502122	NS	NS	0.106431	0.143708	-0.139529	-0.125942	NS	0.133847	0.238193
COPG2	NA	NA	0	0	0	0	0	NA	Cytosol	Cytosol	Cytosol	Cytosol	Cytosol	0	0	No	No	No	No	-0.0374741	NS	-0.0824704	-0.0457603	NS	NS	-0.0638997	NS	NS	NS	NS	0.152646	-0.152754	0.0938178	NS	NS	0.271087	0.272928	NS	NS	0.23245	0.389705	0.413121
COPS2	CCLG	NA	0	0	0	0	0	NA	Cytosol	Cytosol	Cytosol	Cytosol	Cytosol	0	0	No	No	No	No	NS	NS	-0.0639749	NS	-0.0530155	NS	NS	NS	NS	NS	NS	-0.0681894	-0.0442576	-0.17145	NS	NS	NS	NS	NS	NS	NS	NS	-0.126577
COPS3	NA	NA	0	0	0	0	0	NA	Cytosol	Cytosol	Cytosol	Cytosol	Cytosol	0	0	No	No	No	No	NS	NS	NS	NS	NS	NS	NS	NS	NS	NS	NS	-0.0553079	-0.0448304	-0.122842	NS	NS	NS	NS	NS	NS	NS	NS	-0.0694498
COPS4	NA	NA	0	0	0	0	0	NA	Cytosol	Cytosol	Cytosol	Cytosol	Cytosol	0	0	No	No	No	No	NS	NS	-0.119885	-0.0551526	NS	NS	NS	NS	NS	NS	NS	-0.0530817	-0.0422079	-0.138457	NS	NS	0.0581812	0.0702767	NS	NS	NS	NS	NS
COPS5	CCSG	NA	0	0	0	0	0	NA	Cytosol	Cytosol	Cytosol	Cytosol	Cytosol	0	0	No	No	No	No	NS	NS	-0.0880297	NS	NS	NS	NS	NS	NS	NS	NS	-0.228793	-0.0410382	-0.139053	NS	NS	NS	NS	-0.317501	-0.294908	-0.251843	-0.205705	-0.229887
COPS6	NA	NA	0	0	0	0	0	NA	Cytosol	Cytosol	Cytosol	Cytosol	Cytosol	0	0	No	No	No	No	NS	NS	-0.0952325	NS	NS	0.0816007	NS	NS	NS	NS	NS	-0.0499383	NS	-0.102655	NS	NS	NS	NS	-0.169661	-0.139608	-0.145905	-0.181928	-0.225751
COPS7A	NA	NA	0	NA	0	0	0	NA	Cytosol	Cytosol	Cytosol	Cytosol	Cytosol	0	0	No	No	No	No	NS	-0.0847925	-0.0996883	NS	NS	0.0735591	NS	NS	NS	NS	NS	-0.130765	NS	-0.221451	NS	NS	NS	NS	NS	NS	-0.150525	-0.100899	-0.172951
COPS7B	NA	NA	0	NA	0	0	0	NA	Cytosol	Cytosol	Cytosol	Cytosol	Cytosol	0	0	No	No	No	No	NS	NS	-0.0753143	NS	NS	NS	NS	NS	NS	NS	0.102833	NS	-0.155238	NS	NS	0.170156	0.283741	0.197898	NS	NS	0.235059	0.140938	NS
COPS8	NA	NA	0	0	0	0	0	NA	Cytosol	Cytosol	Cytosol	Cytosol	Cytosol	0	0	No	No	No	No	NS	NS	NS	NS	NS	NS	NS	NS	NS	NS	NS	-0.0666056	NS	-0.140405	NS	NS	NS	NS	NS	NS	NS	NS	-0.200336
COPZ1	NA	NA	0	0	0	0	0	NA	Cytosol	Cytosol	Cytosol	Cytosol	Cytosol	0	0	No	No	No	No	0.0889913	NS	-0.0883306	-0.0998493	-0.0457441	NS	NS	NS	NS	-0.0330272	NS	NS	0.0520596	-0.0839463	NS	NS	0.157643	0.118258	-0.150101	-0.146369	-0.135574	NS	0.105192
COQ5	NA	NA	0	NA	NA	0	NA	NA	Secretory	Secretory	Secretory	Secretory	Secretory	0	0	No	No	No	No	0.115098	0.0867762	0.142022	0.393332	0.106572	0.205038	NS	NS	NS	NS	0.103964	0.0767239	0.0892591	NS	NS	-0.108671	NS	NS	-0.11416	-0.148871	NS	NS	0.223678
COQ7	NA	NA	0	0	NA	NA	NA	NA	Secretory	Secretory	Secretory	Secretory	Secretory	0	0	No	No	No	No	NS	-0.139843	NS	NS	NS	0.339195	NS	NS	NS	-0.0489435	0.0757384	NS	0.0932615	0.0650938	NS	NS	0.187098	0.20181	NS	NS	NS	0.181963	0.377745
COQ8A	NA	NA	0	0	NA	0	NA	NA	Mitochondria	Unclassified	Unclassified	Mitochondria	Mitochondria	0	0	No	No	No	No	NS	NS	-0.051875	NA	NS	0.388126	NS	-0.174216	-0.218496	-0.118	NS	0.293523	0.0774184	0.337272	NS	NS	0.0891587	0.307456	NS	NS	0.214397	0.377807	0.781818
COQ8B	CTPA	NA	0	0	0	NA	NA	NA	Mitochondria	Unclassified	Mitochondria	Mitochondria	Mitochondria	0	0	No	No	No	No	NS	NS	NS	NS	NS	NS	NS	NS	NS	0.100208	0.107022	NS	0.110112	0.229569	NS	0.405735	0.446074	0.337136	NS	NS	0.560291	0.489456	0.465183
CORO1A	NA	NA	0	0	NA	NA	0	NA	Cytosol	Cytosol	Cytosol	Cytosol	Cytosol	0	0	No	No	No	No	NS	NS	NS	NS	NS	NS	NS	NS	NS	NS	NS	-0.276931	-0.167688	NS	NS	NS	NS	NS	NS	NS	NS	-0.356574	-0.49461
CORO1B	NA	NA	0	0	0	0	0	NA	Cytosol	Cytosol	Cytosol	Cytosol	Cytosol	0	0	No	No	No	No	NS	NS	-0.102118	-0.0616586	NS	NS	NS	-0.0324735	-0.0423175	-0.0359526	-0.0343728	0.060699	NS	0.0574023	NS	NS	NS	-0.11625	NS	0.121485	0.13176	NS	NS
CORO1C	NA	NA	0	0	0	0	0	NA	Nuclear	Nuclear	Nuclear	Nuclear	Nuclear	0	0	No	No	No	No	NS	0.111131	0.0800571	0.0661257	NS	0.155998	NS	0.039639	NS	NS	NS	NS	0.0854902	0.107828	NS	NS	NS	-0.133031	NS	NS	NS	-0.120795	-0.150169
COTL1	NA	NA	0	NA	0	0	0	NA	Cytosol	Cytosol	Cytosol	Cytosol	Cytosol	0	0	No	No	No	No	NS	NS	-0.16516	-0.123784	NS	0.0951912	NS	NS	NS	0.160503	0.11828	0.0775808	0.0704613	0.0811769	NS	NS	NS	NS	0.309926	0.270812	0.296468	0.320052	0.176507
COX15	NA	NA	0	NA	NA	0	NA	NA	Mitochondria	Mitochondria	Mitochondria	Mitochondria	Mitochondria	0	0	No	No	No	No	NS	-0.0943613	NS	NS	NS	NS	NS	NS	NS	-0.0844455	-0.102259	0.0746631	NS	0.0683018	NS	NS	-0.323285	-0.455494	NS	NS	NS	-0.2239	-0.184757
COX18	NA	NA	0	NA	NA	0	NA	NA	Mitochondria	Mitochondria	Mitochondria	Mitochondria	Mitochondria	0	0	No	No	No	No	NS	NS	0.137693	NS	-0.135549	NS	NS	NS	NS	NS	NS	0.100177	-0.119933	0.0985287	NS	NS	-0.311931	-0.405193	-0.218393	-0.261101	-0.299809	-0.484309	-0.355908
COX19	NA	NA	0	NA	NA	0	NA	NA	Mitochondria	Unclassified	Unclassified	Mitochondria	Mitochondria	0	0	No	No	No	No	-0.115653	NS	0.12944	NS	NS	NS	NS	-0.0831766	NS	NS	NS	NS	NS	0.121906	NS	NS	NS	NS	-0.217581	-0.290226	NS	NS	0.17671
COX20	NA	NA	0	0	0	0	0	NA	Mitochondria	Unclassified	Mitochondria	Mitochondria	Mitochondria	0	0	No	No	No	No	NS	NS	NS	NS	NS	NS	NS	NS	NS	NS	NS	0.0398326	NS	NS	NS	NS	0.14459	NS	NS	NS	NS	NS	NS
COX4I1	NA	NA	0	0	0	0	0	NA	Mitochondria	Mitochondria	Mitochondria	Mitochondria	Mitochondria	0	0	No	No	No	No	0.0711437	NS	0.142884	0.127008	-0.0532271	0.044647	NS	-0.0429057	NS	-0.0561595	NS	0.0912137	0.07925	0.0639856	NS	NS	-0.092234	NS	NS	NS	NS	NS	0.17705
COX5B	NA	NA	0	0	0	0	0	NA	Mitochondria	Mitochondria	Mitochondria	Mitochondria	Mitochondria	0	0	No	No	No	No	0.0751065	0.0909151	0.132548	0.220093	NS	NS	NS	NS	NS	NS	0.088768	0.110478	0.120132	0.109409	NS	-0.105664	NS	NS	NS	NS	NS	0.116294	0.250221
COX7A2	NA	NA	0	NA	NA	0	NA	NA	Mitochondria	Mitochondria	Mitochondria	Mitochondria	Mitochondria	0	0	No	No	No	No	NS	NS	0.126175	0.160833	NS	NS	NS	NS	NS	NS	0.127979	0.139363	0.145057	0.13876	NS	NS	0.145759	0.195633	NS	0.11921	0.180787	0.291735	0.384599
COX7A2L	NA	NA	0	NA	0	0	0	NA	Mitochondria	Mitochondria	Mitochondria	Mitochondria	Mitochondria	0	0	No	No	No	No	NS	0.44705	0.264744	0.746811	-0.0851171	NS	NS	NS	NS	NS	0.145344	0.112984	0.0827157	0.0731276	NS	NS	0.12955	0.168995	0.0926047	0.118865	0.138842	0.279355	0.474933
COX7B	NA	NA	0	0	NA	NA	NA	NA	Mitochondria	Mitochondria	Mitochondria	Mitochondria	Mitochondria	0	0	No	No	No	No	NS	0.174836	0.226056	0.355185	NS	0.146438	NS	NS	NS	-0.101542	NS	0.0995838	0.0835418	0.0726512	NS	-0.11491	NS	NS	NS	0.11716	NS	0.125983	0.325981
COX7C	NA	NA	0	0	0	0	0	NA	NA	Secretory	Mitochondria	Mitochondria	Mitochondria	0	0	No	No	No	No	NS	0.141489	0.158081	0.239279	NS	NS	NS	NS	NS	NS	NS	0.0954443	0.202749	0.172581	NS	NS	NS	-0.341749	NS	NS	NS	NS	NS
CPD	NA	NA	0	0	0	0	0	NA	Secretory	Secretory	Secretory	Secretory	Secretory	0	0	No	No	No	No	-0.0930383	-0.0834855	-0.15866	-0.247147	-0.0781428	NS	NS	-0.0899374	-0.109532	-0.0569866	NS	0.231207	0.303973	0.130012	NS	-0.0936685	0.101299	0.349798	NS	0.0777682	NS	0.308534	0.636094
CPE	NA	NA	0	0	0	0	NA	NA	NA	Nuclear	Nuclear	Unclassified	Secretory	0	0	No	No	No	No	-0.0625567	NS	-0.545855	-0.32927	NS	-0.143609	NS	-0.106571	NS	0.0941121	NS	0.345635	0.152957	NS	NS	-0.455619	-0.150928	NS	NS	NS	-0.322277	NS	0.401527
CPM	NA	NA	0	NA	0	0	NA	NA	Secretory	Secretory	Secretory	Secretory	Secretory	0	0	No	No	No	No	NS	-0.0666781	-0.0585733	NS	NS	-0.0973126	NS	NS	0.0937126	0.069369	NS	-0.121411	-0.253615	NS	NS	NS	0.0972379	0.26767	NS	NS	NS	NS	0.11068
CPNE1	CCCC	NA	0	0	0	0	0	NA	Cytosol	Cytosol	Cytosol	Cytosol	Cytosol	0	0	No	No	No	No	-0.0408052	NS	-0.134452	-0.101421	-0.104169	NS	NS	NS	NS	NS	0.0950278	NS	0.0299964	NS	NS	NS	0.202404	0.137412	NS	NS	0.105143	0.188601	0.151091
CPNE2	NA	NA	0	NA	0	0	0	NA	Cytosol	Cytosol	Cytosol	Cytosol	Cytosol	0	1	No	No	Cyto to NonCyto	No	NS	NS	NS	0.0762068	NS	NS	NS	NS	NS	NS	NS	NS	NS	0.140811	NS	NS	NS	-0.157687	NS	NS	NS	NS	-0.213402
CPNE3	CVTK	NA	0	0	0	0	0	NA	Cytosol	Cytosol	Cytosol	Cytosol	Cytosol	0	0	No	No	No	No	NS	NS	NS	-0.0545511	-0.0580872	NS	NS	0.0411908	NS	NS	NS	-0.0319726	NS	0.053697	NS	NS	NS	-0.125646	-0.0809572	NS	NS	-0.192993	-0.416753
CPNE8	NA	NA	0	0	0	0	0	NA	Cytosol	Cytosol	Cytosol	Cytosol	Cytosol	0	1	No	No	Cyto to NonCyto	No	NS	NS	-0.10193	NS	-0.148161	NS	NS	NS	0.0846077	NS	NS	0.160722	0.225584	-0.301399	NS	NS	-0.264818	-0.34145	NS	NS	0.173499	NS	NS
CPOX	NA	NA	0	NA	0	0	0	NA	Nuclear	Nuclear	Nuclear	Nuclear	Nuclear	0	0	No	No	No	No	NS	NS	0.0562196	0.0623286	NS	NS	NS	NS	NS	0.0391626	NS	0.204672	NS	0.263619	NS	NS	-0.128148	-0.212425	NS	NS	NS	NS	NS
CPPED1	NA	NA	0	0	0	0	0	NA	Cytosol	Cytosol	Cytosol	Cytosol	Cytosol	0	0	No	No	No	No	NS	-0.0875238	-0.240604	-0.152069	0.11474	NS	-0.0781424	NS	NS	-0.0481419	NS	NS	0.0798413	0.0589597	NS	NS	NS	NS	NS	NS	NS	NS	0.200981
CPSF1	NA	NA	0	0	0	0	0	NA	Nuclear	Nuclear	Nuclear	Nuclear	Nuclear	0	0	No	No	No	No	0.0708011	NS	0.104369	0.0907012	NS	NS	NS	-0.0358456	NS	NS	0.0387635	-0.0354333	NS	-0.0332572	NS	NS	0.117745	NS	NS	NS	NS	NS	NS
CPSF2	NA	NA	0	0	0	0	0	NA	Nuclear	Nuclear	Nuclear	Nuclear	Nuclear	0	0	No	No	No	No	NS	NS	0.0933972	NS	-0.0720337	NS	NS	-0.0379244	NS	NS	NS	-0.0571383	-0.0552481	-0.058779	NS	NS	-0.0985244	NS	NS	NS	-0.126481	-0.102565	-0.0903868
CPSF3	NA	NA	0	0	0	0	0	NA	Nuclear	Nuclear	Nuclear	Unclassified	Nuclear	0	0	No	No	No	No	NS	NS	0.0533992	NS	NS	NS	NS	-0.0708455	NS	NS	NS	-0.038514	-0.039203	-0.0688631	NS	NS	NS	-0.0796814	NS	NS	NS	NS	-0.087754
CPSF4	CKFM	NA	0	0	NA	NA	NA	NA	Nuclear	Nuclear	Nuclear	Nuclear	Nuclear	0	1	Cyto to NonCyto	No	No	No	NS	NS	NS	NS	NS	0.182585	NS	NS	NS	NS	NS	NS	NS	NS	NS	NS	NS	-0.269439	-0.228429	-0.249925	NS	-0.226686	-0.280067
CPSF6	NA	NA	0	0	0	0	0	NA	Nuclear	Nuclear	Nuclear	Nuclear	Nuclear	0	0	No	No	No	No	0.0707192	0.11315	0.145759	0.103673	NS	NS	NS	NS	NS	NS	NS	0.0390425	-0.0326337	0.0426626	NS	0.148384	0.176475	0.247168	0.190972	0.181444	0.221357	0.224472	0.285076
CPSF7	NA	NA	0	0	0	0	0	NA	Nuclear	Nuclear	Nuclear	Nuclear	Nuclear	0	0	No	No	No	No	NS	NS	0.128717	NS	-0.0724358	NS	NS	-0.0355506	-0.0602055	-0.0561018	NS	0.0394477	NS	0.113869	NS	NS	NS	NS	NS	NS	NS	NS	NS
CPT2	NA	NA	0	0	0	0	0	NA	NA	Unclassified	Secretory	Mitochondria	Mitochondria	0	0	No	No	No	No	0.0777532	NS	0.0779162	0.057532	0.091028	NS	NS	NS	NS	NS	0.136305	0.216025	0.164487	0.116767	NS	NS	0.103256	0.145918	0.0594176	0.0613664	0.146745	0.319763	0.582285
CRABP2	NA	NA	0	NA	0	0	0	NA	Cytosol	Cytosol	Cytosol	Cytosol	Cytosol	0	0	No	No	No	No	NA	NS	-0.266859	-0.156208	0.123348	NS	NS	NA	NA	NA	NA	-1.29889	-1.11343	-0.966693	NA	NA	NA	NA	NA	NA	NA	NA	NA
CRAT	NA	NA	0	NA	0	0	0	NA	NA	Unclassified	Nuclear	Mitochondria	Mitochondria	0	0	No	No	No	No	NS	-0.0732763	0.0489024	0.0667181	NS	NS	NS	NS	NS	NS	0.046868	0.0534446	0.063146	0.185499	NS	NS	0.1718	0.269362	-0.138475	-0.151406	NS	0.0968953	0.391579
CRBN	NA	NA	0	0	NA	0	NA	NA	Cytosol	Cytosol	Cytosol	Cytosol	Cytosol	0	0	No	No	No	No	NS	-0.0989727	-0.192285	NS	NS	NS	NS	NS	NS	-0.175766	-0.114784	0.211145	0.23824	NS	NA	NA	NA	NA	NA	NA	NA	NA	NA
CRELD1	NA	NA	0	NA	0	0	0	NA	Secretory	Secretory	Secretory	Secretory	Secretory	0	0	No	No	No	No	NS	NS	0.108062	NS	NS	NS	NS	NS	NS	NS	NS	NS	-0.157929	NS	NS	0.139872	0.148476	0.282298	NS	NS	NS	NS	0.292783
CRIP2	NA	NA	0	NA	0	0	0	NA	NA	Cytosol	Nuclear	Cytosol	Cytosol	0	0	No	No	No	No	NS	NS	-0.11734	NS	NS	0.183202	NS	NS	-0.0925347	-0.101176	NS	NS	NS	0.188403	NS	-0.297191	NS	-0.225791	-0.329631	NS	-0.247677	-0.259655	-0.385113
CRIPT	NA	NA	0	NA	0	0	NA	NA	NA	Cytosol	Nuclear	Unclassified	Unclassified	0	0	No	No	No	No	NS	0.229466	0.261661	1.52828	NS	NS	NS	NA	NA	NA	NA	NA	NA	NA	NA	NA	NA	NA	NA	NA	NA	NA	NA
CRK	NA	NA	0	NA	0	0	0	NA	Cytosol	Cytosol	Cytosol	Cytosol	Cytosol	0	0	No	No	No	No	NS	NS	-0.140188	-0.064247	NS	NS	NS	NS	NS	NS	NS	-0.0815143	NS	0.0381612	NS	NS	0.252457	0.370354	NS	NS	NS	0.13776	0.197833
CRKL	NA	NA	0	0	0	0	0	NA	Cytosol	Cytosol	Cytosol	Cytosol	Cytosol	0	0	No	No	No	No	NS	NS	-0.122514	NS	NS	NS	NS	0.0440948	0.0408194	NS	0.0468226	-0.091417	-0.0586621	-0.126591	NS	NS	NS	NS	-0.112064	NS	NS	-0.0881229	-0.0994265
CRLF3	NA	NA	0	NA	NA	0	0	NA	Cytosol	Cytosol	Cytosol	Cytosol	Cytosol	0	0	No	No	No	No	NS	NS	-0.137476	-0.0733151	NS	NS	NS	NS	NS	NS	-0.0889208	-0.176641	-0.255128	-0.245642	NS	NS	0.17881	0.264953	NS	NS	NS	NS	NS
CRMP1	NA	NA	0	0	NA	NA	NA	NA	Cytosol	Cytosol	Missing	Missing	Missing	0	0	No	NA	NA	NA	NS	NA	NA	NA	NA	NA	NA	NA	NA	NA	NA	NA	NA	NA	NA	NA	NA	NA	NA	NA	NA	NA	NA
CRNKL1	NA	NA	0	0	0	0	0	NA	Nuclear	Nuclear	Nuclear	Nuclear	Nuclear	0	0	No	No	No	No	0.0924885	NS	0.16855	0.138762	NS	0.0707573	NS	-0.0437559	NS	NS	NS	NS	NS	NS	NS	NS	-0.122156	-0.23301	NS	NS	NS	-0.144716	-0.225865
CRTAP	NA	NA	0	NA	0	NA	0	NA	NA	Unclassified	Nuclear	Secretory	Secretory	0	0	No	No	No	No	NS	NS	0.120278	NS	-0.142241	-0.138898	-0.113761	NS	NS	NS	NS	-0.192396	-0.127604	-0.0895042	NS	NS	NS	-0.161503	-0.143608	NS	NS	-0.18436	-0.211513
CRYBG2	NA	NA	0	NA	0	NA	0	NA	NA	Cytosol	Cytosol	Nuclear	Cytosol	0	0	No	No	No	No	NS	NS	NA	-0.0668906	NS	NS	NS	0.0854928	0.116243	0.116509	NS	-0.36314	-0.129816	0.187943	NS	-0.114148	-0.137418	-0.189399	-0.202475	-0.190756	-0.429721	-0.481069	-0.698168
CRYBG3	NA	NA	0	NA	NA	0	0	NA	Cytosol	Cytosol	Cytosol	Cytosol	Cytosol	0	0	No	No	No	No	NS	NS	NS	0.114143	NS	-0.097662	NS	0.0498483	0.0829494	NS	-0.0553315	0.0793256	NS	0.17226	NS	0.0738378	-0.080812	-0.157074	NS	NS	0.149959	NS	-0.0616499
CRYL1	NA	NA	0	NA	NA	NA	0	NA	Cytosol	Cytosol	Cytosol	Cytosol	Cytosol	0	0	No	No	No	No	NS	-0.111124	-0.129417	NS	NS	NS	NS	NS	NS	NS	0.110841	0.334231	0.201839	0.118681	NS	NS	0.611701	0.49966	NS	NS	NS	0.321464	0.339615
CRYZ	NA	NA	0	0	0	0	0	NA	Cytosol	Cytosol	Cytosol	Cytosol	Cytosol	0	0	No	No	No	No	NS	NS	NS	NS	NS	NS	NS	NS	NS	NS	0.0924503	0.0689267	0.0580863	0.124856	NS	NS	0.16139	0.163347	NS	NS	NS	0.1497	0.302113
CRYZL1	NA	NA	0	0	0	NA	0	NA	Cytosol	Cytosol	Cytosol	Cytosol	Cytosol	0	0	No	No	No	No	NS	NS	-0.104974	NS	NS	NS	NS	NS	NS	NS	NS	NS	NS	NS	NS	NS	NS	NS	NS	NS	NS	NS	-0.196457
CS	NA	NA	0	0	0	0	0	NA	Nuclear	Nuclear	Nuclear	Nuclear	Nuclear	0	0	No	No	No	No	0.0508184	0.0378748	0.0563194	0.0715807	-0.046367	NS	NS	NS	NS	NS	0.0374662	NS	0.0791574	0.20158	NS	NS	NS	NS	-0.227101	-0.207926	-0.224942	-0.117897	NS
CSDE1	NA	NA	0	0	0	0	0	NA	Cytosol	Cytosol	Cytosol	Cytosol	Cytosol	0	0	No	No	No	No	0.0421596	0.17133	0.153023	0.0715853	NS	NS	NS	0.0826564	0.105409	0.0481345	NS	-0.0324788	-0.0522206	NS	0.0952564	NS	-0.341836	-0.521343	0.090617	0.113308	-0.100446	-0.434538	-0.492047
CSK	NA	NA	0	NA	0	0	0	NA	Cytosol	Cytosol	Cytosol	Cytosol	Cytosol	0	0	No	No	No	No	NS	NS	-0.170641	-0.0739277	NS	NS	NS	NS	NS	0.0503236	NS	0.0278051	NS	0.0428801	NS	NS	NS	-0.184932	0.163745	0.159472	0.204177	NS	-0.159069
CSNK1G1	CMVP	NA	0	NA	NA	0	0	NA	Secretory	Secretory	Secretory	Secretory	Secretory	0	0	No	No	No	No	NS	NS	0.107467	NS	NS	NS	NS	0.12524	NS	NS	NS	NS	NS	0.128695	NS	NS	0.211799	0.436923	0.155626	0.154066	0.25262	0.332832	0.308408
CSNK2A1	CTDL	NA	0	0	0	0	0	NA	NA	Nuclear	Cytosol	Unclassified	Cytosol	0	0	No	No	No	No	NS	NS	NS	NS	NS	NS	NS	NS	NS	NS	NS	NS	NS	NS	NS	NS	NS	0.100406	NS	NS	NS	0.139957	NS
CSNK2A2	NA	NA	0	0	0	0	0	NA	Cytosol	Cytosol	Cytosol	Unclassified	Cytosol	0	0	No	No	No	No	0.0899513	0.0448848	NS	NS	0.0456686	NS	NS	NS	NS	NS	NS	0.0285572	0.0437897	-0.0480125	NS	NS	0.100091	0.107375	NS	NS	0.0844958	0.136448	NS
CSNK2B	NA	NA	0	NA	NA	NA	0	NA	Cytosol	Cytosol	Unclassified	Unclassified	Cytosol	0	0	NA	No	No	No	NS	0.178678	NS	NS	NS	NS	NS	NS	NS	NS	0.1632	-0.137634	NS	NS	NS	NS	NS	NS	NS	NS	NS	NS	NS
CSRP1	NA	NA	0	0	0	0	0	NA	Cytosol	Cytosol	Cytosol	Cytosol	Cytosol	0	0	No	No	No	No	0.0695696	0.193061	0.100443	NS	0.1467	0.150716	NS	0.246922	0.363222	0.401975	0.253582	NS	0.100595	0.15639	NS	NS	-0.143138	-0.150697	0.161546	0.174005	0.14446	NS	-0.12662
CSRP2	NA	NA	0	NA	NA	0	NA	NA	NA	Cytosol	Nuclear	Nuclear	Nuclear	0	1	No	Cyto to NonCyto	No	No	NS	NS	0.169016	NS	NS	0.444491	NS	0.0921439	NS	NS	0.117781	NS	NS	0.0744367	NS	NS	NS	-0.216047	NS	NS	NS	-0.295101	-0.464288
CST3	CQDA	NA	0	0	0	0	NA	Peptide-based	NA	Nuclear	Unclassified	Unclassified	Secretory	0	0	No	No	No	No	-0.296681	-0.253359	-0.590016	-0.2689	NS	NS	NS	NS	NS	0.121541	0.111487	0.156704	0.112536	0.136031	NS	-0.646379	-0.251625	0.421859	0.297334	NS	-0.322467	-0.319554	NS
[truncated: 13,368 more rows]
