# Supplementary material for: Functional-proteomics-based investigation of the cellular response to farnesyltransferase inhibition in lung cancer
Source: iScience. 2025 Jan 21;28(2):111864. doi: 10.1016/j.isci.2025.111864 (PMC11848503; doi:10.1016/j.isci.2025.111864)
Supplement: Table S2. Prenylation profiling, related to Figure 1 [file mmc3.xlsx]

## Sheet: README
This sheet provides information about all supplementary tables. The table presented in this file is highlighted in green.
Supplementary Table	Title	Description	Notes	Corresponding Figures
Table S1	Summary	All proteins identified in this study with the key findings in each of the subprojects (prenylation status, localization, relocalization, and regulation upon tipifarnib treatment, PTP4A1 silencing and/or IFN treatment)	Prenylation status criteria: Enriched protein: exceeds threshold in prenylation profiling (see table 2) Prenylation candidate: enriched protein with a CXXX motif Farnesylated protein: prenylation candidate that relocalizes from non-cytosol to cytosol after tipifarnib treatment in at least 1 cell line (see table 5) Perturbation experiments columns: significant fold change values are displayed (cut…
Table S2	Prenylation Profiling	Results of the prenylated protein pull-down experiment	log2FC: protein quant fold change in F-azide metabolically labeled (n = 4) vs ctrl (n = 3) samples Enriched protein (n = 652): log2FC Percentile >95th percentile & DEqMS adj. p-value < 0.01	Figure 1c, S1b, S1e, S3
Table S3	Prenylation Candidate Support	Supporting evidence for prenylation	Prenylation candidate (n = 116): enriched proteins (see criteria described for Table 2) with a CXXX motif. Other supporting evidence is used as annotation.
		CXXX motif at the C-terminal
		Experimental evidence from literature:	Pubmed ID	Type of assay	Model	Criteria for inclusion
		Storck, Nat Chemistry 2019	30936521	Chemical probes + chemical proteomics	Human cells	Assigned prenylation status F or F/GG
		Palsuledesai, Mol Biosyst 2014	24577581	Metabolic labeling + chemical proteomics	Human cells	-
		Onono, MCP 2010	20103566	Western blot	Human cells	-
		Charron, PNAS 2013	23776219	Metabolic labeling + chemical proteomics	Mouse cells	High or medium confidence
		Kho, PNAS 2004	15308774	Metabolic labeling + chemical proteomics	Monkey cells	-
		Wang, Chem Comm 2012	22783549	Peptide substrate screen	-	Signal intensity > 65% (High)
		Hougland, J Mol Biol 2010	19878682	Peptide substrate screen	-	MTO, STO
		Krzysiak, BMCL 2010	20005705	Peptide substrate screen	-	Good substrate
		Prediction tools:				Scoring
		PrePS (http://mendel.imp.ac.at/sat/PrePS)				Predicted substrate: +, ++ and +++; Predicted non-substrate: -, -- and ---
		YDJ1_HM and RAS_HM prediction from Kim, G3 2023	37119806			Positive prediction: HM score >3; Negative prediction: HM score <3
Table S4	Localization	SubCellBarCode results at the neighboorhood and compartment levels	The classification was performed as described in Orre et al. (2019) and Arslan et al. (2022).	Figure 1e, S1f-I, S3
Table S5	Relocalization	Relocalization of proteins upon tipifarnib treatment	log2FC: protein quant fold change in the fraction (cytosol or non-cytosol) after tipifarnib treatment (n = 4) vs ctrl (n = 4) Criteria for relocalization: i) log2FC with opposite signs in the cytosolic and non-cytosolic fractions; ii) Minimum DEqMS adj.p-value < 0.05; iii) DeltaReloc >0.4 for Non-cytosol to cytosol and <-0.4 for cytosol to non-cytosol relocalization	Figure 2, S2, S3, S8e, S10e
Table S6	Quant after Tipifarnib	Quantitive global proteomics after tipifarnib treatment	Significant findings: DEqMS adj. p-value < 0.05	Figure 3, S5, S7, S8, S10
Table S7	Quant PTP4A1si_IFN	Quantitive global proteomics after PTP4A1 silencing and/or IFN stimulation	Significant findings: DEqMS adj. p-value < 0.05	Figure 5, S10

## Sheet: Table S2
Protein (gene-centric)	HasCXXXMotif	H727_Percentile	H1568_Percentile	H1975_Percentile	H2009_Percentile	H727_DEqMS.adj.pval	H1568_DEqMS.adj.pval	H1975_DEqMS.adj.pval	H2009_DEqMS.adj.pval	H727_log2FC	H1568_log2FC	H1975_log2FC	H2009_log2FC	H727_PSMcount	H1568_PSMcount	H1975_PSMcount	H2009_PSMcount
PTP4A2	Y	100	NA	99.3972	NA	7.74278e-33	NA	1.32312e-29	NA	3.38233	NA	1.98056	NA	1	NA	1	NA
PTP4A1	Y	99.9633	100	99.7632	99.9554	6.03665e-26	5.58438e-51	5.27321e-56	2.55567e-26	2.98019	2.7951	2.31136	2.68583	1	8	5	9
RAP2A	Y	99.9266	NA	99.8708	99.9332	7.74278e-33	NA	1.25695e-49	2.93746e-26	2.81167	NA	2.3687	2.63401	9	NA	2	7
RHEB	Y	99.8899	99.8867	99.9354	99.8886	4.44819e-29	1.46214e-37	1.2525e-79	3.99819e-27	2.66433	2.27631	2.53941	2.40404	18	18	33	46
RHOA	Y	99.8532	2.28921	NA	35.2941	3.37962e-27	3.12466e-07	NA	2.17764e-08	2.58534	0.933034	NA	1.17272	5	3	NA	1
CDC42	Y	99.8164	57.8196	94.1442	98.9305	1.47073e-26	5.93019e-18	4.70486e-31	1.13944e-19	2.53161	1.47545	1.59008	1.70349	16	21	11	42
YKT6	Y	99.7797	99.4787	98.7513	99.7326	2.09014e-26	5.94572e-33	5.821e-41	9.24146e-25	2.51417	2.02107	1.79173	2.05429	14	52	57	39
LMNB1	Y	99.743	99.5694	98.7298	99.7549	1.48711e-23	1.9798e-36	6.0068e-41	2.79473e-24	2.51116	2.05384	1.79078	2.06315	63	105	93	162
RAB10	N	99.7063	99.6374	99.8924	99.7995	6.5685e-24	3.50611e-33	1.14801e-70	5.45605e-25	2.39358	2.07831	2.39727	2.1775	16	30	24	28
ZC3HAV1	Y	99.6696	93.4723	99.2896	99.5321	1.43061e-22	9.6256e-24	4.30136e-47	7.45384e-23	2.38109	1.69971	1.9249	1.91727	35	40	81	81
RASSF7	Y	99.6329	NA	NA	31.4394	1.56346e-16	NA	NA	4.78192e-10	2.3523	NA	NA	1.14855	1	NA	NA	4
DNAJA2	Y	99.5962	99.9773	99.9785	99.9109	1.90364e-22	4.86088e-64	2.55573e-93	6.32739e-28	2.33586	2.75283	2.75129	2.51784	23	100	119	113
RAB9A	N	99.5595	56.9356	67.4919	89.1488	1.98715e-21	2.59004e-17	5.38637e-25	1.47654e-17	2.27863	1.472	1.40805	1.43406	5	15	10	16
DNAJA1	Y	99.5228	99.6147	99.6771	99.7772	3.86373e-21	1.45888e-37	2.18011e-62	1.02951e-24	2.27847	2.07787	2.22829	2.14349	29	121	143	144
KRAS	Y	99.486	99.0707	99.8062	99.6881	1.21126e-21	4.15135e-29	1.77801e-66	1.32977e-24	2.26264	1.92287	2.31935	2.03049	13	35	23	41
NAP1L1	Y	99.4493	84.9275	34.8332	96.3458	6.02452e-21	1.20831e-22	5.30267e-22	4.81364e-19	2.2572	1.61304	1.25811	1.53419	26	67	58	92
LMNB2	Y	99.4126	99.524	99.3757	99.5098	1.60306e-19	2.09232e-35	3.53535e-49	3.41029e-23	2.25367	2.03256	1.96961	1.91026	55	96	111	143
BROX	Y	99.3759	99.456	99.6986	99.6212	2.70011e-21	1.36933e-30	1.80156e-63	1.47419e-23	2.25251	2.01802	2.25024	1.95022	17	22	40	35
RHOB	Y	99.3392	NA	NA	NA	2.10596e-20	NA	NA	NA	2.21467	NA	NA	NA	5	NA	NA	NA
DNAJA4	Y	99.3025	NA	99.7847	99.8217	3.86674e-20	NA	7.83198e-67	1.83017e-25	2.17143	NA	2.3171	2.20037	9	NA	29	44
HSD17B4	N	99.2658	99.6827	98.2347	99.0419	8.96425e-19	1.93998e-36	2.35825e-37	3.05113e-21	2.14474	2.09075	1.70627	1.73427	30	80	60	78
STON2	Y	99.2291	95.9202	99.8493	98.2175	1.20389e-17	5.88498e-20	1.80156e-63	5.42734e-16	2.03076	1.73807	2.33933	1.61535	11	2	10	4
RAB18	Y	99.1924	52.1759	91.6254	92.6248	1.85066e-17	5.22429e-18	1.47615e-31	1.26343e-18	2.02932	1.44683	1.55865	1.46374	16	35	28	47
RAB8A	Y	99.1557	68.291	94.4241	52.0945	5.95324e-15	2.13686e-17	2.3183e-26	9.86478e-13	2.01417	1.52489	1.59349	1.2549	2	9	3	4
LSM4	N	99.1189	6.36899	0.538213	2.31729	2.83375e-14	4.79351e-10	1.00581e-05	1.57423e-07	2.00725	1.07374	0.61218	0.643062	2	14	7	18
NAP1L4	Y	99.0822	32.9102	73.24	88.8146	6.39145e-17	4.64019e-15	3.77697e-26	1.95812e-18	1.99305	1.34152	1.43576	1.43156	7	18	11	28
RPL29	N	99.0455	NA	NA	NA	5.8836e-12	NA	NA	NA	1.99218	NA	NA	NA	1	NA	NA	NA
HRAS	Y	99.0088	25	95.479	88.5472	7.96489e-12	1.46958e-12	3.36039e-31	7.40119e-15	1.97424	1.28949	1.61628	1.42854	1	5	9	7
RAB34	N	98.9721	NA	90.3767	35.1827	2.45442e-14	NA	4.75001e-31	3.09384e-13	1.96992	NA	1.54965	1.17149	2	NA	22	11
DPCD	Y	98.9354	85.1768	99.3111	57.4643	6.55922e-14	2.33784e-18	2.93749e-42	4.07404e-14	1.93864	1.61525	1.92571	1.27821	2	4	8	7
DDX27	Y	98.8987	85.6074	95.436	87.4554	7.77407e-14	2.2342e-21	2.53659e-33	4.82337e-17	1.93199	1.6184	1.61592	1.41969	2	28	22	12
HNRNPAB	N	98.862	32.3436	19.1604	24.3761	2.10839e-13	1.24427e-14	5.75564e-19	3.15527e-14	1.90141	1.33822	1.16319	1.09064	2	14	25	27
NCAPD3	N	98.8253	NA	NA	NA	5.36686e-11	NA	NA	NA	1.89928	NA	NA	NA	1	NA	NA	NA
CD63	N	98.7885	94.9456	98.3208	93.4269	4.5589e-14	1.92028e-20	7.58586e-30	2.88015e-15	1.88532	1.72284	1.71431	1.4745	3	4	3	4
EHBP1	Y	98.7518	99.728	99.5479	99.844	3.32982e-15	1.9798e-36	8.3803e-53	2.55567e-26	1.8812	2.11453	2.04555	2.24377	10	62	44	59
HMGB2	N	98.7151	3.0825	8.39612	11.2077	1.06951e-10	2.2624e-08	6.26909e-15	2.51164e-12	1.86882	0.96783	1.04494	0.928957	1	13	11	23
PHKA1	Y	98.6784	99.0934	99.5694	99.2201	1.26608e-14	1.9983e-28	1.21003e-51	2.79694e-21	1.84983	1.93196	2.04682	1.76282	7	22	18	21
GSTCD	N	98.6417	90.5938	73.7352	82.5089	2.55807e-10	3.456e-17	5.16321e-22	6.15219e-13	1.83419	1.6621	1.43754	1.38889	1	1	3	2
CNP	Y	98.605	88.0553	98.7729	99.0642	1.81381e-14	2.27382e-21	9.9762e-41	1.42364e-21	1.83407	1.63805	1.79215	1.73961	11	21	29	39
LRRFIP1	Y	98.5683	43.6537	59.0743	22.7273	3.15024e-14	4.54117e-17	2.28514e-25	1.25181e-14	1.82815	1.40216	1.3698	1.07266	6	35	28	36
EIF4B	N	98.5316	NA	NA	NA	2.0471e-12	NA	NA	NA	1.82517	NA	NA	NA	2	NA	NA	NA
RNF40	N	98.4949	55.553	83.8967	79.9911	7.36024e-10	9.48178e-16	4.90146e-28	1.14133e-16	1.788	1.46508	1.49538	1.37466	1	6	11	14
RAB15	N	98.4581	92.0444	84.0689	96.6578	1.16289e-12	1.0848e-19	1.17481e-23	1.75851e-14	1.78547	1.68073	1.49727	1.54396	3	5	3	2
CENPE	Y	98.4214	NA	NA	NA	7.36024e-10	NA	NA	NA	1.78343	NA	NA	NA	1	NA	NA	NA
HIST1H1C	N	98.3847	88.0326	74.8332	NA	7.53372e-10	4.6176e-18	3.89489e-22	NA	1.78301	1.63797	1.44177	NA	1	2	3	NA
LRWD1	Y	98.348	NA	NA	77.451	7.55091e-10	NA	NA	6.52302e-13	1.78257	NA	NA	1.36199	1	NA	NA	2
LMO7	N	98.3113	12.3753	NA	6.5508	7.55091e-10	9.57324e-11	NA	7.69286e-09	1.78131	1.17034	NA	0.826292	1	6	NA	10
ENDOD1	N	98.2746	36.1967	29.7309	61.5642	7.78635e-10	7.22788e-16	3.55461e-21	5.05913e-17	1.78045	1.36147	1.23193	1.29575	1	25	43	32
RRAS2	Y	98.2379	99.2974	99.225	99.1756	2.51712e-13	2.40939e-29	8.07655e-46	1.35221e-20	1.77794	1.97259	1.90923	1.75644	5	21	26	22
RAB8B	Y	98.2012	53.8985	97.9548	47.5936	8.40207e-10	1.9617e-15	2.59982e-30	3.98352e-13	1.77276	1.45502	1.68866	1.23305	1	5	4	7
RALA	Y	98.1645	2.08522	14.2304	3.92157	1.42959e-11	2.32531e-07	4.49919e-17	3.67596e-07	1.75775	0.916289	1.12161	0.733263	2	9	12	7
PHKB	Y	98.1278	97.0762	99.6555	99.5766	1.71013e-12	4.0786e-25	2.99135e-57	3.87059e-23	1.74927	1.77569	2.14847	1.9226	35	31	22	25
NUCB2	N	98.091	50.9746	NA	NA	1.47761e-09	1.64644e-13	NA	NA	1.7476	1.44218	NA	NA	1	1	NA	NA
RHOG	Y	98.0543	12.2393	44.2842	30.0579	4.05256e-12	1.07173e-11	5.63022e-23	2.5883e-14	1.74252	1.16848	1.30487	1.13732	3	15	19	13
GNG5	Y	98.0176	NA	NA	NA	1.54508e-09	NA	NA	NA	1.74251	NA	NA	NA	1	NA	NA	NA
RAB1B	N	97.9809	32.1623	41.1625	34.0463	1.10127e-12	1.71471e-15	6.09158e-23	1.23494e-14	1.735	1.33641	1.28973	1.16549	5	28	43	35
TUBB2A	N	97.9442	71.3282	37.1582	96.836	1.79107e-09	6.2987e-17	6.21115e-20	5.11117e-17	1.73457	1.5376	1.27075	1.54944	1	5	7	8
RAB1A	N	97.9075	52.5159	50.0323	57.3529	3.08198e-12	1.51331e-18	2.83955e-24	1.82829e-16	1.72027	1.44832	1.33075	1.27771	4	51	47	75
ARPC1B	N	97.8708	20.8522	54.9408	38.6586	7.96489e-12	4.73948e-12	9.43742e-20	8.8768e-12	1.71956	1.2606	1.35254	1.18869	3	4	3	3
RPS27	N	97.8341	46.8495	NA	NA	2.65324e-09	3.98787e-13	NA	NA	1.71595	1.41869	NA	NA	1	1	NA	NA
DHX32	Y	97.7974	98.2548	NA	NA	4.82769e-11	9.22024e-22	NA	NA	1.71179	1.83111	NA	NA	2	2	NA	NA
INPP5A	Y	97.7606	98.7307	99.5264	98.8191	4.05965e-12	2.05626e-23	6.82645e-43	1.09272e-18	1.70938	1.87988	2.01641	1.68302	4	3	5	11
SRSF5	Y	97.7239	56.0517	16.3832	36.4973	5.84819e-11	7.3951e-17	9.79968e-18	8.402e-15	1.70564	1.46742	1.14143	1.17932	2	12	13	15
PEX19	Y	97.6872	99.7733	100	100	3.22e-09	5.00818e-30	8.45407e-122	3.99819e-27	1.70549	2.14737	3.3773	2.95621	1	6	7	6
RAB35	N	97.6505	74.456	97.8041	68.0036	1.70799e-12	1.01813e-18	1.10203e-31	6.4039e-15	1.70177	1.55411	1.6831	1.31993	7	13	6	9
MARCKSL1	N	97.6138	NA	NA	14.8173	3.76094e-09	NA	NA	8.20097e-08	1.69706	NA	NA	0.989318	1	NA	NA	2
PSIP1	N	97.5771	95.1269	NA	61.5865	3.76094e-09	2.39581e-20	NA	1.60352e-12	1.69551	1.72606	NA	1.29575	1	3	NA	3
SERBP1	N	97.5404	58.1369	26.5662	17.402	9.77637e-11	2.11971e-18	2.06737e-20	5.35326e-14	1.6855	1.47694	1.21439	1.02011	2	29	23	42
NIT1	N	97.5037	8.7262	13.4553	16.5998	1.08672e-10	1.89623e-10	4.64409e-16	1.87272e-12	1.67981	1.11474	1.11289	1.01156	2	11	8	12
FOXRED1	N	97.467	83.4089	NA	NA	5.57764e-09	3.36322e-16	NA	NA	1.67473	1.60404	NA	NA	1	1	NA	NA
RTN1	N	97.4302	NA	0.516685	NA	1.3875e-10	NA	0.000391991	NA	1.67352	NA	0.607017	NA	2	NA	1	NA
ECI2	N	97.3935	94.039	57.6964	87.7228	5.34037e-09	1.77901e-22	1.1916e-23	6.95903e-17	1.67251	1.70842	1.36403	1.42216	1	17	10	12
RAP2C	Y	97.3568	99.8413	99.9139	99.3761	1.42959e-11	6.17294e-34	1.80345e-68	1.7335e-19	1.66729	2.20327	2.50264	1.8223	4	12	7	10
RAB30	Y	97.3201	NA	NA	NA	1.59118e-11	NA	NA	NA	1.6625	NA	NA	NA	4	NA	NA	NA
SF3B2	N	97.2834	92.8377	69.774	65.8645	1.42959e-11	2.14734e-22	1.07676e-26	5.85245e-17	1.64899	1.68971	1.41838	1.31154	5	20	21	33
ATAD5	N	97.2467	9.15684	NA	NA	8.10171e-09	6.58094e-10	NA	NA	1.64538	1.12314	NA	NA	1	4	NA	NA
GAS2	N	97.21	NA	NA	NA	8.36875e-09	NA	NA	NA	1.64302	NA	NA	NA	1	NA	NA	NA
TUBB4B	N	97.1733	40.4352	29.3003	83.3111	7.30411e-11	1.9687e-15	2.37509e-20	5.70283e-17	1.64087	1.38752	1.22972	1.39264	3	13	14	13
INF2	Y	97.1366	99.3427	99.4403	99.7103	1.57431e-11	9.25032e-33	5.0037e-50	8.72665e-25	1.6391	1.98764	1.98731	2.0461	19	68	117	94
RAB37	Y	97.0999	NA	NA	NA	3.25952e-10	NA	NA	NA	1.63839	NA	NA	NA	2	NA	NA	NA
NPLOC4	N	97.0631	69.5603	63.4015	81.2611	9.77637e-11	1.35796e-19	1.11038e-24	1.226e-17	1.6323	1.53137	1.38881	1.38189	3	30	11	18
DDX10	N	97.0264	78.5811	65.3175	57.0633	1.19948e-08	5.41951e-18	2.79817e-19	2.03335e-10	1.62111	1.5751	1.39691	1.27676	1	7	2	1
CNOT3	N	96.9897	15.4125	11.2164	27.852	1.19948e-08	1.67795e-11	1.05825e-16	4.22518e-14	1.61965	1.21057	1.08523	1.12047	1	7	22	14
HNRNPD	N	96.953	3.24116	6.37244	3.72103	3.59849e-11	2.62275e-09	8.06815e-15	3.0163e-09	1.61894	0.973443	1.00603	0.717273	5	43	49	77
SMAD2	N	96.9163	20.3762	19.4403	34.648	1.30494e-08	4.73974e-12	3.66114e-15	1.24025e-09	1.6142	1.25776	1.16471	1.16898	1	5	3	2
GBP1	Y	96.8796	98.4814	99.8278	97.3262	1.65974e-10	1.64542e-25	1.97549e-67	7.56746e-18	1.61012	1.85534	2.32712	1.56413	3	15	33	8
UBE2L3	N	96.8429	52.7879	38.4284	18.4269	7.96302e-10	3.85576e-16	8.7351e-21	1.4359e-12	1.60073	1.44948	1.27739	1.02942	2	10	9	14
WDTC1	Y	96.8062	2.71985	14.2949	97.8164	8.15784e-10	1.08123e-06	5.69678e-11	1.4013e-18	1.5987	0.946336	1.12257	1.57865	2	1	1	15
RAB11B	Y	96.7695	97.3481	8.09473	51.1809	8.40687e-10	9.45332e-22	1.9498e-12	3.57077e-12	1.59665	1.78823	1.03952	1.25043	2	4	3	4
RPL24	N	96.7327	41.6591	51.1733	28.2977	3.82493e-11	1.96069e-15	1.43224e-23	1.1056e-13	1.59609	1.39326	1.33637	1.12418	8	12	14	14
SNRPE	N	96.696	NA	NA	NA	1.88239e-08	NA	NA	NA	1.59062	NA	NA	NA	1	NA	NA	NA
AKR7A3	N	96.6593	NA	NA	NA	1.49359e-10	NA	NA	NA	1.58485	NA	NA	NA	4	NA	NA	NA
ENO3	N	96.6226	NA	NA	3.29768	2.05281e-08	NA	NA	0.000835268	1.58252	NA	NA	0.69835	1	NA	NA	1
GAREM1	N	96.5859	NA	NA	NA	2.1237e-08	NA	NA	NA	1.5801	NA	NA	NA	1	NA	NA	NA
TEAD1	N	96.5492	NA	NA	NA	2.17454e-08	NA	NA	NA	1.579	NA	NA	NA	1	NA	NA	NA
RAB7A	N	96.5125	1.42792	7.0183	7.19697	5.90929e-11	6.30781e-08	2.8238e-15	2.4135e-11	1.57866	0.855147	1.02281	0.846004	10	83	70	77
RAB6A	N	96.4758	NA	NA	88.369	1.07526e-10	NA	NA	1.10999e-11	1.57859	NA	NA	1.42721	5	NA	NA	1
PYCR2	Y	96.4391	NA	59.9569	10.5615	2.4326e-08	NA	2.60953e-20	7.22178e-09	1.5711	NA	1.37345	0.920934	1	NA	3	4
CNBP	N	96.4023	NA	NA	NA	2.44215e-08	NA	NA	NA	1.57005	NA	NA	NA	1	NA	NA	NA
NOP2	N	96.3656	89.3699	70.1615	75.1783	2.39964e-08	1.07202e-20	7.12017e-26	1.08845e-15	1.56951	1.65045	1.41969	1.35299	1	13	12	8
HMGA1	N	96.3289	NA	NA	NA	1.67403e-09	NA	NA	NA	1.56532	NA	NA	NA	2	NA	NA	NA
S100A10	N	96.2922	38.6219	25.9419	6.12745	2.58623e-10	1.46989e-15	1.623e-19	7.30253e-10	1.56368	1.37782	1.20953	0.812168	4	16	12	15
SNU13	Y	96.2555	49.5014	25.3606	12.5	2.67738e-08	2.19754e-13	2.16053e-12	1.76895e-08	1.56261	1.43532	1.20636	0.953765	1	1	1	2
ATXN2L	Y	96.2188	69.8776	32.4435	22.2594	2.76144e-08	2.68885e-18	1.40895e-20	2.66263e-13	1.56036	1.53263	1.24648	1.06812	1	13	12	14
HGD	Y	96.1821	NA	NA	NA	2.98783e-08	NA	NA	NA	1.55981	NA	NA	NA	1	NA	NA	NA
USP48	N	96.1454	96.0109	92.4865	44.0285	3.18504e-08	1.18718e-20	1.03096e-26	4.08323e-13	1.5575	1.74153	1.56705	1.21563	1	3	4	6
AFDN	N	96.1087	87.4887	54.2949	47.1257	3.18504e-08	1.21352e-22	6.35316e-25	9.09927e-17	1.54977	1.634	1.3503	1.23115	1	51	57	36
WDR11	Y	96.072	91.6591	83.2723	85.5169	2.54793e-09	1.5594e-22	1.91819e-29	2.24914e-17	1.54799	1.67323	1.49161	1.4084	2	27	33	20
AKR1C3	N	96.0352	NA	NA	90.7086	8.15784e-10	NA	NA	4.63966e-13	1.54671	NA	NA	1.44529	3	NA	NA	2
RPIA	N	95.9985	35.8114	NA	35.5838	3.62475e-08	3.56232e-13	NA	2.39286e-12	1.54236	1.35913	NA	1.17422	1	2	NA	4
SET	N	95.9618	61.8314	58.5145	28.2086	3.70335e-08	8.6983e-17	2.19739e-24	1.52778e-13	1.54028	1.49338	1.36699	1.12389	1	9	13	14
RPL30	N	95.9251	38.9846	44.1119	16.4439	2.23411e-10	1.32003e-15	9.34989e-23	1.49144e-12	1.53661	1.38015	1.30401	1.0094	7	16	16	20
RAP1B	Y	95.8884	4.9864	20.4521	30.5704	9.91056e-10	1.20783e-09	1.40739e-17	7.52667e-15	1.53613	1.02849	1.17117	1.14179	3	19	8	21
PTTG1IP	N	95.8517	NA	NA	NA	4.10767e-08	NA	NA	NA	1.53517	NA	NA	NA	1	NA	NA	NA
NEK9	N	95.815	76.1559	76.5554	96.5686	3.66004e-09	7.70861e-20	4.17825e-28	9.85666e-15	1.52984	1.56237	1.45173	1.54288	2	22	31	3
AIMP2	N	95.7783	34.0209	30.5274	37.0098	4.47901e-10	1.72493e-15	8.95153e-21	2.93862e-14	1.5269	1.34724	1.23602	1.18231	5	23	17	18
PEBP1	N	95.7416	57.1396	35.8881	14.5945	2.58623e-10	2.02005e-18	1.05353e-21	2.39582e-13	1.52668	1.47259	1.26381	0.986545	9	32	19	32
POLR3D	N	95.7048	24.9093	NA	NA	4.97373e-09	3.82339e-11	NA	NA	1.52636	1.28877	NA	NA	2	1	NA	NA
COX5A	N	95.6681	2.17588	3.46609	1.20321	1.32866e-09	4.08181e-08	2.31346e-12	4.09579e-06	1.52442	0.927829	0.910648	0.519033	3	20	28	27
NDUFB11	N	95.6314	36.3327	17.0506	9.11319	5.02881e-08	6.27734e-14	2.87048e-16	9.61033e-09	1.52194	1.36289	1.14668	0.888045	1	6	6	6
RALB	Y	95.5947	99.184	97.5888	91.5553	4.23732e-09	1.53847e-26	1.03831e-32	4.45364e-17	1.5201	1.94485	1.6772	1.45307	2	10	8	11
RPE	N	95.558	47.2801	16.7277	33.9572	5.10523e-08	8.43992e-16	1.38434e-16	1.46001e-12	1.51899	1.42164	1.14452	1.16503	1	11	7	8
HIST1H1B	N	95.5213	98.8667	62.0883	79.1221	8.15784e-10	1.80429e-27	8.09133e-26	2.00992e-17	1.51677	1.89218	1.38271	1.37019	4	23	29	24
RPL18A	N	95.4846	18.9937	72.1206	30.2807	4.47901e-10	2.53793e-12	2.43315e-25	8.03591e-10	1.51673	1.24495	1.4298	1.13957	6	9	9	2
RAB14	N	95.4479	80.485	87.3628	63.6586	3.92531e-10	9.30011e-21	2.281e-30	2.93049e-17	1.51667	1.58551	1.51999	1.30269	7	30	32	46
ALDH1A1	N	95.4112	NA	NA	NA	6.01963e-10	NA	NA	NA	1.51661	NA	NA	NA	22	NA	NA	NA
AGR2	Y	95.3744	NA	34.6179	17.959	4.62759e-09	NA	2.52085e-21	6.31366e-12	1.5154	NA	1.2572	1.0256	2	NA	16	9
SRSF4	Y	95.3377	97.4615	47.7503	77.3173	5.36539e-08	1.48157e-19	6.56028e-19	9.41286e-13	1.51518	1.79347	1.31938	1.36166	1	1	3	2
ZNF484	N	95.301	NA	NA	0.155971	5.59543e-08	NA	NA	0.828041	1.51345	NA	NA	-0.0673002	1	NA	NA	1
SEH1L	N	95.2643	48.6627	59.0958	27.6738	5.68029e-08	2.8519e-15	1.07417e-21	2.76052e-12	1.51159	1.4302	1.36988	1.11952	1	7	5	8
MIEN1	Y	95.2276	NA	NA	22.1034	5.90806e-08	NA	NA	9.08472e-08	1.50975	NA	NA	1.06584	1	NA	NA	1
HSD17B10	N	95.1909	70.8976	48.6975	40.0401	4.45017e-10	4.55039e-17	1.27118e-23	1.30107e-12	1.50969	1.53621	1.32407	1.19552	12	6	20	9
ASF1A	N	95.1542	2.96917	7.7718	8.51159	5.90806e-08	8.60043e-08	1.54252e-14	4.01112e-08	1.50844	0.961347	1.03514	0.875175	1	7	10	6
DTD1	N	95.1175	7.79692	12.9171	13.2799	5.05164e-09	1.18283e-09	1.51911e-16	4.26924e-07	1.50816	1.09837	1.10728	0.966856	2	6	11	1
SRP14	N	95.0808	17.4297	4.99462	11.2299	1.00935e-09	1.5633e-11	1.83237e-11	5.51691e-10	1.50753	1.23005	0.968057	0.929474	4	4	4	7
CALR	N	95.0441	53.8758	23.2723	26.025	1.1611e-09	1.64672e-20	5.765e-20	8.48899e-15	1.50684	1.45499	1.1938	1.10544	33	140	186	234
TOR1A	N	95.0073	30.485	23.746	42.4688	6.26553e-08	1.07433e-13	8.71734e-19	4.56092e-14	1.50464	1.32573	1.19739	1.20905	1	9	10	10
KRR1	N	94.9706	58.7489	9.02045	20.9225	6.29304e-08	3.37395e-15	9.42967e-16	3.62539e-13	1.50381	1.47929	1.05397	1.05635	1	2	19	15
NCL	N	94.9339	90.0725	78.9236	82.1747	1.25723e-09	1.43155e-24	1.05055e-28	2.93167e-18	1.50327	1.65672	1.46579	1.38638	33	99	91	88
HMGB1	N	94.8972	4.55576	3.16469	18.1595	5.20016e-10	1.49806e-10	6.06269e-12	7.34035e-14	1.50244	1.01634	0.890829	1.02687	8	81	33	69
PTGES3	N	94.8605	8.95286	2.1098	2.20588	8.15784e-10	2.64059e-10	1.04625e-10	5.38358e-07	1.50078	1.12037	0.839939	0.627235	5	9	24	15
TMED1	N	94.8238	NA	NA	NA	6.76597e-08	NA	NA	NA	1.5007	NA	NA	NA	1	NA	NA	NA
CNTNAP4	N	94.7871	NA	9.17115	38.8146	6.19806e-09	NA	6.67296e-10	1.72021e-09	1.4977	NA	1.05737	1.18962	2	NA	1	1
RPL37	N	94.7504	NA	NA	NA	7.17065e-08	NA	NA	NA	1.49606	NA	NA	NA	1	NA	NA	NA
GNAI3	Y	94.7137	81.437	66.437	73.9082	6.35046e-09	1.3775e-19	4.45633e-25	2.93421e-15	1.49603	1.59001	1.40228	1.34697	2	14	11	9
ACTR1B	N	94.6769	47.3255	28.7621	52.8966	7.27786e-08	7.59029e-15	1.29447e-19	6.46993e-13	1.49542	1.42188	1.2267	1.25856	1	5	10	4
PCBD1	N	94.6402	45.3309	36.4047	5.39216	2.65324e-09	5.5919e-13	7.01009e-19	3.21839e-07	1.49471	1.41047	1.26639	0.785158	3	1	5	4
LYPLA1	N	94.6035	2.51587	13.3262	8.68984	7.33391e-08	1.79414e-07	1.31834e-14	9.55191e-09	1.49413	0.941292	1.11218	0.880116	1	6	4	5
ANXA7	N	94.5668	35.8341	9.96771	42.6916	7.25286e-10	5.51405e-16	1.76438e-16	3.38722e-16	1.4939	1.35927	1.06865	1.21044	7	29	50	32
MSMO1	N	94.5301	60.1541	51.2379	69.1622	2.68516e-09	1.82787e-17	2.84853e-21	8.11122e-16	1.49367	1.48602	1.33655	1.32371	3	14	6	14
FKBP2	N	94.4934	54.5784	21.4424	9.29144	2.68516e-09	1.90866e-15	3.54462e-16	8.09271e-08	1.49353	1.45917	1.17883	0.892598	3	4	4	2
NQO1	N	94.4567	NA	96.7707	49.6435	7.25286e-10	NA	3.87529e-33	6.36135e-16	1.49044	NA	1.65262	1.24255	8	NA	11	17
ARHGDIA	Y	94.42	15.3898	59.9785	19.4964	8.15784e-10	1.68371e-12	3.90734e-25	1.43728e-13	1.48997	1.21046	1.37351	1.04187	6	16	19	24
KALRN	N	94.3833	NA	NA	NA	6.83308e-09	NA	NA	NA	1.48987	NA	NA	NA	2	NA	NA	NA
BCLAF1	N	94.3465	71.1469	13.3477	53.1194	7.92092e-08	6.00876e-17	3.10951e-17	1.05705e-14	1.48878	1.537	1.11226	1.25924	1	5	17	9
SLIRP	Y	94.3098	NA	55.0484	12.7674	8.04163e-08	NA	2.90596e-22	1.21965e-09	1.48841	NA	1.35274	0.956244	1	NA	7	4
BCAP31	N	94.2731	27.8332	57.3735	19.7638	8.62108e-10	5.98489e-14	3.07805e-24	1.87602e-12	1.48757	1.30657	1.36243	1.04386	6	13	13	11
TMOD1	N	94.2364	NA	NA	NA	8.19974e-08	NA	NA	NA	1.48726	NA	NA	NA	1	NA	NA	NA
TPT1	N	94.1997	30.553	31.1948	21.3681	8.62108e-10	4.67841e-15	1.61406e-20	3.94331e-14	1.48695	1.32598	1.23915	1.05967	6	23	13	26
ATP6V1B2	N	94.163	86.3327	64.5856	74.1087	1.1455e-09	5.64568e-19	3.90256e-26	6.75885e-16	1.48625	1.62536	1.39428	1.34815	5	7	27	13
MAPKAPK5	N	94.1263	NA	NA	NA	7.38171e-09	NA	NA	NA	1.48623	NA	NA	NA	2	NA	NA	NA
MRPL10	N	94.0896	27.7199	60.1292	49.3984	8.32747e-08	8.87189e-13	1.00059e-18	2.44385e-12	1.48522	1.30558	1.37429	1.24079	1	4	2	3
ANKRD28	Y	94.0529	84.1568	84.2842	80.1916	7.80346e-09	1.54578e-17	4.12115e-27	1.87879e-14	1.48441	1.60816	1.49836	1.37511	2	2	8	4
NASP	N	94.0162	55.8477	73.8428	58.7121	7.78635e-10	2.09219e-19	9.84854e-28	2.64314e-17	1.48419	1.46631	1.43815	1.28386	9	69	40	88
VPS29	N	93.9794	93.0417	91.1518	67.6471	9.34496e-10	3.76335e-23	3.24316e-31	1.16605e-16	1.48389	1.69287	1.55539	1.31764	6	31	22	20
TXNRD2	N	93.9427	59.4062	20.5813	19.3405	8.63484e-08	3.85243e-14	5.07334e-16	3.62412e-12	1.48211	1.48206	1.17244	1.0411	1	1	4	10
RPRD1A	N	93.906	22.8921	28.9128	79.1667	8.74763e-08	5.76694e-11	1.17556e-16	3.94068e-11	1.48134	1.27612	1.22775	1.37065	1	1	3	1
ATP5O	N	93.8693	62.5113	26.9537	11.0517	3.51837e-09	5.19096e-16	2.4806e-19	2.72744e-08	1.48105	1.49704	1.21657	0.927344	3	3	10	2
CAPRIN1	N	93.8326	89.5966	30.4844	38.7478	8.16478e-09	3.42872e-22	3.61712e-21	4.92955e-16	1.48066	1.65138	1.23573	1.18949	2	30	28	26
DNAJC5	N	93.7959	89.0752	95.7158	90.1961	8.30607e-09	3.20672e-19	4.18316e-27	6.53977e-14	1.47968	1.64758	1.61957	1.44105	2	6	3	2
GLB1	N	93.7592	92.0218	85.5759	94.0731	9.1004e-08	7.31388e-20	5.90103e-25	7.08081e-16	1.47883	1.68059	1.50713	1.48543	1	6	4	5
PHF5A	N	93.7225	NA	5.42519	NA	9.34224e-08	NA	3.30601e-11	NA	1.47839	NA	0.980244	NA	1	NA	3	NA
TMED3	N	93.6858	8.18223	0.624327	NA	9.56456e-08	1.21949e-08	0.000253606	NA	1.47668	1.10771	0.625771	NA	1	1	1	NA
STRBP	N	93.649	80.8024	54.8762	87.3663	3.76094e-09	4.85264e-18	3.31481e-18	2.74276e-18	1.4763	1.58673	1.35237	1.4191	3	6	2	19
ZNF326	N	93.6123	84.4742	59.7201	83.3333	9.1446e-09	1.09285e-18	2.6606e-22	2.86437e-17	1.47459	1.61055	1.37192	1.39317	2	7	6	15
CPSF1	N	93.5756	84.5648	88.5899	64.3048	9.22612e-09	6.11885e-21	3.91546e-30	5.01959e-16	1.47403	1.61112	1.52927	1.30467	2	23	18	19
SUCLG1	N	93.5389	18.5857	55.8019	15.9759	2.37282e-09	5.86602e-13	1.69273e-24	1.8887e-12	1.47236	1.24165	1.35514	1.00475	4	15	18	12
RAB2A	N	93.5022	10.8114	71.3025	18.7834	1.28533e-09	1.0393e-11	5.39105e-27	1.17115e-12	1.47104	1.14772	1.4257	1.03399	6	21	22	29
SCG2	N	93.4655	NA	NA	NA	1.15014e-07	NA	NA	NA	1.47057	NA	NA	NA	1	NA	NA	NA
RAB3A	N	93.4288	51.9266	57.2659	94.6524	1.06874e-07	1.25878e-14	5.30874e-20	2.55922e-14	1.47034	1.44546	1.36197	1.49928	1	2	3	2
HIST1H1E	N	93.3921	63.3046	0.322928	26.4706	1.08613e-07	3.20037e-16	0.00133873	4.6149e-10	1.47021	1.50165	0.47214	1.10794	1	4	3	2
PRDX3	N	93.3554	24.9547	25.4898	15.4857	1.06194e-09	2.07736e-14	2.40717e-20	2.47869e-13	1.46977	1.28902	1.20654	0.997711	8	24	32	30
HNRNPH3	N	93.3186	60.5621	24.0043	15.3743	9.9278e-09	1.65823e-17	9.78485e-20	1.19161e-12	1.46846	1.48794	1.19873	0.99633	2	14	18	16
RALY	N	93.2819	45.1496	87.7287	13.8146	1.22353e-09	9.58193e-16	2.51582e-30	1.94187e-12	1.46675	1.40994	1.52373	0.97488	7	12	25	19
SEC13	N	93.2452	19.379	6.15716	65.0624	4.62058e-09	1.47309e-10	5.34106e-09	4.08868e-12	1.46663	1.24851	0.999778	1.30743	3	1	1	2
ANXA2	N	93.2085	68.9937	53.8213	60.8957	4.77301e-09	3.92733e-23	1.5953e-24	6.02474e-17	1.46651	1.52792	1.34823	1.29258	48	201	322	266
HINT1	N	93.1718	12.2847	12.8741	7.10784	2.66406e-09	3.31509e-11	5.82711e-17	1.92799e-10	1.46591	1.16903	1.10642	0.841777	4	10	15	21
DIAPH2	N	93.1351	NA	54.6394	45.254	1.18288e-07	NA	9.55199e-24	6.0172e-15	1.46498	NA	1.35181	1.22233	1	NA	12	14
TSN	Y	93.0984	79.2611	69.5156	43.8725	2.68516e-09	1.92203e-20	1.83582e-26	5.76851e-16	1.46427	1.57787	1.41671	1.21507	4	27	18	22
CLDN3	N	93.0617	21.9628	NA	24.131	1.17233e-07	7.30437e-11	NA	1.05965e-09	1.46419	1.26944	NA	1.08895	1	1	NA	2
LMNA	Y	93.025	68.971	84.1765	65.6863	3.1898e-09	2.18855e-22	2.00072e-29	2.48149e-17	1.46314	1.52781	1.49793	1.31072	33	149	300	258
ELOB	N	92.9883	20.9202	29.3649	15.7531	1.54508e-09	4.17972e-12	7.78583e-19	2.69689e-10	1.46312	1.26106	1.22998	1.001	6	5	7	4
MTX1	N	92.9515	24.3427	29.774	61.1185	1.22072e-07	1.52132e-13	1.39181e-20	2.00004e-16	1.46267	1.2852	1.23206	1.29368	1	13	16	19
WDR82	N	92.9148	35.2675	NA	32.1078	1.09697e-08	1.5215e-13	NA	1.27919e-10	1.46262	1.35667	NA	1.15389	2	3	NA	2
ZFR	N	92.8781	49.7507	58.5791	70.254	1.23001e-07	1.73998e-17	4.68504e-25	1.47347e-16	1.46105	1.43677	1.36733	1.32976	1	27	21	21
VDAC3	N	92.8414	52.7652	93.3477	32.2638	1.35336e-09	4.72317e-18	2.9899e-32	4.74266e-15	1.4603	1.44938	1.57892	1.15469	12	35	30	26
HMBS	N	92.8047	70.5576	89.1281	60.5169	3.07637e-09	8.2416e-18	9.21096e-30	5.55629e-16	1.45913	1.53492	1.5351	1.29053	4	10	13	12
COPS4	N	92.768	38.3273	16.254	61.8316	5.28961e-09	2.095e-16	2.03173e-18	6.03557e-17	1.45755	1.37611	1.14011	1.29643	3	31	33	27
PM20D2	N	92.7313	73.3454	NA	80.0357	1.19948e-08	6.11954e-17	NA	3.0495e-12	1.45673	1.5481	NA	1.37469	2	3	NA	2
YBX1	N	92.6946	0.475975	0.279871	0.26738	1.3759e-07	0.0181275	0.00683409	0.485386	1.45359	0.45831	0.462382	0.119322	1	1	1	1
PITHD1	N	92.6579	49.2067	8.03014	9.20232	1.40599e-07	4.73111e-15	2.54532e-13	6.44335e-09	1.45272	1.43359	1.03885	0.889542	1	5	5	6
SAFB	N	92.6211	84.6782	56.7707	28.8324	1.27792e-08	1.48157e-19	8.85898e-24	4.22544e-14	1.4525	1.61184	1.36013	1.129	2	11	11	13
TBCB	N	92.5844	7.86491	16.5554	10.7843	1.27982e-08	5.61307e-10	2.57415e-15	5.86528e-11	1.45217	1.09964	1.14274	0.923997	2	9	4	10
MAGED2	N	92.5477	NA	30.0323	29.0998	5.88302e-09	NA	6.53701e-19	6.81938e-09	1.45181	NA	1.23329	1.13034	3	NA	7	1
HNRNPA0	N	92.511	10.0861	39.4618	7.84314	2.65056e-09	2.35853e-11	1.3187e-21	4.26966e-10	1.4515	1.14083	1.28172	0.856745	5	17	12	13
ARPC3	N	92.4743	5.50771	1.70075	7.41979	2.65324e-09	9.48288e-09	2.8028e-08	5.47264e-09	1.45115	1.0459	0.799003	0.849273	5	4	4	7
CHORDC1	N	92.4376	69.7189	93.9074	78.1194	2.65324e-09	2.25078e-19	5.64702e-31	9.08348e-17	1.45087	1.53182	1.58711	1.36524	5	25	11	13
DNAJC2	N	92.4009	87.3753	49.9462	87.2772	6.12665e-09	9.08921e-19	1.44788e-23	3.17182e-16	1.45027	1.63348	1.33031	1.41892	3	5	16	10
PTPN6	N	92.3642	67.3164	64.3703	94.4519	1.51398e-07	2.66882e-18	6.93687e-26	1.71114e-17	1.4488	1.52053	1.39335	1.49433	1	15	21	11
USMG5	N	92.3275	6.00635	4.19806	8.40018	1.53771e-07	2.72371e-09	9.43558e-13	2.39969e-09	1.44777	1.06147	0.946129	0.873231	1	8	13	10
CELF1	N	92.2907	59.3608	93.7783	73.418	6.35046e-09	3.12437e-16	4.46798e-24	6.19372e-14	1.44635	1.48192	1.58512	1.345	3	7	2	4
TUBB	N	92.254	39.5059	26.1141	85.0267	1.82681e-09	2.70843e-17	1.39181e-20	2.15283e-18	1.44621	1.38274	1.21094	1.40499	10	57	69	64
DCPS	N	92.2173	97.7335	60.2583	23.1952	6.35046e-09	3.37027e-22	3.07816e-24	1.23008e-12	1.44592	1.80726	1.37467	1.07841	3	5	11	11
USP33	N	92.1806	49.9773	NA	NA	1.59766e-07	6.03112e-15	NA	NA	1.44536	1.43759	NA	NA	1	3	NA	NA
RRAS	Y	92.1439	46.7362	68.0086	60.2496	6.51336e-09	1.39947e-14	2.03759e-23	3.9842e-13	1.44501	1.41816	1.41042	1.28969	3	3	6	5
ABI1	N	92.1072	19.9456	7.9225	32.8209	1.62272e-07	3.4621e-13	6.03998e-14	2.17578e-14	1.44468	1.25473	1.0374	1.15884	1	15	7	13
DYNC1I2	N	92.0705	64.9592	88.1593	84.3583	2.17588e-09	1.18117e-18	1.68731e-30	9.08511e-18	1.44441	1.50946	1.52689	1.40007	7	21	27	23
ADAR	N	92.0338	85.3808	72.8741	80.7487	2.0281e-09	8.591e-23	1.12125e-27	2.36651e-18	1.44428	1.61634	1.43414	1.37919	8	69	74	59
SH3KBP1	N	91.9971	48.0734	56.2325	34.1132	1.6383e-07	7.3516e-15	5.27967e-25	5.13814e-16	1.4439	1.42604	1.35693	1.16627	1	4	31	41
TSPAN8	N	91.9604	NA	NA	NA	4.23732e-09	NA	NA	NA	1.44371	NA	NA	NA	4	NA	NA	NA
NPM1	N	91.9236	20.4216	11.733	6.28342	2.49239e-09	1.31416e-15	3.82269e-17	4.65554e-11	1.44318	1.25818	1.09353	0.816056	16	107	143	121
MAP4K4	N	91.8869	62.126	48.267	NA	1.70611e-07	1.73184e-15	1.41455e-14	NA	1.44282	1.49497	1.32206	NA	1	2	1	NA
PCMT1	N	91.8502	7.95558	21.9806	8.55615	1.68681e-07	3.93733e-11	3.80262e-19	2.13991e-11	1.44189	1.10116	1.1827	0.875515	1	28	16	34
RPS15A	N	91.8135	NA	NA	NA	1.68736e-07	NA	NA	NA	1.4418	NA	NA	NA	1	NA	NA	NA
KRT18	N	91.7768	93.1777	64.8224	49.443	4.72447e-09	3.79911e-29	2.41471e-26	5.40086e-16	1.44175	1.69482	1.39569	1.24095	33	306	128	66
SLC20A2	N	91.7401	92.8604	74.747	40.9314	1.58045e-08	3.07132e-20	6.67266e-25	2.51754e-12	1.44113	1.69017	1.44151	1.20063	2	7	7	7
NIPSNAP2	N	91.7034	11.2647	12.8525	8.28877	1.69377e-07	2.54571e-11	1.14936e-16	1.5189e-10	1.44094	1.15159	1.10604	0.870058	1	14	12	18
OLA1	N	91.6667	57.0943	49.1066	54.7906	2.68516e-09	6.52494e-19	4.55647e-24	3.37848e-17	1.44064	1.47254	1.32641	1.2668	18	46	34	57
HIST2H3PS2	N	91.63	3.53581	10.7212	4.14439	1.73633e-07	9.33791e-09	8.9463e-16	1.7764e-08	1.44057	0.98209	1.07871	0.742967	1	16	11	18
HDGF	N	91.5932	48.8894	10.6566	14.3939	4.62058e-09	3.66231e-16	1.55351e-16	1.90123e-13	1.43969	1.43168	1.07621	0.984394	4	12	25	27
RPS12	N	91.5565	2.65186	2.54037	1.84938	4.62058e-09	1.17114e-07	1.42223e-09	2.02397e-06	1.43859	0.944729	0.857846	0.612613	4	8	5	9
PFKP	N	91.5198	80.553	97.352	61.8093	3.76094e-09	1.35029e-22	8.80807e-36	1.63278e-17	1.43763	1.58609	1.66839	1.29637	24	88	118	96
ANXA5	N	91.4831	2.83318	5.08073	2.27273	5.65305e-09	8.21136e-10	7.45275e-14	2.97847e-08	1.43727	0.95347	0.971404	0.637356	36	112	215	173
ACAT1	N	91.4464	28.7171	59.8924	48.418	3.76094e-09	1.61632e-14	2.56269e-25	3.54216e-16	1.43693	1.31311	1.37301	1.23693	24	18	23	17
METAP1	N	91.4097	36.0607	32.7664	76.3592	2.83199e-09	8.57446e-16	2.52667e-21	1.98505e-17	1.43682	1.36045	1.24757	1.35788	6	24	21	22
MYL6	N	91.373	4.94107	24.2626	4.16667	7.84134e-09	2.11258e-10	2.99986e-20	5.74168e-10	1.43613	1.02717	1.19988	0.743223	3	56	70	69
NAPA	N	91.3363	23.2548	17.5242	37.4777	4.77301e-09	8.97368e-15	1.07785e-18	1.30456e-15	1.4358	1.27867	1.15032	1.18438	4	42	31	28
PUM3	N	91.2996	66.9991	48.8052	82.6426	1.89074e-07	2.12761e-18	5.99992e-24	2.71387e-18	1.43507	1.51937	1.32503	1.38906	1	16	29	26
DHCR24	N	91.2628	28.3092	69.3219	54.5677	2.65892e-09	4.96983e-14	2.54442e-22	3.78929e-17	1.43498	1.3107	1.41554	1.26551	7	13	4	39
SRSF3	N	91.2261	93.8577	94.4887	82.6203	7.902e-09	2.29465e-20	1.43767e-29	5.22306e-15	1.43492	1.70681	1.59429	1.389	3	6	7	6
CANX	N	91.1894	87.466	64.6932	55.7264	6.60893e-09	1.23795e-22	2.30755e-26	2.5259e-17	1.4348	1.63392	1.39466	1.27183	40	51	76	72
ARMCX5	N	91.1527	NA	NA	NA	1.98935e-07	NA	NA	NA	1.43427	NA	NA	NA	1	NA	NA	NA
NUDT21	N	91.116	9.3835	8.35307	3.83244	8.04931e-09	6.36848e-11	3.62415e-15	3.61536e-08	1.43377	1.12706	1.04435	0.724287	3	14	13	13
FAR1	N	91.0793	17.5431	71.1733	42.7362	1.94344e-07	3.09038e-12	2.06819e-24	6.95003e-15	1.43264	1.23128	1.42509	1.21049	1	10	7	15
EZR	N	91.0426	92.1578	75.5867	94.5633	3.66004e-09	8.34036e-25	4.87658e-28	2.86175e-19	1.43193	1.68266	1.44571	1.49642	20	83	61	94
CBX5	N	91.0059	6.41432	6.84607	6.66221	4.00482e-09	7.90758e-10	7.65012e-15	1.86012e-10	1.42986	1.07519	1.0201	0.828725	5	11	18	21
PTDSS1	N	90.9692	NA	54.0366	NA	2.1068e-07	NA	4.21492e-15	NA	1.42864	NA	1.3491	NA	1	NA	1	NA
PSMD14	N	90.9325	2.47053	54.9193	26.738	5.48584e-09	1.38372e-07	3.34219e-18	4.36757e-14	1.42835	0.938892	1.35253	1.11059	4	8	2	15
RPS26	N	90.8957	45.2403	67.3628	42.6693	8.82751e-09	2.51678e-17	1.06259e-26	6.67026e-16	1.42786	1.41015	1.40738	1.20973	3	38	36	39
RABL6	N	90.859	93.7443	52.099	69.8529	2.1068e-07	6.56482e-20	6.59014e-18	1.51054e-14	1.42781	1.70358	1.34028	1.32765	1	3	2	6
RFC3	Y	90.8223	64.2566	65.7912	68.8725	2.27234e-07	1.30425e-17	5.3989e-21	1.98796e-15	1.42603	1.50625	1.3993	1.32282	1	12	3	10
TTC27	N	90.7856	86.5594	86.8461	79.6569	2.16031e-07	1.31706e-16	1.43741e-18	2.26304e-11	1.42586	1.62752	1.51562	1.37229	1	1	1	1
RELA	Y	90.7489	34.3835	54.0581	49.5544	9.1446e-09	2.58485e-14	1.19163e-23	3.97105e-13	1.42472	1.34951	1.34918	1.24185	3	10	12	9
DPYSL4	N	90.7122	NA	79.2034	NA	2.31241e-07	NA	4.0042e-25	NA	1.42365	NA	1.46751	NA	1	NA	6	NA
CIT	N	90.6755	NA	NA	NA	2.07723e-08	NA	NA	NA	1.42266	NA	NA	NA	2	NA	NA	NA
ATP12A	N	90.6388	NA	NA	NA	2.33128e-07	NA	NA	NA	1.42199	NA	NA	NA	1	NA	NA	NA
CSRP1	N	90.6021	7.63826	33.5199	0.289661	4.62058e-09	8.04651e-10	7.30599e-21	0.639495	1.42193	1.09662	1.2514	0.126005	5	8	13	5
YWHAH	N	90.5653	3.94379	6.39397	6.17201	3.24796e-09	1.88397e-09	7.8492e-15	1.2243e-10	1.42144	0.991951	1.00826	0.81335	10	34	34	43
KIF2A	N	90.5286	63.8939	76.9645	69.4296	6.22766e-09	7.55219e-18	3.82209e-27	2.34572e-16	1.42125	1.50445	1.45389	1.32501	4	14	13	13
RCC1	Y	90.4919	36.4914	73.4123	26.6488	4.69324e-09	2.90837e-16	1.08798e-27	1.99245e-14	1.42111	1.36399	1.43643	1.10944	5	34	41	24
CSTB	N	90.4552	28.3318	58.1485	13.0793	3.66004e-09	3.23722e-14	1.10403e-24	1.20656e-12	1.42021	1.31108	1.36589	0.964161	7	15	16	24
C11orf54	N	90.4185	NA	37.4166	13.0125	4.24465e-09	NA	2.49407e-16	2.96428e-09	1.41799	NA	1.27166	0.963451	6	NA	2	3
USP14	N	90.3818	34.4288	50.183	89.3939	5.48832e-09	8.49889e-17	2.83719e-24	1.00538e-18	1.41648	1.34958	1.33161	1.43573	24	65	42	62
RAN	N	90.3451	4.51043	75.1346	32.5312	4.08343e-09	3.62671e-10	6.1515e-28	6.64865e-16	1.4163	1.01573	1.44334	1.15639	15	53	50	52
LEMD3	N	90.3084	91.8631	86.0065	91.3993	2.31947e-08	4.89652e-22	5.16656e-25	2.17329e-15	1.41534	1.67767	1.50924	1.45215	2	19	4	5
RPL12	Y	90.2717	14.7552	26.2002	8.53387	4.00482e-09	5.01445e-13	1.69031e-20	4.98271e-11	1.41488	1.20406	1.21207	0.875375	13	30	31	29
PCNA	N	90.2349	14.0526	20.775	17.246	3.97915e-09	6.51216e-13	1.7886e-19	2.32992e-13	1.41483	1.19374	1.17445	1.01797	13	33	52	54
EARS2	N	90.1982	NA	36.8138	NA	2.37979e-08	NA	1.14089e-17	NA	1.41405	NA	1.26902	NA	2	NA	3	NA
MCTS1	N	90.1615	8.61287	52.8741	13.7923	4.62058e-09	1.61071e-11	6.63718e-24	2.37978e-12	1.41393	1.11369	1.34404	0.974312	6	35	15	21
RBM14	Y	90.1248	34.3608	32.3143	29.1889	5.34037e-09	5.63826e-14	5.30165e-21	3.00675e-14	1.41332	1.34942	1.24621	1.1308	5	8	16	17
HSPD1	N	90.0881	88.146	47.9871	85.6729	1.87601e-08	1.69601e-25	1.591e-23	5.75218e-18	1.41309	1.63904	1.32078	1.40891	65	165	403	320
UHRF1	N	90.0514	97.5521	NA	89.9955	2.68687e-07	4.83171e-22	NA	1.55969e-13	1.41291	1.79927	NA	1.43911	1	5	NA	2
UQCR10	N	90.0147	59.2248	75.5221	26.7157	2.78506e-07	9.00279e-17	7.90037e-26	2.55687e-13	1.41129	1.48135	1.44541	1.11026	1	10	9	13
MRPL20	N	89.978	39.3926	56.9214	12.5891	2.78506e-07	1.50597e-13	2.98415e-23	2.07406e-09	1.4111	1.38186	1.36085	0.955365	1	2	9	4
HEXB	N	89.9413	52.0852	31.6254	20.5437	2.78085e-07	6.8268e-16	6.28529e-21	3.25365e-13	1.41104	1.44603	1.24122	1.05264	1	9	17	16
COPE	Y	89.9046	28.0372	58.7513	66.7335	7.61528e-09	3.00267e-14	1.14347e-24	6.30844e-17	1.41012	1.30756	1.3682	1.31509	4	16	15	18
VDAC1	N	89.8678	61.0154	57.2874	30.615	4.77301e-09	8.4923e-21	3.34764e-25	2.84776e-15	1.40987	1.48997	1.36201	1.14192	17	109	170	142
PFN1	N	89.8311	7.91024	26.6093	1.78253	5.88302e-09	1.48603e-12	1.26141e-20	1.56931e-07	1.40907	1.10016	1.21447	0.603831	22	120	148	155
RPS7	N	89.7944	95.4896	92.831	91.3547	4.52489e-09	4.10171e-23	7.48958e-32	1.41529e-18	1.40899	1.73244	1.57083	1.45174	7	18	24	28
GLO1	N	89.7577	12.194	15.1346	15.9314	4.88366e-09	2.07519e-12	3.86301e-18	1.41815e-13	1.40873	1.16763	1.12956	1.00366	6	32	36	60
TXN	N	89.721	20.2856	8.18084	6.92959	4.2577e-09	7.47578e-14	4.50495e-15	2.47335e-10	1.40803	1.25734	1.04069	0.835789	9	25	13	27
RPL15	N	89.6843	90.2539	97.1367	80.3699	4.25619e-09	3.59332e-22	2.91284e-35	1.09703e-17	1.40783	1.65935	1.66272	1.37617	9	26	26	26
HNMT	N	89.6476	NA	NA	NA	8.04931e-09	NA	NA	NA	1.40701	NA	NA	NA	4	NA	NA	NA
EIF3L	N	89.6109	92.9737	97.3089	81.0606	5.63286e-09	1.62251e-24	9.69436e-36	7.3398e-18	1.40672	1.69137	1.667	1.38068	20	66	53	50
WARS	N	89.5742	39.0073	51.733	42.3351	4.72447e-09	8.83213e-17	1.59382e-24	1.84171e-16	1.40657	1.3805	1.33889	1.20809	7	40	133	39
RUVBL2	N	89.5374	74.1614	62.0237	71.123	4.62058e-09	8.02171e-21	5.74212e-26	1.26896e-17	1.40602	1.55276	1.38238	1.33531	13	51	65	53
NUP85	Y	89.5007	79.3518	84.5856	97.9947	2.63319e-08	6.17582e-20	1.80109e-29	3.56808e-19	1.40577	1.57869	1.49973	1.59812	2	19	23	24
CFL1	N	89.464	43.4044	36.7707	33.1105	5.57764e-09	1.05877e-17	2.50123e-22	6.46262e-16	1.40573	1.4016	1.26849	1.16016	19	57	76	63
TRAF6	N	89.4273	29.6238	65.8558	38.7923	3.13161e-07	2.5197e-13	5.17621e-21	1.1909e-11	1.40445	1.31971	1.3998	1.18951	1	7	3	4
TMEM167A	N	89.3906	NA	NA	NA	3.18364e-07	NA	NA	NA	1.40371	NA	NA	NA	1	NA	NA	NA
EHBP1L1	Y	89.3539	93.7217	98.0409	99.2647	8.68848e-09	2.80456e-24	1.96304e-36	3.09392e-22	1.40343	1.70329	1.6996	1.77068	4	51	21	57
PKN1	N	89.3172	NA	37.6964	65.6417	4.7457e-09	NA	4.6546e-19	2.02567e-13	1.4023	NA	1.27304	1.3104	8	NA	5	4
GSTP1	N	89.2805	83.6129	13.9935	13.1239	7.902e-09	5.19088e-18	1.28985e-17	6.83853e-13	1.4007	1.60521	1.11936	0.96479	26	3	364	94
GNPNAT1	N	89.2438	10.6074	10.8073	26.8494	3.35853e-07	1.88271e-11	2.92219e-10	5.30508e-11	1.40064	1.14597	1.07973	1.11151	1	17	1	6
FHL2	Y	89.207	13.9846	29.7094	34.2246	5.93113e-09	4.34002e-11	9.50416e-17	3.13399e-09	1.40042	1.19158	1.23181	1.16702	6	6	3	1
MVK	N	89.1703	30.2131	NA	72.1034	8.82751e-09	1.10411e-11	NA	2.64306e-13	1.40023	1.32414	NA	1.33915	4	1	NA	3
CLIC4	N	89.1336	46.3509	52.9602	41.4216	4.77301e-09	4.32723e-17	1.4256e-24	7.05419e-16	1.40017	1.41646	1.3446	1.20267	9	28	29	29
RPL38	N	89.0969	44.2883	41.1841	18.4492	6.77864e-09	8.37364e-15	1.68312e-19	5.35805e-12	1.39994	1.40509	1.28977	1.02977	5	7	5	11
EEF1A1	N	89.0602	42.4524	89.3434	70.5214	1.07252e-08	4.66923e-21	5.10741e-31	2.11694e-17	1.39893	1.39646	1.53761	1.33108	35	317	142	197
CTSB	N	89.0235	16.4778	24.4564	21.2567	9.1446e-09	1.92468e-11	3.4859e-17	2.54565e-13	1.3987	1.22095	1.20067	1.05833	4	5	5	15
ABCF2	N	88.9868	46.7815	78.902	73.3066	9.18276e-09	3.2001e-15	3.47219e-28	5.8475e-17	1.39831	1.41824	1.46539	1.34469	4	8	20	13
TMEM126A	N	88.9501	NA	31.324	16.6889	3.50993e-07	NA	5.97369e-17	7.81517e-10	1.39782	NA	1.23997	1.01248	1	NA	3	4
EEF2	N	88.9134	88.1006	80.6243	87.4109	2.82097e-08	1.81595e-25	8.96988e-29	1.93092e-18	1.39708	1.63838	1.47648	1.41937	74	164	270	213
ADK	N	88.8767	23.3228	47.3843	36.074	3.57975e-07	1.66075e-14	7.28231e-24	5.76851e-16	1.39671	1.2792	1.31831	1.1775	1	32	46	39
IGF2BP3	N	88.8399	54.3518	55.0054	87.1658	5.32811e-09	3.51549e-19	5.82021e-25	2.35227e-18	1.39634	1.45824	1.3526	1.41814	8	67	44	65
PTBP1	N	88.8032	48.1641	40.6243	42.7807	7.38873e-09	7.56097e-19	6.33284e-23	3.64276e-16	1.39598	1.42688	1.28746	1.21058	5	83	64	74
HCFC1	N	88.7665	92.2257	75.9957	45.6328	3.21239e-08	6.14172e-23	6.72941e-28	5.44249e-16	1.39484	1.68298	1.44861	1.22384	2	31	26	21
MVD	N	88.7298	28.8078	3.55221	59.6702	3.23398e-08	2.36794e-13	3.2149e-09	2.48808e-13	1.3946	1.31357	0.914878	1.28756	2	8	2	4
GLS2	Y	88.6931	NA	NA	NA	3.77661e-07	NA	NA	NA	1.3943	NA	NA	NA	1	NA	NA	NA
PRDX2	N	88.6564	15.7525	29.1066	6.63993	6.22766e-09	6.89305e-13	7.12719e-21	9.14648e-11	1.39285	1.21471	1.22883	0.828607	15	21	24	33
AP2B1	Y	88.6197	77.5612	80.6674	75.2005	6.22766e-09	1.3466e-21	4.59908e-29	3.10275e-18	1.39267	1.56998	1.47667	1.35303	15	64	60	62
MRPL44	N	88.583	14.8685	47.8794	20.4545	3.81029e-07	4.56187e-11	4.77176e-23	8.65124e-14	1.39258	1.20517	1.31985	1.05112	1	3	14	20
RPS13	N	88.5463	76.4733	81.2056	14.4831	3.34956e-08	5.6186e-20	1.13587e-28	1.17975e-12	1.39252	1.56425	1.48021	0.985613	2	24	20	24
ATP2C2	N	88.5095	NA	NA	NA	3.94361e-07	NA	NA	NA	1.39179	NA	NA	NA	1	NA	NA	NA
PHF6	N	88.4728	17.8377	46.2863	61.3636	3.82917e-07	5.08878e-12	3.84628e-20	1.20694e-13	1.39166	1.23469	1.31369	1.29477	1	8	5	4
MTHFD1	N	88.4361	73.3001	86.5877	51.4929	8.82751e-09	7.32744e-22	3.09876e-30	7.12792e-17	1.39144	1.54791	1.51357	1.25201	25	95	130	71
C12orf10	N	88.3994	5.73436	19.4833	17.2906	1.63081e-08	4.973e-10	3.7967e-19	3.52522e-13	1.39138	1.05307	1.16487	1.01826	3	19	36	19
ACAA2	N	88.3627	27.6065	29.0635	97.4376	6.75384e-09	8.16099e-13	5.90898e-21	6.21577e-13	1.39101	1.30466	1.22869	1.56664	6	5	28	8
LARP1	N	88.326	49.592	44.1335	45.098	5.75028e-09	2.93046e-17	2.14236e-23	4.76615e-16	1.39075	1.43563	1.30404	1.22173	9	23	41	39
TPI1	N	88.2893	5.82502	6.8676	2.4287	9.16798e-09	5.2228e-11	3.3466e-15	3.53752e-08	1.39075	1.05638	1.02021	0.648408	26	62	92	107
NDUFV1	Y	88.2526	45.4896	61.2917	67.2906	3.52677e-08	3.02964e-15	2.64216e-25	8.86104e-15	1.3901	1.41112	1.37875	1.31689	2	9	19	9
DENR	N	88.2159	5.23572	2.77718	9.80392	1.09333e-08	2.49786e-09	3.37642e-10	5.24688e-08	1.38963	1.03597	0.877115	0.906648	4	12	6	2
RPS16	Y	88.1791	90.9338	86.1572	29.0553	6.35046e-09	1.6445e-21	2.54591e-29	4.10469e-14	1.38932	1.66452	1.50991	1.13005	14	17	16	16
PPIA	N	88.1424	3.1505	9.10657	4.07754	7.25279e-09	1.65227e-09	3.65656e-16	9.88262e-10	1.38817	0.970991	1.05627	0.737241	17	59	65	59
STYK1	N	88.1057	NA	NA	NA	4.16875e-07	NA	NA	NA	1.38729	NA	NA	NA	1	NA	NA	NA
ARPC1A	N	88.069	57.0036	79.7632	43.3378	3.6962e-08	5.92795e-17	8.9594e-26	7.20125e-12	1.38718	1.4723	1.4703	1.21259	2	12	7	6
RDX	N	88.0323	91.5684	83.8105	90.4857	6.22766e-09	2.04272e-23	1.65319e-29	1.58345e-18	1.38711	1.67134	1.49485	1.44363	11	49	30	37
DNAJC7	N	87.9956	37.466	24.8654	48.4403	3.6803e-08	3.97772e-16	5.06909e-20	2.00638e-16	1.38707	1.3704	1.20359	1.23718	2	27	21	24
HNRNPUL1	N	87.9589	62.9193	56.0172	46.1676	6.30822e-09	2.29037e-19	1.23937e-24	2.12532e-16	1.38659	1.49983	1.35592	1.2269	8	42	20	40
LSAMP	N	87.9222	NA	NA	NA	3.94728e-08	NA	NA	NA	1.38619	NA	NA	NA	2	NA	NA	NA
PPP1CA	N	87.8855	14.5739	27.5135	47.9055	4.33956e-07	1.39556e-11	1.30361e-19	2.73543e-14	1.38608	1.20055	1.21947	1.23442	1	9	11	8
PSPC1	N	87.8488	75.7706	33.5845	77.1168	1.14296e-08	8.5405e-20	3.1266e-21	2.30689e-17	1.38579	1.56077	1.25165	1.36093	4	22	17	17
RPS17	N	87.812	27.2212	34.5533	10.8734	1.84605e-08	4.18496e-15	7.48066e-22	1.24686e-12	1.38485	1.30223	1.25699	0.925721	3	37	31	43
MAT2A	N	87.7753	27.2665	68.3531	60.8289	1.16912e-08	9.52242e-15	1.28229e-26	1.04695e-16	1.38461	1.30244	1.41155	1.29211	4	26	24	16
MCM3	N	87.7386	89.8459	86.9107	94.697	3.78752e-08	2.81297e-23	3.02834e-30	6.45665e-19	1.38435	1.65304	1.51587	1.4998	2	57	34	41
GPI	N	87.7019	96.3282	19.5048	96.279	1.43307e-08	1.77386e-27	3.36513e-19	2.55023e-19	1.38433	1.74972	1.165	1.5333	37	117	126	151
PGLS	N	87.6652	23.8214	23.1001	12.8342	6.46244e-09	2.16951e-14	7.72893e-20	2.36785e-12	1.3841	1.28138	1.19316	0.958169	11	27	25	23
PARN	N	87.6285	69.2203	60.6028	81.6845	4.43916e-07	3.86514e-19	3.91408e-25	4.41939e-16	1.38403	1.52925	1.37545	1.38351	1	22	18	12
RPL34	N	87.5918	32.3209	81.141	29.6123	7.84134e-09	1.00296e-14	5.67867e-28	3.79736e-14	1.38383	1.33757	1.47976	1.1346	6	15	13	14
RPS25	N	87.5551	41.5231	4.15501	2.91889	1.89696e-08	1.34831e-14	6.90443e-13	6.2225e-07	1.38349	1.39285	0.944389	0.674529	3	7	16	10
PARK7	N	87.5184	35.5394	38.2347	12.4554	6.56315e-09	2.27794e-15	2.40826e-22	2.07447e-12	1.38349	1.35737	1.27651	0.952944	10	18	25	31
PPA2	N	87.4816	16.4098	14.0797	14.5722	7.15445e-09	1.67535e-12	6.8297e-18	1.53891e-13	1.3829	1.22079	1.12021	0.986427	7	14	40	40
SRSF1	N	87.4449	46.3735	32.422	21.1898	1.19891e-08	4.1896e-17	1.29135e-21	2.9142e-14	1.38287	1.4165	1.24633	1.0579	4	28	45	32
TTF1	N	87.4082	NA	NA	NA	4.63631e-07	NA	NA	NA	1.38243	NA	NA	NA	1	NA	NA	NA
SORT1	N	87.3715	64.8005	NA	14.1488	4.04754e-08	9.84628e-16	NA	1.71196e-07	1.38173	1.50851	NA	0.979896	2	2	NA	4
RDH10	N	87.3348	56.5503	78.4715	74.6435	1.96037e-08	1.18223e-15	2.34324e-24	2.64949e-14	1.38123	1.47009	1.46332	1.35029	3	4	5	4
UQCRC2	N	87.2981	16.5684	31.3671	42.0232	6.90097e-09	2.30949e-13	1.90776e-21	1.34763e-16	1.38068	1.22158	1.24034	1.20654	10	30	49	39
LYPLAL1	N	87.2614	13.3953	18.8805	10.205	1.96734e-08	5.58642e-12	1.63301e-18	2.41322e-11	1.38063	1.18547	1.1602	0.914899	3	15	16	19
SLC25A3	N	87.2247	74.7733	89.5587	60.7175	8.36634e-09	4.11911e-20	4.85366e-31	2.72781e-15	1.38018	1.55594	1.5409	1.29142	17	30	31	16
ERGIC3	N	87.188	16.4325	53.7567	46.2567	4.13912e-08	1.47337e-11	4.30568e-21	1.46975e-14	1.38007	1.22085	1.34806	1.22721	2	6	5	10
SCAF4	N	87.1512	75.0907	NA	44.541	4.78408e-07	2.54072e-17	NA	2.09717e-12	1.37977	1.55727	NA	1.21873	1	5	NA	4
HNRNPA2B1	N	87.1145	10.1995	28.6545	13.4358	8.10171e-09	2.29504e-13	5.12729e-21	5.76211e-13	1.37974	1.14175	1.22629	0.968851	16	118	122	133
TPM4	N	87.0778	25.2267	12.5296	4.6123	2.05281e-08	6.08621e-14	1.13484e-16	3.54336e-09	1.37856	1.29133	1.10247	0.762396	3	16	13	19
SNTB1	N	87.0411	NA	NA	NA	4.88791e-07	NA	NA	NA	1.37801	NA	NA	NA	1	NA	NA	NA
ELOC	N	87.0044	3.60381	12.5081	2.38414	2.09053e-08	5.15251e-09	3.03171e-17	2.06636e-07	1.3779	0.983896	1.10201	0.64402	3	21	25	22
PDZK1	N	86.9677	NA	NA	NA	4.864e-07	NA	NA	NA	1.37779	NA	NA	NA	1	NA	NA	NA
ATP5C1	N	86.931	28.9438	60.5813	23.3957	7.45851e-09	2.25943e-13	1.17109e-24	7.31872e-13	1.37769	1.31471	1.37539	1.08225	8	8	13	10
MARK2	N	86.8943	29.5104	24.3057	82.4421	4.2145e-08	2.91704e-14	9.66971e-15	1.13444e-16	1.37767	1.31865	1.2001	1.38783	2	14	2	17
TAPBP	N	86.8576	84.9728	82.3681	1.98307	5.20601e-07	2.16541e-18	1.99563e-21	0.00138989	1.37733	1.61314	1.48653	0.619296	1	5	2	1
STRAP	N	86.8209	64.7099	73.6276	68.828	8.04931e-09	4.09281e-20	1.09137e-27	7.45003e-18	1.37643	1.50786	1.43707	1.32271	14	61	38	44
EIF6	N	86.7841	4.89574	18.127	30.2362	1.34781e-08	2.13523e-09	4.13795e-18	1.07975e-14	1.37571	1.02686	1.15442	1.13842	4	15	13	19
EIF3F	N	86.7474	81.8223	61.2271	88.0793	8.92409e-09	6.70452e-20	2.34648e-25	1.02106e-17	1.37521	1.59305	1.37846	1.42479	6	16	20	16
PPP1CC	N	86.7107	7.16228	37.761	59.5588	5.24356e-07	4.97558e-10	1.39975e-19	1.35694e-14	1.37489	1.08746	1.27367	1.28722	1	11	6	9
MRPS9	N	86.674	NA	84.3703	42.803	5.19367e-07	NA	4.71914e-26	1.9446e-11	1.37475	NA	1.49853	1.2107	1	NA	6	2
TIMELESS	N	86.6373	NA	NA	NA	5.24621e-07	NA	NA	NA	1.37475	NA	NA	NA	1	NA	NA	NA
PSMF1	N	86.6006	5.00907	9.66631	21.4127	4.52114e-08	8.08367e-09	6.6527e-14	2.01042e-10	1.37471	1.02852	1.06467	1.06004	2	8	5	4
S100P	N	86.5639	0.770626	0.645856	0.200535	1.09697e-08	1.164e-05	9.36296e-06	0.66653	1.37426	0.748609	0.637409	0.0552298	5	17	4	4
GSR	N	86.5272	39.8685	84.4133	59.4251	8.04931e-09	8.33771e-16	1.23142e-29	2.69152e-17	1.37392	1.38472	1.49879	1.28684	12	17	30	43
PLD1	N	86.4905	NA	NA	NA	5.37412e-07	NA	NA	NA	1.37369	NA	NA	NA	1	NA	NA	NA
EEF1D	N	86.4537	14.0979	13.4984	7.08556	8.04931e-09	5.32323e-13	1.05484e-17	2.24151e-11	1.3736	1.19558	1.11296	0.841126	8	35	47	44
HINT2	N	86.417	NA	63.5737	24.287	4.61437e-08	NA	9.55455e-24	4.92657e-11	1.37357	NA	1.38917	1.08995	2	NA	8	4
G6PD	N	86.3803	41.9991	84.7793	95.4768	1.2881e-08	2.26138e-18	7.02226e-30	3.2577e-19	1.37356	1.39418	1.50129	1.51259	28	96	83	100
NSDHL	N	86.3436	37.9193	20.8396	29.6569	1.08602e-08	1.45421e-15	6.31778e-19	1.22732e-14	1.37314	1.37324	1.17473	1.13495	5	17	16	17
PRPS1	N	86.3069	20.5576	9.14962	77.6515	1.10505e-08	5.45231e-12	4.4933e-14	2.41545e-15	1.37255	1.25883	1.05678	1.36296	5	4	6	7
SUPT6H	N	86.2702	85.9248	79.3326	84.6925	2.23977e-08	1.01232e-21	9.10102e-29	1.07779e-17	1.37253	1.62114	1.46837	1.40243	3	34	47	30
RPL7A	N	86.2335	2.92384	92.7234	23.4403	8.04931e-09	8.10215e-09	1.63832e-31	5.38757e-14	1.37241	0.958999	1.56928	1.08241	10	28	19	29
NOC2L	N	86.1968	97.5295	89.7955	68.4715	2.20826e-08	8.21128e-24	6.48949e-25	1.59779e-11	1.37237	1.79735	1.54269	1.3213	3	13	3	2
EIF2S3	N	86.1601	89.5286	96.2325	85.4501	2.21652e-08	1.48921e-20	7.96146e-32	5.3451e-16	1.37224	1.65111	1.63628	1.40767	3	12	9	8
HMGB3	N	86.1233	3.05984	1.11948	8.89037	2.23987e-08	6.37756e-09	2.15569e-08	2.37187e-11	1.37203	0.967621	0.731052	0.88459	3	27	19	24
MGST2	N	86.0866	53.4678	NA	31.9742	4.77368e-08	2.14981e-15	NA	2.02653e-11	1.37145	1.45314	NA	1.15294	2	5	NA	4
ATP1B1	N	86.0499	86.65	47.1905	46.8806	9.63362e-09	7.65858e-19	1.25168e-21	5.81344e-15	1.37143	1.62835	1.31734	1.22998	6	6	8	11
ATP6V1E1	N	86.0132	84.7461	81.3994	57.4866	4.77368e-08	2.68885e-18	3.35371e-24	4.03217e-13	1.37121	1.61224	1.48116	1.27854	2	4	4	4
PKM	Y	85.9765	41.4778	78.7944	76.4929	7.77409e-08	1.39856e-22	7.14166e-28	2.66939e-17	1.37088	1.39271	1.46495	1.35833	105	557	579	502
PCBP1	N	85.9398	29.2611	4.06889	33.7121	8.30889e-09	3.00237e-16	3.56733e-13	1.40697e-15	1.37084	1.31656	0.940226	1.1643	9	73	81	79
COPS8	N	85.9031	9.83681	10.2691	8.06595	4.92868e-08	4.34161e-11	3.61882e-16	6.22671e-11	1.37065	1.13312	1.07248	0.864234	2	15	17	28
PTBP2	N	85.8664	16.9311	31.5393	49.287	1.49001e-08	1.99113e-11	3.37774e-18	3.01405e-11	1.37054	1.2238	1.241	1.24032	4	4	5	6
LYZ	N	85.8297	NA	NA	NA	5.62203e-07	NA	NA	NA	1.37025	NA	NA	NA	1	NA	NA	NA
GDAP1	N	85.793	95.7842	65.5113	46.5463	4.96029e-08	1.53653e-20	3.56473e-25	7.91805e-15	1.36907	1.73637	1.39796	1.22842	2	3	12	10
MRPS22	N	85.7562	14.7099	27.901	21.0561	5.63644e-07	4.00041e-11	7.33467e-20	4.72995e-13	1.36891	1.20303	1.22156	1.0572	1	4	12	12
PSMB1	N	85.7195	30.7344	35.0054	28.164	8.82751e-09	3.51152e-15	7.13353e-22	4.4687e-14	1.36887	1.32708	1.25895	1.12363	8	25	28	31
SMU1	N	85.6828	70.0136	72.1636	89.7059	9.18276e-09	2.1365e-19	5.88325e-27	7.87158e-18	1.36885	1.53312	1.42991	1.43718	7	25	19	26
CCS	N	85.6461	6.43699	10.1399	7.82086	2.34495e-08	7.71379e-10	9.90942e-16	2.82434e-07	1.36881	1.07546	1.07033	0.856734	3	11	12	2
SLC25A24	N	85.6094	8.22756	0.387513	34.9376	8.82751e-09	4.53862e-12	1.3577e-05	2.24373e-16	1.36859	1.10863	0.561423	1.17054	12	69	38	64
STK39	N	85.5727	50.3626	84.0904	72.3485	4.95766e-08	3.74308e-16	8.58552e-28	1.46062e-17	1.36848	1.43911	1.49737	1.34005	2	11	10	29
VDAC2	N	85.536	21.3055	47.7718	20.0758	9.22612e-09	1.19102e-15	6.2161e-24	7.60565e-14	1.36836	1.2641	1.31962	1.04816	14	101	62	55
CTTN	N	85.4993	14.7779	15.9096	11.9652	5.73437e-07	1.72148e-13	2.3468e-18	7.62759e-13	1.3681	1.20426	1.13526	0.941679	1	48	59	50
PPA1	N	85.4626	11.6727	23.9828	25.3119	8.84923e-09	1.92996e-12	3.26578e-20	4.7066e-15	1.36762	1.15802	1.19864	1.0983	8	40	72	39
PLS3	N	85.4258	52.4479	64.2196	77.6738	1.07612e-08	5.99176e-20	2.60248e-26	2.74276e-18	1.36753	1.44804	1.39286	1.36308	18	116	76	75
HDGFL2	N	85.3891	48.3454	33.2831	45.9002	5.76674e-07	9.31122e-15	4.67428e-21	7.17196e-16	1.36745	1.42772	1.25067	1.2249	1	3	15	19
TBRG4	N	85.3524	91.4098	72.6803	68.9394	5.77239e-07	3.12059e-20	5.34601e-27	1.83496e-15	1.367	1.66894	1.43324	1.32307	1	9	18	8
STT3A	Y	85.3157	97.0988	98.3854	78.721	1.07252e-08	8.05814e-25	1.96304e-36	2.65578e-17	1.36698	1.77828	1.72681	1.36847	17	25	13	22
TMPO	N	85.279	65.4125	52.6588	42.5579	9.1031e-09	9.32963e-20	4.24468e-24	4.43774e-16	1.36696	1.51169	1.34287	1.20943	12	46	18	41
POR	Y	85.2423	62.194	74.1873	77.4733	8.82751e-09	5.92646e-19	8.14355e-28	6.58497e-18	1.36694	1.49548	1.43911	1.36199	10	33	102	48
GNB1	N	85.2056	NA	NA	NA	5.79611e-07	NA	NA	NA	1.36676	NA	NA	NA	1	NA	NA	NA
ARHGAP5	N	85.1689	60.0181	87.4273	30.0357	5.91346e-07	3.28543e-17	1.88289e-29	3.46742e-13	1.36664	1.48537	1.52068	1.13727	1	12	14	12
HSP90AA1	N	85.1322	98.5041	92.8525	93.984	2.69199e-08	4.24014e-34	1.38258e-31	9.35294e-19	1.3666	1.86166	1.57086	1.48419	50	272	431	213
FABP5	N	85.0954	3.17316	9.62325	2.54011	9.1446e-09	9.97094e-09	3.76673e-16	1.8382e-07	1.36657	0.972563	1.06423	0.656515	12	18	23	25
PSMB3	N	85.0587	3.69447	19.2465	10.361	1.07252e-08	4.44767e-10	3.56803e-19	6.42295e-12	1.36641	0.986505	1.16344	0.917635	6	86	67	79
FAH	N	85.022	27.8105	17.5673	64.5276	5.14307e-08	7.90193e-14	4.97636e-17	1.69295e-16	1.36594	1.30641	1.15069	1.30533	2	12	8	20
EIF2S2	N	84.9853	10.0408	8.676	6.10517	1.06109e-08	9.18361e-13	5.40707e-16	6.27696e-11	1.36586	1.13947	1.04986	0.811102	16	77	77	80
NAT10	N	84.9486	83.9075	86.6523	83.9572	1.65246e-08	5.35054e-22	3.87669e-30	1.81592e-17	1.36579	1.60689	1.51367	1.39783	4	50	31	26
TBC1D2B	N	84.9119	98.8441	NA	NA	5.88461e-07	6.31992e-24	NA	NA	1.3656	1.89123	NA	NA	1	5	NA	NA
EIF5	N	84.8752	47.3028	39.268	75.0446	1.09697e-08	5.51021e-18	1.01685e-22	7.45003e-18	1.36455	1.42177	1.28111	1.35252	6	52	59	40
HDAC1	N	84.8385	37.058	82.3036	76.1809	2.5627e-08	2.236e-15	7.51729e-29	2.87962e-17	1.36412	1.36758	1.48627	1.35696	3	16	20	21
QRICH1	N	84.8018	47.7108	7.66416	59.8708	6.48772e-07	5.37104e-17	2.21918e-15	3.37982e-17	1.36404	1.42302	1.03299	1.28846	1	23	25	27
RLF	N	84.7651	NA	NA	NA	6.21486e-07	NA	NA	NA	1.36394	NA	NA	NA	1	NA	NA	NA
TAGLN2	N	84.7283	3.01451	1.93757	2.13904	1.07252e-08	1.41909e-09	1.33419e-10	6.45727e-08	1.36371	0.96458	0.829207	0.624569	15	73	86	107
GCLM	N	84.6916	11.1967	13.1324	14.3271	6.1277e-07	3.14376e-11	2.86827e-17	1.40198e-12	1.3636	1.1507	1.11028	0.981947	1	13	19	18
S100A16	N	84.6549	70.0363	36.2971	24.0419	1.29093e-08	9.21464e-18	1.42145e-17	1.2019e-12	1.36349	1.53318	1.26543	1.08808	5	10	3	10
RPL9	N	84.6182	51.3826	95.6512	75.4011	1.27982e-08	3.53542e-18	7.77072e-34	1.0649e-17	1.36336	1.44331	1.61858	1.35382	5	43	45	54
PAFAH1B2	N	84.5815	35.9701	NA	NA	5.4591e-08	3.55899e-13	NA	NA	1.3633	1.35975	NA	NA	2	2	NA	NA
ANXA4	N	84.5448	30.1904	10.4629	23.5963	1.59239e-08	7.98297e-16	1.18342e-16	3.19739e-15	1.36328	1.32409	1.07441	1.08371	28	47	62	88
DHX29	N	84.5081	56.6863	82.7341	54.2335	6.20521e-07	7.4053e-18	8.7404e-29	1.5545e-15	1.36322	1.47081	1.48828	1.26398	1	21	18	18
ELAVL1	N	84.4714	16.6591	43.423	53.164	9.5463e-09	1.48081e-13	2.67996e-23	6.75047e-17	1.36321	1.2222	1.30071	1.25926	8	37	42	45
SYK	N	84.4347	54.8957	NA	48.8859	5.45381e-08	2.33416e-15	NA	2.36785e-12	1.36302	1.46112	NA	1.23865	2	3	NA	3
ZPR1	N	84.3979	27.9012	21.3132	79.6346	6.25542e-07	1.17931e-14	2.18811e-19	1.18764e-17	1.36302	1.30666	1.17761	1.37224	1	22	25	18
UBE2J1	N	84.3612	38.8713	NA	5.99376	6.30351e-07	1.56682e-12	NA	6.04524e-08	1.36273	1.37953	NA	0.809079	1	1	NA	4
MMAB	N	84.3245	30.757	4.02583	5.92692	6.2291e-07	1.19965e-11	4.12352e-08	6.32504e-06	1.36259	1.32718	0.938676	0.807431	1	1	1	1
SH3GLB1	N	84.2878	24.2747	24.6502	45.0535	1.71253e-08	2.74375e-14	1.9638e-19	3.21782e-16	1.3625	1.28502	1.20184	1.22167	4	23	13	26
YWHAG	N	84.2511	2.03989	6.75996	9.06863	1.14296e-08	2.2343e-08	4.25895e-15	7.93434e-12	1.36227	0.911129	1.01763	0.887506	6	46	40	50
PRDX6	N	84.2144	76.8359	48.0517	29.434	1.02017e-08	9.10324e-22	5.4205e-24	1.62646e-15	1.36202	1.56602	1.32121	1.13289	13	74	69	78
FABP1	N	84.1777	NA	NA	NA	2.63319e-08	NA	NA	NA	1.36185	NA	NA	NA	3	NA	NA	NA
PSMA4	N	84.141	24.2067	59.3541	17.7362	1.06977e-08	2.09944e-14	9.95099e-25	2.33696e-13	1.36172	1.28446	1.37052	1.02252	14	26	15	22
PXN	N	84.1043	63.01	50.915	67.09	5.48042e-08	1.21769e-19	2.25163e-24	1.36071e-17	1.36165	1.50055	1.33525	1.31632	2	50	38	37
TIAL1	N	84.0675	22.8694	42.5619	53.8993	2.63319e-08	3.66834e-13	4.47388e-14	1.74046e-15	1.36095	1.27603	1.29616	1.26255	3	11	1	13
KATNAL2	N	84.0308	98.9347	60.732	73.0392	5.67398e-08	8.21128e-24	9.47403e-19	1.3665e-13	1.36093	1.89997	1.37615	1.3432	2	3	2	3
PPIB	N	83.9941	1.47325	14.5533	2.49554	1.16323e-08	6.05901e-08	5.15374e-18	5.68503e-08	1.36085	0.857263	1.12382	0.650124	17	82	50	78
RPLP0	N	83.9574	39.6419	13.8428	79.3895	1.56317e-08	5.83733e-17	7.45818e-18	2.87858e-18	1.36066	1.38319	1.11758	1.37154	26	45	61	82
CLPP	N	83.9207	47.0535	6.30786	9.58111	6.62497e-07	3.69877e-13	9.73238e-15	3.96743e-11	1.36013	1.42031	1.00438	0.901343	1	1	35	19
THOP1	N	83.884	67.2711	84.1335	78.4759	9.9278e-09	2.77975e-19	1.0127e-29	4.21332e-18	1.36007	1.5203	1.4978	1.36676	9	28	42	46
ILF2	N	83.8473	51.0426	29.5587	91.1542	1.14296e-08	1.23195e-18	3.55752e-21	1.00538e-18	1.35991	1.44242	1.23083	1.45004	16	60	61	69
PHB	N	83.8106	69.311	57.8041	24.7995	1.03182e-08	5.71597e-20	2.34977e-25	8.31835e-15	1.35955	1.52953	1.36441	1.09423	11	41	50	35
HNRNPLL	N	83.7739	44.1296	25.2745	79.0775	2.72409e-08	2.31347e-16	1.20347e-19	8.77594e-16	1.35941	1.40404	1.20587	1.37015	3	19	14	14
GSTK1	N	83.7372	47.6428	43.014	11.4973	1.35912e-08	6.17905e-17	3.02814e-23	1.19866e-12	1.3593	1.42286	1.29845	0.935729	5	22	51	39
PRPF40A	N	83.7004	76.9492	56.3832	85.2941	1.18051e-08	7.48426e-20	7.72337e-25	6.89522e-18	1.35921	1.56677	1.35758	1.40668	6	21	23	21
NONO	N	83.6637	70.9202	55.1561	53.5873	1.20851e-08	2.3989e-19	5.69829e-25	3.7721e-16	1.35849	1.53622	1.35315	1.26119	6	23	43	58
NAXE	N	83.627	2.74252	3.83208	4.92424	1.3856e-08	1.96794e-08	5.96652e-13	8.57207e-10	1.35847	0.94988	0.933814	0.770091	5	19	31	31
BRCC3	N	83.5903	55.6664	24.521	40.4189	5.81216e-08	4.55441e-17	1.23637e-17	1.81753e-12	1.35814	1.46535	1.20113	1.19745	2	14	6	8
LDHB	N	83.5536	16.5911	61.6362	53.7879	1.69725e-08	1.64589e-14	6.48037e-26	5.66332e-17	1.35796	1.22181	1.38046	1.26217	27	85	77	137
VCP	N	83.5169	70.2403	55.6512	62.7451	3.89635e-08	1.48997e-22	5.87565e-25	2.06185e-17	1.35796	1.5339	1.35471	1.29968	59	150	180	157
KHSRP	N	83.4802	63.214	43.3369	74.2647	1.19373e-08	5.39902e-20	2.48396e-23	4.41633e-18	1.3578	1.50131	1.30031	1.34903	16	62	91	81
NAE1	N	83.4435	51.8586	22.4973	72.6381	1.90087e-08	5.46001e-18	8.86335e-20	1.87406e-17	1.35769	1.4449	1.18788	1.34161	4	36	31	36
TALDO1	N	83.4068	36.0154	19.8708	70.6328	1.59876e-08	1.07772e-16	3.01159e-19	6.54885e-18	1.35748	1.36033	1.16731	1.33223	25	52	42	56
RPL14	N	83.37	50.4533	71.0226	42.3128	2.81979e-08	2.56501e-16	3.35048e-26	2.63083e-13	1.35714	1.4395	1.42457	1.20775	3	12	13	9
AP3M1	N	83.3333	82.7969	86.2217	97.1034	1.11267e-08	4.84292e-20	7.02226e-30	8.80484e-19	1.35705	1.59987	1.51007	1.55784	7	16	25	21
HNRNPU	Y	83.2966	81.3237	79.0097	94.1176	2.38751e-08	1.18033e-24	1.16296e-28	7.12656e-19	1.35687	1.58918	1.46653	1.4866	39	197	150	133
SMARCA4	N	83.2599	NA	69.5371	63.0125	6.14688e-08	NA	2.53847e-26	7.95496e-17	1.35672	NA	1.41685	1.3006	2	NA	16	24
FKBP5	N	83.2232	78.1278	55.3068	63.3467	6.03692e-08	1.5229e-18	7.40202e-25	2.01475e-17	1.35628	1.57226	1.35355	1.30166	2	10	28	41
PRKCI	N	83.1865	57.0716	93.3692	42.7585	6.01137e-08	4.26336e-17	1.31106e-29	7.90553e-14	1.35608	1.47249	1.57915	1.21054	2	13	8	9
PITPNA	N	83.1498	21.8268	22.9064	33.8458	1.24268e-08	7.85357e-14	8.61671e-20	5.44021e-15	1.35589	1.26868	1.19083	1.16458	6	20	26	20
TRAF2	N	83.1131	78.8078	NA	91.377	7.10866e-07	1.27591e-18	NA	9.29192e-14	1.35554	1.57599	NA	1.45213	1	10	NA	2
EMC8	N	83.0764	10.5394	5.70506	6.59537	6.11187e-08	2.71626e-11	1.70318e-13	4.17462e-10	1.35549	1.14494	0.986402	0.827667	2	15	11	18
OAT	N	83.0396	35.6981	45.1238	70.6774	1.37529e-08	4.16151e-16	1.64484e-23	7.72011e-18	1.35543	1.35812	1.30777	1.33239	20	33	42	58
ERP29	N	83.0029	9.58749	11.9483	3.16399	1.09697e-08	6.59301e-12	3.25832e-17	4.84468e-09	1.35536	1.12907	1.0956	0.690825	11	40	44	60
MRI1	N	82.9662	22.6428	49.7524	26.1364	7.07403e-07	5.71076e-13	2.71538e-22	2.44673e-13	1.35532	1.27416	1.32928	1.10569	1	10	9	13
ACSL3	Y	82.9295	84.9501	90.183	90.3743	1.34152e-08	9.72942e-22	4.31924e-31	9.56383e-18	1.35511	1.61308	1.5469	1.44273	19	39	25	28
TOMM70	N	82.8928	47.5068	66.5016	90.5303	1.09697e-08	7.88024e-16	1.89373e-26	3.72037e-18	1.35499	1.42242	1.40243	1.44448	9	11	29	30
RPS6	N	82.8561	44.4923	73.7137	21.5686	1.27982e-08	1.29576e-16	1.96481e-27	3.99435e-14	1.35481	1.40624	1.4375	1.06059	6	22	23	20
PGP	N	82.8194	5.75703	15.6512	25.9358	2.95746e-08	5.89569e-08	1.43874e-16	1.33157e-11	1.35476	1.05335	1.13292	1.10518	3	1	8	6
SLC3A2	N	82.7827	68.495	92.6588	64.5722	1.09729e-08	1.484e-21	3.92694e-32	1.00698e-17	1.35457	1.52573	1.56897	1.30549	9	105	83	56
CAP1	N	82.746	49.4787	33.0463	54.6569	1.81643e-08	9.54747e-19	1.02479e-21	1.81592e-17	1.35447	1.43526	1.24958	1.26582	27	70	47	68
IMMT	N	82.7093	79.8051	53.9074	79.7237	1.27982e-08	1.15808e-20	7.17046e-25	3.23736e-18	1.35446	1.58103	1.34853	1.37264	17	30	86	74
YWHAE	N	82.6725	17.6337	6.20022	6.77362	2.67849e-08	5.35563e-16	1.58495e-14	2.00332e-10	1.35441	1.23218	1.0002	0.832921	42	187	271	286
PRCP	N	82.6358	21.3509	NA	95.4323	2.01115e-08	2.17983e-12	NA	5.50761e-14	1.3544	1.26423	NA	1.51245	4	7	NA	3
RPL6	N	82.5991	98.3908	95.2207	89.082	1.11245e-08	1.10574e-25	2.02028e-31	3.07145e-18	1.35397	1.84845	1.61073	1.43366	10	17	10	18
DLST	N	82.5624	15.1179	8.99892	42.1346	1.11288e-08	8.30872e-13	4.23075e-16	1.12832e-15	1.35392	1.20817	1.05382	1.20704	11	22	63	28
RPS11	N	82.5257	15.1632	84.7363	21.5463	1.21788e-08	1.86982e-12	3.24339e-28	8.80151e-14	1.35374	1.20838	1.50067	1.06055	15	16	11	20
SAFB2	N	82.489	50.2947	57.1367	58.6453	6.26592e-08	1.93159e-15	2.95004e-23	7.19284e-15	1.35364	1.43905	1.36161	1.28354	2	7	9	9
TUFM	N	82.4523	59.9728	59.9354	54.3226	2.06092e-08	1.44641e-20	1.33525e-25	5.83063e-17	1.35334	1.48496	1.37336	1.26417	31	103	152	84
GSTO1	N	82.4156	13.9393	20	15.1515	1.30885e-08	5.69397e-13	2.82764e-19	1.34712e-13	1.35317	1.19109	1.16816	0.992621	17	37	43	45
EPHA2	N	82.3789	80.9837	92.8741	84.2246	1.34152e-08	1.13639e-19	1.47274e-27	1.37145e-18	1.35282	1.5879	1.57089	1.39936	18	15	5	41
DLD	N	82.3421	40.1632	76.7061	58.5116	1.14296e-08	2.40587e-14	3.0605e-28	3.12141e-17	1.35279	1.38638	1.4524	1.28297	11	6	52	39
OSBP	N	82.3054	88.6673	63.1216	74.7549	1.45154e-08	5.73763e-22	4.55027e-26	5.75218e-18	1.35269	1.64337	1.38762	1.35053	20	29	39	27
GNAI1	Y	82.2687	94.4016	86.8891	NA	7.62168e-07	4.12152e-18	2.3804e-28	NA	1.35202	1.71409	1.51569	NA	1	1	10	NA
LDHA	N	82.232	20.0136	57.6319	34.5365	1.70387e-08	1.0023e-16	3.1826e-25	3.17512e-16	1.35197	1.25528	1.36389	1.16851	24	208	196	177
FBL	N	82.1953	76.8812	82.3251	43.984	3.10901e-08	5.80498e-19	5.31706e-28	7.41945e-15	1.35156	1.56637	1.48644	1.21552	3	13	12	11
RHOT2	N	82.1586	51.1106	55.1991	66.3324	6.63125e-08	2.07359e-17	8.15098e-25	5.43599e-16	1.35142	1.44252	1.35328	1.31383	2	23	27	14
CHGA	N	82.1219	NA	NA	NA	6.63125e-08	NA	NA	NA	1.35135	NA	NA	NA	2	NA	NA	NA
RPL23A	N	82.0852	77.4025	92.4435	57.2861	2.09347e-08	1.09457e-18	1.42256e-31	3.28417e-16	1.35114	1.56905	1.56689	1.27753	4	11	21	15
TMBIM1	N	82.0485	56.4143	81.9376	70.7665	7.64111e-07	2.4185e-16	5.7054e-25	2.892e-14	1.35098	1.4693	1.48426	1.33264	1	9	5	6
NUP133	N	82.0117	90.3898	71.3455	73.6631	3.17732e-08	1.68629e-22	3.20221e-27	1.40103e-16	1.35095	1.6605	1.4258	1.34581	3	32	29	19
DDX5	N	81.975	81.9356	63.2293	78.4314	1.20851e-08	1.8732e-21	3.91806e-26	5.66305e-18	1.35092	1.59409	1.38814	1.36653	13	43	54	43
RCC2	N	81.9383	69.8549	84.0474	74.3093	2.10362e-08	7.25857e-20	2.23879e-29	5.01615e-17	1.35082	1.5326	1.49706	1.34917	4	36	23	16
STIP1	N	81.9016	89.5512	66.5877	97.1925	2.05281e-08	5.8884e-25	1.25897e-26	1.57608e-19	1.35064	1.65115	1.40304	1.55909	29	122	106	127
PRDX1	N	81.8649	10.7888	25.0807	10.049	1.46363e-08	5.5391e-13	2.25564e-20	1.93049e-12	1.35053	1.14765	1.20491	0.913533	19	81	49	72
FAM136A	N	81.8282	17.9284	4.32723	4.90196	7.80223e-07	1.18169e-11	4.4086e-11	6.60584e-07	1.3503	1.2366	0.949249	0.769985	1	4	4	3
THOC3	N	81.7915	24.864	52.831	48.0169	6.76597e-08	8.20468e-14	9.85145e-23	7.44436e-13	1.35011	1.28867	1.3439	1.23478	2	15	9	5
DPP4	Y	81.7548	NA	35.9526	72.4822	1.83461e-08	NA	1.74861e-13	1.9068e-14	1.35004	NA	1.26402	1.34111	25	NA	1	6
ALDOA	N	81.7181	26.6546	29.3219	56.3948	3.74678e-08	2.00555e-19	1.41932e-20	7.66699e-16	1.35003	1.29947	1.22983	1.27431	52	427	550	482
FEN1	N	81.6814	7.5476	20.5167	26.2478	1.27301e-08	3.16561e-11	2.71528e-19	9.25669e-15	1.34986	1.09434	1.17165	1.10673	7	37	30	24
RPL32	N	81.6446	1.99456	86.5016	62.0098	1.21112e-08	4.3326e-08	2.67008e-28	9.96544e-14	1.34985	0.908973	1.51291	1.29725	11	28	10	10
RPS24	N	81.6079	88.078	80.732	74.8663	1.35912e-08	8.18464e-22	6.63373e-29	2.27731e-17	1.34979	1.63833	1.47684	1.35116	6	28	30	26
SLC25A5	N	81.5712	74.0481	80.8181	63.2353	1.22177e-08	4.97683e-20	5.97363e-29	2.3238e-16	1.34874	1.55227	1.47781	1.30139	8	30	31	31
RPL36	N	81.5345	45.2629	NA	49.5321	2.17454e-08	4.56864e-15	NA	8.19237e-13	1.34851	1.41028	NA	1.24178	4	8	NA	5
CS	N	81.4978	68.1324	62.2605	54.0107	1.21262e-08	2.89401e-19	5.49342e-26	2.72986e-17	1.34825	1.52432	1.38372	1.26305	11	26	48	39
PRDX5	N	81.4611	40.0045	12.7234	10.5169	1.21262e-08	1.11377e-16	1.81058e-17	3.14054e-12	1.34774	1.38522	1.10429	0.920532	10	34	50	35
EIF3J	N	81.4244	18.1324	28.5038	56.5285	7.07839e-08	2.62947e-13	5.79173e-20	9.37151e-17	1.3476	1.23753	1.2254	1.27481	2	21	12	24
AARS2	N	81.3877	67.7471	54.8332	60.2273	7.13549e-08	1.31387e-16	9.17575e-24	1.0006e-13	1.34744	1.52231	1.35231	1.28963	2	4	12	6
NARS	N	81.351	58.3182	79.5264	74.2201	1.33737e-08	7.00464e-20	7.69902e-29	1.08784e-17	1.34704	1.47752	1.46938	1.34876	14	78	80	53
NFS1	N	81.3142	32.049	8.8267	19.6747	8.11265e-07	2.40869e-13	9.34392e-15	8.08873e-12	1.347	1.33552	1.05167	1.04277	1	5	9	8
HSPA9	N	81.2775	56.165	60.4521	74.7995	3.32281e-08	4.65226e-20	1.24027e-25	4.3124e-18	1.3468	1.46798	1.37525	1.35071	45	97	173	124
NUMA1	N	81.2408	94.379	87.901	49.9109	2.73241e-08	9.33657e-27	1.2392e-30	1.61744e-16	1.34641	1.71375	1.52501	1.24346	38	125	120	119
CTNND1	N	81.2041	84.9048	51.0872	67.9144	2.01115e-08	1.95629e-23	1.83582e-24	1.69131e-17	1.34637	1.61291	1.33594	1.31956	26	97	64	53
ITGB1	N	81.1674	96.1015	87.944	72.5713	1.34152e-08	4.20136e-25	1.35498e-30	6.79851e-18	1.3462	1.74266	1.5254	1.34144	7	48	38	37
PRKCSH	N	81.1307	42.4297	17.6103	45.6774	1.35912e-08	9.28264e-18	8.26848e-19	1.05888e-16	1.34613	1.39646	1.15092	1.2243	14	64	82	61
GAPDH	N	81.094	36.1287	78.8805	35.6506	6.03859e-08	7.97037e-22	1.15681e-27	5.07405e-15	1.34585	1.36116	1.46528	1.17459	70	572	751	580
WDR1	N	81.0573	71.9855	85.7696	89.0152	2.25171e-08	3.37378e-22	4.3222e-30	1.4013e-18	1.34565	1.54107	1.50822	1.43332	30	120	117	115
TMEM97	N	81.0206	NA	62.9064	NA	8.39307e-07	NA	4.97965e-19	NA	1.34532	NA	1.3867	NA	1	NA	2	NA
GPR108	N	80.9838	NA	NA	57.2415	8.28233e-07	NA	NA	2.4167e-11	1.34532	NA	NA	1.27751	1	NA	NA	2
RBBP4	N	80.9471	48.5267	52.1421	63.3021	3.48149e-08	4.18657e-16	2.54235e-24	6.58629e-16	1.34519	1.42876	1.34053	1.30153	3	12	24	12
UFC1	N	80.9104	88.6219	7.55651	4.70143	2.25171e-08	7.33629e-17	8.26434e-13	5.28665e-07	1.34509	1.64313	1.03232	0.764742	4	1	4	4
HNRNPL	Y	80.8737	39.4606	21.873	54.6791	1.82583e-08	2.91866e-17	2.40021e-19	5.01615e-17	1.34452	1.38262	1.18194	1.26586	5	56	20	49
DNM2	N	80.837	97.0308	86.1356	56.9073	1.2881e-08	3.25752e-23	5.95301e-30	1.78026e-16	1.34438	1.76988	1.50986	1.27629	10	13	28	22
GPAA1	N	80.8003	NA	93.972	79.8351	3.49642e-08	NA	3.67956e-20	5.98565e-14	1.34428	NA	1.58787	1.37366	3	NA	1	4
KIF23	N	80.7636	72.4841	NA	90.664	2.30199e-08	9.22345e-19	NA	7.77656e-18	1.34402	1.54349	NA	1.44523	4	15	NA	14
SLC30A7	N	80.7269	NA	NA	NA	8.57578e-07	NA	NA	NA	1.34364	NA	NA	NA	1	NA	NA	NA
PSMB7	N	80.6902	16.7951	95.113	9.33601	2.34776e-08	1.53395e-12	8.85674e-27	4.96679e-10	1.34335	1.22254	1.60801	0.896494	4	14	3	8
FKBP1A	N	80.6535	13.5766	12.9817	6.3057	8.70823e-07	5.31792e-11	5.41179e-17	4.03118e-08	1.34334	1.18617	1.108	0.816712	1	6	15	4
SND1	N	80.6167	81.0743	85.5544	78.6319	2.46325e-08	2.1376e-23	5.76721e-30	6.12188e-18	1.34328	1.58807	1.50707	1.36793	32	123	166	160
EXOSC2	N	80.58	26.4279	53.2616	68.0258	8.57277e-07	1.91368e-14	1.77762e-24	2.12694e-16	1.34324	1.29836	1.34629	1.32005	1	21	23	16
RPSA	N	80.5433	84.8141	75.8881	51.6043	1.32423e-08	2.46105e-21	5.47818e-28	5.80385e-17	1.34318	1.61244	1.44748	1.25278	9	30	33	33
PAFAH1B1	N	80.5066	44.8549	62.9279	57.3084	1.44708e-08	8.22177e-18	4.71714e-26	4.85794e-17	1.34264	1.40825	1.38677	1.27759	14	56	44	46
PAFAH1B3	N	80.4699	77.6519	NA	17.1569	7.77535e-08	1.32735e-15	NA	1.51861e-11	1.34252	1.57016	NA	1.01692	2	1	NA	12
COX5B	N	80.4332	16.2511	10.4844	3.89929	3.65103e-08	1.61551e-11	4.0118e-14	6.0005e-07	1.34248	1.21932	1.0745	0.730077	3	6	5	6
SEC23IP	N	80.3965	61.718	62.9494	52.0276	2.39964e-08	1.27381e-17	1.41002e-25	1.83104e-15	1.34244	1.49287	1.3869	1.25457	4	14	19	13
DPAGT1	N	80.3598	NA	NA	NA	7.66865e-08	NA	NA	NA	1.34234	NA	NA	NA	2	NA	NA	NA
AIMP1	N	80.3231	9.40617	16.3186	18.7166	3.67628e-08	3.8277e-12	1.84426e-18	5.85496e-14	1.34206	1.12736	1.14062	1.03343	3	53	38	36
CLTA	N	80.2863	3.58114	2.04521	1.35918	7.76171e-08	2.21796e-08	4.89918e-10	1.08805e-05	1.34184	0.983656	0.836129	0.545015	2	10	10	14
KIF21A	N	80.2496	78.7851	85.662	65.2629	3.6962e-08	2.65665e-19	5.21837e-29	3.21432e-16	1.34142	1.57574	1.5074	1.30815	3	14	14	15
TMED9	N	80.2129	70.2856	48.0086	29.1221	1.94012e-08	2.66882e-18	2.35347e-23	3.45279e-14	1.34097	1.53396	1.32084	1.13051	5	13	17	19
ACP2	N	80.1762	NA	NA	NA	8.97185e-07	NA	NA	NA	1.34055	NA	NA	NA	1	NA	NA	NA
AP1S1	N	80.1395	31.029	61.1195	12.6114	9.02591e-07	3.13977e-14	6.6123e-22	2.74083e-10	1.34045	1.32837	1.37806	0.955397	1	12	5	10
MDH2	N	80.1028	14.9139	24.0474	28.9216	2.89887e-08	1.06649e-14	3.86048e-20	1.83947e-15	1.34042	1.20615	1.19874	1.12971	36	120	165	118
SEC22B	N	80.0661	2.01723	46.2648	9.55882	1.68403e-08	2.13967e-08	1.35208e-23	1.65645e-11	1.34	0.911106	1.3136	0.900849	6	47	29	41
COPG2	N	80.0294	80.6437	80.0646	89.7504	1.69886e-08	1.21024e-19	2.48918e-28	2.15283e-18	1.33965	1.58622	1.47197	1.43725	6	15	19	26
MRPS30	N	79.9927	23.5947	53.3907	47.9278	9.1783e-07	5.07047e-11	3.18685e-24	4.10116e-13	1.33965	1.28025	1.34665	1.23446	1	1	18	6
C1QBP	N	79.9559	15.3218	6.28633	4.25579	1.45154e-08	2.5185e-13	8.93272e-15	5.07875e-10	1.33944	1.20944	1.00428	0.746548	8	37	118	61
CKB	N	79.9192	23.7761	28.4822	32.9991	2.51953e-08	6.18315e-15	5.82405e-21	1.35758e-15	1.33928	1.28116	1.2252	1.15966	4	46	144	59
RPS28	N	79.8825	3.35449	10.7858	6.48396	9.21919e-07	4.8836e-08	7.53939e-14	4.50632e-08	1.33918	0.977791	1.07912	0.82453	1	7	4	4
DCK	N	79.8458	34.8368	NA	30.3922	9.35053e-07	6.47649e-14	NA	3.3915e-12	1.33893	1.35353	NA	1.14106	1	7	NA	7
ZW10	N	79.8091	86.6727	59.7847	85.2496	2.01559e-08	2.95083e-22	1.35526e-25	1.93092e-18	1.33837	1.62845	1.37235	1.40633	5	44	43	44
UBA2	N	79.7724	42.5657	45.296	65.1515	1.45154e-08	1.92157e-18	1.37631e-23	3.12141e-17	1.3383	1.39747	1.30879	1.30767	9	95	58	97
NPEPPS	N	79.7357	86.8994	73.3907	81.9742	1.92508e-08	5.10515e-25	1.28499e-27	3.45687e-18	1.33819	1.62994	1.43639	1.3852	20	152	179	199
ACO2	N	79.699	69.6283	67.944	64.4385	2.12453e-08	7.59331e-21	7.24475e-27	2.12617e-17	1.33816	1.53157	1.41015	1.30517	24	68	106	86
HMOX2	Y	79.6623	32.2983	49.5371	27.4287	3.91066e-08	2.2578e-13	6.17006e-24	3.6269e-15	1.33814	1.33728	1.32816	1.1175	3	5	24	28
ARPC5	N	79.6256	17.3391	20.0861	12.656	2.62012e-08	3.3298e-12	1.11433e-18	1.06287e-12	1.33791	1.22912	1.16866	0.955551	4	10	15	24
FUS	N	79.5888	24.0707	5.29602	14.5053	8.22373e-08	2.69524e-12	3.3986e-11	7.49008e-10	1.33777	1.28317	0.97857	0.985693	2	3	3	4
GMPS	N	79.5521	85.4261	88.9989	89.8173	2.04656e-08	1.87414e-23	5.82016e-31	1.26762e-18	1.33754	1.61709	1.53374	1.43806	22	94	82	63
EPRS	N	79.5154	78.9211	85.4037	76.5152	4.41389e-08	4.01321e-24	8.21154e-30	3.89517e-18	1.33734	1.57658	1.50464	1.35839	50	182	212	137
CLDN7	N	79.4787	NA	NA	NA	9.57642e-07	NA	NA	NA	1.33733	NA	NA	NA	1	NA	NA	NA
VPS28	N	79.442	NA	8.54682	56.0383	9.4365e-07	NA	9.94342e-10	2.40292e-10	1.33723	NA	1.04691	1.27308	1	NA	1	1
ATP5B	N	79.4053	57.6383	70.6566	70.2317	1.56344e-08	2.54455e-18	3.12205e-27	3.63933e-17	1.33663	1.47476	1.42267	1.32962	12	28	136	39
PPIH	Y	79.3686	12.2167	8.3746	9.02406	1.63081e-08	3.4704e-11	3.58173e-15	1.88917e-10	1.33662	1.16794	1.04491	0.88562	7	10	13	11
CCT6A	N	79.3319	85.1995	65.2314	96.5018	1.69725e-08	2.84335e-22	2.06849e-26	1.64663e-19	1.33654	1.61527	1.39669	1.54178	15	53	53	54
RPL18	N	79.2952	5.25839	62.4758	21.1007	1.56344e-08	2.16167e-10	7.61881e-26	1.81062e-14	1.33645	1.03632	1.38485	1.05749	8	44	27	42
SFXN3	N	79.2584	8.00091	35.8019	19.3627	8.39931e-08	2.40946e-11	4.73988e-22	5.20831e-14	1.33641	1.10335	1.26353	1.04113	2	35	30	30
HSP90B1	N	79.2217	94.515	84.9085	65.7977	7.24047e-08	1.85362e-28	8.21154e-30	2.33017e-17	1.3364	1.71602	1.50178	1.31137	71	212	157	219
NACA	N	79.185	96.7135	96.7492	95.8111	2.63319e-08	3.81699e-24	1.56678e-34	1.13422e-18	1.33635	1.75942	1.65243	1.52228	4	22	20	23
PSMD7	N	79.1483	22.8241	15.4575	11.0071	4.09844e-08	1.74007e-13	3.82744e-18	2.9018e-12	1.33562	1.27585	1.13216	0.927187	3	14	28	28
SIAE	N	79.1116	42.3844	47.578	NA	9.66881e-07	2.47256e-14	1.87608e-19	NA	1.3355	1.39599	1.31896	NA	1	4	4	NA
IKBIP	N	79.0749	59.6555	26.5231	73.6854	9.7287e-07	8.29222e-17	5.50829e-19	5.93788e-13	1.33532	1.48345	1.21348	1.34582	1	10	9	2
GLTP	N	79.0382	4.3971	1.2056	1.15865	9.82442e-07	2.78295e-08	1.79886e-07	0.000193292	1.33498	1.00958	0.738909	0.50528	1	4	5	5
DDAH1	N	79.0015	6.68631	10.3552	17.8922	4.13912e-08	5.35528e-11	8.46467e-15	7.40326e-14	1.33488	1.07907	1.07318	1.02517	3	39	7	44
CBX3	N	78.9648	2.10789	14.747	4.87968	2.72409e-08	3.93807e-08	4.61496e-18	4.33436e-10	1.33425	0.922466	1.12559	0.769128	4	22	46	29
RBM39	Y	78.928	45.7616	11.69	28.4982	2.14851e-08	2.97991e-17	4.40338e-17	3.51978e-15	1.33408	1.41273	1.09317	1.12591	5	34	31	35
SNRPD2	Y	78.8913	26.7679	39.1389	10.762	1.7126e-08	1.30057e-14	2.77221e-22	3.12385e-12	1.33349	1.2999	1.28083	0.923718	7	24	20	26
SRI	N	78.8546	2.53853	5.59742	6.99643	1.62808e-08	3.65982e-08	5.68303e-14	2.62537e-10	1.33337	0.941342	0.983378	0.836579	9	16	20	16
COL4A3BP	N	78.8179	27.6972	62.648	93.4492	1.00625e-06	2.17044e-14	8.83478e-25	1.94806e-17	1.33336	1.30553	1.38583	1.4747	1	18	12	12
HM13	N	78.7812	73.3908	98.0624	88.213	1.63138e-08	1.44641e-20	5.40105e-37	6.18144e-18	1.3331	1.54852	1.70007	1.42579	9	46	40	29
MTIF2	N	78.7445	NA	80	43.3824	1.02944e-06	NA	1.20167e-26	3.51679e-10	1.33265	NA	1.47162	1.2129	1	NA	9	7
RPS3	N	78.7078	11.8087	46.9968	3.78788	2.63319e-08	6.95922e-14	7.65301e-24	3.81037e-09	1.33248	1.1598	1.317	0.72235	28	132	107	160
PWP1	N	78.6711	35.3808	78.493	51.5152	1.02288e-06	9.31122e-15	2.14153e-26	1.14703e-13	1.33238	1.35718	1.46351	1.25218	1	12	9	6
EIF4A1	N	78.6344	59.1342	88.31	69.3627	1.96028e-08	6.30104e-20	8.99248e-31	9.88686e-18	1.33215	1.48095	1.52854	1.32472	17	77	100	69
SMC4	N	78.5977	92.5204	94.8332	38.1684	1.6519e-08	7.09548e-23	1.00794e-31	6.82178e-15	1.33186	1.68662	1.60216	1.18657	10	28	12	16
SNX1	N	78.5609	55.9837	59.1389	24.3984	1.04237e-06	7.51442e-17	1.05707e-21	3.84268e-10	1.3316	1.46708	1.36995	1.0907	1	12	5	2
UBXN4	N	78.5242	83.4769	76.7277	46.5909	1.0329e-06	1.46711e-18	1.13565e-24	1.54566e-13	1.33155	1.60452	1.4525	1.22846	1	7	6	8
FLNA	N	78.4875	82.3663	82.0452	57.8654	1.95991e-07	7.80253e-29	7.79902e-28	2.69583e-16	1.33142	1.59768	1.48491	1.2801	119	585	1140	530
HNRNPR	N	78.4508	53.7171	46.028	72.7496	1.69663e-08	6.33552e-19	1.03268e-23	4.08621e-18	1.33136	1.45418	1.31249	1.34215	11	61	63	66
TIPRL	N	78.4141	44.515	61.916	50.7799	9.20249e-08	1.62959e-15	1.65007e-23	2.45879e-15	1.33129	1.40631	1.38212	1.24754	2	11	8	15
GOT1	N	78.3774	39.1886	46.071	37.0766	1.7126e-08	1.5112e-16	1.03282e-23	5.88183e-16	1.33118	1.38135	1.31278	1.18264	12	32	54	52
GANAB	N	78.3407	85.6981	65.1453	64.3939	5.3025e-08	4.65431e-24	2.19413e-26	1.27804e-17	1.33111	1.61901	1.39653	1.30474	53	118	133	123
CDKN2AIP	N	78.304	96.2602	79.8062	63.7032	2.23977e-08	1.08795e-18	4.11463e-21	6.00904e-15	1.33088	1.74679	1.4708	1.30275	5	1	2	9
TNPO1	N	78.2673	94.107	83.38	94.1845	1.90087e-08	4.67596e-25	1.32346e-29	3.56808e-19	1.33062	1.70939	1.49243	1.48834	15	69	66	64
ME1	N	78.2305	42.9964	48.0732	45.4991	1.77663e-08	8.29222e-17	1.5211e-23	1.58719e-16	1.33044	1.3997	1.3214	1.22345	13	29	20	26
GLUD1	N	78.1938	63.6899	60.6243	70.8779	4.47332e-08	9.08921e-19	1.028e-25	2.01857e-17	1.33032	1.50362	1.3756	1.3334	3	25	45	46
SFPQ	N	78.1571	89.2112	21.9591	83.066	1.96028e-08	2.48939e-22	1.07703e-19	2.1463e-18	1.3303	1.64959	1.1824	1.39123	16	34	45	41
ELAC2	N	78.1204	83.3409	91.8192	NA	2.01115e-08	1.46676e-18	5.81369e-31	NA	1.3303	1.60385	1.56056	NA	6	7	16	NA
MTPN	N	78.0837	1.69991	11.1518	1.89394	1.07759e-06	2.00328e-07	9.39303e-17	8.97075e-08	1.33002	0.879307	1.08438	0.614779	1	19	25	33
UCHL5	N	78.047	48.2321	43.4446	29.2781	1.0725e-06	1.52163e-16	7.64824e-23	3.29463e-15	1.32979	1.42731	1.30071	1.13112	1	16	19	31
IMPDH2	N	78.0103	72.0308	60.1722	50.8021	1.74093e-08	4.38342e-20	1.028e-25	1.47173e-16	1.32974	1.54116	1.37445	1.24768	11	37	68	40
RAP1GDS1	N	77.9736	52.3345	56.5985	89.9287	9.69271e-08	1.03916e-17	4.18769e-25	1.43474e-18	1.32946	1.44779	1.35941	1.43884	2	27	32	29
ACSL4	N	77.9369	87.6473	80.3229	92.6693	1.90274e-08	1.64661e-20	6.78615e-29	7.00626e-19	1.32917	1.63518	1.47344	1.46432	14	14	40	42
CLPB	Y	77.9001	31.9583	67.8579	92.1791	2.31947e-08	2.45056e-13	9.7823e-26	4.21676e-15	1.32912	1.33522	1.40991	1.46007	5	5	13	4
PARP1	N	77.8634	82.2756	81.6362	75.7799	2.63319e-08	2.05626e-23	2.93779e-29	4.21622e-18	1.32907	1.59641	1.48237	1.35561	26	114	99	84
HARS2	N	77.8267	44.1976	66.6523	94.8307	2.29535e-08	1.2008e-14	8.9594e-26	3.60315e-17	1.32896	1.40423	1.40353	1.50193	5	6	15	8
GTPBP4	N	77.79	88.282	97.5242	90.5749	2.31947e-08	5.45328e-22	5.8617e-36	1.46592e-18	1.32886	1.63969	1.6742	1.44481	5	31	41	30
DNM1L	N	77.7533	69.175	51.4747	89.1043	2.0734e-08	3.10707e-20	1.92765e-24	9.07089e-19	1.32865	1.52889	1.33767	1.43377	17	49	36	79
SNRPG	N	77.7166	13.7353	44.3918	9.53654	3.02646e-08	5.20666e-11	2.83017e-21	1.14295e-09	1.32833	1.18801	1.30517	0.900787	4	6	8	9
ATG4B	N	77.6799	4.60109	55.07	98.4403	1.10124e-06	2.40819e-08	1.24833e-20	1.35432e-12	1.32831	1.01807	1.35274	1.63299	1	3	4	1
OCIAD1	N	77.6432	3.85313	4.86545	9.2246	9.92372e-08	1.29322e-08	4.07201e-13	8.48353e-12	1.32694	0.989262	0.965712	0.889744	2	12	12	24
GGCT	N	77.6065	19.2203	NA	46.9697	9.85711e-08	8.03871e-12	NA	3.41784e-10	1.32662	1.24687	NA	1.2306	2	4	NA	1
PSMD10	N	77.5698	12.058	45.0807	31.8405	2.11521e-08	2.43147e-12	8.88767e-23	6.8943e-15	1.3265	1.16435	1.30761	1.15138	6	31	15	26
AP2M1	N	77.533	63.3726	92.5727	89.5499	1.96028e-08	1.42292e-18	2.15076e-31	7.92534e-18	1.32641	1.50198	1.56788	1.43641	7	22	18	20
ARHGEF5	N	77.4963	NA	40.5167	58.9349	1.14438e-06	NA	4.13505e-18	2.94997e-11	1.32627	NA	1.28699	1.28466	1	NA	3	2
CPNE1	Y	77.4596	74.7507	73.197	71.6355	2.11521e-08	3.28237e-20	1.2133e-27	1.2021e-17	1.32613	1.55593	1.43532	1.33727	6	32	40	29
PPIL1	N	77.4229	52.4705	40.4306	23.9973	1.14116e-06	2.71383e-15	4.41953e-18	2.06973e-11	1.32588	1.44807	1.28628	1.08766	1	5	3	5
RPL27	N	77.3862	96.7362	97.0075	77.3396	2.13221e-08	1.68141e-24	2.99375e-35	1.32682e-17	1.32572	1.75958	1.65851	1.36174	6	27	32	25
SSB	N	77.3495	23.1414	11.7115	92.3351	3.6803e-08	2.89417e-15	3.5019e-17	1.01673e-18	1.32559	1.2774	1.09348	1.46129	35	64	70	97
CYP1B1	N	77.3128	30.1677	85.4682	NA	1.19244e-06	1.35936e-12	2.43674e-18	NA	1.32538	1.32408	1.50626	NA	1	2	1	NA
ANXA6	Y	77.2761	1.76791	52.9386	78.9439	1.15748e-06	9.83412e-07	1.09122e-23	5.49602e-15	1.32521	0.887818	1.34451	1.36955	1	4	13	5
NDUFS1	N	77.2394	85.7208	63.4876	88.1907	1.88288e-08	9.45332e-22	3.62438e-26	3.29555e-18	1.32498	1.61917	1.389	1.42512	10	36	53	39
TOP1	N	77.2026	96.3509	55.1346	92.1346	2.63319e-08	1.29245e-26	5.07554e-25	9.07089e-19	1.32491	1.7511	1.35297	1.45976	24	82	70	70
APEX1	N	77.1659	36.4234	38.1916	21.4572	2.01559e-08	2.7354e-15	4.81525e-22	2.50482e-13	1.32473	1.36308	1.27632	1.06036	7	16	18	15
ADSS	N	77.1292	53.5811	72.7664	76.8717	1.92508e-08	2.02615e-18	1.21589e-27	3.68846e-18	1.32469	1.45357	1.43372	1.36001	12	43	57	55
RAD50	N	77.0925	88.2593	74.2949	37.7451	2.1237e-08	1.74895e-22	1.02115e-27	2.56934e-15	1.32454	1.63965	1.43948	1.18532	16	43	33	21
SMARCA5	N	77.0558	81.301	71.5393	68.7611	2.01559e-08	5.16525e-21	3.6314e-27	9.46135e-17	1.32453	1.58914	1.42709	1.32252	7	34	25	18
PSME1	N	77.0191	43.9937	12.7449	14.3717	2.01559e-08	9.42732e-17	1.72953e-17	1.60219e-13	1.32437	1.40356	1.10447	0.983955	7	26	65	52
LYAR	N	76.9824	20.6256	6.65231	28.6542	1.18992e-06	1.91181e-13	2.63477e-14	2.14962e-14	1.32428	1.25917	1.01443	1.12708	1	17	12	19
RPS23	N	76.9457	83.7942	97.761	40.82	3.25511e-08	5.01062e-18	1.17339e-31	1.23158e-13	1.32364	1.60617	1.68188	1.20007	4	3	6	9
BIN1	N	76.909	NA	49.2573	34.1578	1.20301e-06	NA	3.18516e-22	1.26242e-13	1.32329	NA	1.32686	1.16675	1	NA	9	10
ZNF830	N	76.8722	NA	NA	NA	1.21731e-06	NA	NA	NA	1.32296	NA	NA	NA	1	NA	NA	NA
SF1	N	76.8355	41.8178	10.6136	25.7353	1.21438e-06	2.45763e-14	5.58698e-16	5.78911e-13	1.32291	1.39373	1.07613	1.10242	1	5	13	11
TATDN1	Y	76.7988	32.5023	45.4037	35.6283	2.52926e-08	2.24079e-15	1.30646e-22	2.95426e-15	1.32287	1.339	1.30939	1.17457	5	24	13	19
CCT8	N	76.7621	58.7715	37.7395	93.3601	4.28525e-08	1.91213e-21	1.77047e-22	6.92139e-19	1.32224	1.47949	1.27355	1.47373	39	164	106	162
S100A6	N	76.7254	4.64642	14.3595	5.01337	2.01559e-08	5.36483e-09	1.15554e-17	1.05738e-09	1.32126	1.01961	1.12296	0.771601	10	11	20	16
VIL1	N	76.6887	NA	NA	NA	7.38683e-08	NA	NA	NA	1.32093	NA	NA	NA	60	NA	NA	NA
ANAPC7	N	76.652	64.6646	NA	54.9465	1.24075e-06	2.12959e-16	NA	1.24323e-12	1.32079	1.50769	NA	1.2683	1	5	NA	3
BZW1	N	76.6153	52.9465	49.6878	73.0169	2.01559e-08	9.65532e-19	4.14394e-24	6.80451e-18	1.32077	1.45037	1.32883	1.3431	11	57	31	41
PURB	N	76.5786	85.8568	57.3305	NA	1.10028e-07	1.06868e-18	5.92723e-23	NA	1.32063	1.62074	1.36213	NA	2	6	8	NA
GSPT1	N	76.5419	61.3327	64.6717	55.7487	5.22219e-08	5.01062e-18	4.03036e-26	2.37622e-16	1.32056	1.49106	1.39458	1.27195	3	18	26	15
FAM49B	N	76.5051	32.8196	45.6835	66.9118	2.07723e-08	2.56161e-16	2.25786e-23	1.79948e-17	1.31977	1.34025	1.31127	1.31584	8	54	23	47
PGK1	N	76.4684	43.155	25.1023	33.5339	3.18504e-08	4.29203e-20	3.89712e-20	5.98508e-16	1.31931	1.40072	1.20499	1.16288	27	205	307	187
CORO1C	N	76.4317	34.6328	90.3337	63.9037	2.0734e-08	1.18279e-14	7.30076e-31	8.02495e-17	1.31921	1.35159	1.54946	1.30326	11	12	19	20
PRPF3	N	76.395	85.1088	43.1216	72.2148	1.15014e-07	6.15105e-21	1.35581e-22	1.09938e-16	1.31917	1.61457	1.2988	1.33954	2	22	16	18
RPS27A	N	76.3583	NA	NA	NA	1.28662e-06	NA	NA	NA	1.31901	NA	NA	NA	1	NA	NA	NA
ERI3	N	76.3216	41.1831	NA	NA	1.28932e-06	1.10075e-13	NA	NA	1.31901	1.39072	NA	NA	1	2	NA	NA
EIF3E	Y	76.2849	45.1269	27.8579	57.91	2.37833e-08	1.18921e-17	6.86862e-21	2.05608e-17	1.31895	1.40979	1.22151	1.28056	17	49	52	67
PGRMC1	N	76.2482	14.3019	2.51884	14.4608	5.4591e-08	1.60875e-11	5.05755e-10	2.93312e-12	1.31894	1.19771	0.857036	0.985175	3	9	7	14
FAM213A	N	76.2115	99.388	97.5457	NA	3.54282e-08	3.64687e-26	1.59619e-26	NA	1.31888	1.99005	1.67568	NA	4	5	2	NA
WDR12	N	76.1747	44.2656	89.6663	91.3102	1.14507e-07	3.98429e-17	8.62058e-31	1.5915e-16	1.31866	1.40494	1.54149	1.45141	2	35	22	10
RBM17	N	76.138	33.2276	47.3628	75.2674	1.28753e-06	7.20193e-14	1.05633e-19	7.44242e-16	1.31843	1.34364	1.31821	1.35316	1	8	4	11
SCARB2	Y	76.1013	98.1868	84.6286	98.574	2.11727e-08	1.68141e-24	1.5705e-29	7.17534e-20	1.31821	1.82753	1.5	1.64084	11	13	24	26
NAGK	N	76.0646	23.2321	12.0775	24.0196	5.56361e-08	1.92369e-13	4.10912e-17	1.12771e-14	1.31806	1.27857	1.09682	1.08785	3	13	26	40
ARF6	N	76.0279	89.6646	91.733	66.8672	5.45381e-08	1.45342e-20	1.98101e-31	2.22545e-16	1.31789	1.65208	1.55935	1.31579	3	12	23	19
MAPRE2	N	75.9912	48.6174	NA	NA	1.17188e-07	5.57185e-15	NA	NA	1.31781	1.42931	NA	NA	2	5	NA	NA
PNO1	N	75.9545	NA	NA	NA	1.1737e-07	NA	NA	NA	1.3177	NA	NA	NA	2	NA	NA	NA
PA2G4	N	75.9178	62.3753	91.3455	94.8529	2.37979e-08	2.68244e-19	1.28581e-31	1.26343e-18	1.31764	1.4965	1.55711	1.50208	16	42	36	29
FARSA	N	75.8811	63.9166	52.0129	41.6221	2.11727e-08	2.65941e-18	2.78296e-24	6.37192e-16	1.31753	1.50447	1.34004	1.20379	11	18	23	31
APRT	N	75.8443	1.2466	5.8127	2.7852	2.12176e-08	4.2552e-07	2.30511e-14	4.34235e-08	1.31746	0.840646	0.990339	0.666192	10	28	33	31
PABPC1	N	75.8076	66.3191	66.5447	80.4813	1.31948e-06	6.59036e-20	1.42826e-26	1.4013e-18	1.31745	1.51613	1.40301	1.37718	1	48	39	54
SEC11A	N	75.7709	90.4125	90.4629	65.3966	5.59543e-08	2.61432e-19	1.72012e-29	1.52912e-13	1.31713	1.66076	1.54998	1.30856	3	5	10	4
ANP32B	N	75.7342	56.0063	26.1787	47.0143	3.6803e-08	7.53635e-17	6.32998e-20	9.42142e-15	1.31699	1.4671	1.21203	1.2307	4	12	15	11
PRMT5	N	75.6975	83.7489	83.6383	81.5285	2.24391e-08	2.67228e-21	2.53019e-29	2.35227e-18	1.31684	1.60605	1.4939	1.38305	7	32	24	34
ALDH7A1	N	75.6608	68.9483	56.4693	86.1185	2.17454e-08	1.6584e-20	3.34764e-25	1.56118e-18	1.31675	1.52779	1.35874	1.4118	12	59	68	67
PECR	N	75.6241	91.2965	26.7815	15.8868	3.699e-08	2.04257e-19	4.53232e-15	4.15677e-12	1.31665	1.66822	1.21548	1.00239	4	5	2	12
FAF1	N	75.5874	52.2439	72.2067	50.8244	1.34594e-06	4.77939e-17	2.03537e-23	3.516e-16	1.31653	1.44742	1.43014	1.24793	1	17	5	17
MRPL53	N	75.5507	NA	52.422	10.4055	1.3407e-06	NA	1.74429e-19	1.07504e-06	1.31648	NA	1.34179	0.918914	1	NA	3	1
MYADM	Y	75.514	32.7969	86.437	99.4207	5.85413e-08	2.64973e-15	4.93677e-30	4.79786e-19	1.3163	1.34022	1.51254	1.86773	3	22	28	16
COPS3	N	75.4772	15.2992	8.95587	50.3788	1.2057e-07	9.6402e-13	5.10656e-16	9.36102e-17	1.31615	1.20933	1.05288	1.24565	2	20	35	39
SOD1	N	75.4405	34.7915	11.7976	5.59269	3.74678e-08	8.55766e-15	5.36169e-17	5.64152e-10	1.31567	1.35294	1.09419	0.793335	4	13	24	20
HADHB	N	75.4038	15.7752	26.8461	35.2273	2.20826e-08	1.19066e-13	1.14836e-20	8.90097e-16	1.31564	1.21484	1.21576	1.17228	12	47	40	75
MRPL15	N	75.3671	NA	48.9128	52.4733	1.36761e-06	NA	6.26696e-23	5.63524e-14	1.31561	NA	1.32547	1.25623	1	NA	12	8
FBXO22	Y	75.3304	31.0063	67.169	67.5134	1.38397e-06	3.17476e-14	3.4593e-21	1.20174e-14	1.31559	1.32814	1.40656	1.31738	1	12	3	7
GALK1	N	75.2937	52.3119	11.4532	28.7433	1.38706e-06	3.85648e-17	8.04581e-17	4.87725e-14	1.31551	1.44766	1.08847	1.12738	1	18	23	19
SMAP1	N	75.257	42.7017	48.2454	41.533	1.22349e-07	7.50381e-15	1.3728e-14	4.50617e-12	1.31541	1.3982	1.32204	1.20325	2	8	1	4
HSPA5	N	75.2203	83.0236	55.845	90.0624	6.07692e-08	4.44159e-25	8.85225e-25	1.72634e-18	1.31529	1.60192	1.35523	1.44022	48	202	297	266
SUCLG2	N	75.1836	19.9003	15.9742	41.7335	2.34776e-08	8.67408e-14	2.40225e-18	1.40033e-16	1.31496	1.25439	1.1355	1.20432	14	25	50	49
USP5	N	75.1468	58.3409	72.3574	52.8743	2.25171e-08	5.49187e-20	1.45702e-27	6.15119e-17	1.31488	1.4776	1.43097	1.25831	12	83	93	69
EIF4A3	N	75.1101	68.0417	58.7298	35.5169	2.17914e-08	3.35988e-19	3.10287e-25	9.26387e-16	1.31486	1.52388	1.36818	1.17384	9	25	25	32
SERPINB1	N	75.0734	40.7525	42.8848	61.7424	2.20826e-08	1.22825e-17	3.02218e-23	1.90842e-17	1.3148	1.38892	1.2977	1.29621	9	66	92	112
FDPS	N	75.0367	64.1432	48.3746	87.2103	2.96596e-08	1.9584e-17	2.25867e-22	7.45003e-18	1.31451	1.50559	1.32239	1.41861	5	11	10	17
PPME1	N	75	33.7715	47.7933	64.7504	2.32157e-08	4.55818e-14	1.06731e-21	4.44759e-15	1.31399	1.34631	1.31963	1.30625	13	9	8	8
A1CF	N	74.9633	NA	NA	NA	1.38915e-06	NA	NA	NA	1.31363	NA	NA	NA	1	NA	NA	NA
GRB2	N	74.9266	41.2738	30.5059	11.0963	5.99045e-08	4.57319e-15	6.9199e-21	3.78634e-12	1.31356	1.3914	1.23582	0.927543	3	10	19	23
GRSF1	N	74.8899	76.1786	53.6921	88.525	3.90331e-08	3.97319e-18	2.93828e-24	3.55104e-17	1.31308	1.56253	1.34772	1.42823	4	9	18	15
PDIA3	N	74.8532	79.0798	35.113	81.484	5.45381e-08	7.41883e-24	6.33016e-22	2.74276e-18	1.31282	1.57713	1.25926	1.38295	42	165	194	165
ST13	N	74.8164	7.29828	2.71259	7.33066	2.31947e-08	2.5508e-11	1.25784e-11	1.99169e-11	1.31236	1.08979	0.87504	0.847906	8	47	62	86
TBC1D15	N	74.7797	61.1287	51.4316	69.9198	2.31947e-08	1.19657e-18	3.21353e-20	2.31063e-17	1.31226	1.49044	1.33733	1.32791	12	28	4	30
ERLIN1	N	74.743	69.515	81.916	74.4652	6.01137e-08	2.91202e-18	1.18712e-26	2.03936e-13	1.31202	1.53084	1.4842	1.34975	3	13	8	4
CAPN2	N	74.7063	80.5077	73.9505	71.4572	2.63319e-08	7.70875e-22	8.53544e-28	1.01564e-17	1.31133	1.58572	1.43831	1.33645	16	60	109	66
GARS	N	74.6696	78.8758	91.324	82.7763	2.89887e-08	2.92984e-22	9.9076e-32	2.15283e-18	1.31102	1.57619	1.5571	1.38951	19	84	79	60
CADM1	N	74.6329	NA	NA	NA	1.35174e-07	NA	NA	NA	1.311	NA	NA	NA	2	NA	NA	NA
NOL11	N	74.5962	80.3717	79.9354	70.6105	2.45103e-08	6.92829e-21	2.31617e-28	3.76089e-15	1.31084	1.58503	1.47128	1.33217	7	33	20	11
GALNT7	N	74.5595	NA	70.4198	96.0561	2.34517e-08	NA	6.789e-26	2.48521e-16	1.31065	NA	1.42126	1.52714	10	NA	12	13
RPL5	N	74.5228	4.96374	49.3649	12.4109	2.39964e-08	1.89567e-10	3.82201e-24	5.10891e-13	1.30991	1.02727	1.32756	0.952328	11	58	41	57
IDH1	N	74.486	33.4995	21.7223	42.7139	3.40933e-08	7.07047e-17	1.13828e-19	1.58937e-16	1.3098	1.34544	1.18126	1.21046	24	73	126	110
RPS3A	N	74.4493	14.3699	33.3046	17.9367	2.5627e-08	1.7255e-13	8.71969e-22	5.61406e-14	1.30978	1.19818	1.2507	1.02556	14	54	72	109
CISD1	N	74.4126	71.4869	81.3563	41.5107	1.5075e-06	2.15523e-18	3.61832e-28	3.04124e-14	1.30977	1.53821	1.48097	1.20303	1	13	14	11
LCP1	N	74.3759	NA	49.408	80.9938	3.6803e-08	NA	1.46892e-23	2.15283e-18	1.30969	NA	1.32765	1.38033	26	NA	17	53
AGPS	Y	74.3392	59.4742	50.5705	70.3209	2.39964e-08	1.88343e-19	2.2658e-24	6.73449e-18	1.30944	1.48224	1.3334	1.33053	11	57	53	67
SLK	N	74.3025	78.9891	31.6469	75.3565	2.52926e-08	6.70037e-21	2.68601e-21	6.4391e-18	1.3094	1.5767	1.24141	1.35334	13	38	26	54
ATL3	N	74.2658	76.5186	77.6319	96.9251	2.51953e-08	7.79052e-22	2.19623e-28	3.82204e-19	1.30911	1.56441	1.45665	1.55261	13	78	56	53
PSMD6	N	74.2291	63.5086	76.1249	60.3164	2.41589e-08	2.89507e-19	4.6513e-28	3.1759e-17	1.30892	1.50271	1.44914	1.28998	9	37	38	37
GSN	N	74.1924	38.9166	53.7783	54.1221	3.18568e-08	1.03916e-17	7.41723e-25	2.85873e-17	1.30877	1.38	1.3481	1.26342	21	77	87	93
ZMPSTE24	N	74.1557	53.2638	96.577	67.6693	2.6238e-08	9.14148e-18	8.30535e-34	1.07939e-16	1.30866	1.45231	1.64819	1.31764	14	26	15	20
RPS6KA3	N	74.1189	61.99	58.0624	69.1399	2.82107e-08	3.39152e-17	2.80532e-25	1.7882e-17	1.30838	1.49434	1.36574	1.3236	6	11	31	45
RPL35A	N	74.0822	2.06256	69.3649	2.71836	2.4326e-08	8.74491e-08	1.65673e-25	4.57921e-07	1.30836	0.91385	1.41579	0.662001	9	16	11	15
GHDC	N	74.0455	NA	40.0861	NA	1.56289e-06	NA	2.35413e-20	NA	1.30798	NA	1.28497	NA	1	NA	7	NA
SMC2	N	74.0088	85.6754	88.5038	42.9367	2.73209e-08	7.95689e-22	3.43091e-30	6.86844e-16	1.30731	1.61892	1.52907	1.21127	15	38	19	21
DCD	N	73.9721	0.203989	0.172228	10.6729	1.54618e-07	0.862578	0.0273842	0.000277203	1.30714	-0.0311767	0.304481	0.92248	2	7	7	7
CAPZB	N	73.9354	32.0036	54.4241	31.9964	2.62255e-08	2.90936e-15	1.07661e-24	2.03339e-15	1.30711	1.33544	1.35084	1.15312	13	23	25	40
DAD1	N	73.8987	15.0725	68.8052	39.795	1.43441e-07	2.39905e-11	4.61655e-24	6.56061e-12	1.30667	1.20794	1.41377	1.1944	2	6	7	4
MAPRE1	N	73.862	12.466	8.93434	4.65686	2.96596e-08	2.28459e-12	1.24068e-15	1.10584e-09	1.30664	1.1725	1.05241	0.763517	6	27	17	23
UBA1	N	73.8253	90.1859	74.6825	72.7273	7.80288e-08	3.95992e-26	1.3098e-27	6.91231e-18	1.30663	1.65866	1.44135	1.34194	52	169	278	170
PDLIM5	Y	73.7885	60.1315	44.4349	58.1996	1.59332e-06	3.38175e-19	2.30066e-23	3.05241e-17	1.3065	1.48594	1.3053	1.28163	1	46	31	41
FIS1	N	73.7518	91.9764	17.5888	2.11676	3.40933e-08	1.61602e-17	1.66627e-15	1.92459e-05	1.30586	1.68053	1.15085	0.624036	5	1	4	4
VAPA	N	73.7151	14.4152	14.8977	6.14973	2.98783e-08	2.76819e-12	6.85467e-17	1.17148e-10	1.30584	1.19894	1.12749	0.812339	6	16	10	33
PRPF6	N	73.6784	86.1967	86.7384	88.2799	2.73241e-08	5.13016e-22	3.67296e-30	1.94803e-18	1.30571	1.62374	1.51488	1.42609	7	40	30	36
ATIC	N	73.6417	61.0381	34.9193	79.2335	4.07318e-08	1.15625e-20	4.90817e-22	2.37352e-18	1.30564	1.49	1.25871	1.37087	27	102	86	107
ERLIN2	N	73.605	33.0009	45.0161	47.7273	4.43128e-08	1.93159e-15	4.21566e-23	4.27029e-16	1.30556	1.34245	1.30745	1.23335	4	24	20	18
ZNF638	N	73.5683	68.1777	87.4058	44.0731	1.64151e-06	3.15982e-20	5.75752e-30	8.32956e-16	1.30533	1.52448	1.52043	1.21566	1	52	20	36
SLC25A11	N	73.5316	61.6954	77.9978	78.3645	2.63319e-08	1.01917e-17	4.00483e-28	7.45353e-17	1.30527	1.49286	1.4589	1.36629	8	15	23	16
RNPEP	N	73.4949	76.5639	79.9569	74.1756	2.63319e-08	1.23741e-20	7.39153e-29	1.36859e-17	1.30516	1.56464	1.47129	1.34845	12	38	48	34
HNRNPDL	N	73.4581	8.7942	10.0753	5.79323	1.64165e-06	3.74987e-11	1.88048e-16	1.40382e-10	1.30512	1.11792	1.06929	0.79822	1	20	34	37
WDFY1	N	73.4214	55.7117	NA	8.33333	1.64917e-06	1.5004e-15	NA	5.52111e-06	1.30447	1.46554	NA	0.870968	1	4	NA	1
EIF2S1	N	73.3847	46.3962	78.2777	52.295	3.3634e-08	7.76551e-19	1.396e-28	4.92874e-17	1.30429	1.41662	1.46209	1.25562	20	93	67	75
DARS	N	73.348	63.4859	68.5684	71.2344	4.69841e-08	1.65997e-20	6.21036e-27	8.5609e-18	1.30422	1.50239	1.4124	1.33559	31	81	59	57
SHMT2	N	73.3113	60.2901	28.8052	56.0829	3.79967e-08	2.16972e-19	4.51841e-21	3.14885e-17	1.30378	1.48646	1.22727	1.27328	24	52	97	45
SDHA	N	73.2746	87.398	90.5705	76.025	2.63319e-08	2.41071e-22	1.5871e-31	6.89522e-18	1.30369	1.63362	1.55047	1.35654	11	43	71	70
DDX3X	Y	73.2379	98.5721	82.1098	89.3494	2.63319e-08	1.06463e-25	2.08849e-28	9.08294e-18	1.30342	1.86296	1.48512	1.43556	10	15	15	15
TXNL1	N	73.2012	5.46238	19.8062	5.72638	3.09268e-08	4.20319e-10	9.38092e-19	2.80144e-09	1.30337	1.0433	1.16703	0.795513	6	26	17	14
RANBP1	N	73.1645	2.58386	2.60495	37.2103	7.19996e-08	1.06276e-08	2.71313e-11	1.00787e-15	1.3032	0.942083	0.86293	1.18348	3	36	32	52
MYO5C	N	73.1278	NA	NA	NA	1.69885e-06	NA	NA	NA	1.30279	NA	NA	NA	1	NA	NA	NA
SART3	N	73.091	88.7353	82.0237	64.5945	2.71212e-08	3.18972e-22	3.20685e-29	3.60951e-17	1.30265	1.64399	1.48465	1.30551	8	34	33	24
FMR1	N	73.0543	65.9791	30.6351	62.7897	1.70055e-06	7.54027e-17	1.49743e-15	6.41576e-15	1.30242	1.51462	1.23681	1.29979	1	7	2	8
ARCN1	N	73.0176	54.2611	72.3789	79.033	3.57031e-08	3.49912e-18	2.74011e-27	3.47809e-17	1.30237	1.45711	1.43124	1.36987	21	34	25	19
RPL28	Y	72.9809	25.0453	91.2379	49.8217	2.91628e-08	6.15308e-13	6.9371e-29	8.12488e-14	1.30218	1.2898	1.55608	1.24297	7	8	8	8
PSMD5	N	72.9442	43.699	34.3811	93.2041	3.13474e-08	1.69552e-17	7.36142e-22	8.00799e-19	1.30218	1.40234	1.25591	1.47187	6	49	34	49
TKT	N	72.9075	83.6582	70.8288	92.0677	5.56361e-08	1.07749e-24	3.71592e-27	1.21487e-18	1.30213	1.60539	1.42365	1.45914	36	172	202	205
RPS20	N	72.8708	4.23844	1.55005	2.82977	2.89887e-08	3.61803e-09	2.41255e-09	5.31762e-08	1.30205	1.00538	0.781731	0.66921	7	17	17	23
GTF2I	N	72.8341	82.4116	86.2863	50.3119	3.3634e-08	7.42768e-22	3.68854e-30	1.1683e-16	1.30187	1.5979	1.51074	1.24546	19	52	50	39
SNRPF	N	72.7974	NA	NA	NA	4.84312e-08	NA	NA	NA	1.30183	NA	NA	NA	4	NA	NA	NA
RPS21	N	72.7606	10.1768	11.5393	3.43137	7.30057e-08	2.24696e-11	8.58586e-17	8.1869e-09	1.30177	1.14139	1.08889	0.707104	3	17	22	28
WDR77	N	72.7239	45.0136	32.9386	48.7299	3.18114e-08	7.20577e-16	2.39737e-19	8.31988e-14	1.30168	1.40923	1.24885	1.23788	6	13	7	7
GUK1	N	72.6872	NA	29.5802	NA	1.72843e-06	NA	7.23915e-13	NA	1.30134	NA	1.23098	NA	1	NA	1	NA
ANP32A	N	72.6505	46.5095	10.9365	45.1649	3.19698e-08	8.18321e-17	8.44027e-17	6.67358e-16	1.30131	1.41711	1.08088	1.22207	6	22	42	22
SRPRB	N	72.6138	46.1015	50.2691	21.3012	3.22497e-08	1.77475e-16	9.08391e-24	2.63905e-13	1.30117	1.41413	1.33208	1.05883	6	18	18	16
GRHPR	N	72.5771	31.8223	12.6588	34.18	3.74256e-08	2.22942e-15	2.41653e-17	2.04012e-15	1.30088	1.3347	1.10388	1.16679	5	26	28	24
KPNA1	Y	72.5404	51.3599	54.6825	96.1898	1.59778e-07	4.84338e-16	4.76717e-24	8.81833e-18	1.30088	1.44328	1.35192	1.53169	2	10	14	11
RALGAPA1	N	72.5037	55.7344	52.3358	51.4483	1.79551e-06	7.94703e-17	6.21049e-15	4.60437e-13	1.30076	1.46563	1.34129	1.25162	1	12	1	4
PKP3	N	72.467	68.631	48.5038	46.8137	3.74678e-08	2.65665e-19	5.26875e-24	2.51054e-16	1.30057	1.52623	1.32305	1.22975	5	26	43	41
EIF3I	N	72.4302	24.116	74.8547	39.082	3.74267e-08	1.02301e-14	9.71174e-28	1.28756e-15	1.30023	1.28358	1.44188	1.19101	5	36	29	25
NAMPT	Y	72.3935	40.8885	12.056	57.197	2.81979e-08	1.12001e-17	3.85012e-17	1.94167e-17	1.30009	1.38938	1.09671	1.27716	11	67	226	175
PAICS	N	72.3568	34.6102	31.2379	85.2273	3.13022e-08	3.54593e-17	2.03429e-21	2.58872e-18	1.30008	1.35125	1.23945	1.4062	15	82	52	130
ENOPH1	N	72.3201	53.1052	66.8676	21.6355	1.77436e-06	5.37961e-16	6.96899e-25	1.20598e-12	1.29993	1.45152	1.40423	1.06165	1	9	10	13
NIPSNAP1	N	72.2834	1.56392	11.3886	23.418	1.63599e-07	1.37594e-06	3.47846e-16	2.46337e-13	1.29965	0.871058	1.08824	1.08238	2	6	12	21
ESYT1	N	72.2467	82.5929	66.9968	46.3904	2.98783e-08	9.28041e-22	9.98986e-27	1.66762e-16	1.2993	1.5991	1.40551	1.22762	13	48	91	44
DTYMK	N	72.21	4.30644	4.65016	4.32264	2.98352e-08	1.68397e-09	1.23537e-13	6.25768e-10	1.29915	1.00694	0.960352	0.751635	13	25	38	44
PGM2L1	N	72.1733	32.2076	77.0721	76.0918	2.96596e-08	4.81075e-15	2.85194e-28	6.0513e-18	1.29851	1.33657	1.45426	1.35662	12	19	42	38
RPA1	N	72.1366	91.7044	88.4392	80.5481	2.96596e-08	7.83428e-23	1.6195e-30	7.23316e-18	1.29819	1.67401	1.52889	1.37734	8	33	26	29
MPHOSPH8	N	72.0999	43.563	57.8687	65.2852	1.8516e-06	7.74734e-16	1.28586e-22	2.14455e-14	1.2979	1.40187	1.36461	1.30815	1	14	7	9
GALE	N	72.0631	20.9882	21.2271	24.844	2.95746e-08	6.68809e-15	1.42129e-19	2.54686e-14	1.29744	1.26161	1.17715	1.09436	9	62	63	56
MRTO4	N	72.0264	15.5938	9.90312	12.1435	7.7832e-08	1.54849e-12	5.38902e-16	4.53784e-12	1.29744	1.21408	1.06811	0.94587	3	16	16	17
SRPRA	N	71.9897	78.4905	43.746	91.9118	3.34708e-08	3.83894e-21	5.3724e-23	1.56335e-18	1.29738	1.57474	1.30234	1.45743	16	46	21	27
F11R	N	71.953	62.4887	35.1561	17.6025	3.00473e-08	2.1241e-14	3.48786e-18	9.26957e-12	1.29684	1.49694	1.25964	1.0221	8	1	4	9
ABCF1	N	71.9163	67.6337	85.6835	79.6123	1.86976e-06	4.15948e-19	7.58586e-30	1.31172e-17	1.29663	1.52198	1.50765	1.37211	1	24	26	28
SLC25A6	N	71.8796	NA	96.62	70.4323	1.89758e-06	NA	8.27366e-26	2.05726e-13	1.29642	NA	1.64908	1.33084	1	NA	2	5
HNRNPF	N	71.8429	18.563	28.0086	38.9706	3.18504e-08	4.42009e-14	7.44811e-21	4.11672e-16	1.2964	1.24155	1.22225	1.19036	7	43	37	41
TUBA4A	N	71.8062	30.1451	39.8924	37.9456	2.99569e-08	1.92134e-15	3.8497e-22	6.38886e-16	1.29616	1.32383	1.28402	1.18578	9	34	16	24
RBM8A	N	71.7695	27.4252	8.15931	9.91533	1.91956e-06	2.52454e-13	1.18535e-14	1.96746e-10	1.29614	1.30388	1.04006	0.909492	1	9	10	11
STAT1	N	71.7327	59.7915	85.2314	72.3708	3.23206e-08	4.97661e-20	6.10722e-30	4.41914e-18	1.29606	1.48445	1.50361	1.34008	14	78	111	67
CNOT9	N	71.696	7.13962	10.4198	11.5642	1.90444e-06	2.78425e-09	3.72931e-13	2.01461e-10	1.29604	1.08694	1.07353	0.936672	1	3	3	7
CNOT8	N	71.6593	23.0281	42.4758	5.90463	1.97052e-06	7.62288e-12	4.00186e-19	0.000187215	1.29546	1.27687	1.29595	0.807107	1	2	4	5
EIF4G2	N	71.6226	87.7833	36.8353	76.0472	3.13022e-08	6.50991e-24	2.41427e-22	3.42355e-18	1.29544	1.63553	1.26906	1.35655	12	94	62	70
PDIA4	N	71.5859	89.6419	79.9139	70.5437	3.91353e-08	1.53287e-24	1.19835e-28	1.6928e-17	1.29521	1.65148	1.47113	1.3311	20	103	240	232
EIF2B2	N	71.5492	28.6718	40.366	51.1586	1.94141e-06	2.42726e-13	2.25564e-20	1.04785e-13	1.29508	1.31291	1.28602	1.25041	1	8	7	6
CTPS1	N	71.5125	54.8051	73.0248	92.5802	3.90117e-08	2.67487e-18	2.71294e-27	1.60353e-18	1.29505	1.46072	1.43475	1.46332	20	35	22	25
LACTB2	N	71.4758	32.3663	15.2637	9.26916	4.09174e-08	9.87442e-15	5.24758e-18	1.4096e-11	1.295	1.33827	1.13032	0.891285	5	15	24	21
FDXR	N	71.4391	76.4053	58.4499	54.7683	1.92446e-06	9.86128e-17	9.97165e-24	7.40017e-13	1.29499	1.56392	1.36681	1.26672	1	2	10	4
PDHX	N	71.4023	49.1614	21.5501	39.4831	4.13912e-08	4.84308e-15	5.54499e-19	1.50959e-15	1.29464	1.43353	1.17955	1.193	5	5	15	18
SEPTIN9	Y	71.3656	52.5612	77.8687	61.7201	3.18504e-08	5.19572e-19	1.81266e-28	2.07764e-17	1.29457	1.44835	1.45848	1.29619	8	69	83	70
CPNE3	Y	71.3289	49.6147	72.9602	45.3209	3.18568e-08	1.51421e-17	1.39219e-27	2.38079e-16	1.29452	1.43568	1.43456	1.22275	12	29	35	23
RPN1	N	71.2922	94.2203	96.5124	64.2157	3.95973e-08	1.64542e-25	6.46727e-35	2.60296e-17	1.29443	1.71178	1.64394	1.30445	20	81	78	86
UCHL3	N	71.2555	3.30916	2.94941	3.38681	8.26642e-08	1.88083e-09	8.95682e-12	2.91888e-09	1.29441	0.97606	0.882416	0.706409	3	51	42	52
EIF5B	N	71.2188	77.9238	61.7653	81.2166	3.85111e-08	6.0808e-22	6.26343e-26	4.12563e-18	1.29434	1.57183	1.38166	1.38179	19	75	54	64
SCIN	N	71.1821	NA	97.3305	82.2861	8.26642e-08	NA	5.69536e-22	5.16638e-18	1.29387	NA	1.6674	1.38665	3	NA	1	32
CRMP1	N	71.1454	NA	NA	NA	4.2145e-08	NA	NA	NA	1.29354	NA	NA	NA	5	NA	NA	NA
RPL35	N	71.1087	37.602	7.3197	19.8529	1.79934e-07	6.73661e-14	2.80973e-11	7.94525e-11	1.29338	1.37111	1.02911	1.04518	2	4	2	4
TMEM205	Y	71.072	58.1822	89.2142	24.9332	4.28525e-08	4.63808e-14	8.35247e-30	1.25088e-07	1.29335	1.47712	1.53664	1.09476	5	1	13	1
USP15	N	71.0352	39.0979	76.4047	69.9866	3.2091e-08	6.40464e-17	3.89921e-28	1.08741e-16	1.29331	1.38092	1.45103	1.32819	8	44	36	22
PPP1CB	N	70.9985	8.2049	15.9957	44.385	8.32747e-08	5.57738e-11	1.31568e-17	3.93389e-15	1.29284	1.10775	1.13634	1.21789	3	20	13	16
LASP1	N	70.9618	20.1723	32.5942	40.6863	4.43082e-08	5.89716e-15	1.16751e-21	1.30688e-14	1.29263	1.2567	1.24696	1.1994	5	69	54	61
BRIX1	N	70.9251	44.7189	86.0495	25.0223	8.41936e-08	8.95157e-17	6.31379e-29	7.45069e-13	1.29251	1.40722	1.50964	1.09522	3	25	13	14
HNRNPA3	N	70.8884	16.6818	46.5662	18.1373	3.19698e-08	2.12915e-13	3.11426e-23	2.21057e-13	1.2924	1.22229	1.31501	1.02682	9	31	18	32
GOT2	N	70.8517	21.4415	33.1755	56.1052	4.00362e-08	4.16673e-14	8.93044e-22	9.96935e-17	1.29235	1.26503	1.25038	1.27334	19	28	62	27
TFG	N	70.815	8.93019	11.2809	10.6283	1.86414e-07	7.05677e-11	5.52011e-17	1.99227e-11	1.29228	1.12007	1.08679	0.921962	2	15	61	71
CENPV	N	70.7783	NA	74.0797	NA	1.89835e-07	NA	2.71503e-20	NA	1.29223	NA	1.43869	NA	2	NA	2	NA
SRM	N	70.7416	27.6745	29.6448	32.3975	3.21239e-08	4.19157e-15	4.52227e-21	8.80704e-14	1.29138	1.30527	1.23142	1.15499	10	35	31	10
UPP1	Y	70.7048	17.7924	61.7438	13.9929	3.49784e-08	4.36966e-14	7.41413e-26	1.11699e-12	1.29124	1.23423	1.38147	0.978501	7	49	38	17
TMX2	Y	70.6681	99.796	NA	61.475	5.68029e-08	1.27756e-26	NA	2.87184e-12	1.2912	2.15371	NA	1.29547	4	1	NA	2
NAA15	N	70.6314	90.6845	70.592	81.2834	4.09174e-08	1.64374e-23	3.18686e-27	2.73091e-18	1.29112	1.66323	1.42238	1.38205	19	57	41	69
SRSF6	N	70.5947	57.5929	34.3595	45.5882	8.57188e-08	1.91356e-16	5.30793e-21	1.07009e-14	1.29094	1.47463	1.25587	1.22364	3	9	13	10
FAM98A	N	70.558	20.6936	4.30571	69.2513	8.80424e-08	5.60296e-13	4.30207e-13	5.39306e-17	1.29088	1.25926	0.94868	1.32437	3	12	19	17
LTA4H	N	70.5213	62.9873	81.9591	95.1426	4.36387e-08	7.20856e-21	2.63135e-29	4.3641e-19	1.29084	1.50034	1.48427	1.50671	21	100	108	102
FAF2	N	70.4846	71.1922	68.6975	30.4367	1.96621e-07	5.83676e-19	1.21912e-26	7.96298e-14	1.29017	1.53715	1.41314	1.1411	2	18	23	15
TMEM33	N	70.4479	51.7906	73.1109	67.1569	3.60277e-08	1.52813e-15	1.06965e-24	9.40966e-14	1.29009	1.44476	1.43491	1.31651	7	7	7	5
MCCC2	N	70.4112	35.4714	63.9828	83.6007	2.13546e-06	1.49508e-13	6.12506e-26	4.08267e-18	1.29003	1.35731	1.3915	1.39574	1	3	23	32
HAT1	N	70.3744	64.4606	43.8751	83.6898	1.99518e-07	8.73098e-18	1.66033e-18	1.18853e-16	1.28987	1.50719	1.30314	1.39635	2	13	3	14
DDX18	N	70.3377	66.7724	72.056	83.4002	4.54808e-08	2.53457e-19	2.33196e-27	1.68776e-17	1.28982	1.51839	1.42969	1.39377	5	30	30	16
UQCRC1	N	70.301	56.505	28.0301	56.0606	3.4314e-08	1.08795e-18	6.4829e-21	6.47266e-17	1.28976	1.46965	1.22261	1.27311	8	41	51	47
KPNB1	N	70.2643	88.1233	80.0431	90.1515	8.26642e-08	4.70687e-25	7.39153e-29	1.47731e-18	1.28973	1.63863	1.47192	1.44063	43	142	136	143
HDLBP	N	70.2276	92.6337	86.76	73.5071	7.13691e-08	9.00435e-27	3.37444e-30	6.38268e-18	1.28956	1.68737	1.51489	1.34523	37	161	177	171
PLS1	N	70.1909	51.5639	66.2433	78.2531	3.86346e-08	1.20163e-16	3.23248e-26	3.42355e-18	1.2889	1.44369	1.40153	1.36586	16	14	22	56
BUB3	N	70.1542	38.3046	81.0334	39.7504	3.41876e-08	3.02604e-16	1.81013e-28	1.35062e-15	1.28883	1.376	1.4789	1.19436	9	27	18	22
AP1G2	N	70.1175	NA	68.1593	NA	2.15676e-06	NA	1.8596e-23	NA	1.28879	NA	1.41063	NA	1	NA	6	NA
BAZ2A	N	70.0808	46.4642	69.1496	96.2344	8.98873e-08	5.0755e-16	5.67123e-23	1.86648e-16	1.28875	1.41693	1.41493	1.53254	3	13	5	5
HNRNPC	N	70.0441	30.3264	32.7449	17.6248	1.97927e-07	4.62811e-15	4.85987e-21	1.52145e-12	1.28862	1.32513	1.24755	1.02221	2	23	16	25
MRPL3	N	70.0073	NA	82.1744	64.238	5.92397e-08	NA	2.63326e-28	2.29549e-15	1.28857	NA	1.48542	1.30447	4	NA	14	10
ITGA2	N	69.9706	90.5258	92.3358	64.082	1.95964e-07	1.11837e-23	6.1098e-32	3.59864e-17	1.28854	1.66146	1.56522	1.30391	2	63	42	29
RPL8	N	69.9339	26.1786	38.493	36.8316	2.00299e-07	4.53606e-13	4.46151e-21	5.50055e-12	1.28846	1.29673	1.27789	1.18125	2	8	10	4
BLVRB	N	69.8972	16.3418	37.0291	19.8752	2.16351e-06	1.53309e-11	1.72047e-19	3.59892e-14	1.28831	1.22028	1.27051	1.04539	1	6	6	35
SEPTIN3	N	69.8605	77.7879	28.0732	98.3512	2.1322e-07	9.10489e-17	3.43292e-15	3.76972e-15	1.28816	1.57095	1.22322	1.62318	2	2	2	5
ARF5	N	69.8238	NA	61.0334	46.4127	6.11508e-08	NA	6.62208e-22	1.72455e-12	1.28807	NA	1.37752	1.22781	4	NA	5	5
ESD	N	69.7871	10.2448	29.6233	12.9234	3.69829e-08	5.42436e-12	1.45649e-20	1.32854e-12	1.28803	1.14208	1.2313	0.960938	7	33	16	20
WDR48	N	69.7504	49.8413	22.1959	42.5357	2.21794e-06	4.09754e-16	6.24055e-18	8.26304e-14	1.28782	1.43712	1.18429	1.20937	1	11	8	8
MAPK15	N	69.7137	NA	NA	NA	2.18423e-06	NA	NA	NA	1.28774	NA	NA	NA	1	NA	NA	NA
RHOT1	N	69.6769	23.1188	4.88698	79.7683	4.68628e-08	2.31609e-12	5.73609e-11	5.86016e-11	1.28746	1.27739	0.966615	1.37333	5	5	3	4
CERS6	N	69.6402	NA	NA	NA	2.21184e-06	NA	NA	NA	1.28721	NA	NA	NA	1	NA	NA	NA
AARS	N	69.6035	74.66	57.0075	69.0285	7.66099e-08	1.15973e-23	4.90849e-25	1.14758e-17	1.28718	1.55533	1.36129	1.32341	38	189	257	209
TTLL12	N	69.5668	69.0163	89.2357	51.2255	4.77368e-08	2.14852e-19	4.72635e-31	1.20445e-16	1.28696	1.52803	1.53669	1.25055	5	27	61	36
CYCS	N	69.5301	21.5095	29.9462	45.8111	6.07252e-08	1.23095e-13	4.74779e-21	1.09656e-15	1.28695	1.26526	1.23306	1.22458	4	18	26	17
SUPV3L1	N	69.4934	98.6401	67.901	37.4109	2.29052e-06	6.48962e-21	1.43221e-26	1.69551e-12	1.28673	1.86878	1.41006	1.18432	1	1	24	6
ACAD8	Y	69.4567	19.5603	38.9236	37.9234	2.24749e-06	6.17208e-12	1.06336e-21	3.5555e-13	1.28655	1.25056	1.27951	1.18574	1	5	13	8
HSD17B12	N	69.42	30.2357	32.6588	29.0107	3.81211e-08	4.07436e-15	2.89387e-21	1.69784e-14	1.28632	1.32417	1.24715	1.12999	7	25	20	31
DPYSL2	N	69.3833	35.9927	45.5328	21.3235	5.02076e-08	3.45833e-13	1.21557e-23	9.21314e-09	1.28617	1.36022	1.31023	1.05887	23	2	86	2
RBBP7	N	69.3465	46.8042	65.7481	31.1052	4.20298e-08	9.98017e-15	1.51487e-25	2.20457e-14	1.28538	1.41824	1.39924	1.14633	6	4	14	15
LSM2	N	69.3098	23.9574	20.8827	14.6168	2.14299e-07	1.39482e-13	1.57313e-18	2.85791e-11	1.28521	1.28208	1.17486	0.9867	2	14	12	9
NSF	N	69.2731	61.3781	91.4747	83.8681	5.01352e-08	5.58714e-19	9.9164e-32	2.94558e-18	1.28488	1.49117	1.55778	1.39726	22	36	55	85
CDC37	N	69.2364	40.5032	11.0011	84.1355	3.79967e-08	1.2491e-16	7.83702e-17	6.64779e-18	1.28458	1.3878	1.08153	1.39861	12	31	49	29
EMD	N	69.1997	25.7933	13.24	6.7959	2.14889e-07	4.20832e-14	6.41278e-17	7.54026e-10	1.28448	1.29504	1.11137	0.833252	2	17	13	12
MRPL37	N	69.163	70.9882	44.1765	67.0455	4.95766e-08	4.91071e-15	2.70763e-23	2.06225e-16	1.28447	1.53649	1.30434	1.31621	5	1	28	18
TXNRD1	N	69.1263	43.1324	39.8062	51.0918	3.7705e-08	3.75433e-18	8.38788e-23	6.81597e-17	1.28431	1.40044	1.2838	1.24997	12	77	62	85
CCDC22	N	69.0896	56.4823	49.451	76.2478	2.38601e-06	1.12579e-17	4.69925e-24	3.67195e-17	1.2839	1.46958	1.32788	1.35712	1	19	30	26
SHTN1	N	69.0529	81.8676	48.1163	82.6649	3.74678e-08	1.14003e-21	5.73177e-24	2.98049e-18	1.28352	1.59373	1.32145	1.38907	9	49	46	50
AKR1B10	N	69.0162	NA	NA	NA	2.35486e-06	NA	NA	NA	1.28351	NA	NA	NA	1	NA	NA	NA
HSPB1	N	68.9794	9.11151	5.10226	2.80749	5.06301e-08	4.30113e-12	6.07355e-14	1.39592e-08	1.2835	1.12248	0.971473	0.668174	5	55	109	92
DPYSL3	N	68.9427	NA	30.0538	58.9572	5.28596e-08	NA	1.25087e-20	6.64222e-17	1.28346	NA	1.23337	1.28475	23	NA	16	34
SAP18	N	68.906	9.36083	49.9247	7.8877	2.35385e-06	1.20202e-10	1.14545e-17	1.81027e-09	1.28343	1.12677	1.33001	0.85805	1	11	2	15
FASTKD2	N	68.8693	71.0335	91.0872	75	2.16031e-07	6.1251e-17	1.47239e-30	1.84809e-15	1.28339	1.53663	1.55475	1.35233	2	5	14	9
GTF3C1	N	68.8326	70.6936	67.3412	78.0749	2.21185e-07	8.08461e-18	2.40765e-26	9.54158e-16	1.28338	1.5354	1.40735	1.36499	2	10	21	8
GSTT1	Y	68.7959	19.311	NA	22.549	2.40098e-06	1.60631e-12	NA	2.00843e-13	1.28324	1.24806	NA	1.07058	1	10	NA	13
PCBP2	Y	68.7592	15.9791	14.9408	33.3333	3.84709e-08	3.45782e-13	3.75606e-18	2.09867e-15	1.283	1.21681	1.12777	1.16196	9	28	64	42
PSMD4	N	68.7225	1.97189	5.48977	11.1631	2.21349e-07	2.04449e-07	1.36554e-13	5.11939e-11	1.28299	0.906943	0.981154	0.92793	2	11	13	16
PIR	N	68.6858	NA	NA	NA	2.37604e-06	NA	NA	NA	1.28281	NA	NA	NA	1	NA	NA	NA
AUP1	N	68.649	48.0508	87.2766	63.9929	5.08128e-08	1.60662e-15	1.73264e-28	3.45795e-15	1.28273	1.42591	1.51943	1.30353	5	9	10	12
FUBP3	N	68.6123	70.4896	49.1281	49.7549	6.666e-08	8.5405e-20	4.67195e-24	7.56286e-17	1.28268	1.53487	1.32652	1.2428	4	33	33	37
PSMA6	Y	68.5756	16.0018	37.4812	27.295	4.00362e-08	1.81762e-15	3.73757e-22	1.25232e-14	1.28265	1.21682	1.27234	1.11656	13	166	23	132
PEF1	N	68.5389	3.83046	1.46394	15.7086	2.20771e-07	1.08793e-07	5.46841e-07	1.48891e-11	1.28261	0.989253	0.773073	1.0003	2	2	2	10
TMEM43	N	68.5022	56.9583	53.563	41.221	2.39967e-06	3.35943e-17	2.33163e-24	8.74409e-16	1.28257	1.47214	1.34731	1.20186	1	14	20	22
EMG1	N	68.4655	50.0453	96.211	78.6096	2.42153e-06	2.75813e-16	6.7732e-31	2.00922e-15	1.28219	1.43789	1.63613	1.36766	1	12	7	9
PSMC3	N	68.4288	15.6618	14.2088	29.3226	4.39313e-08	2.17553e-14	5.71409e-18	9.75064e-16	1.28211	1.21452	1.12152	1.13136	16	86	74	97
STXBP2	N	68.3921	89.4606	43.4015	57.9545	4.46483e-08	1.88898e-21	3.11202e-23	6.92621e-17	1.28177	1.65083	1.30046	1.2808	6	19	32	27
HP1BP3	Y	68.3554	20.1043	15.5651	25.2674	5.28611e-08	4.13801e-14	4.14082e-18	2.02243e-15	1.28137	1.25611	1.13258	1.09789	5	34	26	54
PHKA2	Y	68.3186	97.8468	83.1216	93.516	2.31136e-07	5.44787e-22	2.04168e-26	1.97634e-15	1.28117	1.80932	1.49102	1.47588	2	3	7	6
EFHD2	N	68.2819	18.3364	8.48224	10.4947	5.30942e-08	9.39634e-12	1.74111e-13	1.11566e-10	1.28112	1.23982	1.04613	0.919864	5	5	5	10
PHYHIPL	N	68.2452	71.1695	NA	NA	2.26631e-07	4.71458e-15	NA	NA	1.281	1.53707	NA	NA	2	1	NA	NA
XRCC5	N	68.2085	69.447	78.5145	82.3752	8.65014e-08	9.06804e-23	1.41705e-28	4.05301e-18	1.28096	1.53051	1.46354	1.3874	39	170	143	185
EEF1G	N	68.1718	67.4977	48.8698	93.8725	1.32473e-07	5.61841e-21	3.96896e-24	4.79786e-19	1.28094	1.52129	1.32515	1.48125	55	84	76	75
PSMC2	N	68.1351	42.2031	28.9343	54.6346	4.49183e-08	9.14686e-18	4.34247e-21	4.33081e-17	1.28083	1.39521	1.22779	1.26581	16	65	82	83
ATP6V0D1	N	68.0984	30.689	9.68784	60.4947	4.2145e-08	2.56563e-14	7.65472e-16	4.95969e-17	1.2807	1.32688	1.06495	1.29052	7	13	15	29
RECQL	N	68.0617	86.3101	79.8493	88.2353	4.9445e-08	1.00146e-22	7.49509e-29	1.4458e-18	1.2807	1.62489	1.47086	1.4258	19	60	51	48
NT5C2	N	68.025	62.942	61.9806	93.6497	2.49469e-06	1.37171e-18	1.84045e-24	2.29532e-18	1.28047	1.50012	1.38226	1.47777	1	23	11	37
COPZ1	N	67.9883	4.01179	26.6308	7.70945	5.33209e-08	2.73769e-09	3.82975e-20	6.03125e-11	1.28019	0.993708	1.21481	0.853281	5	25	17	35
GOSR1	N	67.9515	44.175	7.34123	25.1783	2.52305e-06	1.84207e-14	4.36053e-13	5.32208e-13	1.28001	1.40409	1.02914	1.09723	1	4	5	9
UCHL1	Y	67.9148	NA	NA	5.57041	6.75779e-08	NA	NA	4.11251e-10	1.27999	NA	NA	0.792042	29	NA	NA	22
XRN2	N	67.8781	80.0091	51.0226	44.2736	4.10268e-08	3.58213e-21	2.83719e-24	9.40577e-16	1.27969	1.58234	1.3356	1.21715	8	42	28	20
RPS2	N	67.8414	62.5567	76.577	81.5508	4.34455e-08	1.09589e-18	4.3808e-28	1.87657e-17	1.27963	1.49775	1.45201	1.38307	14	26	29	29
RTFDC1	N	67.8047	23.6174	43.5953	65.8868	1.07669e-07	2.04146e-12	2.77317e-19	2.6885e-10	1.27944	1.28025	1.30174	1.31176	3	5	4	1
TXNDC5	N	67.768	45.4216	13.3046	26.8717	4.72467e-08	4.605e-17	1.94017e-17	5.06719e-15	1.27924	1.41072	1.11209	1.11152	6	30	22	26
SDHB	N	67.7313	17.0444	8.91281	5.61497	7.13691e-08	1.07496e-13	4.93518e-16	2.22901e-10	1.27913	1.22626	1.05232	0.79345	4	40	49	37
ADH5	N	67.6946	27.5612	14.6179	40.5526	4.05685e-08	8.63361e-15	5.81171e-18	4.17938e-16	1.27907	1.30439	1.12417	1.19856	10	26	33	29
FNDC3A	N	67.6579	71.7362	NA	34.3583	2.55316e-06	5.08319e-20	NA	3.00032e-12	1.27876	1.53972	NA	1.16725	1	36	NA	4
SMARCB1	N	67.6211	12.5567	13.5845	27.9412	2.4144e-07	6.55558e-11	1.81622e-15	1.48611e-13	1.27862	1.17409	1.11423	1.12123	2	7	6	14
SF3A3	N	67.5844	69.1976	15.8881	95.098	4.13912e-08	2.2007e-20	2.55498e-18	7.35964e-19	1.27855	1.52893	1.13497	1.50627	8	54	45	45
MCM2	N	67.5477	94.8776	94.5318	86.7424	5.49825e-08	2.41109e-24	7.08658e-33	5.87002e-18	1.2785	1.72129	1.59497	1.41568	5	42	31	34
PEPD	Y	67.511	30.0997	34.8762	63.4135	7.2087e-08	1.85433e-14	5.87716e-20	1.82994e-15	1.27839	1.32348	1.25844	1.30179	4	15	8	10
COPS2	Y	67.4743	59.8368	37.8256	66.5775	4.38322e-08	1.88009e-17	3.22948e-22	2.68437e-17	1.27836	1.48459	1.27411	1.31467	7	14	23	25
GLUL	N	67.4376	74.3654	92.0129	35.3387	1.10191e-07	1.5112e-16	1.87417e-23	4.40846e-13	1.27823	1.55368	1.56161	1.17294	3	2	2	7
NIT2	N	67.4009	10.8568	9.06351	6.39483	4.10715e-08	1.5173e-11	5.82043e-16	1.92661e-10	1.27804	1.1482	1.05429	0.820059	9	18	26	26
THRAP3	N	67.3642	79.4424	35.4144	63.1907	1.09949e-07	1.29102e-19	5.12911e-21	1.13801e-15	1.27799	1.57898	1.26143	1.30129	3	16	12	12
PLAA	N	67.3275	71.2375	51.2809	68.2487	4.13912e-08	2.00256e-20	2.03953e-24	2.43574e-17	1.27788	1.53749	1.33661	1.32057	10	49	37	49
ACP1	N	67.2907	3.46782	8.26695	4.63458	4.88497e-08	1.98666e-09	9.38256e-16	2.22465e-09	1.27759	0.980621	1.04302	0.763168	6	43	36	30
TRAM1	N	67.254	97.3028	NA	NA	2.67368e-06	6.48962e-21	NA	NA	1.27737	1.78738	NA	NA	1	2	NA	NA
CSE1L	N	67.2173	97.1668	89.1496	88.9706	9.30163e-08	6.90033e-28	5.3083e-31	1.36526e-18	1.27727	1.78029	1.53517	1.43319	39	100	94	86
PAPSS1	N	67.1806	45.3762	69.5587	57.9323	7.24047e-08	2.81427e-17	1.83813e-26	4.67397e-17	1.27726	1.41062	1.41686	1.28077	4	36	18	49
LAP3	N	67.1439	71.6228	24.6932	80.303	5.69864e-08	4.60495e-21	2.57488e-20	2.29174e-18	1.27713	1.53872	1.20196	1.37593	22	71	69	90
CACYBP	N	67.1072	38.078	36.6846	15.6194	4.50963e-08	6.28502e-17	3.02366e-22	3.78604e-13	1.277	1.37486	1.26799	0.998732	7	50	37	94
BAIAP2L1	N	67.0705	67.6791	75.07	69.0731	5.58799e-08	1.33994e-19	8.45571e-28	1.34741e-16	1.27695	1.5221	1.44291	1.32351	5	35	30	23
PPP3CA	N	67.0338	31.3237	26.2433	32.1747	5.67398e-08	1.1086e-14	2.07015e-19	2.01393e-13	1.27677	1.33048	1.21223	1.15421	5	16	11	9
P4HB	N	66.9971	91.7724	42.5834	79.3672	8.32747e-08	2.13825e-24	3.40155e-23	2.91141e-18	1.27637	1.67538	1.29616	1.37134	35	75	100	118
SUPT16H	N	66.9604	93.631	96.1033	89.639	6.95921e-08	4.91883e-26	1.9905e-34	1.65864e-18	1.27637	1.70223	1.63216	1.4367	28	109	77	67
DDX39A	N	66.9236	75.9293	89.042	90.0401	5.78603e-08	9.93297e-18	1.80348e-26	2.08069e-15	1.27606	1.56121	1.53427	1.43944	5	7	5	7
RANGAP1	N	66.8869	79.8504	69.2573	70.7219	4.99781e-08	2.66172e-20	7.1375e-27	1.87766e-17	1.2759	1.58135	1.41527	1.33245	6	23	29	29
SNX5	N	66.8502	20.7842	16.9214	47.7718	5.01796e-08	2.55962e-12	1.4792e-18	6.34513e-15	1.27577	1.26038	1.14588	1.2338	6	7	30	11
C20orf24	N	66.8135	8.25023	NA	97.0143	2.5251e-07	2.51446e-09	NA	1.43978e-12	1.27549	1.1087	NA	1.55478	2	2	NA	1
FLNB	Y	66.7768	64.3246	74.1012	50.0668	5.26606e-07	1.26738e-21	4.74642e-27	4.96236e-16	1.27544	1.50667	1.43873	1.24411	118	133	570	466
RPS8	N	66.7401	2.76519	7.94403	3.69875	5.02076e-08	3.07317e-09	1.18268e-15	2.57197e-09	1.27505	0.950158	1.03755	0.716472	16	65	59	75
TBCE	N	66.7034	36.6954	76.62	89.795	7.61618e-08	3.9878e-14	1.13555e-26	9.88006e-17	1.27463	1.36537	1.45222	1.43794	4	7	11	10
HARS	N	66.6667	65.2992	40.6028	65.7754	4.78697e-08	2.36134e-19	7.26488e-23	1.1592e-17	1.27456	1.51105	1.2874	1.31112	14	35	38	43
MCM5	N	66.63	78.3998	95.7804	66.1988	1.17569e-07	2.07215e-21	6.75363e-34	3.18964e-17	1.27451	1.57383	1.62198	1.31329	3	55	36	32
AHCY	N	66.5932	48.1868	62.0667	57.1747	9.76065e-08	1.4615e-19	6.46744e-26	3.68516e-17	1.27437	1.4273	1.38258	1.2771	39	120	138	126
UBE2M	N	66.5565	6.07434	15.5867	11.074	4.7322e-08	2.60212e-09	1.4576e-16	1.46416e-10	1.27422	1.06233	1.1327	0.927538	7	8	8	8
ERLEC1	N	66.5198	68.4723	42.6265	79.59	2.60514e-07	2.0366e-17	1.13812e-19	5.95105e-14	1.27408	1.52568	1.29628	1.37207	2	9	5	3
MAP1B	N	66.4831	12.7153	37.5457	48.8191	4.77368e-08	5.83197e-11	1.90727e-22	7.21593e-17	1.27405	1.1766	1.27258	1.23814	14	7	105	170
APMAP	N	66.4464	39.2339	57.0936	37.9011	5.18928e-08	4.04294e-16	3.01301e-25	7.06343e-16	1.27398	1.38143	1.36143	1.18573	6	22	45	31
LBR	N	66.4097	75.68	88.2239	59.0241	5.21902e-08	7.57611e-19	2.1273e-28	4.35885e-15	1.27384	1.56014	1.52784	1.28496	6	13	9	9
GLRX3	N	66.373	9.20218	33.8428	28.6096	4.46208e-08	6.8531e-12	8.6187e-22	9.92951e-16	1.27364	1.12428	1.25317	1.1267	10	43	36	54
PSMB4	N	66.3363	12.3073	13.929	17.5579	4.61781e-08	2.11071e-13	7.152e-18	2.03083e-13	1.27359	1.1695	1.11798	1.02187	8	81	71	120
ZC3H7A	Y	66.2996	NA	43.0355	87.344	2.87773e-06	NA	6.10621e-17	5.53215e-12	1.27353	NA	1.2985	1.41906	1	NA	2	1
SERPINH1	N	66.2628	70.2176	87.6426	48.9528	4.51068e-08	2.5957e-21	1.31467e-30	6.45055e-17	1.27345	1.53384	1.52315	1.23868	8	85	76	35
PRPF19	Y	66.2261	63.078	80.8611	54.3672	4.49183e-08	6.7983e-19	5.97604e-29	1.83961e-16	1.27341	1.50058	1.47786	1.26437	11	29	31	24
NANS	N	66.1894	13.418	21.1195	38.9929	5.27983e-08	9.60739e-13	1.96374e-19	4.60273e-16	1.27339	1.18557	1.17673	1.19041	6	32	29	33
HSPBP1	N	66.1527	4.87307	13.5199	37.5891	4.8353e-08	5.83604e-10	9.77596e-18	1.18375e-14	1.27327	1.02663	1.11387	1.18499	7	31	54	17
NUDT5	Y	66.116	7.45694	36.5124	8.91266	7.7832e-08	1.85637e-11	3.22677e-22	9.85179e-12	1.27307	1.0933	1.2672	0.884895	4	50	37	52
AGA	N	66.0793	NA	NA	NA	2.85493e-06	NA	NA	NA	1.27287	NA	NA	NA	1	NA	NA	NA
ATP1A1	N	66.0426	93.7897	92.0775	57.5535	5.67398e-08	2.81685e-25	7.11384e-32	4.15379e-17	1.2728	1.70383	1.56177	1.2789	19	80	64	62
SF3A1	N	66.0059	45.6709	44.521	46.836	4.72467e-08	1.33727e-16	2.6979e-23	3.60657e-16	1.27257	1.41236	1.3057	1.22986	8	20	27	29
GRPEL1	N	65.9692	4.41976	1.91604	1.02496	5.34108e-08	3.82644e-09	2.58482e-10	3.91733e-05	1.27254	1.01095	0.827447	0.477063	6	15	18	20
PSMA7	N	65.9325	11.922	15.7804	3.7656	4.88935e-08	3.53033e-12	4.71203e-18	3.11449e-09	1.27247	1.162	1.1341	0.721651	7	27	22	29
MGEA5	N	65.8957	69.6056	71.7976	80.1248	1.20439e-07	1.63554e-19	2.28095e-27	2.60296e-17	1.2724	1.5315	1.42813	1.37505	3	28	35	16
CORO1B	N	65.859	56.573	58.5361	23.7299	4.74777e-08	5.02973e-18	2.54873e-25	6.68037e-14	1.27235	1.4702	1.36721	1.08439	12	24	30	25
MIF	N	65.8223	34.7461	NA	88.4358	1.23464e-07	1.29689e-13	NA	7.18438e-08	1.27222	1.35206	NA	1.42772	3	5	NA	4
ADRM1	N	65.7856	30.4397	NA	NA	2.90881e-06	1.02838e-11	NA	NA	1.27161	1.32561	NA	NA	1	1	NA	NA
POF1B	N	65.7489	NA	NA	6.70677	8.00515e-08	NA	NA	2.319e-09	1.2716	NA	NA	0.831203	4	NA	NA	16
THOC1	N	65.7122	52.0172	41.4639	64.9733	2.72001e-07	4.18834e-17	3.49823e-21	2.78045e-16	1.27157	1.44565	1.29115	1.30706	2	18	9	17
FADS2	N	65.6755	NA	NA	43.2709	4.72467e-08	NA	NA	4.10774e-15	1.27143	NA	NA	1.21241	8	NA	NA	14
PITRM1	N	65.6388	98.0281	63.746	77.0053	2.73412e-07	7.32553e-23	3.2521e-26	6.84725e-18	1.27142	1.82	1.39013	1.36044	2	7	62	27
PRSS2	N	65.6021	NA	NA	NA	6.24278e-08	NA	NA	NA	1.27105	NA	NA	NA	5	NA	NA	NA
PPIF	N	65.5653	14.6872	7.83638	7.93226	2.73412e-07	2.96972e-11	3.23768e-15	2.91813e-08	1.2709	1.20264	1.03636	0.859393	2	6	17	3
GNPAT	N	65.5286	33.1369	67.1259	35.4724	1.24394e-07	1.79793e-13	2.89677e-24	6.04536e-12	1.27082	1.34324	1.40611	1.17376	3	5	8	6
UGP2	N	65.4919	77.7199	73.4338	97.2816	5.66889e-08	1.10232e-22	9.84854e-28	1.13944e-19	1.27073	1.57056	1.43655	1.56107	18	110	59	124
APPL2	N	65.4552	49.5467	NA	37.1212	8.26642e-08	4.46896e-15	NA	5.84772e-12	1.27058	1.43539	NA	1.18303	4	5	NA	4
GART	N	65.4185	88.8259	88.6975	75.6016	7.48915e-08	4.57652e-23	9.93166e-31	1.00211e-17	1.27048	1.64614	1.53009	1.35504	27	55	34	36
NLRP2	N	65.3818	63.8033	NA	57.6649	1.25949e-07	8.70013e-20	NA	4.24994e-17	1.27046	1.50399	NA	1.27917	3	52	NA	27
TRIM28	N	65.3451	48.1188	51.3671	84.1578	8.32747e-08	8.81675e-20	3.20451e-24	2.29174e-18	1.27044	1.42676	1.33711	1.39884	31	135	287	185
MAPK3	N	65.3084	12.6927	30.6781	51.6488	8.26642e-08	8.21132e-12	5.77801e-21	1.54344e-16	1.27033	1.17559	1.23708	1.25284	4	15	20	19
YWHAZ	N	65.2717	1.29193	1.03337	5.32531	6.26592e-08	2.15618e-08	3.67397e-08	8.86081e-10	1.27032	0.847936	0.710467	0.782212	21	173	115	287
AASDHPPT	N	65.2349	44.9003	65.9203	56.8627	8.30531e-08	3.50897e-16	4.50618e-24	1.62978e-13	1.27017	1.40857	1.39992	1.27602	4	16	8	5
MACROD1	N	65.1982	9.27017	28.3531	14.0374	2.95714e-06	4.78216e-11	5.9477e-20	7.3849e-10	1.27002	1.12559	1.22447	0.978924	1	16	12	5
EML4	N	65.1615	81.097	85.6405	55.8601	6.66395e-08	2.08149e-21	4.94879e-30	2.49207e-17	1.27	1.58809	1.50728	1.27251	23	45	44	47
CCT7	N	65.1248	55.757	80.2583	95.2317	1.21548e-07	2.78504e-20	6.18957e-29	3.56808e-19	1.26991	1.46578	1.47295	1.50795	44	111	89	106
DDT	N	65.0881	8.70354	3.42304	1.80481	1.33107e-07	8.97024e-10	1.40457e-10	4.43206e-06	1.26987	1.11437	0.909542	0.605416	3	4	5	8
DDC	N	65.0514	NA	NA	NA	5.57647e-08	NA	NA	NA	1.26982	NA	NA	NA	6	NA	NA	NA
TBL2	N	65.0147	65.4578	91.9268	67.4911	4.84429e-08	1.8887e-18	9.70785e-32	9.54744e-16	1.26952	1.51185	1.56099	1.31737	11	18	35	12
PGD	Y	64.978	28.7625	30.7212	67.6248	5.27675e-08	4.81216e-16	2.32498e-21	1.68776e-17	1.26886	1.31318	1.23713	1.31763	14	66	56	175
CCT5	N	64.9413	73.0961	77.9333	86.5196	1.17794e-07	3.88e-22	2.00538e-28	1.00538e-18	1.2688	1.54658	1.45871	1.41479	42	110	46	75
FH	N	64.9046	22.0082	14.0366	88.7032	5.27675e-08	5.64081e-15	6.34516e-18	1.60353e-18	1.26876	1.26956	1.11991	1.43013	14	58	78	59
CUL4B	N	64.8678	83.3182	94.2304	73.4848	5.42952e-08	3.3421e-21	4.89179e-32	1.27775e-16	1.26853	1.60354	1.59037	1.34519	15	31	17	18
EIF4E	N	64.8311	4.85041	14.4241	11.943	8.37131e-08	5.35283e-10	1.22627e-17	9.68735e-13	1.26845	1.02627	1.12338	0.941169	4	33	19	43
DLAT	N	64.7944	45.8069	45.7696	88.1462	5.29739e-08	8.52864e-17	1.14555e-23	3.16177e-18	1.26838	1.41277	1.31145	1.42502	14	23	54	35
UPF1	N	64.7577	84.0209	91.2594	78.7879	1.10882e-07	3.63074e-23	1.09883e-31	6.54885e-18	1.26822	1.60748	1.55611	1.36867	39	91	55	57
CAMK2D	N	64.721	53.3318	41.3348	90.7531	5.25863e-08	3.24407e-16	3.82294e-22	4.55666e-18	1.26821	1.45247	1.29005	1.44597	7	10	14	19
RNH1	Y	64.6843	21.3962	15.3283	62.9679	5.36258e-08	1.23239e-14	3.24349e-18	1.84378e-17	1.2681	1.26471	1.13081	1.30049	14	47	50	38
MCM4	N	64.6476	92.5431	91.7546	87.8565	2.87512e-07	1.97756e-23	4.75337e-31	3.29542e-18	1.26796	1.68683	1.55982	1.42283	2	40	17	24
GBA	N	64.6109	49.864	33.9074	79.9465	2.9405e-07	6.0961e-15	8.13615e-20	6.73369e-17	1.26768	1.43716	1.25343	1.37435	2	3	8	16
OGDH	N	64.5742	75.9746	77.2659	61.3859	5.1105e-08	4.84562e-21	2.35418e-28	2.26441e-17	1.26767	1.56144	1.45513	1.29482	12	52	70	69
SPTAN1	N	64.5374	92.1804	78.9666	64.1488	6.60978e-07	7.18165e-29	4.29939e-28	6.89992e-17	1.26743	1.68286	1.46619	1.30421	124	309	467	445
PPP6R1	N	64.5007	65.0952	39.2896	31.2166	3.14799e-06	6.37401e-17	3.459e-22	4.02461e-13	1.26723	1.5098	1.28113	1.14708	1	8	18	9
TKTL2	N	64.464	73.6174	96.7922	95.5214	3.14699e-06	3.63839e-17	9.77243e-31	6.68883e-16	1.26723	1.54956	1.65416	1.51407	1	5	6	4
GFPT1	N	64.4273	69.379	68.676	74.5098	8.32747e-08	2.30587e-21	5.57147e-27	7.10168e-18	1.2671	1.53017	1.41304	1.34991	29	91	89	155
ATP6V1A	N	64.3906	48.9347	47.6642	75.4456	6.63125e-08	1.65823e-17	7.97521e-24	1.11158e-17	1.26686	1.43185	1.31914	1.35385	21	30	33	34
HBS1L	N	64.3539	89.9592	82.4112	90.4189	1.39294e-07	2.5161e-21	2.3939e-28	3.02149e-18	1.26684	1.65488	1.48672	1.44289	3	17	14	35
KRT8	Y	64.3172	88.8486	66.2002	48.262	1.73524e-07	7.58973e-29	2.16341e-26	7.60142e-16	1.26658	1.64618	1.4012	1.23597	55	409	216	168
NTS	N	64.2805	NA	NA	NA	3.20484e-06	NA	NA	NA	1.26622	NA	NA	NA	1	NA	NA	NA
RCN1	N	64.2438	79.3971	34.5102	33.6898	2.97473e-07	6.97621e-18	1.48361e-21	2.8921e-12	1.26611	1.57874	1.25671	1.16417	2	6	20	5
HID1	N	64.207	1.63191	3.33692	2.74064	3.19808e-06	4.11242e-07	9.151e-11	8.81383e-07	1.2659	0.874656	0.905027	0.663227	1	13	6	9
STARD10	N	64.1703	11.8314	NA	19.1176	5.99045e-08	3.40693e-11	NA	7.33526e-08	1.2655	1.16076	NA	1.03792	17	11	NA	1
BLVRA	Y	64.1336	11.2874	38.1055	17.3574	6.03592e-08	2.9934e-11	1.05677e-21	2.84912e-13	1.26519	1.15189	1.27569	1.01955	6	13	14	16
COPB2	N	64.0969	92.3844	70.2045	88.4581	1.14147e-07	2.72783e-25	3.46871e-27	1.79925e-18	1.26506	1.68521	1.41979	1.42805	38	98	60	66
RAB3D	N	64.0602	14.9592	78.7083	34.7371	9.09826e-08	1.09276e-11	1.79866e-27	2.78818e-12	1.26505	1.20634	1.46448	1.16917	4	9	13	7
SPCS2	N	64.0235	31.6863	60.2368	58.1328	8.9926e-08	4.69282e-15	3.2164e-24	1.54462e-15	1.26498	1.33319	1.37464	1.28144	4	20	11	16
CST3	Y	63.9868	3.10517	3.91819	NA	1.40749e-07	4.34028e-08	4.18799e-11	NA	1.26494	0.968942	0.93584	NA	3	9	5	NA
FKBP4	N	63.9501	54.8504	64.7147	84.3806	7.13549e-08	1.66812e-20	2.29955e-26	3.40456e-18	1.26473	1.46085	1.3947	1.4007	22	131	93	131
DBNL	N	63.9134	8.34089	13.7783	13.6809	9.05147e-08	3.09881e-11	8.59829e-18	1.23306e-12	1.26456	1.10986	1.11734	0.972286	4	26	35	24
SNRNP40	N	63.8767	38.3726	77.3735	69.0508	1.44915e-07	1.20026e-15	7.45154e-28	5.85245e-17	1.2645	1.37648	1.45558	1.32342	3	17	20	22
ARHGDIB	N	63.8399	3.51315	14.4672	8.82353	3.2521e-06	4.14696e-09	5.46552e-11	9.75647e-12	1.26443	0.981963	1.12359	0.882006	1	25	1	26
HSPA4	N	63.8032	90.1179	93.2185	86.3859	1.09949e-07	1.6341e-25	2.33763e-32	1.96226e-18	1.26423	1.65719	1.57776	1.41385	36	140	139	127
SPRYD4	N	63.7665	54.3064	77.9763	40.4857	3.11455e-07	1.74479e-15	3.04219e-26	5.03893e-11	1.26405	1.45763	1.45885	1.19774	2	5	9	2
ARPC2	N	63.7298	64.0526	39.4187	55.8824	5.88481e-08	5.01653e-19	1.30678e-22	3.67281e-17	1.26386	1.50515	1.28161	1.27263	15	30	31	48
SEPTIN2	N	63.6931	38.6899	33.3477	53.1863	5.66889e-08	4.99679e-17	9.56583e-22	4.81102e-17	1.26357	1.3782	1.25079	1.25947	7	50	47	46
EIF3G	Y	63.6564	71.3735	72.099	29.5455	5.45381e-08	3.59562e-19	2.716e-27	5.35909e-15	1.26353	1.53779	1.42978	1.13335	8	20	27	28
KLC2	N	63.6197	58.1142	38.2562	91.7112	7.20626e-08	4.1448e-18	5.51188e-22	7.45003e-18	1.26347	1.47691	1.27653	1.45477	5	23	17	19
NR2F6	N	63.583	50.612	NA	NA	3.31908e-06	4.13651e-15	NA	NA	1.26325	1.44018	NA	NA	1	4	NA	NA
WDR43	N	63.5463	83.5222	82.8202	90.1292	3.17357e-07	8.34276e-21	3.50657e-27	6.70579e-15	1.26318	1.6046	1.48901	1.44047	2	23	9	5
TLN1	N	63.5095	82.0716	64.93	64.9955	1.68681e-07	2.72783e-25	3.66547e-26	3.0003e-17	1.26292	1.59501	1.39594	1.3071	51	229	253	239
FAM91A1	N	63.4728	90.7752	81.2702	71.7246	3.36236e-06	1.30444e-20	2.3292e-28	1.01112e-16	1.26289	1.66395	1.48034	1.33761	1	11	16	14
ECHS1	N	63.4361	9.17951	24.8439	28.7879	5.82481e-08	3.86932e-11	2.9031e-20	2.40085e-15	1.26281	1.12374	1.20358	1.12861	14	18	33	44
PSAT1	N	63.3994	15.5032	47.169	40.1738	6.2996e-08	2.32898e-13	8.57173e-24	1.08741e-16	1.26241	1.21164	1.31732	1.19604	17	37	37	57
NDUFA5	N	63.3627	20.5122	4.62863	25.7799	1.4952e-07	6.56658e-12	3.92453e-13	1.64431e-13	1.26217	1.25871	0.959347	1.10325	3	3	14	11
QARS	N	63.326	76.6546	80.9473	69.8975	6.6354e-08	8.56862e-22	3.9162e-29	6.05719e-18	1.26177	1.56562	1.47853	1.32789	18	75	74	59
BUD31	N	63.2893	6.55032	23.9397	12.9456	3.41594e-06	1.22522e-09	2.61049e-18	1.75134e-10	1.26167	1.07756	1.19861	0.961825	1	9	8	8
VAPB	N	63.2526	3.37715	0.947255	3.07487	5.59543e-08	8.61901e-09	1.4517e-07	3.83572e-08	1.26153	0.978225	0.685352	0.686114	10	18	20	20
PGAM1	N	63.2159	28.3772	56.6416	27.451	9.66723e-08	1.73096e-14	3.94521e-25	5.98968e-15	1.26145	1.31125	1.35956	1.11761	4	18	36	28
EIF3A	N	63.1791	89.8685	76.4478	84.6702	8.58714e-08	2.81301e-24	3.70665e-28	2.42841e-18	1.26143	1.65345	1.4513	1.40229	27	90	153	111
MATR3	N	63.1424	65.6618	40.7966	42.6248	7.20626e-08	2.5161e-21	6.02274e-23	1.30211e-16	1.26131	1.51283	1.28844	1.20967	20	109	95	108
RACK1	Y	63.1057	43.1097	69.6233	51.3592	6.29304e-08	1.52639e-17	4.25477e-27	6.17163e-17	1.26122	1.40024	1.41759	1.25124	16	52	52	56
COPG1	N	63.069	84.8821	90.0753	81.016	8.26642e-08	9.06804e-23	2.38387e-31	3.47011e-18	1.26103	1.61256	1.54566	1.38034	25	71	53	44
NUDC	N	63.0323	56.913	50.3552	29.9465	6.59844e-08	1.57249e-18	2.8857e-24	5.56473e-15	1.26023	1.47197	1.33249	1.13693	6	35	35	32
PIGT	Y	62.9956	42.0898	26.4801	78.5873	9.84075e-08	1.24427e-14	1.671e-17	2.80652e-12	1.26006	1.3946	1.21331	1.36763	4	7	5	2
CTPS2	N	62.9589	89.9365	58.9451	94.4964	5.6342e-08	2.0393e-20	1.37819e-24	2.15283e-18	1.26003	1.6546	1.36919	1.49553	10	11	14	19
PSMA5	N	62.9222	2.19855	9.49408	4.3672	6.11508e-08	7.19505e-09	2.98906e-16	7.09277e-10	1.25934	0.93062	1.06115	0.751957	7	60	38	62
ARHGAP1	N	62.8855	52.6065	36.0603	40.4635	1.56338e-07	2.4963e-17	4.16749e-22	1.33821e-13	1.25928	1.44849	1.26471	1.19769	3	20	32	8
LANCL2	N	62.8488	23.7987	37.2228	48.2398	5.69864e-08	7.60116e-14	1.6212e-19	2.62275e-10	1.25919	1.28127	1.2711	1.23577	10	17	6	1
NDUFA4	N	62.812	47.9828	34.7686	27.4733	1.56548e-07	7.4976e-15	3.95598e-18	1.29298e-11	1.25895	1.42575	1.25764	1.11775	3	4	4	5
ARRB1	N	62.7753	56.641	62.1959	78.008	5.78603e-08	9.44591e-17	6.48603e-24	6.45175e-17	1.25883	1.47054	1.38328	1.36494	9	11	9	14
NHLRC2	N	62.7386	59.5422	72.5296	53.6765	7.78199e-08	1.94904e-18	2.87163e-27	4.75902e-16	1.25882	1.48273	1.43203	1.26166	5	27	24	18
PDCD6IP	N	62.7019	31.709	68.267	81.3725	7.87921e-08	1.86367e-17	6.33217e-27	2.08452e-18	1.25871	1.33338	1.41118	1.3827	22	121	82	131
DIAPH1	N	62.6652	74.864	52.5727	78.3422	1.04502e-07	2.38382e-20	1.13471e-24	4.08267e-18	1.25859	1.55651	1.34223	1.36618	31	35	71	80
REEP5	N	62.6285	1.92656	23.5307	7.46435	1.60095e-07	6.77587e-07	1.38096e-16	6.62295e-08	1.2584	0.903793	1.19574	0.850991	3	4	4	3
CLTC	N	62.5918	89.1432	85.0807	85.4947	3.67102e-07	9.03151e-28	1.83032e-29	5.71494e-18	1.25838	1.64817	1.50255	1.40835	81	303	362	315
USP7	N	62.5551	86.8767	81.5501	84.7816	7.76372e-08	3.77191e-23	2.94267e-29	2.24e-18	1.25826	1.62984	1.48204	1.40292	21	70	78	57
ACTN4	N	62.5184	95.1043	59.634	81.1497	1.32643e-07	1.26377e-29	3.57784e-25	1.95896e-17	1.25806	1.72601	1.37173	1.38138	39	270	383	501
ATP6V1C1	N	62.4816	66.0471	34.2734	21.4795	7.84448e-08	2.06248e-17	2.43228e-21	1.17922e-13	1.25801	1.5147	1.25533	1.06041	5	10	17	16
MTCH2	Y	62.4449	14.0752	53.0678	51.8939	8.37131e-08	4.76607e-11	4.70903e-22	4.72514e-14	1.2576	1.19506	1.3455	1.25417	24	5	7	11
DPP3	N	62.4082	70.8069	67.8149	93.2932	7.66865e-08	4.91742e-20	7.19403e-27	7.04029e-19	1.25722	1.53563	1.40977	1.47287	20	39	94	36
THYN1	N	62.3715	3.49048	51.5823	7.95455	1.6383e-07	6.11944e-08	7.55598e-22	2.80144e-09	1.25717	0.981369	1.33826	0.861206	3	5	7	7
HACD3	N	62.3348	76.3373	96.9429	59.7371	6.30807e-08	3.92865e-21	2.91284e-35	2.16115e-16	1.25701	1.56386	1.658	1.28771	13	53	35	27
IGF2BP2	N	62.2981	86.6274	57.0506	73.975	3.89612e-06	9.25733e-21	4.78473e-25	2.49207e-17	1.257	1.6281	1.36138	1.34744	1	17	26	24
ATP6V1H	N	62.2614	36.5594	50.5059	90.3966	7.11517e-08	1.39366e-14	1.03854e-22	1.11158e-17	1.25688	1.36456	1.33324	1.44279	6	10	10	15
PIP4K2C	N	62.2247	24.6147	34.4887	44.9198	1.04922e-07	1.33103e-13	8.76281e-22	2.43979e-15	1.25681	1.28701	1.25663	1.22091	4	13	27	13
PPP2R1A	N	62.188	93.087	80.1076	95.0535	6.54816e-08	4.56877e-25	6.53999e-29	5.02991e-19	1.25666	1.6932	1.47218	1.50552	14	83	94	80
MYH9	N	62.1512	92.7471	89.5802	70.4545	7.71327e-07	2.3116e-29	7.16717e-30	2.96391e-16	1.2565	1.68825	1.54093	1.33093	121	338	937	777
PSMA1	N	62.1145	3.2185	9.23574	5.1025	6.18015e-08	2.51141e-09	7.16639e-16	2.57501e-10	1.25649	0.973319	1.05819	0.775995	8	45	19	30
MAOA	N	62.0778	NA	74.5748	60.7398	8.22373e-08	NA	1.25597e-27	2.33751e-16	1.2564	NA	1.44036	1.29149	5	NA	26	22
PSME4	Y	62.0411	67.9737	85.1238	68.7166	6.11508e-08	4.73936e-20	9.21096e-30	2.49979e-17	1.25614	1.52352	1.50297	1.32221	9	47	29	35
DYNC1LI2	N	62.0044	38.0553	26.3724	62.6337	8.19974e-08	2.25089e-16	1.46533e-20	1.35633e-17	1.25596	1.37462	1.21268	1.29937	5	31	38	30
PITPNB	N	61.9677	10.9021	28.267	22.7496	1.08449e-07	4.21723e-12	6.18543e-21	1.61697e-14	1.25573	1.14833	1.22423	1.07277	4	33	42	49
EPB41L3	Y	61.931	NA	NA	NA	6.61196e-08	NA	NA	NA	1.25569	NA	NA	NA	7	NA	NA	NA
NDUFB10	N	61.8943	13.6446	4.58558	8.86809	3.77391e-06	4.09239e-11	4.04152e-13	4.64067e-10	1.25563	1.18693	0.958588	0.884423	1	7	14	10
PFN2	N	61.8576	40.3218	28.4177	17.5357	3.83732e-06	3.70078e-15	2.68922e-19	1.82e-11	1.25559	1.38711	1.22462	1.0216	1	11	9	8
WDR36	N	61.8209	65.3445	61.6146	28.9439	1.08449e-07	6.9107e-19	6.32848e-25	2.87885e-13	1.25553	1.51146	1.38013	1.12973	4	24	14	9
DEK	N	61.7841	10.7208	2.28202	13.5027	1.09012e-07	7.8404e-12	7.1986e-11	3.93087e-13	1.25542	1.147	0.847091	0.969496	4	25	24	38
PRC1	N	61.7474	95.8069	72.7234	92.6916	3.76395e-07	2.30587e-21	6.6767e-22	5.19972e-15	1.25528	1.73642	1.43361	1.4646	2	8	3	3
CA2	Y	61.7107	NA	NA	6.81818	7.2554e-08	NA	NA	4.87144e-10	1.25515	NA	NA	0.833616	6	NA	NA	15
GSS	Y	61.674	61.1514	65.4467	76.5597	8.31603e-08	4.2032e-18	3.64505e-26	2.44755e-17	1.25506	1.4905	1.39779	1.35867	5	19	24	21
SPATS2L	Y	61.6373	78.3318	51.3025	65.3743	6.23978e-08	1.247e-17	5.03323e-24	3.1759e-17	1.25502	1.57336	1.3367	1.30846	9	5	20	37
MDK	N	61.6006	NA	NA	NA	3.76367e-07	NA	NA	NA	1.25474	NA	NA	NA	2	NA	NA	NA
TES	N	61.5639	51.9719	35.9957	44.3182	7.13549e-08	3.41494e-17	7.763e-22	9.78584e-16	1.2545	1.4456	1.26426	1.21735	16	19	21	17
YARS	N	61.5272	47.2575	29.1496	82.4643	8.25718e-08	1.4051e-18	3.96438e-21	1.26581e-18	1.25447	1.42146	1.22926	1.38792	21	76	98	96
API5	N	61.4905	46.5775	41.7869	68.2264	7.39732e-08	5.28285e-18	4.53231e-23	9.12058e-18	1.2542	1.41726	1.29213	1.32053	17	56	64	67
PDHA1	Y	61.4537	8.81686	19.0527	24.5766	7.39732e-08	9.16611e-12	3.89137e-19	1.84657e-15	1.25371	1.11813	1.16239	1.09192	6	42	57	66
SEPTIN10	N	61.417	65.9112	77.4381	97.7718	1.73524e-07	4.12933e-20	4.82171e-28	2.00957e-19	1.25366	1.51413	1.45577	1.57479	3	56	24	31
PDIA5	N	61.3803	55.3264	55.1776	62.0989	3.97715e-06	7.5564e-18	8.47286e-25	4.36173e-17	1.25362	1.46417	1.35319	1.29748	1	23	26	26
MLEC	Y	61.3436	9.95014	41.2917	12.3663	6.49409e-08	4.63233e-12	7.41396e-23	2.08016e-12	1.25293	1.13688	1.28989	0.951581	11	40	30	37
RPL21	Y	61.3069	36.6727	98.4284	37.7228	1.13014e-07	4.10349e-14	1.52676e-31	5.30892e-13	1.2528	1.36525	1.7312	1.18532	4	7	4	7
CLIC1	N	61.2702	11.4007	13.197	8.9795	1.1971e-07	2.71856e-12	1.29638e-17	1.35454e-11	1.25245	1.15371	1.11088	0.885157	32	37	37	54
SUGT1	N	61.2335	11.9447	11.2379	31.5731	1.7993e-07	7.38776e-13	5.51845e-16	2.75789e-15	1.25166	1.16269	1.08623	1.14992	3	56	11	51
RPS4X	N	61.1968	27.0626	22.4327	8.11052	6.66395e-08	5.06709e-15	7.38264e-20	1.40872e-11	1.25134	1.3012	1.18751	0.867232	11	35	51	53
CTSA	N	61.1601	28.8305	35.2853	9.78164	1.17188e-07	5.70837e-13	1.38493e-20	6.91555e-11	1.25132	1.31397	1.26081	0.90622	4	5	10	13
SYNGR2	N	61.1233	21.2602	89.4295	99.0196	1.83712e-07	4.17466e-12	7.23853e-23	1.66305e-16	1.2509	1.26363	1.53869	1.72961	3	4	2	3
MYH10	N	61.0866	86.9447	80.5382	44.6078	7.24047e-08	1.55024e-23	5.12787e-29	1.8935e-16	1.2509	1.6305	1.47571	1.21916	14	84	109	110
PSMB5	N	61.0499	33.6129	88.4822	22.9947	6.76711e-08	1.77475e-16	5.1024e-30	3.14658e-14	1.25049	1.34586	1.52907	1.0749	9	55	17	31
NCBP1	N	61.0132	54.6464	76.7922	84.0463	7.48307e-08	1.07541e-17	4.25145e-28	2.94558e-18	1.25044	1.45955	1.45331	1.39824	15	22	28	34
SRP72	N	60.9765	41.3871	61.9591	85.361	7.84448e-08	5.15803e-17	6.51236e-26	1.39072e-18	1.25032	1.39223	1.38218	1.40693	6	40	42	45
MESD	N	60.9398	47.6655	54.338	8.84581	7.93471e-08	5.52447e-15	1.44104e-20	3.87474e-09	1.25007	1.4229	1.35061	0.883035	6	6	4	5
IPO7	N	60.9031	95.9655	82.4973	88.5695	8.22373e-08	3.25756e-27	2.00507e-29	1.36011e-18	1.25001	1.73968	1.4869	1.42879	18	116	80	69
GPD2	Y	60.8664	67.7697	87.2982	66.4439	6.73337e-08	1.31749e-19	1.74239e-30	1.34198e-17	1.24995	1.52235	1.5195	1.31425	9	35	70	41
RPL10A	N	60.8297	4.05712	11.0441	6.32799	6.76893e-08	3.19548e-10	7.52614e-17	7.55976e-11	1.2499	0.994144	1.08181	0.817228	9	87	58	116
PDIA6	N	60.793	57.2303	18.5145	53.4537	8.31898e-08	5.49187e-20	5.42041e-19	4.82337e-17	1.24985	1.47277	1.15759	1.26041	19	88	101	84
B4GALT1	N	60.7562	9.85947	NA	86.8093	4.2476e-06	4.6146e-10	NA	1.62893e-15	1.24933	1.13442	NA	1.41596	1	4	NA	7
GBP2	Y	60.7195	88.5539	88.7406	92.7139	9.19011e-08	1.03009e-19	1.21161e-25	3.78925e-16	1.24922	1.64297	1.53055	1.46478	5	9	4	6
ATP2B4	N	60.6828	77.5839	85.0592	26.3369	1.90857e-07	1.01584e-18	2.23879e-29	9.35716e-14	1.24921	1.57002	1.50234	1.10741	3	11	20	16
ACTR3	N	60.6461	25.884	36.9645	45.1203	7.41575e-08	8.89889e-16	2.16029e-22	9.95778e-17	1.2492	1.29511	1.27039	1.22183	14	71	74	84
TARS	N	60.6094	96.0789	93.5845	82.5312	8.30531e-08	3.75368e-27	1.49913e-32	2.17604e-18	1.2489	1.74241	1.58106	1.38891	18	110	66	114
FUBP1	N	60.5727	27.1985	24.3272	49.1756	7.13549e-08	3.10179e-14	7.35554e-19	9.78584e-16	1.24881	1.30218	1.20011	1.23969	8	17	10	15
GBF1	N	60.536	86.1061	59.9139	86.0963	1.21455e-07	2.28453e-22	1.14857e-25	1.82028e-18	1.24881	1.62324	1.37312	1.4117	4	50	62	55
PSPH	N	60.4993	23.3001	4.95156	33.9349	4.14806e-07	9.57542e-13	1.59243e-08	8.1809e-12	1.24867	1.27897	0.96768	1.16501	2	8	1	4
GDI2	N	60.4626	36.8314	67.7072	92.4911	1.20982e-07	7.94473e-18	7.34933e-27	1.21487e-18	1.24854	1.36601	1.40948	1.46213	30	100	79	139
AHSG	N	60.4258	NA	NA	NA	4.31455e-06	NA	NA	NA	1.24853	NA	NA	NA	1	NA	NA	NA
MRPL19	N	60.3891	31.437	59.7632	18.4715	4.16875e-07	1.02055e-12	2.32812e-24	1.98491e-12	1.24831	1.3316	1.37232	1.03056	2	2	12	13
MAP2K1	N	60.3524	10.1088	21.0764	31.6622	8.23384e-08	5.1327e-12	2.16166e-19	6.07258e-16	1.24812	1.14095	1.17663	1.15024	6	35	27	37
UGGT1	Y	60.3157	66.3871	76.5985	58.8681	9.63801e-08	6.71087e-21	2.98454e-28	2.30865e-17	1.24776	1.51665	1.45207	1.28432	22	84	60	64
SEPTIN11	N	60.279	39.5739	29.3434	51.5374	4.23903e-07	2.27794e-15	3.66834e-19	1.29509e-14	1.2476	1.3831	1.22997	1.25226	2	13	8	9
IPO9	N	60.2423	80.2584	81.098	82.9991	7.13691e-08	1.74866e-20	4.85555e-29	3.44406e-18	1.2476	1.58448	1.47936	1.39091	11	25	34	31
PSMD11	N	60.2056	41.2285	35.6728	67.3797	9.0704e-08	1.26707e-17	3.80075e-22	9.08294e-18	1.24734	1.3912	1.26247	1.31695	20	63	80	96
SLC9A3R1	N	60.1689	1.94923	27.0398	17.8253	4.33415e-06	5.59225e-07	2.48147e-19	1.188e-13	1.24726	0.906157	1.21682	1.0237	1	5	10	30
HSP90AB1	N	60.1322	96.5775	95.6082	89.5722	1.77891e-07	1.01761e-29	9.22959e-34	1.46592e-18	1.24717	1.75772	1.61796	1.43644	42	215	164	160
MAP2K4	N	60.0954	23.0054	23.1862	68.5829	9.76065e-08	6.50894e-14	1.58679e-19	4.2793e-16	1.24704	1.27683	1.19349	1.32159	5	19	17	15
NOP58	Y	60.0587	80.9383	74.4241	81.0829	7.24047e-08	2.33417e-21	9.00301e-28	2.86571e-18	1.247	1.58762	1.43975	1.38083	11	44	37	42
TWF1	N	60.022	74.388	59.6555	38.0348	8.32747e-08	2.04257e-19	2.09121e-25	1.0121e-15	1.24694	1.55368	1.37179	1.18603	6	19	27	29
PNP	N	59.9853	22.6655	40.4952	26.582	7.26847e-08	1.79139e-15	6.66126e-23	4.44759e-15	1.24637	1.27422	1.28694	1.10832	9	78	98	73
RPL13	N	59.9486	91.3871	89.7094	25.5125	7.29689e-08	6.08305e-22	1.57439e-30	1.5674e-13	1.24615	1.66886	1.54202	1.10093	10	20	18	12
RPL19	N	59.9119	92.3391	73.0893	38.5472	4.43214e-07	1.47251e-20	4.02408e-26	2.83294e-13	1.24592	1.68456	1.43487	1.18807	2	9	11	8
AP1M2	N	59.8752	13.4406	71.0011	93.0927	4.49745e-06	5.40025e-11	8.79742e-27	2.58293e-18	1.24577	1.18565	1.42449	1.46938	1	6	19	21
XRCC6	N	59.8385	93.6083	50.7427	96.3904	2.21019e-07	2.04605e-28	3.19416e-24	3.02565e-19	1.24555	1.70204	1.33437	1.53481	49	235	231	263
EIF3K	N	59.8018	24.32	15.113	16.5107	2.03333e-07	1.52132e-13	3.88952e-17	3.73693e-13	1.24537	1.28515	1.12952	1.01031	3	13	11	18
NCKAP1	N	59.7651	86.99	92.465	61.4082	8.19974e-08	2.02238e-23	5.00955e-32	1.27185e-17	1.24536	1.63096	1.56697	1.29506	15	79	52	65
UBXN6	N	59.7283	NA	36.8568	NA	4.48918e-06	NA	2.92782e-16	NA	1.24515	NA	1.26912	NA	1	NA	2	NA
CORO1A	N	59.6916	NA	NA	24.6881	8.08402e-08	NA	NA	1.56088e-11	1.24505	NA	NA	1.0931	7	NA	NA	6
TUBA1C	N	59.6549	53.8305	NA	NA	2.08517e-07	1.90118e-17	NA	NA	1.24499	1.45466	NA	NA	3	20	NA	NA
GGH	N	59.6182	32.117	65.8127	26.9162	4.48883e-07	1.14002e-14	2.50574e-19	1.07043e-14	1.24442	1.33583	1.39931	1.11268	2	15	2	25
MCM6	N	59.5815	92.7244	69.6663	79.434	7.71976e-08	1.38444e-24	4.25372e-27	6.0206e-18	1.24438	1.68821	1.41801	1.37168	8	71	46	40
ACADSB	N	59.5448	53.9665	41.8084	75.8467	2.1069e-07	1.45005e-15	9.90632e-23	7.40266e-18	1.24411	1.4553	1.29219	1.35573	3	6	22	30
SEC61A1	N	59.5081	NA	NA	NA	4.53032e-07	NA	NA	NA	1.24389	NA	NA	NA	2	NA	NA	NA
ETFA	N	59.4714	7.93291	13.5414	12.0098	8.08475e-08	9.80799e-12	9.12454e-18	7.2613e-13	1.24328	1.10076	1.11418	0.942865	13	58	77	73
MSH2	N	59.4347	83.7715	87.9656	81.3057	7.7832e-08	5.19593e-21	2.05869e-30	8.05205e-18	1.24267	1.60611	1.5259	1.38216	8	26	25	34
SKP1	Y	59.3979	2.67452	1.89451	0.824421	4.86276e-07	4.2018e-08	2.21549e-10	0.000491797	1.24177	0.944986	0.827248	0.397041	2	14	21	20
TM9SF4	N	59.3612	83.0916	96.8353	92.2014	8.32747e-08	4.2429e-20	2.52903e-34	3.28033e-16	1.24175	1.60218	1.65474	1.4604	13	16	17	6
MARS	N	59.3245	81.641	90.3552	77.852	1.25345e-07	1.84277e-22	1.6902e-31	5.79323e-18	1.24166	1.59191	1.5496	1.36412	27	77	58	52
LNPK	N	59.2878	37.8513	78.6006	45.2763	2.17295e-07	6.17698e-14	7.90651e-28	6.1469e-16	1.24162	1.37282	1.46392	1.22234	3	4	16	21
MT-CO2	N	59.2511	28.2185	12.3358	14.6836	2.17751e-07	7.51746e-13	1.28764e-16	1.78446e-09	1.24153	1.30975	1.09998	0.987313	3	4	13	3
TIMP3	N	59.2144	NA	NA	NA	9.20249e-08	NA	NA	NA	1.24146	NA	NA	NA	6	NA	NA	NA
RUFY1	N	59.1777	98.8894	61.873	59.8262	4.82304e-06	1.99061e-21	1.54084e-20	4.58396e-14	1.2412	1.89653	1.3818	1.28818	1	1	3	6
LETM1	N	59.141	38.146	16.2325	44.3627	8.08572e-08	3.28543e-17	1.72479e-18	1.20381e-16	1.24116	1.37516	1.14006	1.21785	9	60	105	98
IARS	N	59.1043	76.6092	78.2131	68.5606	1.69131e-07	5.20746e-23	1.89207e-28	7.45003e-18	1.24064	1.56549	1.46084	1.32156	36	132	162	102
FASN	N	59.0675	87.6927	91.1087	81.328	7.62168e-07	8.73143e-28	2.30108e-31	1.5984e-17	1.24053	1.6353	1.55514	1.38217	103	339	273	436
KTN1	N	59.0308	96.3962	87.9871	64.3271	1.24633e-07	4.34722e-28	1.19954e-30	1.45582e-17	1.24045	1.75292	1.52599	1.30472	26	137	133	97
PEG10	N	58.9941	15.4352	47.0829	43.0481	5.0872e-07	3.91023e-11	5.79541e-23	2.06532e-15	1.24036	1.2108	1.31714	1.21172	2	3	14	17
ATP2A2	Y	58.9574	81.1423	90.9365	75.4679	1.45318e-07	5.52728e-23	1.28581e-31	7.6332e-18	1.23991	1.58815	1.55349	1.35403	30	103	65	46
CCT3	Y	58.9207	76.5413	47.0614	96.7246	1.73154e-07	9.49831e-23	7.218e-24	7.6964e-20	1.23963	1.56448	1.31714	1.54699	36	120	88	108
FTH1	N	58.884	6.165	3.72443	1.76025	2.2755e-07	2.42204e-09	2.61288e-12	3.16857e-06	1.23927	1.06485	0.926974	0.602024	3	8	13	9
PNKP	N	58.8473	48.9121	63.7244	60.8734	5.02424e-06	7.57893e-15	9.87063e-21	1.88418e-13	1.23893	1.43179	1.38952	1.29239	1	3	3	4
PSMD8	N	58.8106	43.8803	27.7503	53.2086	9.58138e-08	7.90025e-17	1.12629e-20	3.55104e-17	1.23891	1.40321	1.22074	1.25949	6	28	26	37
PSMD2	Y	58.7739	74.2747	86.9752	72.4376	1.2112e-07	9.06005e-23	2.04589e-30	4.77623e-18	1.23885	1.55328	1.51721	1.34089	24	136	73	90
STX18	N	58.7372	16.8631	22.1313	75.5348	4.97802e-06	1.04025e-11	1.34824e-17	2.43143e-15	1.23878	1.22346	1.18394	1.35455	1	7	7	8
SRRM1	N	58.7004	27.3799	10.1615	33.1551	2.31223e-07	8.88398e-14	3.87466e-16	2.01075e-14	1.23854	1.30371	1.07088	1.16025	3	12	18	15
CHD4	Y	58.6637	88.8713	82.8848	68.3155	8.28092e-08	9.28041e-22	2.23879e-29	6.95903e-17	1.2385	1.64637	1.48922	1.3207	9	24	34	27
SQSTM1	N	58.627	36.718	26.5877	15.3298	5.10499e-06	2.00426e-14	2.95757e-19	1.63352e-13	1.23841	1.36542	1.21443	0.995857	1	9	10	24
CD46	N	58.5903	NA	NA	NA	1.51339e-07	NA	NA	NA	1.23809	NA	NA	NA	4	NA	NA	NA
DCTN4	Y	58.5536	31.1197	35.9742	45.9225	5.15037e-07	9.04858e-14	4.23267e-21	2.06732e-15	1.23797	1.32917	1.26418	1.22493	2	9	12	15
ACLY	N	58.5169	84.6102	92.3789	85.8289	1.39558e-07	1.37626e-24	6.46289e-32	3.10406e-18	1.23797	1.61145	1.56575	1.40982	28	156	166	257
CMPK1	N	58.4802	7.43427	9.12809	7.86542	9.12492e-08	7.23053e-11	7.89916e-16	5.03893e-11	1.23765	1.09148	1.05658	0.857035	7	25	19	45
GLRX5	N	58.4435	22.3481	18.3208	12.5446	5.11513e-07	9.09497e-13	7.496e-18	1.51421e-10	1.23753	1.27169	1.15642	0.954149	2	9	11	9
RTCB	N	58.4068	49.4334	56.4263	67.2014	8.37131e-08	9.44013e-19	3.6265e-25	7.62309e-18	1.23742	1.43524	1.3577	1.31663	10	70	73	71
VPS35	N	58.37	90.1632	66.0065	72.7718	9.17485e-08	5.46794e-24	1.49571e-26	4.87423e-18	1.23721	1.65832	1.40024	1.34224	14	76	72	86
MAP1S	N	58.3333	63.7126	62.1529	60.0045	5.24356e-07	1.53561e-18	1.4327e-23	6.20144e-16	1.23578	1.50364	1.38313	1.28881	2	21	8	14
MAPK1	N	58.2966	16.1605	10.3983	21.1453	9.06049e-08	8.80064e-14	1.28764e-16	8.72803e-15	1.23541	1.21847	1.07351	1.05757	12	49	49	55
SEC23B	N	58.2599	86.1514	93.606	95.9225	9.85711e-08	1.74759e-21	2.40085e-32	1.17822e-18	1.23524	1.62355	1.58147	1.52535	15	28	29	21
AKR1A1	N	58.2232	20.5802	15.3498	18.2932	9.56073e-08	2.42413e-14	5.76717e-18	3.24521e-14	1.23512	1.25905	1.13096	1.02854	7	40	22	37
BCAP29	Y	58.1865	NA	NA	NA	5.42024e-06	NA	NA	NA	1.23499	NA	NA	NA	1	NA	NA	NA
EIF4H	N	58.1498	3.87579	1.48547	6.37255	5.34651e-06	5.15143e-08	2.83473e-08	5.29492e-09	1.23488	0.990865	0.774678	0.819127	1	4	6	8
COPA	Y	58.1131	94.4696	84.564	88.3021	3.31718e-07	7.85323e-27	8.41961e-30	1.26581e-18	1.23483	1.71492	1.49951	1.42631	57	128	117	105
AP1B1	N	58.0764	80.1224	83.3369	67.803	9.37883e-08	1.44704e-21	1.47632e-29	8.5609e-18	1.2348	1.58378	1.49222	1.31854	13	53	49	44
SCP2	N	58.0396	3.6718	10.8288	12.6783	1.05878e-07	1.4065e-09	1.20693e-16	1.208e-12	1.23479	0.98612	1.08014	0.955581	17	46	25	73
NCEH1	N	58.0029	67.5431	72.831	70.1872	1.2057e-07	1.99644e-19	1.37316e-27	1.49051e-16	1.23479	1.52134	1.43392	1.32942	5	31	40	19
USP3	Y	57.9662	42.4977	17.2013	10.8512	5.34651e-06	2.37018e-15	1.14995e-16	2.92342e-09	1.23478	1.39685	1.14788	0.924789	1	11	7	4
EIF4G1	N	57.9295	93.903	74.4672	87.9902	9.20249e-08	2.40372e-26	7.86248e-28	1.16856e-18	1.23454	1.70754	1.43978	1.42427	12	115	111	119
TMEM70	N	57.8928	46.5549	58.6868	28.4314	5.35526e-06	4.21406e-13	1.23901e-21	7.40825e-11	1.23437	1.41719	1.3678	1.12561	1	1	5	3
GNAI2	Y	57.8561	57.1623	35.3068	65.5303	1.63288e-07	1.49585e-17	4.835e-22	1.09938e-16	1.23416	1.47262	1.261	1.30931	4	17	39	25
KRI1	N	57.8194	12.806	40.1292	41.1096	5.40512e-06	9.06409e-11	5.52533e-22	7.9637e-10	1.23387	1.17766	1.28513	1.20147	1	5	14	1
ADI1	N	57.7827	5.80236	5.72659	9.13547	2.548e-07	2.06267e-10	2.54837e-14	1.75027e-11	1.23355	1.05493	0.986689	0.888415	3	30	50	22
IQGAP1	N	57.746	87.738	54.7901	76.6711	7.23988e-07	1.65102e-29	1.51194e-24	2.01475e-17	1.23355	1.63534	1.35223	1.35917	93	524	386	412
KPNA2	N	57.7093	77.3345	76.2971	86.1408	5.57629e-07	2.96479e-20	1.54545e-27	1.47731e-18	1.23349	1.56871	1.44998	1.41188	2	27	18	30
WDR5	N	57.6725	34.1115	80.3445	52.5401	5.52293e-07	1.1215e-13	2.4473e-27	2.96619e-15	1.23315	1.34793	1.47346	1.25644	2	6	11	13
SRP9	N	57.6358	5.37171	5.662	34.9822	5.60085e-07	2.13376e-09	1.93232e-12	1.84485e-13	1.23296	1.04204	0.984923	1.17087	2	12	6	11
CAPZA1	N	57.5991	18.699	18.4069	21.7023	1.26043e-07	5.90497e-15	5.41007e-19	1.20052e-14	1.2329	1.24264	1.15726	1.06178	5	86	66	113
SCCPDH	N	57.5624	NA	76.7492	43.4715	9.35596e-08	NA	1.94192e-22	4.21294e-12	1.23274	NA	1.4528	1.21298	8	NA	3	5
SMARCC1	N	57.5257	82.9102	94.1012	94.4073	1.68681e-07	3.74363e-18	3.52209e-20	1.23856e-17	1.23264	1.60104	1.58967	1.49315	4	5	1	10
SERPINB6	N	57.489	13.6219	14.7255	41.8672	1.01701e-07	1.14733e-13	4.53336e-18	4.4191e-16	1.23238	1.18691	1.1255	1.2053	14	75	57	74
HTATIP2	N	57.4523	35.4261	31.1302	16.3102	1.24518e-07	5.65074e-15	1.69031e-20	1.90378e-11	1.23233	1.35726	1.23884	1.0084	5	14	13	9
GFM1	N	57.4156	54.4198	84.1981	58.2219	9.66723e-08	4.64065e-17	9.96665e-30	2.18754e-16	1.23203	1.45849	1.49797	1.28176	8	15	44	27
GMFB	N	57.3789	1.20127	7.19053	3.09715	5.68116e-07	2.16588e-06	2.34333e-14	3.95885e-08	1.23201	0.831923	1.02791	0.689214	2	10	10	16
UTP6	N	57.3421	51.9946	80.9688	87.5668	5.70521e-06	5.52204e-18	7.52769e-29	3.81272e-18	1.23172	1.44561	1.47853	1.42093	1	35	25	19
HEXA	Y	57.3054	62.7833	82.605	67.9367	2.64385e-07	2.24243e-16	2.20541e-23	2.20831e-16	1.2317	1.49866	1.48785	1.31961	3	6	3	12
PRDX4	N	57.2687	82.7743	85.3606	29.7237	1.01751e-07	7.35015e-21	7.07462e-30	2.36837e-14	1.23138	1.59976	1.5045	1.13518	7	26	35	37
GCNT3	N	57.232	NA	NA	NA	5.68654e-07	NA	NA	NA	1.23128	NA	NA	NA	2	NA	NA	NA
M6PR	N	57.1953	25.9519	27.2336	59.2692	5.63457e-06	1.64148e-13	6.76359e-20	3.25046e-15	1.23118	1.29579	1.21761	1.28625	1	11	13	14
ETFB	N	57.1586	19.7189	38.859	16.9563	1.17638e-07	2.24133e-14	1.26869e-22	2.3394e-13	1.23095	1.25202	1.27936	1.01521	18	47	42	43
SLC25A40	N	57.1219	NA	NA	NA	1.73524e-07	NA	NA	NA	1.23089	NA	NA	NA	4	NA	NA	NA
HSPA6	N	57.0852	NA	96.3617	74.443	5.86213e-07	NA	2.73807e-21	3.27013e-10	1.23082	NA	1.63903	1.34963	2	NA	1	1
SEC31A	Y	57.0485	50.2267	44.3272	32.5758	1.1971e-07	4.91552e-19	1.74151e-23	1.22699e-15	1.23077	1.43876	1.30501	1.15701	19	79	78	74
AKAP13	Y	57.0117	62.2847	63.5522	29.2112	5.79356e-07	6.51782e-20	4.45116e-26	8.81473e-15	1.23071	1.49588	1.38907	1.13091	2	63	33	32
ATP5A1	N	56.975	60.3128	50.4844	78.2308	2.78271e-07	1.1808e-19	2.67326e-24	5.79323e-18	1.23067	1.48674	1.33309	1.36574	47	61	156	68
ASNA1	N	56.9383	21.6682	11.9699	63.7923	9.66723e-08	3.24504e-14	3.02575e-17	1.31458e-17	1.23057	1.26721	1.09615	1.30299	9	30	51	51
CUL1	N	56.9016	51.5186	70.3337	89.6613	9.77322e-08	9.18665e-19	3.19219e-27	1.32252e-18	1.2304	1.44368	1.42051	1.43701	11	63	87	65
PLRG1	N	56.8649	91.7271	96.6846	86.4528	5.75016e-06	5.10837e-21	2.80377e-32	1.95253e-16	1.23033	1.67405	1.65018	1.4143	1	12	9	9
RANBP2	Y	56.8282	80.4397	71.1948	71.992	1.14288e-07	2.57269e-21	2.42997e-27	2.22872e-17	1.23023	1.5854	1.42536	1.33856	6	44	47	39
AKR1B1	Y	56.7915	69.2656	44.5856	68.7834	1.03348e-07	4.6176e-18	1.64158e-23	1.39482e-17	1.23022	1.52929	1.30615	1.32254	13	12	65	59
DDX17	N	56.7548	73.5267	66.6093	87.9456	1.28056e-07	1.77447e-21	1.17897e-26	1.0365e-18	1.23017	1.54902	1.40331	1.424	21	78	72	66
SDF2L1	N	56.7181	84.2928	20.1507	11.5865	6.01314e-06	1.28137e-18	8.97158e-18	5.51691e-10	1.23003	1.6092	1.16913	0.936766	1	7	9	7
GALNT3	N	56.6814	91.0925	97.9333	87.7897	2.76339e-07	3.71123e-21	5.99313e-35	7.19808e-18	1.22995	1.66545	1.68679	1.42269	3	14	13	21
RAB3B	N	56.6446	NA	NA	NA	1.75612e-07	NA	NA	NA	1.22982	NA	NA	NA	4	NA	NA	NA
SEPTIN7	N	56.6079	56.233	43.9612	92.803	1.06664e-07	1.63413e-19	2.13908e-23	6.45665e-19	1.22971	1.46838	1.30331	1.46587	7	72	47	55
GLRX	N	56.5712	11.9674	17.2874	18.6275	5.85973e-06	1.53919e-10	1.88303e-15	1.59244e-09	1.22968	1.16349	1.14849	1.03211	1	5	4	4
SKIV2L2	N	56.5345	74.592	82.9709	62.7005	9.79164e-08	8.84041e-22	2.00368e-29	2.83203e-17	1.22961	1.55518	1.4898	1.29946	9	84	36	50
SQOR	N	56.4978	34.9275	77.8471	51.1364	1.16595e-07	2.27146e-15	6.20832e-28	2.04791e-16	1.22959	1.35381	1.45836	1.25026	6	19	20	21
FXR1	Y	56.4611	53.7398	74.1442	55.3922	2.74218e-07	1.05877e-17	1.49816e-27	1.82596e-16	1.2294	1.45423	1.43903	1.2706	3	24	25	17
ARF4	N	56.4244	64.7552	49.3219	32.041	9.76065e-08	9.18423e-19	4.24468e-24	5.23177e-15	1.22935	1.50834	1.3272	1.15332	10	23	39	29
QDPR	N	56.3877	14.8912	21.2917	14.1043	5.92054e-07	2.74949e-11	5.22601e-19	2.68523e-12	1.22907	1.20521	1.17754	0.979428	2	6	16	23
DHX9	N	56.351	72.6428	81.8515	66.3993	3.78681e-07	2.5199e-23	3.13255e-29	1.39482e-17	1.22876	1.54462	1.4835	1.31405	58	184	146	161
EIF3B	N	56.3142	86.4687	91.1733	58.0214	1.18653e-07	4.57652e-23	1.12169e-31	4.67397e-17	1.22834	1.62728	1.55544	1.28111	17	69	71	49
FAM120A	N	56.2775	82.5249	68.5038	82.4198	1.01376e-07	3.91293e-22	6.02081e-27	2.63725e-18	1.22764	1.59876	1.41206	1.38773	9	60	65	69
CCT4	N	56.2408	67.7924	32.7234	91.1765	2.00278e-07	1.60474e-22	1.10577e-21	9.39018e-19	1.22744	1.52243	1.24754	1.45037	33	167	107	133
EIF3D	N	56.2041	57.3436	56.8999	93.3824	1.09008e-07	1.08256e-19	2.92317e-25	8.45746e-19	1.22728	1.47342	1.36082	1.47415	13	74	60	59
INTS14	N	56.1674	50.3853	NA	97.0365	6.01314e-06	5.79974e-16	NA	1.46548e-10	1.22712	1.43932	NA	1.55602	1	10	NA	1
MTA2	N	56.1307	68.6083	58.3423	74.9109	1.0263e-07	1.20825e-19	2.24685e-25	1.68776e-17	1.2271	1.52606	1.36664	1.35183	9	34	38	34
SPTBN1	N	56.094	85.1541	74.8116	72.4153	1.10242e-06	1.29245e-26	2.42675e-27	3.12333e-17	1.22698	1.6152	1.44173	1.34014	111	284	442	439
FSD1L	N	56.0573	NA	NA	NA	6.14321e-07	NA	NA	NA	1.22695	NA	NA	NA	2	NA	NA	NA
RPL11	N	56.0206	2.69719	42.282	12.9902	1.14164e-07	1.44257e-08	9.24347e-23	6.19207e-13	1.22658	0.945099	1.29453	0.962268	7	26	21	33
HADHA	N	55.9838	85.4941	93.0032	81.8627	2.1069e-07	1.7813e-23	3.69713e-32	4.00932e-18	1.22627	1.61767	1.57237	1.38492	34	94	150	157
LMAN1	N	55.9471	91.1378	54.4887	68.2041	1.45206e-07	6.60785e-23	7.33332e-25	3.38427e-17	1.22618	1.66599	1.35114	1.32047	5	39	36	32
VPS52	N	55.9104	90.9565	53.0893	53.2977	6.43823e-07	2.58933e-19	4.40596e-23	2.78423e-13	1.22607	1.66453	1.34553	1.25967	2	4	10	5
SLC44A2	N	55.8737	98.9574	99.1819	NA	6.43709e-07	3.6075e-24	6.38957e-35	NA	1.22592	1.9023	1.881	NA	2	5	3	NA
EIF2B1	N	55.837	13.7579	46.2433	62.344	2.95937e-07	1.09301e-12	1.41624e-23	5.5662e-17	1.22588	1.18849	1.31352	1.29829	3	28	28	24
PSMB2	N	55.8003	2.99184	2.34661	1.47059	1.45206e-07	2.35294e-08	2.7002e-10	2.43463e-06	1.22587	0.962502	0.848735	0.572715	5	14	10	17
ENO2	N	55.7636	54.2838	19.5479	53.721	2.97282e-07	3.89328e-17	3.42023e-19	4.18283e-17	1.22568	1.45732	1.1652	1.26196	3	16	46	37
SUGP2	N	55.7269	NA	66.8245	50.4902	6.37103e-07	NA	1.16459e-22	1.25616e-15	1.22552	NA	1.40416	1.24586	2	NA	5	15
MTHFR	N	55.6902	72.9374	32.0344	97.6604	3.00697e-07	2.20296e-16	3.10971e-19	4.29156e-17	1.22547	1.54594	1.24485	1.57314	3	2	7	6
USO1	N	55.6535	82.9329	70.3983	89.6836	1.53771e-07	8.22738e-23	3.16218e-27	1.36526e-18	1.22527	1.60138	1.42106	1.43702	23	83	84	78
PUF60	N	55.6167	40.6845	69.042	85.5838	1.07669e-07	4.10654e-17	9.12212e-27	1.5799e-18	1.22492	1.38852	1.41435	1.40854	9	46	26	58
TRA2A	N	55.58	46.9855	27.535	39.1488	3.00777e-07	3.16856e-15	7.0528e-19	3.11524e-13	1.22462	1.41977	1.21957	1.1913	3	8	8	8
ALDH9A1	N	55.5433	58.4316	69.8816	95.0758	1.15014e-07	9.71809e-19	4.10464e-27	1.16109e-18	1.2244	1.47814	1.41863	1.50561	13	37	43	43
ITGA1	N	55.5066	48.8667	NA	NA	1.48718e-07	2.4153e-13	NA	NA	1.2244	1.43152	NA	NA	5	1	NA	NA
CCAR2	N	55.4699	66.5231	53.1755	53.0971	1.12623e-07	2.01984e-19	1.07388e-24	4.93297e-16	1.22431	1.51718	1.3459	1.25917	12	33	35	25
SF3B3	N	55.4332	79.4651	76.254	58.8904	1.56548e-07	6.32896e-23	3.62622e-28	6.23474e-17	1.22412	1.57901	1.44956	1.28437	23	111	90	87
ABR	N	55.3965	82.5476	80.3875	61.3191	6.51521e-07	5.04006e-20	9.68415e-29	1.81808e-15	1.22404	1.59879	1.47419	1.29469	2	16	26	13
CPT1A	N	55.3598	44.4016	97.2013	92.0455	1.17638e-07	1.65796e-14	4.3632e-31	6.03539e-15	1.22355	1.40572	1.66349	1.45894	7	4	6	4
DDX1	N	55.3231	75.476	68.3315	73.4626	1.45041e-07	2.48525e-21	6.28655e-27	4.65692e-18	1.22332	1.5594	1.41128	1.34507	20	63	84	57
PPM1G	N	55.2863	35.0861	45.3821	51.2032	1.12649e-07	2.96005e-16	1.28548e-23	6.62518e-17	1.22327	1.35499	1.30936	1.25049	10	40	60	62
SRSF9	N	55.2496	5.43971	6.97524	9.04635	6.62122e-07	1.66704e-09	1.77627e-14	1.10532e-10	1.22297	1.04326	1.02124	0.886573	2	13	12	13
HADH	N	55.2129	39.9819	59.4618	26.3592	3.10343e-07	2.51157e-14	1.61488e-24	2.85653e-12	1.22284	1.38497	1.37108	1.10746	3	6	13	7
TIMP1	N	55.1762	NA	NA	NA	3.12351e-07	NA	NA	NA	1.22281	NA	NA	NA	3	NA	NA	NA
SLC12A2	N	55.1395	66.5684	98.127	NA	1.32643e-07	7.69589e-18	1.75786e-29	NA	1.22263	1.51719	1.7012	NA	17	12	3	NA
YWHAB	N	55.1028	6.14234	1.29171	7.6426	1.17783e-07	3.17522e-11	6.30263e-09	1.28123e-11	1.22259	1.06481	0.74966	0.852671	12	69	56	74
DDOST	N	55.0661	60.7434	89.6448	66.0651	1.21668e-07	8.24406e-20	3.49763e-31	2.48149e-17	1.2224	1.48878	1.54136	1.31267	14	65	48	49
KRT19	N	55.0294	50.34	41.0334	32.5089	1.22728e-07	6.60769e-18	5.52784e-23	2.20206e-15	1.22233	1.43907	1.28947	1.15591	14	37	67	59
RPS5	N	54.9927	1.49592	3.96125	3.63191	6.85554e-07	3.57432e-07	6.41767e-13	9.07895e-09	1.22232	0.857697	0.937477	0.713583	2	20	22	28
GNAS	N	54.9559	11.0381	3.87513	61.2745	6.85996e-07	8.86777e-12	5.95796e-13	1.43448e-16	1.2223	1.14933	0.934556	1.29447	2	22	29	20
SMC3	N	54.9192	89.0073	85.5328	60.5615	1.13956e-07	2.22073e-22	7.02226e-30	2.39918e-17	1.22194	1.64733	1.50704	1.29065	10	36	29	37
B3GAT3	N	54.8825	49.2747	68.7191	50.3342	6.60039e-06	5.21625e-15	2.84522e-22	3.88896e-11	1.22163	1.43396	1.41319	1.24546	1	4	4	3
TNPO3	N	54.8458	75.2267	75.5436	86.4973	1.17638e-07	7.15605e-20	4.97155e-28	1.39072e-18	1.22161	1.55811	1.44553	1.41474	8	24	54	57
DDX23	Y	54.8091	84.7688	89.817	63.4581	3.19229e-07	1.47099e-21	5.87801e-31	2.88727e-17	1.22153	1.61229	1.54284	1.30196	3	35	25	29
ELP1	N	54.7724	85.5168	90.6566	80.1471	3.16944e-07	4.52588e-22	1.65939e-31	4.61028e-18	1.22146	1.61786	1.55124	1.37505	3	45	44	60
DHX15	N	54.7357	86.1287	92.5511	86.4082	2.89413e-07	1.7155e-24	4.40741e-32	2.53386e-18	1.22144	1.62354	1.56761	1.4139	42	133	77	140
AIFM1	N	54.699	69.5376	83.4876	63.5695	1.18648e-07	8.5405e-20	1.32008e-29	1.93178e-17	1.22109	1.5312	1.49308	1.30237	8	35	59	41
SPTLC1	N	54.6623	12.67	31.4962	39.7059	3.22472e-07	2.70751e-12	5.01513e-21	2.37258e-15	1.22091	1.17554	1.24085	1.19427	3	23	19	23
REXO2	Y	54.6256	4.80508	5.38213	1.87166	2.10524e-07	1.01032e-09	8.03381e-14	2.87229e-06	1.22083	1.02563	0.979589	0.613245	4	23	18	8
IDH2	N	54.5888	24.0254	21.2056	54.5455	1.67332e-07	6.28616e-15	1.49898e-19	2.84468e-17	1.22078	1.28281	1.17683	1.2654	23	45	51	50
SFN	N	54.5521	10.4034	5.57589	20.1203	1.18116e-07	6.83435e-14	3.33951e-14	2.46546e-14	1.22022	1.14375	0.982009	1.04832	9	166	119	174
XPNPEP1	N	54.5154	76.2693	73.4769	76.6266	1.17794e-07	1.70529e-20	1.06422e-27	6.49528e-18	1.21966	1.56338	1.43665	1.35888	10	35	41	41
CAPN7	N	54.4787	61.9674	62.8202	81.3503	6.76673e-06	1.85245e-15	1.20805e-20	4.94559e-11	1.21941	1.49403	1.38635	1.3826	1	2	3	1
CPSF3	N	54.442	82.2983	65.1884	59.0018	7.13286e-07	2.61439e-20	4.89467e-26	1.75891e-15	1.21925	1.59663	1.39659	1.28478	2	19	22	13
PSMC4	N	54.4053	31.6183	42.2605	76.7157	1.1913e-07	1.09385e-15	7.1705e-23	4.56915e-18	1.21908	1.333	1.29437	1.35929	9	36	24	41
MYDGF	N	54.3686	92.2711	45.3175	51.8717	7.23988e-07	3.24486e-21	6.75736e-23	2.07481e-15	1.21888	1.68328	1.30884	1.25413	2	12	16	16
ARSE	N	54.3319	NA	NA	NA	2.16542e-07	NA	NA	NA	1.21881	NA	NA	NA	4	NA	NA	NA
LMF2	N	54.2952	NA	NA	NA	7.05929e-06	NA	NA	NA	1.21877	NA	NA	NA	1	NA	NA	NA
POLR3B	N	54.2584	NA	NA	NA	7.00841e-06	NA	NA	NA	1.21839	NA	NA	NA	1	NA	NA	NA
HSPH1	N	54.2217	95.8749	92.1851	92.6471	1.8008e-07	2.81832e-27	6.1098e-32	1.00538e-18	1.21813	1.73685	1.56356	1.46394	24	122	60	73
PGM1	N	54.185	71.7588	21.3563	52.4287	1.67332e-07	5.41758e-21	1.34191e-19	3.37982e-17	1.21775	1.53994	1.1782	1.2562	5	67	61	59
ANXA11	N	54.1483	43.4497	27.7933	49.6212	1.22072e-07	1.1113e-16	7.46693e-21	1.44407e-16	1.21773	1.40171	1.22122	1.24251	10	25	45	44
MRPL48	N	54.1116	5.89302	39.634	19.9866	7.41295e-07	5.96567e-09	1.23901e-21	1.2243e-10	1.21755	1.0574	1.2826	1.04714	2	4	12	5
XPO1	N	54.0749	92.9284	81.2487	92.402	2.88237e-07	9.65661e-26	3.63406e-29	1.26247e-18	1.21751	1.69069	1.48024	1.46168	39	110	119	113
PDHB	Y	54.0382	19.0843	26.4155	79.8574	1.34904e-07	2.68439e-14	1.27354e-20	2.15283e-18	1.2174	1.24549	1.21293	1.37367	14	49	51	77
CTBP2	N	54.0015	61.9447	60.0861	84.6034	7.40579e-07	8.40594e-17	1.23374e-23	2.36537e-16	1.21729	1.49381	1.37414	1.40204	2	9	9	9
GMDS	N	53.9648	45.2856	82.5188	43.4046	1.25605e-07	3.06266e-15	6.11506e-29	2.07109e-16	1.21705	1.41034	1.48693	1.2129	9	9	21	24
CKAP4	N	53.928	46.9175	48.0301	83.6676	1.84782e-07	4.63665e-19	5.46001e-24	1.58345e-18	1.21703	1.4194	1.32103	1.39629	24	102	76	79
CSDE1	N	53.8913	81.4597	80.1507	78.8993	1.27786e-07	7.78282e-22	7.17151e-29	4.34757e-18	1.21674	1.59001	1.4726	1.36915	8	57	42	34
ALG3	Y	53.8546	72.5975	97.2443	NA	7.53658e-07	5.08087e-17	1.32312e-29	NA	1.21634	1.54419	1.66472	NA	2	4	4	NA
PICALM	N	53.8179	64.4379	30.3337	79.2558	1.7264e-07	5.10725e-18	2.22395e-20	1.23856e-17	1.21633	1.50709	1.23475	1.37098	5	15	13	21
SRPK1	N	53.7812	83.8395	87.3197	88.5027	1.73723e-07	1.88859e-19	2.74975e-27	7.80587e-16	1.21631	1.60646	1.51952	1.42823	5	11	7	10
PRKDC	N	53.7445	92.7017	91.7761	82.0856	3.12562e-06	5.08406e-30	2.36204e-31	1.2296e-17	1.21622	1.68782	1.56042	1.38601	170	402	372	368
CMAS	N	53.7078	28.8985	79.8924	52.6961	1.26639e-07	1.07902e-14	8.27366e-26	1.10555e-16	1.21621	1.31454	1.47111	1.25774	9	20	7	23
EXOC7	N	53.6711	74.0254	51.5608	85.4055	7.18931e-06	8.55332e-20	1.96481e-24	1.36071e-17	1.21609	1.55214	1.33822	1.40713	1	25	33	24
SNRNP200	N	53.6344	92.4071	93.6276	65.7308	3.21223e-07	6.21534e-27	1.66655e-32	2.10101e-17	1.21596	1.68522	1.58205	1.3109	42	174	146	110
GNB2	Y	53.5977	NA	NA	NA	3.57276e-07	NA	NA	NA	1.21585	NA	NA	NA	3	NA	NA	NA
HIBCH	N	53.5609	28.2638	44.564	59.3583	1.50347e-07	6.6411e-13	6.6772e-22	1.71156e-15	1.21567	1.30988	1.30605	1.28663	6	5	10	10
TM9SF2	N	53.5242	86.0381	95.9742	74.3538	1.75763e-07	3.41451e-21	1.58985e-33	4.15438e-17	1.21559	1.62277	1.62649	1.34921	5	23	20	36
DSP	N	53.4875	89.4379	72.0129	8.1328	8.25119e-07	4.84702e-29	3.44011e-27	1.32445e-08	1.21521	1.65062	1.42948	0.867299	82	414	296	211
CKAP5	N	53.4508	87.9873	74.338	71.0561	2.90543e-07	1.73218e-24	7.66743e-28	6.38268e-18	1.21511	1.63718	1.4396	1.33481	38	116	90	96
DDX6	Y	53.4141	39.4379	53.6706	80.4144	1.29356e-07	1.0023e-16	9.32043e-25	5.26904e-18	1.21495	1.38207	1.34767	1.37664	9	37	35	42
OCIAD2	N	53.3774	8.1369	16.986	9.84848	1.42196e-07	1.08025e-09	2.18442e-17	1.90541e-10	1.21471	1.10693	1.14619	0.908642	7	5	10	12
NUTF2	N	53.3407	9.54216	4.39182	7.041	7.73398e-07	1.09718e-11	4.49928e-13	5.38019e-11	1.21468	1.12834	0.950586	0.840335	2	31	17	28
LRPPRC	N	53.304	96.8948	88.9559	80.7041	4.66356e-07	6.81119e-27	9.61076e-31	7.10168e-18	1.2146	1.76572	1.53279	1.37892	55	80	212	171
H2AFY	N	53.2673	6.57298	8.74058	12.3217	1.67332e-07	1.78771e-11	5.55663e-16	2.10916e-12	1.21451	1.07759	1.05022	0.950246	19	68	48	72
USP9Y	N	53.2305	NA	96.5339	97.7273	7.4358e-06	NA	7.90651e-28	1.83188e-12	1.21425	NA	1.64461	1.57442	1	NA	3	1
EEA1	N	53.1938	87.2393	68.6545	57.0856	1.79128e-07	2.08332e-24	5.95881e-27	2.01475e-17	1.21405	1.63298	1.41298	1.27681	21	117	118	84
TFRC	N	53.1571	91.7498	87.0398	34.6925	1.36808e-07	1.07749e-24	2.00953e-30	5.04438e-16	1.21405	1.67506	1.51757	1.16907	12	86	72	52
FXR2	N	53.1204	41.1605	67.6857	63.5472	7.47028e-06	1.9953e-14	5.49284e-26	7.0937e-15	1.21404	1.39071	1.40943	1.30229	1	6	15	10
TPP2	N	53.0837	79.5331	73.8213	79.902	1.51587e-07	1.62327e-21	9.98803e-28	2.15283e-18	1.21401	1.57977	1.43803	1.37402	16	54	40	89
RABGGTA	N	53.047	57.4343	45.1023	75.4234	1.82806e-07	7.5564e-18	3.55547e-23	2.48149e-17	1.21397	1.47386	1.30775	1.35382	5	20	21	21
ARHGEF1	N	53.0103	50.8613	35.3929	50.156	7.4358e-06	3.97797e-18	1.102e-19	3.20655e-16	1.21396	1.44128	1.26121	1.2447	1	42	7	33
IFIH1	N	52.9736	53.0145	86.6093	66.6889	7.50856e-06	1.17125e-15	4.09703e-27	4.05043e-12	1.21388	1.45104	1.51363	1.31493	1	7	7	3
DDX39B	Y	52.9369	46.2375	55.9957	81.3948	2.45861e-07	3.56256e-18	5.28625e-25	1.87766e-17	1.21374	1.41544	1.35585	1.38273	4	64	33	36
LONP1	N	52.9001	87.2847	57.7826	72.1257	1.53871e-07	2.84061e-21	2.33144e-25	6.91516e-18	1.21328	1.63304	1.36435	1.33929	16	21	115	64
S100A4	N	52.8634	5.59837	80.3014	3.23084	1.3759e-07	1.1941e-09	1.254e-17	1.86022e-08	1.21324	1.04831	1.47335	0.694763	11	14	1	20
HGS	N	52.8267	27.4705	10.3122	60.8066	1.83712e-07	1.48583e-14	1.55324e-16	3.15059e-17	1.21309	1.30403	1.07286	1.29203	5	21	32	48
SAR1B	N	52.79	33.8169	9.73089	17.1791	7.67595e-06	2.29363e-13	6.44176e-14	3.17721e-10	1.21307	1.34655	1.06555	1.01704	1	3	5	5
EFTUD2	N	52.7533	81.029	81.7008	70.2763	1.75612e-07	8.44687e-23	2.85819e-29	8.36477e-18	1.21302	1.58799	1.48274	1.32979	20	95	93	57
PREB	N	52.7166	29.2158	79.7847	42.4465	2.472e-07	2.01811e-14	1.88682e-28	2.46058e-14	1.21287	1.31632	1.47035	1.20904	4	16	22	15
TMCO1	N	52.6799	NA	NA	NA	8.24825e-07	NA	NA	NA	1.21235	NA	NA	NA	2	NA	NA	NA
PIP4P1	N	52.6432	NA	57.5027	31.6845	7.64602e-06	NA	2.17944e-15	9.54066e-10	1.21231	NA	1.36304	1.15041	1	NA	1	2
HNRNPH2	N	52.6065	24.3654	36.1033	60.8512	8.17122e-07	2.42476e-15	4.07124e-22	4.41503e-17	1.21202	1.28522	1.26484	1.29238	2	60	32	50
CTNNB1	N	52.5698	75.068	75.0915	80.4367	1.98935e-07	9.99992e-21	8.21673e-28	3.39143e-17	1.21189	1.55726	1.44315	1.37668	23	45	30	26
AHSA1	Y	52.533	44.243	65.4682	30.3253	2.46537e-07	3.25393e-17	1.86583e-26	5.57992e-15	1.21173	1.40452	1.39785	1.14009	4	38	57	33
RPL22	N	52.4963	36.3781	45.5113	35.0267	3.89981e-07	2.24133e-14	2.03429e-21	1.70974e-13	1.2117	1.36303	1.30999	1.17092	3	9	8	9
TRIM37	N	52.4596	NA	NA	NA	7.80552e-06	NA	NA	NA	1.21159	NA	NA	NA	1	NA	NA	NA
PHGDH	N	52.4229	57.2756	20.9042	73.6185	2.25907e-07	1.46933e-19	1.74564e-19	8.52405e-18	1.21137	1.47298	1.17489	1.34555	27	69	48	62
ALDH2	N	52.3862	NA	57.2443	73.7522	1.50729e-07	NA	2.29074e-24	1.14758e-17	1.21115	NA	1.36193	1.34603	7	NA	14	30
AP2A2	Y	52.3495	79.4878	70.4629	83.2219	1.44776e-07	8.4863e-21	4.80204e-27	3.21974e-18	1.21115	1.57925	1.42176	1.39216	8	34	27	53
DYNC1H1	Y	52.3128	90.5712	90.8719	64.6836	3.47669e-06	8.37145e-30	1.1836e-30	7.45527e-17	1.21097	1.66186	1.55298	1.30592	172	461	639	456
PPP2R5D	N	52.2761	58.4542	50.8934	78.877	1.90971e-07	1.48952e-17	2.1064e-23	6.04285e-17	1.21095	1.47819	1.33504	1.369	5	16	13	19
SLC22A18	N	52.2394	94.6963	NA	NA	2.57633e-07	3.58126e-18	NA	NA	1.21056	1.71853	NA	NA	4	1	NA	NA
RPL13A	N	52.2026	59.6328	85.3821	38.9037	1.43078e-07	1.68974e-18	9.21096e-30	3.21395e-15	1.21043	1.48326	1.50453	1.18979	9	28	27	22
NPTN	N	52.1659	38.8939	48.2239	59.7816	8.44919e-07	4.65949e-14	2.28675e-22	8.31835e-15	1.21027	1.37996	1.32187	1.28775	2	4	10	8
HSPA8	N	52.1292	92.951	81.4855	95.3877	7.21107e-07	8.99723e-29	7.36082e-29	7.00626e-19	1.2102	1.69123	1.48149	1.51123	71	282	309	243
ETF1	N	52.0925	57.9782	54.1658	62.2772	1.48718e-07	3.78957e-18	9.60004e-25	5.5662e-17	1.20989	1.476	1.34962	1.29813	12	24	29	35
DHRS7	N	52.0558	22.4841	53.1539	34.9599	1.56338e-07	1.61598e-14	1.54573e-24	2.84447e-15	1.20987	1.27269	1.34578	1.17061	7	37	25	29
DCTN1	N	52.0191	70.1949	77.5242	38.4135	1.50729e-07	6.30104e-20	2.1792e-28	5.35533e-16	1.20926	1.53379	1.45603	1.18753	12	37	71	54
MOV10	N	51.9824	78.1052	96.0388	76.0695	2.61927e-07	2.07753e-21	3.01166e-32	1.83651e-15	1.20921	1.57222	1.6274	1.35658	4	56	11	9
KIF5B	N	51.9457	71.4642	68.9774	62.6783	2.03672e-07	2.28604e-21	5.26427e-27	2.27731e-17	1.209	1.53812	1.41419	1.29944	22	83	55	73
YY1	N	51.909	NA	NA	NA	8.0781e-06	NA	NA	NA	1.20897	NA	NA	NA	1	NA	NA	NA
ASPH	N	51.8722	49.9547	83.2508	41.2433	1.50236e-07	5.93075e-19	1.52871e-29	1.60001e-16	1.20863	1.43753	1.4916	1.20193	11	77	54	99
SMCHD1	Y	51.8355	86.0607	83.8321	73.1061	3.22915e-07	2.76089e-22	2.84621e-28	1.72923e-17	1.20824	1.62285	1.49509	1.34373	37	48	12	43
PLIN3	N	51.7988	42.7244	9.88159	63.6141	2.69347e-07	1.17465e-17	1.8362e-16	2.98469e-17	1.20812	1.39833	1.06738	1.30255	4	58	88	93
COMT	N	51.7621	11.8767	15.07	13.525	1.56548e-07	1.63723e-12	4.14615e-18	6.01049e-13	1.20766	1.1612	1.12914	0.969732	12	41	35	46
UNC45A	N	51.7254	75.3173	84.4995	71.5018	2.02947e-07	4.83818e-21	8.21154e-30	1.29745e-17	1.20739	1.55839	1.49916	1.33652	21	54	54	36
TIMM50	N	51.6887	29.7824	39.9785	18.0927	8.81165e-07	1.77513e-13	1.09634e-20	3.84313e-13	1.20732	1.32118	1.28442	1.02662	2	8	8	16
AP3B2	N	51.652	NA	NA	NA	8.39069e-06	NA	NA	NA	1.207	NA	NA	NA	1	NA	NA	NA
CSNK2A2	N	51.6153	29.6691	28.3315	46.123	2.76945e-07	5.2485e-16	6.11923e-21	1.42497e-16	1.2069	1.31991	1.2244	1.22658	4	58	40	45
TGFBI	N	51.5786	NA	20.2153	8.3779	8.95565e-07	NA	1.25018e-18	7.88086e-09	1.20687	NA	1.16994	0.872687	2	NA	14	5
ARL6IP5	N	51.5419	70.6709	93.4984	42.246	8.90835e-07	2.37133e-18	1.29685e-31	3.91041e-15	1.20677	1.53534	1.58026	1.20752	2	13	16	15
EXOC5	N	51.5051	77.1079	81.4209	97.2371	1.80228e-07	2.25117e-20	1.77291e-28	4.79786e-19	1.20651	1.56756	1.48117	1.56083	6	30	17	20
CARM1	Y	51.4684	60.0408	89.7524	75.2897	2.76814e-07	1.18447e-16	3.03094e-29	2.49446e-15	1.2065	1.48547	1.54245	1.35332	4	9	10	8
PXK	N	51.4317	NA	41.8299	84.9153	8.59201e-06	NA	4.23872e-20	1.56441e-14	1.20625	NA	1.2922	1.4043	1	NA	6	5
RBM25	N	51.395	43.0644	42.9709	61.2522	1.56548e-07	2.31772e-17	3.28715e-23	3.66933e-17	1.20593	1.39997	1.29833	1.29438	9	46	40	44
RRM1	Y	51.3583	91.5458	76.1679	89.9733	9.0054e-07	2.82925e-21	2.78309e-23	9.36391e-18	1.20589	1.67099	1.44937	1.43907	2	14	4	15
ASS1	N	51.3216	NA	61.8084	55.4367	8.49735e-06	NA	7.65483e-25	7.27892e-13	1.20582	NA	1.38173	1.27085	1	NA	13	4
TPR	N	51.2849	81.1877	84.521	39.238	2.16542e-07	1.28381e-22	8.21633e-30	4.16423e-16	1.20564	1.58827	1.49917	1.19167	5	87	96	97
PSMC1	N	51.2482	36.8767	16.7707	41.6667	1.57909e-07	1.33727e-16	1.24957e-18	2.46991e-16	1.20555	1.36615	1.14499	1.20423	9	44	56	67
MCM7	N	51.2115	84.4062	87.1905	93.3378	4.41586e-07	2.88668e-22	1.88146e-30	7.04029e-19	1.20553	1.61033	1.51881	1.47345	3	56	58	61
TBCA	N	51.1747	5.93835	14.2519	3.98841	4.37845e-07	3.81531e-10	1.64668e-17	2.98386e-09	1.20552	1.05778	1.12221	0.73373	3	20	17	27
MOGS	N	51.138	80.3037	56.3617	30.5927	1.67762e-07	9.64507e-21	5.28722e-25	2.61919e-15	1.20531	1.58466	1.35754	1.14192	7	30	30	36
TFB2M	N	51.1013	NA	23.9612	80.2585	8.62466e-06	NA	1.32806e-19	7.51481e-15	1.20527	NA	1.19862	1.37547	1	NA	16	5
UBR3	N	51.0646	80.7797	93.1109	95.3209	9.21428e-07	8.18226e-18	8.37728e-24	1.51054e-14	1.20526	1.58664	1.57505	1.51069	2	4	2	3
NPC2	N	51.0279	NA	11.8837	29.3672	8.6387e-06	NA	7.67293e-16	4.12931e-09	1.20522	NA	1.09517	1.13202	1	NA	9	1
PTPN11	N	50.9912	79.3064	74.1227	71.2567	9.26562e-07	3.59067e-20	3.5151e-27	1.78705e-15	1.20518	1.57848	1.43874	1.33578	2	22	18	16
FARSB	N	50.9545	49.32	64.3272	74.6881	2.96223e-07	8.39779e-19	2.82057e-26	4.08267e-18	1.20495	1.43427	1.3933	1.35036	32	73	43	67
ABCD3	N	50.9178	86.4234	83.2939	58.1105	2.13206e-07	1.21072e-21	3.70227e-29	4.70514e-17	1.20489	1.62639	1.49191	1.28139	21	30	22	37
CAPZA2	Y	50.8811	44.039	36.0388	34.1355	9.34007e-07	1.60023e-14	5.91882e-22	1.40329e-15	1.20489	1.40391	1.26464	1.16672	2	5	24	36
ABCA3	N	50.8443	NA	52.7879	NA	8.6387e-06	NA	5.52097e-18	NA	1.20472	NA	1.34376	NA	1	NA	2	NA
ARL1	N	50.8076	73.1641	69.7094	83.1996	2.81758e-07	4.79601e-18	2.00987e-22	4.0809e-17	1.20443	1.54701	1.41821	1.39215	4	10	4	14
CPT2	N	50.7709	71.6002	53.197	62.8565	1.60509e-07	2.52852e-19	1.54559e-24	3.9285e-17	1.20433	1.53855	1.34598	1.29989	9	22	25	30
PPP5C	N	50.7342	40.6392	73.2185	95.4991	9.26985e-07	2.27705e-16	2.23346e-26	1.30253e-16	1.20409	1.38842	1.4357	1.5136	2	24	12	8
SBDS	N	50.6975	3.42248	28.676	4.76827	1.67762e-07	6.31718e-09	1.19098e-20	2.22735e-09	1.20392	0.980447	1.2264	0.765119	12	20	20	18
GIPC1	N	50.6608	18.971	15.3714	21.992	8.85039e-06	1.62942e-10	4.75164e-15	1.1159e-11	1.20367	1.24484	1.1311	1.06489	1	1	4	8
GLS	N	50.6241	45.4669	56.6846	89.3271	1.65034e-07	1.45745e-17	3.41778e-25	1.46592e-18	1.2033	1.41103	1.35973	1.43511	10	45	128	82
PDS5A	N	50.5874	96.4642	95.6943	86.5642	1.75549e-07	1.91939e-25	8.17796e-34	1.58345e-18	1.20321	1.7551	1.6194	1.41492	14	48	37	44
CPE	N	50.5507	17.1578	6.32939	NA	2.02241e-07	2.02515e-11	1.4342e-12	NA	1.20307	1.22747	1.00496	NA	18	3	5	NA
EEF1B2	N	50.514	3.62647	6.88913	10.9626	1.77996e-07	3.09399e-10	3.32997e-15	1.31278e-12	1.20263	0.985014	1.02026	0.926837	13	104	72	186
ILKAP	N	50.4772	25.068	NA	22.8387	2.2755e-07	3.50965e-11	NA	1.97083e-12	1.2025	1.28986	NA	1.07339	5	1	NA	8
CPSF7	N	50.4405	84.4515	64.521	93.8057	2.96561e-07	7.2811e-19	1.48459e-24	2.82985e-17	1.20248	1.61053	1.39389	1.47927	4	8	10	9
EIF3M	N	50.4038	30.8704	18.7298	97.3485	1.68681e-07	5.09019e-16	4.90789e-19	2.95842e-19	1.20247	1.32781	1.15939	1.56478	11	52	53	62
TSPAN1	Y	50.3671	NA	NA	NA	8.95611e-06	NA	NA	NA	1.20201	NA	NA	NA	1	NA	NA	NA
LHPP	N	50.3304	22.0535	4.37029	9.49198	9.27075e-06	1.04178e-11	2.04682e-11	1.60198e-08	1.20185	1.26975	0.950473	0.89985	1	2	5	3
ALG8	N	50.2937	88.9393	NA	62.3663	9.76362e-07	8.24466e-19	NA	1.50687e-12	1.20176	1.64685	NA	1.29832	2	3	NA	3
SAMM50	N	50.257	88.3273	80.409	83.779	2.27553e-07	1.26785e-20	8.72215e-29	3.21974e-18	1.20174	1.64077	1.47437	1.39696	5	14	28	29
SDSL	N	50.2203	24.0934	49.9892	62.7674	4.69123e-07	3.9101e-13	6.41514e-24	1.27905e-15	1.20159	1.28357	1.33044	1.29975	3	10	22	11
VPS26B	N	50.1836	72.3481	77.6534	NA	3.05733e-07	5.37104e-17	2.24917e-25	NA	1.20128	1.54292	1.45723	NA	4	4	7	NA
DKC1	Y	50.1468	72.1215	80.2799	56.5731	1.72598e-07	1.1155e-19	3.3487e-28	4.01309e-16	1.20108	1.54161	1.47299	1.27499	9	27	17	14
FAM96A	N	50.1101	5.55304	13.1109	5.48128	9.25019e-06	8.61088e-09	1.50522e-14	1.68606e-07	1.20107	1.04681	1.1098	0.788119	1	4	4	4
SCAMP2	N	50.0734	65.3218	97.4596	98.8414	9.92379e-07	1.809e-16	4.89179e-32	4.8413e-17	1.20102	1.51127	1.6733	1.69102	2	5	7	6
SETD3	N	50.0367	56.777	73.7998	96.6355	1.00233e-06	4.48505e-17	6.96439e-27	1.18303e-12	1.2009	1.47114	1.43792	1.54358	2	13	15	1
CAD	N	50	88.6446	93.0463	77.7406	3.22439e-07	1.82053e-24	3.03523e-32	7.15205e-18	1.20089	1.64314	1.57247	1.36333	32	108	85	82
VRK1	N	49.9633	29.2838	36.5554	77.295	9.8969e-07	1.0257e-13	7.50496e-20	6.86572e-15	1.20061	1.31658	1.26738	1.3616	2	10	7	6
ATL2	N	49.9266	69.3563	86.9537	70.7888	9.22841e-06	1.04128e-17	6.39935e-30	2.66317e-16	1.20054	1.52966	1.51696	1.33288	1	10	21	16
ILF3	Y	49.8899	64.5739	38.4069	49.5098	2.57251e-07	5.47983e-21	1.36956e-22	7.13198e-17	1.20024	1.50756	1.27711	1.24158	24	98	113	80
RBM12	N	49.8532	75.9066	42.4112	44.7415	1.86019e-07	1.4218e-19	6.12881e-23	7.27651e-16	1.20008	1.56103	1.29545	1.21985	7	19	25	19
NAPG	N	49.8164	26.9266	35.8665	27.5178	3.11998e-07	3.34166e-14	4.35779e-21	8.18167e-15	1.20007	1.30048	1.26371	1.11801	4	17	12	21
STS	Y	49.7797	NA	NA	71.279	9.33811e-06	NA	NA	5.386e-11	1.2	NA	NA	1.33578	1	NA	NA	1
TMX1	N	49.743	11.6047	18.5576	27.7852	4.864e-07	9.36372e-11	6.56509e-17	9.32305e-13	1.19988	1.15726	1.15762	1.12016	3	8	7	7
MRPS10	N	49.7063	20.8296	39.9139	22.0811	9.43432e-06	4.84589e-12	2.55484e-20	1.25016e-12	1.19966	1.26052	1.28413	1.06567	1	4	7	11
SAE1	N	49.6696	18.427	43.1647	42.0677	1.9802e-07	5.75521e-14	4.95179e-23	2.86496e-16	1.19922	1.24075	1.2995	1.20681	15	39	24	41
MYO1D	N	49.6329	94.6056	97.718	81.0383	3.32776e-07	1.94058e-24	3.23232e-36	6.063e-18	1.19909	1.71767	1.68168	1.38066	32	46	38	41
B3GNT6	N	49.5962	NA	NA	NA	3.17576e-07	NA	NA	NA	1.19899	NA	NA	NA	4	NA	NA	NA
POP4	N	49.5595	73.2548	3.31539	2.07219	9.57913e-06	4.47209e-17	3.28774e-10	0.00039227	1.19882	1.54752	0.90499	0.623013	1	4	4	1
SFXN1	Y	49.5228	5.39438	18.9666	25.8244	2.45861e-07	4.95073e-10	6.79937e-19	6.00882e-15	1.19881	1.04226	1.16076	1.10417	5	24	25	30
ACSS2	N	49.486	54.9864	73.0032	73.0838	1.92594e-07	1.13283e-17	4.78219e-27	2.67818e-17	1.19862	1.46151	1.43461	1.34371	7	21	18	18
PURA	N	49.4493	41.8858	NA	NA	9.50673e-06	2.36659e-14	NA	NA	1.19854	1.39387	NA	NA	1	5	NA	NA
FLII	Y	49.4126	86.8314	95.2637	86.8316	2.57633e-07	4.34229e-23	1.15831e-33	1.2416e-18	1.19852	1.62968	1.61198	1.41606	23	68	60	60
MVB12A	N	49.3759	11.786	NA	13.6586	9.59263e-06	1.88679e-10	NA	2.02413e-09	1.19845	1.1597	NA	0.971645	1	4	NA	3
FAM98B	N	49.3392	33.7262	25.5544	63.1016	9.61066e-06	5.70746e-15	8.39386e-18	1.31107e-16	1.19843	1.34623	1.2068	1.30109	1	16	6	14
HYOU1	N	49.3025	96.9628	74.9193	96.0116	7.10912e-07	4.24074e-29	7.25344e-28	3.34746e-19	1.19843	1.76815	1.44214	1.52663	60	165	142	138
AK2	N	49.2658	24.1614	29.7955	14.082	2.14289e-07	8.88007e-15	4.27315e-21	5.99018e-13	1.19812	1.28418	1.23214	0.979091	6	38	31	41
SH3BGRL3	N	49.2291	24.9773	19.7847	11.1408	1.05743e-06	3.06795e-13	1.29449e-18	1.67775e-11	1.19804	1.28934	1.16688	0.927667	2	10	15	15
RARS	N	49.1924	83.2729	72.9171	95.9002	3.95636e-07	1.72733e-23	1.15983e-27	1.13944e-19	1.198	1.60352	1.43451	1.52523	37	110	115	93
MSH6	N	49.1557	89.7779	90.6136	82.1301	1.90227e-07	2.04638e-23	2.02028e-31	2.96769e-18	1.19788	1.65284	1.55059	1.38603	13	61	35	60
AMPD2	Y	49.1189	87.4433	53.3692	40.7754	9.54427e-06	2.7519e-21	5.6431e-24	1.73602e-14	1.19781	1.63383	1.34654	1.2	1	21	15	10
CCNK	N	49.0822	25.1587	7.57804	28.1863	5.14205e-07	3.62319e-14	2.68921e-15	5.88479e-14	1.19754	1.29049	1.03249	1.12384	3	19	22	23
RICTOR	N	49.0455	33.0916	76.8138	54.1889	9.74222e-06	9.96565e-14	1.02228e-24	2.26535e-16	1.19725	1.34319	1.45333	1.26373	1	7	6	22
LYPLA2	N	49.0088	82.3436	79.2465	57.7986	5.19367e-07	2.54671e-17	8.44064e-24	3.76681e-11	1.19698	1.59732	1.46796	1.27983	3	2	4	3
TCP1	Y	48.9721	76.3146	85.8342	91.6667	3.74559e-07	1.34113e-22	4.13128e-30	1.00538e-18	1.19694	1.56359	1.50824	1.45444	34	113	69	97
LMAN2	N	48.9354	69.039	72.2713	47.9724	5.18297e-07	1.10355e-19	1.86531e-27	1.13654e-16	1.1969	1.52808	1.43032	1.23453	3	34	37	42
ACOX1	N	48.8987	33.1822	42.6695	67.4242	9.83637e-06	2.07833e-15	8.84582e-23	2.48162e-17	1.19656	1.34344	1.29678	1.31721	1	23	20	46
DRG1	N	48.862	11.2194	14.1658	25.0891	1.09106e-06	6.32684e-12	1.17644e-17	1.07105e-14	1.19648	1.15097	1.12132	1.09612	2	25	21	28
RPLP2	N	48.8253	89.8005	52.3789	22.2371	9.781e-06	6.63914e-20	2.43639e-22	2.51754e-12	1.19641	1.65285	1.34143	1.06677	1	9	8	8
YARS2	N	48.7885	NA	38.084	53.3422	9.84783e-06	NA	1.25833e-19	4.76615e-16	1.19628	NA	1.27528	1.25985	1	NA	6	16
CUL3	N	48.7518	88.5766	93.3907	87.0544	1.93201e-07	1.90056e-22	5.86073e-32	4.08267e-18	1.19621	1.64299	1.57925	1.4171	12	40	21	25
ACOT7	N	48.7151	40.9565	65.4252	53.9661	1.87936e-07	9.26172e-17	2.51316e-26	3.43467e-16	1.19608	1.39002	1.39773	1.26275	10	33	31	29
GDI1	N	48.6784	14.3246	51.6685	54.2558	2.80129e-07	2.44222e-14	1.49014e-24	7.95081e-17	1.19605	1.19772	1.33878	1.26401	24	105	85	95
UBTF	N	48.6417	87.5567	84.8009	55.459	5.32966e-07	5.4235e-22	1.61349e-29	2.06172e-16	1.19588	1.63446	1.5015	1.27086	3	34	23	23
CARS	N	48.605	80.0997	81.5931	88.1684	2.45861e-07	1.47523e-22	2.96107e-29	1.00538e-18	1.19568	1.58367	1.48218	1.42509	20	89	92	91
MSN	N	48.5683	74.6374	83.1862	78.1863	5.28911e-07	6.10696e-21	1.46016e-29	5.44337e-18	1.19567	1.55525	1.49129	1.36557	3	53	77	52
HPGD	N	48.5316	NA	96.6416	NA	9.97367e-06	NA	1.52287e-21	NA	1.19536	NA	1.64919	NA	1	NA	1	NA
RBM47	N	48.4949	69.7643	67.9871	62.4777	3.43767e-07	8.9514e-20	9.3976e-26	2.18383e-17	1.19527	1.532	1.41036	1.29857	4	34	13	36
GOLGA5	N	48.4581	35.4488	75.3068	18.5606	1.03513e-05	1.87415e-15	1.14319e-27	4.27689e-12	1.19514	1.35731	1.44408	1.03151	1	19	24	10
ERP44	N	48.4214	68.4497	25.253	64.795	2.09228e-07	4.12933e-20	2.18941e-20	1.226e-17	1.19512	1.52559	1.20575	1.30643	14	48	44	49
CUL4A	Y	48.3847	86.4461	52.3574	85.6506	5.41783e-07	6.0605e-21	2.53157e-22	5.39558e-18	1.19504	1.62662	1.34138	1.40869	3	19	8	29
XPNPEP3	N	48.348	NA	52.7449	50.2674	1.00474e-05	NA	5.41095e-18	3.51709e-12	1.19497	NA	1.34341	1.24509	1	NA	2	5
NCLN	N	48.3113	72.1895	97.2874	80.3476	3.45807e-07	5.85044e-19	8.98506e-35	7.91616e-18	1.1948	1.54192	1.66581	1.37607	4	17	17	19
ACOT8	Y	48.2746	10.3128	37.9333	44.3405	2.11034e-07	1.97685e-10	5.71073e-21	1.89179e-13	1.19469	1.14278	1.2745	1.21785	7	7	10	8
TTC37	N	48.2379	81.369	69.408	69.2959	2.634e-07	1.22126e-21	5.11064e-27	1.36071e-17	1.19469	1.58949	1.4161	1.3246	5	51	40	42
OSBPL2	N	48.2012	82.6609	27.3412	72.4599	5.44094e-07	6.66977e-18	3.87501e-17	3.25279e-13	1.19427	1.5993	1.21809	1.341	3	3	4	3
ALDH16A1	N	48.1645	85.2675	55.9311	72.9724	1.11386e-06	2.24758e-18	2.72428e-21	1.63207e-13	1.19416	1.61546	1.35542	1.34287	2	4	5	5
PSMC6	Y	48.1278	40.4578	26.76	56.885	2.2755e-07	5.4671e-18	1.04205e-20	1.89692e-17	1.19359	1.38754	1.21543	1.27613	16	83	59	78
MTMR2	N	48.091	52.4025	NA	19.5633	1.14397e-06	3.96246e-15	NA	1.52367e-09	1.19343	1.44797	NA	1.04201	2	3	NA	2
PPP6C	N	48.0543	23.3681	6.02799	39.1934	3.60144e-07	1.65935e-12	7.43471e-14	1.346e-13	1.19326	1.27924	0.996307	1.19135	4	6	12	11
ACTN1	N	48.0176	97.2801	75.0054	90.2852	2.37476e-07	5.65587e-30	1.08798e-27	1.26343e-18	1.19314	1.78595	1.44243	1.44225	17	184	254	124
EPCAM	N	47.9809	34.2702	50.1184	25.8467	2.77364e-07	1.46638e-15	5.9807e-24	9.34617e-15	1.19307	1.34871	1.33101	1.10428	5	24	22	28
PSMD3	N	47.9442	75.204	88.8913	77.607	2.73461e-07	9.28041e-22	6.96689e-31	3.72037e-18	1.19267	1.55774	1.53198	1.36295	21	81	55	75
AKAP8	N	47.9075	9.24751	22.6695	4.0107	1.15967e-06	3.69126e-10	4.41317e-12	4.79739e-06	1.19252	1.12472	1.18845	0.734011	2	7	1	7
ERMP1	N	47.8708	71.2829	88.1808	NA	2.19163e-07	1.71363e-19	4.02637e-30	NA	1.19217	1.53752	1.5269	NA	7	25	19	NA
EED	N	47.8341	67.7017	92.7879	85.049	5.7582e-07	3.36708e-18	9.6162e-20	2.3878e-14	1.19199	1.52216	1.57006	1.40508	3	14	1	4
DGLUCY	N	47.7974	NA	61.7008	NA	1.18437e-06	NA	3.57784e-25	NA	1.19175	NA	1.38125	NA	2	NA	16	NA
ECI1	N	47.7606	8.04624	7.27664	9.73708	3.76395e-07	2.0807e-10	2.98835e-15	5.77238e-10	1.19153	1.10525	1.02865	0.905449	4	12	24	11
CAPNS1	N	47.7239	6.64098	1.14101	5.52585	5.77487e-07	1.71955e-10	1.809e-08	2.96318e-10	1.19132	1.07852	0.732313	0.790338	3	20	22	35
GMPR2	Y	47.6872	NA	NA	NA	1.0769e-05	NA	NA	NA	1.19118	NA	NA	NA	1	NA	NA	NA
ABCE1	N	47.6505	86.2421	77.0936	83.1328	2.09042e-07	3.50578e-23	2.64408e-28	6.38268e-18	1.19115	1.62439	1.45427	1.39173	10	76	54	59
HNRNPM	N	47.6138	60.1995	29.1281	91.1096	5.03562e-07	1.03545e-20	4.22645e-21	1.00538e-18	1.19067	1.48614	1.22906	1.44941	40	109	118	103
KRT7	N	47.5771	36.922	28.8698	87.1212	5.81145e-07	4.13901e-18	5.25019e-21	2.70631e-18	1.19064	1.36662	1.22759	1.41725	46	115	162	145
RPS10	N	47.5404	76.2013	42.0022	25.5348	1.10033e-05	3.70934e-19	7.53473e-23	1.28951e-13	1.19054	1.56294	1.293	1.10105	1	15	25	18
TMBIM6	Y	47.5037	24.4334	99.268	91.5998	1.18992e-06	1.86982e-12	5.19533e-38	7.49886e-15	1.19053	1.28564	1.92178	1.45338	2	4	4	4
LRRC40	N	47.467	77.8785	59.3757	72.6604	5.77239e-07	1.3853e-20	7.96004e-25	1.35712e-17	1.19031	1.57167	1.37055	1.34161	3	33	16	49
NRBP1	N	47.4302	53.4225	54.2519	94.1399	5.84873e-07	1.99659e-18	7.35091e-25	8.80484e-19	1.19017	1.45287	1.35025	1.48668	3	44	39	37
HK1	N	47.3935	73.4587	88.6329	61.0963	3.54358e-07	8.3921e-21	8.10702e-31	2.93049e-17	1.19008	1.54877	1.52948	1.29363	28	53	64	44
CLPX	N	47.3568	52.3572	33.4123	61.4528	2.90817e-07	9.42655e-18	1.23323e-21	4.25948e-17	1.18979	1.44782	1.25109	1.2954	5	28	28	31
AMBP	Y	47.3201	NA	NA	NA	6.04203e-07	NA	NA	NA	1.18928	NA	NA	NA	3	NA	NA	NA
VASP	N	47.2834	11.1741	5.01615	6.84046	2.20091e-07	8.97349e-11	1.81796e-11	5.77238e-10	1.18913	1.15026	0.968675	0.833764	8	9	4	12
CRNKL1	N	47.2467	83.3636	86.7815	64.5499	1.23745e-06	5.26304e-20	5.0201e-28	1.01535e-13	1.18897	1.60389	1.51541	1.30539	2	15	9	6
STX7	N	47.21	18.019	7.72874	19.6524	6.07617e-07	2.53342e-12	7.23674e-13	5.62794e-13	1.18878	1.237	1.03442	1.04225	3	10	4	16
EML3	N	47.1733	64.5966	48.3961	NA	1.12191e-05	2.80296e-17	2.18241e-21	NA	1.18874	1.50758	1.3224	NA	1	10	7	NA
SRP68	N	47.1366	98.4587	73.1539	94.3405	2.23601e-07	1.19152e-26	3.52114e-27	1.81907e-18	1.1887	1.85446	1.43512	1.49147	8	24	20	21
AAAS	N	47.0999	51.2239	47.5565	55.9938	1.24479e-06	1.26597e-16	2.73807e-21	9.87229e-15	1.18809	1.44273	1.31879	1.273	2	14	7	10
AP1G1	N	47.0631	84.6328	78.5361	92.5357	2.5566e-07	1.74895e-22	1.53376e-28	1.56335e-18	1.18807	1.61149	1.46358	1.46295	16	62	36	46
NUP210	N	47.0264	92.1351	84.8439	57.754	2.40458e-07	6.25174e-23	5.84985e-29	1.14266e-16	1.18773	1.6824	1.50165	1.27966	7	31	15	26
UBA6	N	46.9897	86.1741	74.6609	72.2816	2.55069e-07	1.21882e-22	6.85193e-28	6.62912e-18	1.18769	1.62369	1.44101	1.33978	16	58	80	88
NNT	Y	46.953	NA	91.9053	74.5544	4.10999e-07	NA	8.21154e-30	7.6332e-18	1.18756	NA	1.56088	1.34999	31	NA	10	70
AP1M1	N	46.9163	57.2076	62.8848	41.9563	3.97386e-07	3.25552e-17	7.99574e-25	1.2684e-14	1.18734	1.47273	1.38665	1.20611	4	14	12	13
SPEN	N	46.8796	0.453309	NA	0.646168	1.13714e-05	0.035994	NA	0.100871	1.18702	0.407259	NA	0.297557	1	1	NA	1
ATP5H	N	46.8429	0.702629	1.07643	1.22549	2.44596e-07	9.27534e-06	2.67129e-08	2.1443e-06	1.1868	0.732016	0.718025	0.525386	7	32	45	45
DDB1	N	46.8062	95.1949	81.0118	80.5258	7.82126e-07	1.94151e-27	4.24571e-29	3.26216e-18	1.18671	1.72644	1.47884	1.37733	55	141	123	84
PREP	N	46.7695	56.5956	85.8558	70.3431	2.2765e-07	2.2025e-19	5.75806e-30	7.45003e-18	1.1867	1.47038	1.50841	1.33064	11	64	32	40
RPL23	N	46.7327	13.1233	21.141	10.3387	3.14642e-07	5.57702e-13	1.45829e-19	3.07176e-12	1.18666	1.18281	1.17681	0.917594	5	44	62	66
EIF3H	N	46.696	27.4932	58.2777	24.5544	1.28753e-06	5.35004e-15	2.57724e-25	5.62114e-15	1.18651	1.30421	1.3664	1.09181	2	32	32	46
UAP1	N	46.6593	58.9529	74.7686	72.7941	1.39024e-06	3.12348e-18	7.66743e-28	9.83135e-17	1.18614	1.4803	1.44165	1.3423	2	24	41	16
GMPPB	N	46.6226	33.3409	50.6997	47.6604	4.1618e-07	6.92936e-14	5.44464e-23	2.99583e-14	1.18525	1.34415	1.3342	1.23314	4	8	11	10
IPO4	N	46.5859	90.7298	65.8773	93.0704	2.32475e-07	1.25e-21	1.53609e-26	1.17796e-18	1.18524	1.66379	1.39983	1.469	10	18	83	35
DECR1	N	46.5492	25.7706	38.4715	32.91	2.38e-07	4.13886e-14	2.49937e-22	1.32831e-13	1.18513	1.29498	1.27788	1.15913	8	17	23	12
EXOSC5	N	46.5125	7.52493	24.0904	26.8271	1.3369e-06	2.25954e-10	1.37605e-17	1.20276e-13	1.18506	1.09431	1.1991	1.11136	2	14	6	14
NRDC	N	46.4758	78.3092	86.5662	73.8859	2.32475e-07	2.92448e-21	3.67296e-30	6.85242e-18	1.18498	1.57332	1.51324	1.34687	10	50	34	45
DAZAP1	N	46.4391	6.84497	NA	NA	6.45121e-07	2.61086e-09	NA	NA	1.18488	1.08288	NA	NA	3	4	NA	NA
SAR1A	Y	46.4023	24.932	31.2164	12.5668	6.43709e-07	2.28046e-13	4.30001e-19	3.372e-10	1.18481	1.28881	1.23941	0.955161	3	11	7	10
ARFIP1	N	46.3656	29.1704	23.5737	26.9831	6.37307e-07	5.86525e-13	1.3246e-19	1.41642e-14	1.1848	1.31601	1.19601	1.11371	3	4	17	25
C9orf64	Y	46.3289	14.1886	12.831	74.0419	4.32423e-07	6.56298e-12	4.15757e-17	1.89115e-17	1.18468	1.19656	1.10585	1.34781	4	12	18	23
RNASE4	N	46.2922	NA	NA	NA	1.38899e-06	NA	NA	NA	1.18449	NA	NA	NA	2	NA	NA	NA
RRBP1	N	46.2555	97.1215	79.591	63.7478	2.48162e-07	2.30889e-26	7.69902e-29	2.01475e-17	1.18448	1.77867	1.46944	1.30292	12	55	92	43
TM9SF3	N	46.2188	78.5585	86.3724	71.5241	2.56597e-07	1.26455e-20	4.60323e-30	1.33833e-16	1.1844	1.57504	1.5121	1.33655	13	32	30	16
CSTF3	N	46.1821	96.8042	86.3079	93.672	2.7805e-07	1.50751e-24	1.12478e-29	1.26581e-18	1.18431	1.76176	1.51155	1.47781	6	27	20	17
HDAC2	N	46.1454	43.427	23.3154	57.8209	1.20016e-05	6.20277e-16	3.34849e-18	9.35716e-14	1.18391	1.40164	1.19428	1.2799	1	15	8	8
GAK	N	46.1087	86.6047	67.578	58.8458	1.20744e-05	1.65997e-20	1.55598e-25	4.24994e-17	1.18376	1.62793	1.40886	1.28423	1	15	12	33
CADPS	N	46.072	NA	NA	NA	1.23117e-05	NA	NA	NA	1.18375	NA	NA	NA	1	NA	NA	NA
METAP2	N	46.0352	11.3101	18.8159	26.3815	1.38675e-06	8.29386e-11	1.00068e-15	2.23546e-12	1.18368	1.15244	1.15987	1.1075	2	9	4	6
SWAP70	N	45.9985	65.9565	48.1378	58.3556	1.21418e-05	1.78425e-19	2.67975e-23	1.01399e-16	1.18359	1.51458	1.32154	1.28229	1	36	16	21
IQCG	N	45.9618	NA	NA	NA	1.23326e-05	NA	NA	NA	1.18358	NA	NA	NA	1	NA	NA	NA
DSTN	Y	45.9251	6.79964	10.0969	16.1988	3.19716e-07	6.89742e-11	2.25706e-16	4.51051e-13	1.18322	1.08243	1.06973	1.0077	21	31	26	25
HMGCS1	N	45.8884	48.5947	34.8116	49.0196	2.44676e-07	1.36715e-17	2.40188e-21	5.46407e-16	1.1832	1.42922	1.25785	1.23917	10	34	16	33
ARFGEF2	N	45.8517	66.2058	46.6738	71.5909	4.38738e-07	7.39036e-17	1.82409e-23	1.10572e-14	1.18301	1.51551	1.31538	1.33698	4	7	22	7
STX1A	N	45.815	NA	NA	NA	1.21941e-05	NA	NA	NA	1.18297	NA	NA	NA	1	NA	NA	NA
COPS5	Y	45.7783	51.6319	45.8342	59.0909	1.39206e-06	1.61392e-16	1.51099e-23	3.96991e-17	1.18279	1.444	1.31173	1.28567	2	13	30	30
NUP88	N	45.7416	62.2393	60.3875	62.7228	1.45411e-06	1.12503e-17	2.61273e-23	3.45029e-14	1.18256	1.49561	1.37497	1.29964	2	14	8	9
DIS3	N	45.7048	60.8568	88.2024	33.2888	2.68687e-07	1.49589e-19	7.10951e-30	5.78516e-15	1.18237	1.48928	1.52749	1.16168	7	55	16	19
RPL3	N	45.6681	61.3554	85.1023	68.3378	2.58175e-07	3.0369e-20	6.90204e-30	1.63589e-17	1.18227	1.49112	1.5028	1.32071	12	81	45	49
TMEM109	N	45.6314	81.9583	76.2756	21.9697	1.24395e-05	5.79134e-18	6.01744e-24	7.36286e-12	1.18224	1.59433	1.44956	1.06474	1	4	5	7
TMEM45B	N	45.5947	NA	NA	NA	6.707e-07	NA	NA	NA	1.18219	NA	NA	NA	3	NA	NA	NA
CDS2	N	45.558	72.0988	97.6103	91.8672	6.83455e-07	3.48747e-17	3.45109e-32	1.63893e-13	1.18203	1.54157	1.67819	1.45599	3	6	7	4
COX7B	N	45.5213	NA	NA	NA	1.248e-05	NA	NA	NA	1.18155	NA	NA	NA	1	NA	NA	NA
MTAP	Y	45.4846	28.5358	31.8837	54.7237	1.2517e-05	3.02551e-14	4.47967e-20	4.17056e-16	1.18154	1.31236	1.2433	1.26622	1	15	10	17
NAPRT	N	45.4479	60.6301	29.4941	68.6052	3.47087e-07	1.86824e-18	6.02345e-20	1.42564e-15	1.18154	1.48814	1.2307	1.32161	5	25	11	13
USP9X	N	45.4112	58.7262	61.1625	73.8636	2.60514e-07	1.85035e-18	9.14587e-26	9.88686e-18	1.18145	1.4792	1.37819	1.3467	12	29	38	33
RANBP3	N	45.3744	NA	54.0797	62.2549	1.45382e-06	NA	1.15899e-21	7.61013e-11	1.18141	NA	1.34923	1.29811	2	NA	6	3
STOM	N	45.3377	88.7579	87.1259	54.3004	1.25071e-05	6.51591e-19	2.01036e-30	2.36774e-16	1.18115	1.64425	1.51841	1.26415	1	4	49	38
CLPTM1	N	45.301	90.4578	84.9516	82.3084	1.2517e-05	2.5161e-21	1.06137e-28	5.2587e-14	1.18109	1.66086	1.50196	1.38697	1	16	13	4
DARS2	N	45.2643	70.1496	68.7836	78.9216	2.96088e-07	6.71294e-19	5.79509e-27	1.36859e-17	1.18107	1.53372	1.41363	1.36923	6	18	47	40
NUDT19	N	45.2276	26.8132	NA	56.7068	4.60379e-07	2.34715e-14	NA	3.15406e-15	1.18057	1.30025	NA	1.27551	4	19	NA	9
STK24	N	45.1909	47.7561	NA	68.6275	1.26625e-05	1.46493e-16	NA	3.57488e-17	1.18057	1.42329	NA	1.32183	1	17	NA	30
ADD3	N	45.1542	NA	61.4209	74.1979	1.46385e-06	NA	3.53941e-25	6.10625e-13	1.18054	NA	1.37933	1.34873	2	NA	17	3
ATP1A3	N	45.1175	NA	NA	NA	1.29083e-05	NA	NA	NA	1.18023	NA	NA	NA	1	NA	NA	NA
TKFC	N	45.0808	75.544	60.8181	83.8904	2.9405e-07	2.50021e-19	1.59379e-25	2.59797e-15	1.17948	1.55965	1.37689	1.39746	15	17	25	7
GALNT1	N	45.0441	15.0499	94.7686	NA	1.28469e-05	5.37873e-10	2.01477e-20	NA	1.17947	1.20766	1.59995	NA	1	1	1	NA
HSPA2	N	45.0073	93.835	74.7901	77.8075	3.07658e-07	4.86097e-25	1.4689e-27	3.44531e-17	1.17943	1.70535	1.44169	1.36393	6	72	23	17
CYFIP2	N	44.9706	NA	NA	NA	4.73638e-07	NA	NA	NA	1.17931	NA	NA	NA	4	NA	NA	NA
TCEA1	N	44.9339	15.4578	14.8547	19.4073	3.11455e-07	3.81621e-12	4.5371e-17	1.31188e-13	1.17919	1.21089	1.12694	1.04126	6	12	11	21
NIF3L1	N	44.8972	67.6111	22.5834	70.1426	1.29693e-05	8.13054e-17	1.03438e-17	2.0702e-15	1.17908	1.52182	1.18807	1.32941	1	6	7	8
RDH11	N	44.8605	22.4615	77.4596	86.0517	3.61964e-07	3.01207e-12	9.45436e-26	3.09901e-14	1.17884	1.27258	1.45583	1.41113	5	4	8	4
ERGIC1	N	44.8238	20.2629	24.1981	31.3725	3.13161e-07	1.49508e-13	1.06384e-19	2.97755e-15	1.17882	1.25734	1.19949	1.14825	6	19	17	20
TIMM44	N	44.7871	41.7951	49.2142	34.8485	3.60728e-07	6.99228e-16	4.09466e-24	6.18772e-14	1.17864	1.39361	1.32683	1.17019	5	16	42	11
EHD1	N	44.7504	55.825	49.085	24.1979	7.3282e-07	7.86619e-18	4.18893e-24	1.82618e-14	1.17853	1.46623	1.32626	1.08949	3	22	43	21
SGPL1	N	44.7137	70.1043	90.0969	68.1595	1.53155e-06	1.34355e-19	2.99293e-31	1.91691e-17	1.17847	1.53332	1.54591	1.32026	2	29	35	32
VAV2	N	44.6769	59.4515	67.4058	71.2121	7.25636e-07	4.98328e-19	4.18421e-26	8.2972e-15	1.17826	1.48215	1.40768	1.33558	3	43	17	6
PEX3	N	44.6402	44.0843	96.7277	46.7246	1.33007e-05	1.78821e-14	1.04358e-32	2.97407e-12	1.17821	1.40397	1.65132	1.22911	1	4	10	3
SEC24C	N	44.6035	80.7344	67.7718	54.6123	2.7397e-07	9.61067e-22	7.25533e-27	1.13903e-16	1.17815	1.58661	1.40963	1.26564	11	56	67	41
ROCK2	N	44.5668	54.2384	75.7589	38.5027	1.64106e-06	6.7613e-18	5.60049e-28	6.03539e-15	1.17812	1.45666	1.44657	1.18783	2	27	35	13
CEACAM6	N	44.5301	NA	NA	44.4742	1.51983e-06	NA	NA	6.50666e-12	1.17796	NA	NA	1.21847	2	NA	NA	3
SARS	N	44.4934	50.1587	31.9699	71.0784	2.78002e-07	1.25546e-18	1.43474e-21	4.38145e-18	1.17796	1.43853	1.24439	1.33488	12	62	48	58
IPO5	N	44.4567	86.5141	85.0377	93.5383	3.1147e-07	4.09852e-24	6.43953e-30	8.80484e-19	1.17784	1.62735	1.50231	1.47629	16	111	86	178
ALDOC	N	44.42	16.1151	13.9505	46.992	2.89248e-07	7.77243e-14	7.02659e-18	2.68349e-16	1.17776	1.21819	1.11844	1.23063	13	52	96	134
IDS	N	44.3833	NA	NA	NA	1.53155e-06	NA	NA	NA	1.1775	NA	NA	NA	2	NA	NA	NA
UGDH	N	44.3465	34.8141	19.9354	78.2977	5.61505e-07	1.85555e-17	2.97639e-19	5.16166e-18	1.1775	1.35321	1.16793	1.36613	35	95	153	169
NDRG3	N	44.3098	46.1469	51.4962	42.2683	4.90276e-07	7.66689e-16	1.75906e-23	3.9012e-15	1.17739	1.41463	1.33767	1.20754	4	12	13	13
CAPN1	N	44.2731	81.573	76.4693	84.8485	4.45034e-07	4.20447e-23	3.07546e-28	1.36526e-18	1.17735	1.5914	1.45135	1.40348	27	105	73	94
RPL10	N	44.2364	4.75975	12.9602	7.01872	3.77447e-07	4.30462e-10	1.66695e-17	8.72932e-11	1.17726	1.02411	1.10768	0.836654	5	40	33	42
NT5DC1	N	44.1997	68.6537	54.5963	94.2959	1.57186e-06	6.51591e-19	9.32532e-22	8.19692e-19	1.17714	1.52625	1.35173	1.49123	2	20	6	20
STAT6	N	44.163	57.8876	68.6329	60.4724	7.57508e-07	8.27951e-16	2.1219e-26	2.10752e-11	1.17657	1.47553	1.41298	1.29049	3	5	19	5
ADGRG1	Y	44.1263	8.88486	36.4909	8.62299	1.37254e-05	2.71879e-10	1.55879e-13	4.72228e-09	1.17648	1.11939	1.26687	0.878377	1	9	1	6
OPA1	Y	44.0896	88.214	78.6437	87.9679	2.97889e-07	1.48997e-22	1.17215e-28	1.39925e-18	1.17647	1.63935	1.46403	1.42405	7	45	68	42
XPOT	N	44.0529	82.6836	88.5253	82.8431	5.70782e-07	6.67624e-22	8.97621e-31	3.16177e-18	1.17608	1.59937	1.52914	1.38974	35	52	48	37
RUVBL1	N	44.0162	77.9918	69.7955	86.475	3.75021e-07	9.98241e-22	3.71571e-27	2.15283e-18	1.17608	1.57197	1.41843	1.41455	21	67	71	53
ALG2	N	43.9794	45.0816	70.4413	54.3449	1.35345e-05	7.70028e-17	3.79097e-27	5.11117e-17	1.17585	1.40966	1.4214	1.26435	1	25	35	28
FLOT1	N	43.9427	81.981	56.254	94.2068	7.58202e-07	1.70637e-21	1.09983e-23	1.33596e-18	1.17581	1.59435	1.35702	1.48842	3	44	11	42
SERPINB5	N	43.906	19.4696	33.7137	69.7638	1.64151e-06	1.35037e-15	7.67428e-22	6.62521e-18	1.17559	1.25017	1.25287	1.32733	2	118	57	52
AACS	N	43.8693	55.1224	91.2164	71.1007	2.89413e-07	1.5776e-17	6.8568e-29	5.05215e-17	1.17529	1.46242	1.55597	1.33509	11	19	8	18
GLG1	N	43.8326	17.1351	23.3369	21.5909	3.14642e-07	3.49551e-13	3.16825e-19	1.89372e-13	1.1748	1.22735	1.19437	1.06126	7	22	13	15
TPM3	N	43.7959	7.07162	13.2185	11.4528	5.19367e-07	3.70707e-11	1.2702e-17	1.34852e-12	1.1748	1.08635	1.1111	0.933875	4	40	36	39
PSMC5	N	43.7592	30.417	38.9451	52.1168	3.19716e-07	2.04298e-16	1.11435e-22	1.96996e-17	1.17457	1.32557	1.27966	1.25498	15	71	60	83
YWHAQ	N	43.7225	1.51859	1.507	5.2139	2.95752e-07	4.73355e-08	1.88785e-09	4.61116e-10	1.17444	0.865128	0.775252	0.778434	9	82	99	113
NDRG1	N	43.6858	19.515	16.8353	13.8815	8.028e-07	4.49617e-14	2.0023e-18	1.54687e-12	1.17424	1.25033	1.14533	0.976857	3	36	24	25
ACADVL	N	43.649	31.2783	54.1012	89.7282	4.16261e-07	2.57171e-16	6.72735e-25	9.35294e-19	1.17424	1.32997	1.34946	1.43721	23	62	90	82
TPD52L2	N	43.6123	34.7235	9.98924	16.8895	1.40505e-05	7.18376e-16	3.13191e-16	4.2286e-13	1.17398	1.35193	1.06871	1.0144	1	30	21	22
LPP	N	43.5756	61.7634	27.9871	52.2504	1.67827e-06	5.30503e-19	1.3339e-20	1.95876e-16	1.17382	1.49298	1.22214	1.25546	2	36	22	24
RAB3GAP1	Y	43.5389	67.951	77.3305	71.7692	3.42516e-07	1.13106e-19	3.09659e-28	1.0395e-17	1.17366	1.52342	1.45542	1.33778	6	36	32	35
GPS1	N	43.5022	48.5041	30.592	60.4055	1.40337e-05	3.20873e-17	2.99164e-21	2.86292e-17	1.17364	1.42858	1.23674	1.29032	1	25	32	36
RPL31	Y	43.4655	5.16772	36.6416	8.02139	1.41572e-05	5.28109e-09	7.17102e-20	2.72335e-09	1.17338	1.03353	1.26783	0.862883	1	9	7	8
PRPSAP2	Y	43.4288	28.0598	78.8375	44.8307	1.69209e-06	6.16841e-15	2.80505e-28	2.45384e-16	1.17293	1.30781	1.46511	1.22032	2	28	22	34
RPL4	N	43.3921	68.087	88.4177	82.598	3.80952e-07	1.35067e-20	8.70936e-31	1.94803e-18	1.1729	1.52416	1.52887	1.38899	19	66	59	67
TPMT	N	43.3554	4.28377	4.00431	10.0267	1.43136e-05	2.84251e-08	6.45581e-12	1.43541e-10	1.17271	1.00616	0.938483	0.912985	1	5	8	10
PSMD1	N	43.3186	73.9801	78.4069	80.5927	5.4243e-07	1.18e-22	1.33369e-28	3.89517e-18	1.17267	1.55167	1.46289	1.37839	31	131	100	121
VARS	N	43.2819	73.8667	82.4543	66.6221	3.75021e-07	4.37598e-21	2.02597e-29	1.73221e-17	1.17267	1.55099	1.48673	1.31486	19	61	84	57
TMEM181	N	43.2452	NA	NA	NA	1.43333e-05	NA	NA	NA	1.17262	NA	NA	NA	1	NA	NA	NA
PPAT	N	43.2085	58.4995	66.3079	73.574	1.69387e-06	6.05966e-18	2.83644e-26	1.1552e-17	1.17237	1.47853	1.40187	1.3455	2	20	23	20
CDC23	N	43.1718	89.3926	NA	96.68	1.69209e-06	2.3672e-21	NA	2.50043e-16	1.17236	1.65054	NA	1.54443	2	18	NA	5
PABPC4	N	43.1351	82.117	83.3584	84.8039	3.07658e-07	3.21022e-21	6.78615e-29	3.87943e-18	1.17234	1.59533	1.49228	1.40316	8	36	18	34
NAA50	N	43.0984	14.9819	58.1055	30.8155	1.70276e-06	4.52114e-12	1.19905e-22	7.18466e-14	1.17215	1.20662	1.36579	1.14452	2	12	7	14
BZW2	N	43.0617	41.2058	28.2239	83.8012	8.18054e-07	2.44231e-17	9.87063e-21	1.63589e-17	1.17207	1.39078	1.22403	1.39704	3	52	24	18
HIP1R	N	43.025	75.4533	70.0323	53.0749	5.43341e-07	6.00971e-20	5.11064e-27	4.69356e-15	1.17206	1.55922	1.41897	1.25912	4	25	30	11
ADSL	N	42.9883	61.4914	65.3821	90.352	5.42369e-07	7.99649e-18	3.69533e-26	1.65864e-18	1.17194	1.49167	1.3975	1.44263	4	16	24	25
TAOK1	N	42.9515	71.3509	94.0366	76.2032	1.70401e-06	9.41048e-17	2.19337e-32	2.22417e-17	1.17183	1.53775	1.5886	1.35702	2	3	23	20
BPNT1	N	42.9148	40.2992	31.8622	39.8396	5.42369e-07	5.09706e-16	1.89778e-21	4.76615e-16	1.17174	1.38704	1.24322	1.1945	4	19	32	37
RABGGTB	N	42.8781	16.0925	10.6351	35.9848	8.23054e-07	9.66902e-12	2.32398e-15	7.46323e-14	1.17162	1.21811	1.07616	1.17715	3	8	9	10
CPPED1	N	42.8414	31.8903	36.7061	22.2816	4.24554e-07	1.412e-14	1.14412e-21	1.14865e-13	1.17133	1.33497	1.26828	1.06815	5	14	16	17
UBE2V2	N	42.8047	NA	NA	NA	1.80058e-06	NA	NA	NA	1.17001	NA	NA	NA	2	NA	NA	NA
EXOSC10	N	42.768	63.6673	62.4973	56.3057	1.51063e-05	2.2025e-19	5.4814e-26	5.43263e-17	1.16971	1.50352	1.38492	1.27384	1	40	39	37
SRRT	Y	42.7313	90.0499	46.5231	58.3779	8.85464e-07	4.90082e-22	1.67181e-23	1.19732e-16	1.16943	1.65633	1.31447	1.28231	3	25	24	21
PFAS	N	42.6946	62.8286	81.3132	91.5107	3.25931e-07	2.23231e-18	5.25745e-29	1.73296e-16	1.16886	1.49941	1.48049	1.45302	10	20	29	9
OTUB1	N	42.6579	16.7498	31.4316	15.3966	3.82585e-07	2.85392e-13	2.34579e-21	3.24405e-13	1.16879	1.22246	1.24051	0.996356	6	27	31	33
ARHGAP18	N	42.6211	66.6818	25.3821	75.2451	1.82651e-06	4.49595e-17	2.45078e-17	7.96298e-14	1.16851	1.51795	1.20637	1.35312	2	8	5	4
MRE11	N	42.5844	83.2502	32.0129	65.508	5.76529e-07	3.09919e-20	3.38277e-21	2.00638e-16	1.16832	1.60335	1.24483	1.30904	4	17	20	13
AP3B1	N	42.5477	65.4805	77.0291	73.262	8.85464e-07	2.39962e-18	6.55744e-28	4.85794e-17	1.16828	1.51192	1.45408	1.34429	3	17	22	23
CAPN5	N	42.511	NA	52.0775	16.221	3.30547e-07	NA	7.37272e-21	1.49036e-07	1.16807	NA	1.34022	1.00771	11	NA	5	1
EPHX1	N	42.4743	28.3545	88.3746	74.3761	3.47475e-07	1.71698e-11	1.01185e-30	7.66236e-18	1.16789	1.31114	1.52879	1.34928	13	1	39	30
CTBP1	N	42.4376	82.4796	40.8611	82.91	8.95565e-07	2.8446e-19	2.72729e-22	4.26951e-17	1.16778	1.59822	1.28899	1.38984	3	11	16	13
AIFM2	N	42.4009	14.6646	91.0226	76.8494	8.93565e-07	4.10189e-11	2.67992e-26	6.3374e-13	1.16773	1.202	1.55398	1.35993	3	4	4	2
NT5E	N	42.3642	66.4551	54.6179	80.0134	8.91287e-07	1.90909e-19	6.34304e-25	1.0445e-17	1.16744	1.5168	1.35175	1.37469	3	34	42	25
GCN1	N	42.3275	97.8694	93.7137	93.7834	9.71194e-07	6.48392e-30	1.51121e-32	5.07143e-19	1.16704	1.80951	1.58401	1.47845	49	148	167	134
IDH3B	N	42.2907	10.3581	9.30032	58.5784	3.37471e-07	7.8404e-12	3.33825e-16	5.80385e-17	1.16697	1.14309	1.05839	1.28333	9	27	54	46
TUBAL3	N	42.254	8.36355	1.33477	19.4742	1.89371e-06	1.03382e-09	1.13089e-05	1.45105e-08	1.16675	1.10998	0.751012	1.04164	2	4	1	5
UBASH3B	N	42.2173	55.5077	75.0269	NA	3.77661e-07	6.01081e-17	4.12584e-23	NA	1.16669	1.46475	1.44259	NA	15	13	4	NA
ATP13A1	N	42.1806	52.1985	69.0635	49.2424	4.46582e-07	2.22332e-17	5.76522e-27	1.3995e-15	1.16626	1.44689	1.41459	1.23987	20	21	40	12
ARHGAP35	N	42.1439	55.2811	48.0947	NA	1.6357e-05	1.24882e-16	8.46441e-20	NA	1.1662	1.46404	1.3214	NA	1	11	4	NA
HECTD1	N	42.1072	73.9347	57.5242	37.3217	4.11699e-07	1.53522e-19	3.60556e-25	8.30313e-15	1.16529	1.55147	1.36332	1.1842	6	21	28	16
TMED4	N	42.0705	70.6029	65.1668	6.90731	6.1277e-07	3.42795e-19	2.59733e-25	9.60898e-08	1.16518	1.53501	1.39656	0.834825	4	21	13	16
PRMT1	Y	42.0338	28.9891	83.0571	43.4938	4.24554e-07	5.00318e-16	1.76227e-29	4.68032e-16	1.16511	1.31503	1.49028	1.213	18	63	51	41
SLC38A1	N	41.9971	38.8033	78.7513	40.7086	1.65526e-05	4.75964e-14	9.84825e-24	1.54054e-12	1.16496	1.37921	1.4648	1.19949	1	4	4	5
EGFR	N	41.9604	94.1296	69.3434	49.131	3.57975e-07	4.34722e-28	5.11064e-27	9.96935e-17	1.16478	1.71013	1.41558	1.23943	10	199	45	34
APIP	N	41.9236	10.9701	11.4316	22.7941	9.38664e-07	3.33997e-10	2.10782e-10	1.4747e-10	1.16456	1.14865	1.08833	1.07328	3	3	1	7
ARFGEF1	N	41.8869	78.8305	61.4855	92.0009	4.14806e-07	4.15388e-21	6.88211e-26	8.45746e-19	1.16453	1.57617	1.37958	1.45806	6	44	72	35
CSNK2A1	Y	41.8502	24.184	27.6857	52.0053	1.99887e-06	4.08593e-14	3.65705e-20	9.94745e-17	1.16446	1.28433	1.22021	1.25449	2	20	15	30
PYCR3	N	41.8135	5.12239	15.6082	25.4234	1.68955e-05	1.56439e-08	2.5842e-13	9.46101e-11	1.16325	1.03276	1.13281	1.10005	1	3	2	4
H1F0	N	41.7768	75.4986	57.7395	21.7246	1.7108e-05	1.27585e-19	3.84243e-25	1.08922e-13	1.16242	1.55947	1.36419	1.062	1	20	26	18
CRYZL1	N	41.7401	79.8277	NA	37.6114	2.0583e-06	8.57446e-16	NA	1.32534e-10	1.16187	1.58108	NA	1.18501	2	1	NA	2
ARHGEF16	N	41.7034	61.5367	75.7158	82.8654	3.73412e-07	7.8245e-18	3.44793e-23	8.6739e-17	1.16183	1.4919	1.44599	1.38975	9	16	4	14
COX20	N	41.6667	18.223	23.2293	34.5811	1.70096e-05	9.7531e-12	1.53719e-16	4.09943e-09	1.16156	1.23852	1.19367	1.1687	1	5	4	3
ANXA3	N	41.63	20.3083	4.52099	65.5971	3.77661e-07	1.39159e-14	1.78368e-13	9.59507e-18	1.16131	1.25748	0.952561	1.31031	9	51	59	88
PPP4C	N	41.5932	30.825	41.6577	81.6622	1.71605e-05	1.25912e-14	2.7801e-22	3.78852e-16	1.16117	1.32762	1.29182	1.38342	1	16	15	16
EPS8	N	41.5565	28.1505	36.8999	70.0535	4.44059e-07	9.96154e-13	2.87936e-22	5.58332e-16	1.16095	1.30867	1.26986	1.32904	6	3	32	10
WDR13	N	41.5198	NA	41.3132	NA	1.7375e-05	NA	5.73435e-19	NA	1.16092	NA	1.29002	NA	1	NA	4	NA
ARMC1	N	41.4831	28.1732	20.2583	23.262	1.74635e-05	7.23991e-14	6.65394e-19	1.28573e-13	1.1608	1.30875	1.17003	1.07936	1	12	18	18
ACSL5	N	41.4464	NA	58.3208	NA	1.02276e-06	NA	1.36704e-21	NA	1.16046	NA	1.36663	NA	3	NA	5	NA
EEF1A2	N	41.4097	58.2049	86.6308	78.7656	3.85752e-07	2.65768e-19	2.68456e-30	7.66236e-18	1.16044	1.47714	1.51365	1.3686	10	56	82	38
CTNNA1	Y	41.373	94.9003	50.226	89.0597	8.04162e-07	1.00489e-27	2.79235e-24	1.43474e-18	1.1599	1.72184	1.33189	1.43359	36	161	142	139
TSFM	N	41.3363	11.1287	14.0151	12.344	5.42369e-07	4.57003e-12	7.48973e-18	6.14768e-12	1.15928	1.14963	1.11942	0.950593	5	31	37	28
PMPCB	N	41.2996	61.8087	24.2411	97.6159	4.69358e-07	1.26707e-17	3.49811e-20	3.82204e-19	1.15919	1.49335	1.19983	1.57028	6	14	38	26
AK1	N	41.2628	4.21578	13.4338	7.30838	4.1618e-07	8.77836e-09	2.44317e-17	2.56864e-11	1.15916	1.00528	1.11256	0.847565	12	11	19	57
UBR4	N	41.2261	74.9093	68.0732	66.9786	8.84296e-07	1.90056e-22	7.07637e-27	6.72372e-18	1.15914	1.5567	1.41053	1.316	39	113	115	128
CD44	Y	41.1894	59.3382	44.2626	13.4581	2.17836e-06	7.69001e-18	1.43446e-21	2.28166e-11	1.15914	1.48192	1.30471	0.96915	2	18	9	9
MAPK13	N	41.1527	22.2801	50.7212	24.7772	5.39685e-07	2.08059e-13	3.86592e-20	2.29736e-12	1.15903	1.27134	1.33428	1.09416	5	14	4	7
FKBP3	N	41.116	28.5585	20.9473	7.17469	7.05083e-07	1.07037e-14	1.9718e-19	1.97186e-11	1.1584	1.31242	1.17501	0.843929	4	21	34	37
PKP2	N	41.0793	61.0834	97.4812	82.7094	1.06173e-06	3.67993e-19	4.08085e-22	7.28673e-17	1.15837	1.49012	1.67331	1.38929	3	42	1	17
IDE	N	41.0426	76.5866	91.3886	72.0365	4.49393e-07	6.87126e-20	1.413e-31	2.48149e-17	1.15811	1.56517	1.55737	1.33876	15	22	31	35
ALCAM	N	41.0059	NA	47.8149	92.5579	4.37172e-07	NA	7.3391e-24	9.07089e-19	1.15782	NA	1.31964	1.46304	7	NA	36	30
AVL9	Y	40.9692	87.7153	35.7804	75.8021	2.26333e-06	9.58494e-19	1.94083e-21	1.36883e-16	1.15762	1.6353	1.26339	1.35563	2	4	15	15
UBE2N	Y	40.9325	11.3781	2.82024	1.49287	1.82199e-05	6.61433e-12	1.31186e-11	6.93528e-07	1.15721	1.15336	0.879275	0.577066	1	24	25	29
COPB1	N	40.8957	92.2937	84.8654	94.8084	1.15465e-06	8.74937e-27	7.83604e-30	6.45665e-19	1.15686	1.68387	1.50173	1.50125	48	167	148	152
CARS2	N	40.859	37.67	22.7126	60.205	1.85263e-05	3.15023e-14	2.48159e-19	3.1733e-16	1.15673	1.37144	1.18881	1.28954	1	7	16	17
PPCS	N	40.8223	90.6618	85.9203	NA	1.10242e-06	2.30123e-20	2.23346e-26	NA	1.1562	1.66307	1.50891	NA	3	10	6	NA
COX7C	N	40.7856	28.6265	18.9882	14.8841	2.32579e-06	6.78342e-13	6.5748e-14	8.20857e-08	1.15569	1.31254	1.16103	0.989807	2	4	2	1
NSUN2	N	40.7489	59.3155	75.8235	59.1132	1.11272e-06	1.03545e-20	4.29924e-28	2.20248e-17	1.15531	1.48173	1.44695	1.28568	3	114	84	109
ATP2B1	N	40.7122	59.9955	59.8493	13.9037	5.82841e-07	3.6465e-18	6.77397e-25	3.0654e-09	1.15517	1.48511	1.3727	0.977347	5	21	16	4
NUDCD1	N	40.6755	74.4107	60.366	97.9724	7.5719e-07	1.18535e-19	1.2073e-23	1.84372e-16	1.15508	1.55378	1.37496	1.59089	4	22	9	16
RPL7	N	40.6388	38.1006	83.8751	47.4376	4.9516e-07	7.39036e-17	1.46016e-29	2.83863e-16	1.15506	1.37493	1.49524	1.23266	16	47	33	43
RAE1	N	40.6021	37.4887	43.2508	35.1159	2.34678e-06	1.61606e-16	1.06005e-22	1.07942e-14	1.15502	1.3705	1.29967	1.17134	2	38	17	15
ARFGEF3	N	40.5653	77.3572	NA	68.8057	1.94317e-05	1.78064e-18	NA	9.0813e-12	1.15477	1.5688	NA	1.32271	1	10	NA	2
LANCL1	N	40.5286	24.524	14.3811	15.5526	7.50525e-07	9.86642e-13	2.55427e-16	2.29627e-08	1.15469	1.28618	1.12298	0.998058	4	7	8	7
GLOD4	Y	40.4919	5.62103	9.83854	18.115	5.01986e-07	6.61631e-08	1.98455e-16	4.72835e-14	1.15463	1.04908	1.0669	1.02663	16	1	45	50
IMPA1	N	40.4552	22.4161	28.0947	31.4617	4.37172e-07	3.96222e-14	9.86106e-21	4.92741e-15	1.15462	1.27198	1.22332	1.14881	10	25	25	31
KARS	N	40.4185	62.6473	65.5759	95.1649	5.63134e-07	2.62501e-21	1.78888e-26	3.05524e-19	1.154	1.49817	1.39824	1.50746	20	127	101	89
MVP	N	40.3818	81.6183	82.0883	65.9537	5.20601e-07	5.28875e-24	3.81181e-29	1.55651e-17	1.15384	1.59184	1.48503	1.31198	17	151	216	140
ME2	N	40.3451	54.6011	70.7427	50.5125	1.15594e-06	2.73938e-17	2.9089e-27	2.0702e-15	1.15372	1.45945	1.42319	1.24592	3	17	47	15
GYS1	N	40.3084	79.3291	62.4543	68.516	7.73398e-07	3.37176e-21	1.2247e-25	4.04627e-17	1.15347	1.57853	1.38448	1.32142	4	45	22	24
JUP	N	40.2717	44.4243	59.2465	55.615	5.55618e-07	5.69216e-18	1.4562e-25	1.7346e-16	1.15344	1.40581	1.37007	1.27131	19	64	58	61
CRYZ	N	40.2349	21.2149	38.1485	84.7148	4.83622e-07	2.07696e-14	4.34963e-20	6.54301e-17	1.15314	1.26317	1.27592	1.40261	7	40	7	12
ASRGL1	N	40.1982	NA	NA	NA	1.95039e-05	NA	NA	NA	1.15304	NA	NA	NA	1	NA	NA	NA
IDH3A	Y	40.1615	48.3908	20.8611	67.5579	4.73816e-07	1.48451e-15	2.77317e-19	6.05482e-17	1.15296	1.42799	1.1748	1.31743	13	9	24	16
HSPA4L	N	40.1248	78.3772	93.8644	93.7611	4.49393e-07	1.12283e-20	1.43754e-32	6.46183e-19	1.15285	1.57369	1.58687	1.4784	10	34	30	30
AS3MT	N	40.0881	69.8323	99.5048	94.4296	1.97407e-05	5.52323e-15	2.07638e-30	5.53754e-13	1.15268	1.5324	2.01386	1.494	1	1	1	2
PLXNB2	N	40.0514	63.9846	51.4532	61.6087	7.82002e-07	2.04257e-19	2.02985e-24	2.15143e-17	1.15248	1.5049	1.33754	1.2958	4	40	33	32
AP2A1	N	40.0147	64.7325	70.915	83.4447	4.79808e-07	9.57562e-20	3.01265e-27	2.74276e-18	1.15236	1.50812	1.42416	1.39415	13	48	36	45
ATP2A3	Y	39.978	NA	NA	NA	7.43939e-07	NA	NA	NA	1.15214	NA	NA	NA	28	NA	NA	NA
TRAP1	N	39.9413	83.9529	87.7933	79.5232	5.58811e-07	9.28041e-22	1.34168e-30	3.81272e-18	1.15161	1.60706	1.52397	1.37186	18	43	123	64
NUP107	N	39.9046	81.709	84.3488	67.0232	2.54084e-06	1.71115e-21	1.30953e-29	2.89348e-17	1.1514	1.59241	1.49847	1.3162	2	45	30	42
MGST3	N	39.8678	92.7697	98.8375	90.0178	2.54772e-06	3.7679e-22	3.98164e-40	7.68883e-16	1.15135	1.68846	1.79834	1.4393	2	18	17	17
PRSS1	N	39.8311	NA	NA	NA	1.21385e-06	NA	NA	NA	1.15131	NA	NA	NA	3	NA	NA	NA
LO000005.1	N	39.7944	18.1097	21.7869	85.0936	2.08524e-05	3.49306e-12	1.5266e-17	2.39144e-16	1.15127	1.23745	1.18151	1.40515	1	9	7	8
RAB21	Y	39.7577	34.8595	4.7578	21.4349	4.98794e-07	4.08993e-15	1.89162e-12	1.14649e-13	1.1509	1.3537	0.962371	1.06028	7	16	8	15
MYOM1	N	39.721	19.8323	70.1399	NA	2.05506e-05	4.52606e-12	7.96476e-20	NA	1.15076	1.2533	1.41962	NA	1	6	2	NA
SORD	N	39.6843	23.7307	54.2304	37.5223	8.21905e-07	7.60116e-14	1.13682e-24	5.32561e-15	1.15039	1.28105	1.34992	1.18467	4	17	25	22
LIG1	N	39.6476	79.4198	47.535	NA	2.19792e-05	9.58216e-16	1.6452e-14	NA	1.15036	1.57891	1.31874	NA	1	1	1	NA
CASP3	N	39.6109	10.2221	7.10441	16.0873	1.25766e-06	3.21133e-10	5.16285e-13	7.56355e-12	1.15018	1.14182	1.02512	1.00703	3	5	5	10
VCL	N	39.5742	87.5793	56.7492	80.8601	9.65456e-07	1.1524e-26	5.14771e-25	8.5609e-18	1.15015	1.6347	1.35992	1.37996	36	246	243	288
FBXO7	N	39.5374	19.7643	20.6028	62.5223	2.06837e-05	8.11799e-12	1.7723e-16	1.83101e-13	1.14981	1.25241	1.17305	1.2989	1	3	5	3
SYNCRIP	N	39.5007	69.6736	41.5931	85.5615	4.9516e-07	2.6615e-21	4.74352e-23	1.2416e-18	1.14942	1.53176	1.2915	1.40851	8	87	82	82
ARHGEF2	N	39.464	83.4316	63.0786	60.9848	2.62944e-06	1.35796e-19	5.08907e-26	3.06282e-17	1.14937	1.60413	1.38735	1.29306	2	12	32	41
LARS	N	39.4273	80.893	84.7147	76.9608	1.23113e-06	3.70287e-23	7.58586e-30	3.78438e-18	1.14927	1.58755	1.50041	1.3604	45	112	104	106
DHRS7B	Y	39.3906	94.0617	79.6771	NA	2.6833e-06	5.10003e-18	6.98383e-23	NA	1.14892	1.70899	1.4697	NA	2	1	3	NA
ITPA	N	39.3539	2.40254	13.1539	3.18627	6.53914e-07	6.86013e-08	4.58159e-17	9.21212e-08	1.14854	0.936944	1.11033	0.691187	5	12	15	14
DICER1	N	39.3172	89.8912	64.9085	41.0428	8.51386e-07	3.56453e-20	1.22049e-25	3.86427e-12	1.14786	1.65352	1.39579	1.20131	4	10	16	4
ALDH18A1	N	39.2805	78.7171	86.028	93.7166	6.09907e-07	3.06433e-21	3.9281e-30	8.45746e-19	1.14783	1.57545	1.50929	1.47792	19	48	58	44
AHCYL1	N	39.2438	53.6038	58.2131	80.2807	2.1348e-05	1.98919e-16	1.16191e-22	1.03352e-14	1.14771	1.45368	1.36625	1.37558	1	11	7	4
COQ8B	Y	39.207	57.5023	NA	NA	2.15515e-05	2.96304e-16	NA	NA	1.14769	1.4743	NA	NA	1	8	NA	NA
ARMT1	N	39.1703	43.359	61.3994	93.8503	5.81674e-07	2.62127e-16	1.87087e-20	5.35437e-14	1.14761	1.40146	1.37933	1.48087	6	19	3	3
MDH1	N	39.1336	39.7325	19.3326	79.3004	7.88028e-07	8.62671e-18	3.45003e-19	2.74276e-18	1.14758	1.38422	1.16387	1.3712	27	77	62	94
CEACAM5	N	39.0969	NA	NA	11.8316	5.17033e-07	NA	NA	2.7177e-09	1.14721	NA	NA	0.940549	8	NA	NA	5
PDCD6	N	39.0602	0.974615	2.86329	2.51783	1.41342e-06	3.528e-06	2.46382e-11	6.87971e-08	1.14715	0.779589	0.881311	0.652312	3	22	14	27
DIP2B	N	39.0235	86.3781	76.8568	56.4394	5.42936e-07	8.92918e-22	5.08388e-28	8.96813e-16	1.14692	1.62582	1.45343	1.27453	7	33	25	14
PSMD12	N	38.9868	52.6745	40.5813	83.9127	5.19367e-07	2.77975e-19	6.39624e-23	2.53386e-18	1.1466	1.44899	1.2872	1.39752	8	80	80	79
PRKAG1	Y	38.9501	42.8604	37.9763	31.5062	6.89984e-07	9.43257e-17	4.29211e-22	2.93272e-14	1.1465	1.3988	1.27461	1.14915	5	28	20	17
SURF4	N	38.9134	39.4832	57.718	50.4234	5.12852e-07	1.51489e-16	9.13855e-25	5.11387e-15	1.14628	1.3827	1.36414	1.24574	10	31	18	13
ASNS	Y	38.8767	83.8622	93.929	83.5116	5.65608e-07	1.69051e-23	1.01108e-32	1.6282e-18	1.14611	1.60648	1.5873	1.39525	15	107	118	75
CLK3	N	38.8399	30.893	NA	67.1346	2.17432e-05	1.15023e-12	NA	3.14132e-12	1.14603	1.32782	NA	1.31648	1	2	NA	2
PHB2	N	38.8032	97.4161	82.7772	77.6292	5.55721e-07	4.37405e-25	2.03613e-29	3.7671e-17	1.14578	1.79319	1.48864	1.36296	7	24	43	29
UBE2I	N	38.7665	19.583	33.563	5.63725	6.97389e-07	4.06192e-13	2.57471e-20	2.17433e-10	1.1456	1.25058	1.2516	0.794017	5	15	10	26
PCYOX1	N	38.7298	78.0598	61.0764	55.1025	2.81996e-06	1.48921e-20	1.07096e-25	1.20445e-16	1.14547	1.57203	1.3777	1.26904	2	32	32	43
EXOSC8	N	38.6931	16.4551	NA	NA	2.23146e-05	6.51095e-12	NA	NA	1.14538	1.22093	NA	NA	1	9	NA	NA
DPP7	N	38.6564	68.5177	48.3315	72.5045	2.25578e-05	1.15072e-16	2.22167e-20	4.94559e-11	1.14514	1.52576	1.32212	1.34115	1	4	5	1
GPRC5C	N	38.6197	NA	NA	NA	2.21748e-05	NA	NA	NA	1.14491	NA	NA	NA	1	NA	NA	NA
PCK2	N	38.583	63.418	59.0097	56.6622	5.63644e-07	8.62562e-19	2.0289e-25	1.42357e-16	1.1449	1.50205	1.36957	1.2754	7	26	31	28
THUMPD1	N	38.5463	24.592	17.0075	62.4554	2.87081e-06	1.11512e-13	3.52545e-18	1.41275e-15	1.14487	1.28682	1.14634	1.29855	2	14	17	13
IK	N	38.5095	62.3073	NA	72.705	2.26931e-05	1.69755e-15	NA	4.99699e-14	1.1448	1.49591	NA	1.34182	1	2	NA	4
RNASEH2A	N	38.4728	17.4751	NA	39.6168	2.87081e-06	4.43322e-12	NA	8.78393e-15	1.14462	1.23048	NA	1.19399	2	9	NA	12
BLMH	N	38.4361	21.0789	36.62	61.8538	5.32531e-07	1.21297e-13	9.57093e-21	1.59614e-16	1.14461	1.26203	1.26771	1.29649	9	19	10	18
UBE2K	Y	38.3994	44.107	19.9139	15.9537	5.73659e-07	8.42479e-15	9.90082e-19	4.84335e-12	1.144	1.40403	1.16778	1.00417	7	7	16	12
CNOT1	N	38.3627	79.0118	80.6889	83.9349	8.72083e-07	2.84035e-22	4.44859e-29	2.1463e-18	1.14336	1.57673	1.47674	1.39753	28	84	80	64
COX4I1	N	38.326	64.6872	88.7836	77.4287	9.35759e-07	1.79276e-17	1.7033e-28	3.70431e-15	1.14295	1.50779	1.53075	1.36198	4	11	9	7
PRKAR2A	N	38.2893	21.5775	35.3498	71.4795	5.50898e-07	7.56428e-15	4.69229e-22	8.18068e-18	1.14294	1.26538	1.26117	1.33647	9	56	45	48
CPSF4	Y	38.2526	NA	NA	NA	2.31088e-05	NA	NA	NA	1.14264	NA	NA	NA	1	NA	NA	NA
CAT	N	38.2159	26.9039	16.2756	34.2692	9.60221e-07	5.5684e-15	2.38084e-18	3.7721e-16	1.14223	1.30047	1.14016	1.16712	4	34	27	39
PRKCD	N	38.1791	42.4071	90.7643	86.3636	1.48385e-06	1.71471e-15	3.24619e-31	2.35795e-18	1.14199	1.39612	1.55214	1.41359	3	12	24	28
PTPA	N	38.1424	20.8069	11.6039	77.1613	6.53914e-07	4.7687e-14	6.9064e-17	7.92534e-18	1.14118	1.26049	1.09006	1.36102	6	29	24	33
GNPDA1	N	38.1057	8.49955	36.6631	13.8369	7.59121e-07	4.26171e-11	3.37777e-22	2.85747e-12	1.14118	1.11223	1.26794	0.975001	5	21	31	21
FERMT1	N	38.069	49.66	59.4187	43.7166	9.84418e-07	2.57235e-17	8.42596e-23	2.20906e-12	1.141	1.43573	1.37091	1.21431	4	24	7	4
PGM2	N	38.0323	61.922	82.3897	81.7068	9.70801e-07	3.51717e-20	2.39191e-29	2.35227e-18	1.14083	1.49352	1.48665	1.38355	4	76	44	66
ILVBL	N	37.9956	32.2529	70.2476	77.7852	6.14383e-07	3.33163e-13	1.45616e-26	4.82337e-17	1.14028	1.33686	1.41989	1.3635	7	3	18	16
ABHD12	Y	37.9589	35.6074	74.1658	71.1898	3.1683e-06	1.46467e-13	8.08464e-27	7.1121e-17	1.14024	1.35783	1.43911	1.33549	2	3	14	13
DCTD	N	37.9222	40.6618	49.3003	20.8111	2.40452e-05	7.93391e-15	3.15098e-22	3.44341e-12	1.13981	1.38846	1.32713	1.05555	1	9	9	10
NNMT	N	37.8855	5.66636	0.88267	NA	6.37307e-07	9.53935e-10	1.19015e-06	NA	1.13932	1.05017	0.677398	NA	14	15	6	NA
TMED2	N	37.8488	64.2792	60.9688	45.566	1.57151e-06	5.09198e-19	3.31834e-25	3.40002e-15	1.13929	1.50631	1.37735	1.22357	3	29	18	15
SMC5	N	37.812	85.3581	28.9774	44.2513	3.21378e-06	1.88899e-18	7.93443e-13	7.32444e-10	1.13883	1.61609	1.22828	1.21703	2	5	1	1
COPS6	N	37.7753	22.0762	51.1302	33.1996	2.4774e-05	1.81742e-13	9.48178e-24	2.28905e-14	1.13875	1.26992	1.33627	1.16047	1	15	16	10
SDR16C5	N	37.7386	NA	NA	NA	6.01374e-07	NA	NA	NA	1.13851	NA	NA	NA	11	NA	NA	NA
EIF4G3	N	37.7019	79.2838	49.0205	77.139	2.47857e-05	2.6633e-20	1.96428e-23	8.23415e-18	1.13833	1.57833	1.32593	1.36097	1	24	16	32
KPNA6	N	37.6652	58.1596	50.3767	87.6783	3.20428e-06	1.24194e-15	3.29239e-21	2.32196e-15	1.13833	1.47697	1.33258	1.42199	2	3	6	8
PPIL2	N	37.6285	81.5277	56.2971	78.9661	2.48724e-05	6.03591e-16	6.80129e-20	3.7863e-13	1.13824	1.59105	1.35707	1.36967	1	1	3	3
SUMO1	N	37.5918	85.0635	NA	NA	3.23591e-06	2.30742e-16	NA	NA	1.13801	1.61393	NA	NA	2	1	NA	NA
GBE1	N	37.5551	71.8042	95.0269	80.3253	3.3027e-06	1.42906e-18	1.01108e-32	1.62453e-17	1.13728	1.54008	1.60583	1.37595	2	14	19	20
AP3S1	N	37.5184	37.262	46.9752	37.6337	2.50099e-05	3.45677e-15	6.43977e-22	3.40606e-14	1.13712	1.36849	1.31694	1.18502	1	14	9	13
SYAP1	N	37.4816	16.5231	25.1668	8.4893	2.53673e-05	4.48279e-12	3.16339e-20	8.15534e-12	1.13707	1.22121	1.20538	0.874756	1	10	26	32
XPO7	N	37.4449	91.0471	95.8235	95.3431	6.37284e-07	1.48997e-22	7.91623e-34	1.27075e-18	1.13653	1.66524	1.62255	1.51074	12	31	29	31
PFKL	N	37.4082	78.6945	83.0355	59.8039	1.0725e-06	2.84061e-21	1.81221e-29	2.20248e-17	1.13573	1.5754	1.49027	1.288	4	49	44	45
PRPF4	N	37.3715	47.6201	85.4898	70.3654	3.40358e-06	1.98026e-17	9.64186e-30	1.76633e-17	1.13549	1.42282	1.50665	1.33069	2	33	24	24
CYB5R1	N	37.3348	18.835	25.8558	18.5829	6.83455e-07	9.07218e-12	2.52844e-19	1.40872e-11	1.13538	1.24335	1.20872	1.03168	7	4	11	8
RTCA	N	37.2981	25.612	46.2002	92.7362	6.59267e-07	8.19709e-14	4.1591e-20	1.08583e-17	1.13441	1.29415	1.31313	1.4651	8	14	5	13
PARG	N	37.2614	30.3717	43.0786	13.7478	2.60832e-05	1.27238e-12	9.70852e-20	1.44039e-07	1.13423	1.32533	1.29864	0.973825	1	2	5	2
DNMT1	N	37.2247	92.9057	97.0506	55.6595	6.60978e-07	6.29937e-21	4.66319e-33	1.12295e-16	1.13417	1.69058	1.66042	1.27146	8	10	10	20
MAN2B1	N	37.188	NA	5.79117	NA	3.49729e-06	NA	7.37465e-09	NA	1.13392	NA	0.989518	NA	2	NA	1	NA
SCD	N	37.1512	3.8078	NA	9.09091	2.6498e-05	7.03019e-09	NA	2.42633e-08	1.1337	0.988792	NA	0.887717	1	16	NA	3
SLC7A5	N	37.1145	82.2529	97.2228	76.7825	3.55627e-06	5.73229e-20	3.03047e-32	3.09253e-15	1.13368	1.59634	1.66408	1.35953	2	16	8	7
GLA	N	37.0778	NA	NA	79.3449	3.60715e-06	NA	NA	6.64891e-16	1.13286	NA	NA	1.37131	2	NA	NA	8
ERAP1	N	37.0411	96.4415	84.6717	65.3298	7.14557e-07	1.27859e-24	3.73259e-27	1.39133e-16	1.1327	1.75505	1.50032	1.30819	14	31	8	20
PSMA3	N	37.0044	30.0317	28.8482	27.0722	7.23988e-07	2.3448e-15	6.29297e-21	3.0307e-15	1.13251	1.32287	1.22753	1.11468	14	32	28	42
WDR61	Y	36.9677	40.0952	73.9935	38.057	3.62281e-06	1.27025e-14	5.22444e-27	7.45933e-14	1.13197	1.38561	1.43848	1.18609	2	8	16	10
SEC62	Y	36.931	91.0698	69.5802	46.2344	1.81601e-06	2.68244e-19	1.85268e-21	8.08489e-13	1.13128	1.66535	1.41732	1.22715	3	4	3	5
DHCR7	N	36.8943	73.0281	NA	NA	9.33023e-07	3.2001e-15	NA	NA	1.13067	1.54647	NA	NA	5	1	NA	NA
PIGK	N	36.8576	50.0907	91.8837	68.8948	2.80205e-05	2.02909e-16	3.02667e-27	2.54925e-15	1.13059	1.43795	1.56074	1.32285	1	13	5	10
EDEM3	N	36.8209	NA	NA	48.3066	2.8322e-05	NA	NA	1.56588e-12	1.13054	NA	NA	1.23622	1	NA	NA	3
PLEC	N	36.7841	75.0453	67.2121	32.8877	4.4396e-06	2.68107e-28	8.1471e-26	5.49464e-14	1.13053	1.55716	1.40686	1.159	88	697	730	930
PGM3	Y	36.7474	50.408	69.9892	50.2451	1.20669e-06	6.46814e-18	6.40868e-27	1.84171e-16	1.13031	1.43936	1.41882	1.24507	4	37	26	26
PPL	N	36.7107	72.2575	68.3961	41.9118	7.23988e-07	6.25959e-21	6.8012e-27	3.41634e-16	1.13023	1.54258	1.41158	1.20566	12	62	124	134
NTMT1	N	36.674	NA	NA	51.9162	2.89652e-05	NA	NA	1.84239e-13	1.13022	NA	NA	1.25423	1	NA	NA	5
TRMT6	N	36.6373	50.9293	70.2691	67.7362	1.88207e-06	7.99285e-18	5.23089e-27	4.50893e-16	1.12979	1.44174	1.42008	1.31827	3	33	28	16
PSMD13	N	36.6006	27.7652	11.0872	58.467	8.0552e-07	4.73059e-16	6.29726e-17	1.30107e-17	1.12977	1.30599	1.08406	1.28281	16	74	72	95
LPCAT3	N	36.5639	49.5694	86.2648	88.5918	8.15889e-07	2.24381e-16	1.86531e-27	1.12405e-14	1.12973	1.43542	1.51047	1.42881	6	13	8	4
PRPF31	N	36.5272	59.5195	46.3294	75.6684	3.8422e-06	6.27272e-18	1.89991e-23	1.45082e-17	1.1293	1.48255	1.31386	1.35533	2	19	23	22
CYB5R3	Y	36.4905	29.8051	63.8536	55.2139	7.57508e-07	4.56464e-15	3.16897e-26	4.16578e-17	1.12929	1.3212	1.39047	1.26949	7	25	59	66
PTPN1	N	36.4537	58.3862	68.8913	79.2781	7.20099e-07	1.3785e-19	5.31182e-27	4.08621e-18	1.12896	1.47781	1.41395	1.37109	9	66	64	65
TDRD7	N	36.417	34.6555	NA	86.3414	2.86059e-05	4.73967e-13	NA	7.02202e-15	1.12884	1.35162	NA	1.41334	1	2	NA	5
UFL1	N	36.3803	74.3427	46.7815	69.3405	7.34889e-07	1.87002e-21	8.16321e-24	1.0445e-17	1.12825	1.55341	1.31591	1.32472	11	73	57	56
UQCRFS1	N	36.3436	23.2774	32.5727	45.8779	2.89464e-05	1.93063e-13	3.48164e-20	7.93759e-16	1.12815	1.27884	1.24694	1.22481	1	13	10	17
ASAH1	Y	36.3069	NA	51.6469	26.0918	1.94141e-06	NA	7.02789e-23	4.81674e-12	1.12759	NA	1.33862	1.10553	3	NA	10	6
MYO1E	N	36.2702	80.0544	75.0484	63.4358	8.57277e-07	6.87621e-21	6.26823e-28	1.2296e-17	1.12754	1.5833	1.44269	1.3019	6	34	55	59
KIF1BP	N	36.2335	85.5394	77.9117	84.5588	3.96001e-06	3.30793e-21	2.66993e-28	3.42355e-18	1.12713	1.61797	1.45859	1.4016	2	25	30	24
MYO1B	N	36.1968	95.6029	98.4069	82.7986	7.45052e-07	4.44421e-24	3.23569e-38	4.21332e-18	1.12698	1.73386	1.72887	1.3896	9	30	49	41
VPS36	N	36.1601	54.7824	70.0538	42.8922	2.00761e-06	3.57137e-16	1.60414e-16	1.46279e-13	1.12629	1.4606	1.41914	1.21123	3	9	1	8
STXBP1	N	36.1233	67.2031	NA	38.7255	2.07379e-06	1.26597e-16	NA	1.85093e-14	1.12505	1.51997	NA	1.18947	3	5	NA	12
DNAJB1	N	36.0866	10.1315	15.0054	20.0535	1.0485e-06	6.44687e-12	4.40941e-18	1.48275e-14	1.12459	1.1412	1.12837	1.04794	5	31	33	56
HK2	N	36.0499	69.9683	72.4865	50.1114	9.22611e-07	5.49187e-20	1.96666e-27	7.89783e-17	1.12435	1.53302	1.43183	1.24459	6	39	30	46
CSNK1A1	Y	36.0132	79.8731	95.07	83.5784	3.08671e-05	2.82162e-19	9.77339e-27	3.7849e-17	1.12423	1.58145	1.60662	1.39548	1	13	3	12
PRMT3	N	35.9765	58.0462	91.69	51.8048	8.43151e-07	1.49193e-18	9.21096e-30	4.37096e-15	1.12417	1.47621	1.5592	1.25346	7	33	10	11
VPS26A	N	35.9398	55.2357	64.7793	60.5838	3.18094e-05	1.00848e-18	2.52338e-26	2.44054e-17	1.124	1.46376	1.39543	1.29072	1	46	41	48
VBP1	N	35.9031	24.7733	22.9279	14.7282	2.10949e-06	1.97713e-14	1.11073e-19	3.47334e-13	1.12334	1.28816	1.19098	0.987816	3	25	22	33
TBL1XR1	N	35.8664	51.6772	79.0527	95.7442	4.37691e-06	3.12783e-15	1.21161e-25	3.3836e-17	1.12332	1.44415	1.46671	1.52201	2	5	7	10
MGAT2	N	35.8297	95.0589	90.2476	37.8119	4.25248e-06	1.42e-20	4.78473e-25	7.24321e-14	1.12315	1.72566	1.54809	1.18557	2	5	3	9
OAS3	N	35.793	81.8903	85.7481	68.984	9.27929e-07	5.05628e-18	4.55869e-30	2.82982e-15	1.12308	1.59385	1.50783	1.32309	6	5	49	9
PRMT9	N	35.7562	68.8803	72.7449	NA	3.26405e-05	1.39778e-16	7.50947e-23	NA	1.123	1.52772	1.43371	NA	1	3	4	NA
CDO1	N	35.7195	28.0825	NA	NA	3.18038e-05	2.44843e-12	NA	NA	1.12286	1.30797	NA	NA	1	2	NA	NA
POLR2A	N	35.6828	60.5848	75.8665	65.4857	4.46101e-06	4.27281e-17	3.24811e-26	2.00157e-15	1.12266	1.488	1.44711	1.30888	2	11	10	12
SCYL2	N	35.6461	72.0535	74.4887	86.8984	8.28968e-07	7.6796e-19	2.88114e-26	2.88593e-17	1.12234	1.54123	1.43978	1.41627	8	16	11	14
YIPF5	N	35.6094	22.3935	73.6706	NA	1.09794e-06	3.2079e-12	6.35506e-23	NA	1.12219	1.27194	1.43732	NA	5	4	4	NA
SLC25A13	N	35.5727	66.9084	87.4919	89.2825	8.66085e-07	8.24406e-20	1.45418e-30	1.46592e-18	1.12216	1.51893	1.5218	1.43481	13	43	64	64
PRPF8	Y	35.536	91.9991	95.4144	73.5963	1.82124e-06	8.4234e-27	1.06458e-33	6.68956e-18	1.12198	1.68054	1.61471	1.34554	39	173	140	108
DCAF16	N	35.4993	1.8359	NA	43.4269	3.20008e-05	1.51155e-06	NA	5.58354e-12	1.12193	0.894199	NA	1.21295	1	2	NA	3
GMIP	N	35.4626	19.6963	43.3584	NA	3.25372e-05	5.98166e-12	1.02972e-22	NA	1.12148	1.25161	1.30032	NA	1	5	17	NA
VPS51	Y	35.4258	68.7217	78.1916	58.4893	4.38701e-06	1.0871e-16	1.34334e-23	2.09055e-12	1.12133	1.52654	1.46061	1.28295	2	4	4	3
NOSIP	N	35.3891	18.2004	42.3681	13.369	3.20908e-05	1.00953e-12	2.62767e-18	2.90518e-09	1.12131	1.23829	1.29513	0.967908	1	13	3	3
ECH1	N	35.3524	14.8459	NA	80.9715	1.46317e-06	7.48525e-13	NA	1.1763e-15	1.12118	1.20517	NA	1.38032	4	24	NA	10
SMC1A	N	35.3157	95.3309	87.2336	70.4768	8.29201e-07	1.42094e-24	2.52454e-30	1.7495e-17	1.12117	1.72925	1.51904	1.33105	10	43	31	41
SUCLA2	N	35.279	19.1523	29.085	39.4608	1.11921e-06	2.42229e-12	8.42057e-19	2.40085e-15	1.12104	1.24625	1.22871	1.19285	5	9	7	15
RAB4A	N	35.2423	17.883	9.51561	19.7415	1.47065e-06	1.94243e-12	5.40929e-15	1.71487e-11	1.12063	1.23522	1.06168	1.04352	4	11	9	12
SPR	N	35.2056	1.40526	5.64047	5.459	4.53332e-06	7.75872e-07	3.67524e-14	8.76707e-10	1.12059	0.854043	0.984221	0.78713	2	13	27	21
ELOVL1	N	35.1689	NA	NA	NA	4.53499e-06	NA	NA	NA	1.12059	NA	NA	NA	2	NA	NA	NA
GNS	N	35.1322	23.7534	25.1238	37.4554	2.24473e-06	2.20171e-13	4.2139e-20	3.84628e-15	1.11999	1.28106	1.20503	1.18436	3	12	22	16
PGAM5	N	35.0954	17.1124	19.0097	16.1765	3.29742e-05	1.6381e-11	3.59523e-18	1.19663e-12	1.11973	1.2273	1.16192	1.00765	1	4	12	14
ACTR2	N	35.0587	37.2847	43.5307	47.2371	1.01209e-06	1.23853e-16	2.50743e-23	8.44553e-17	1.11937	1.36881	1.30127	1.23166	6	43	44	56
CDC42BPG	N	35.022	41.7044	40.8827	16.3324	3.34048e-05	5.55073e-16	8.11356e-23	2.24802e-11	1.11927	1.39329	1.289	1.00872	1	17	29	8
TST	N	34.9853	29.5558	15.6728	56.3503	3.35929e-05	1.59425e-12	1.637e-17	6.98681e-12	1.11924	1.31921	1.13306	1.27424	1	2	13	2
PNPT1	N	34.9486	82.4343	78.127	73.5294	8.81165e-07	6.24275e-21	1.88682e-28	1.39482e-17	1.1189	1.59791	1.46041	1.34535	11	28	37	34
MYH14	N	34.9119	76.9039	59.6771	42.3797	9.23213e-07	3.15689e-23	1.43586e-25	3.90741e-16	1.11887	1.56665	1.37188	1.2087	13	143	42	123
LSS	N	34.8752	45.0589	39.8493	57.7094	3.37875e-05	4.03795e-17	5.86224e-22	6.92621e-17	1.11864	1.4095	1.28392	1.27936	1	32	14	28
STT3B	N	34.8385	93.2457	95.1346	76.7602	1.1826e-06	3.50578e-23	3.79635e-33	7.47582e-18	1.11855	1.6955	1.60866	1.35952	5	30	24	27
ACP6	N	34.8018	41.2965	37.718	90.5526	3.37469e-05	2.63592e-14	2.25564e-20	3.46003e-17	1.11841	1.3914	1.27318	1.44461	1	5	8	12
SCAMP4	N	34.7651	NA	99.4618	NA	4.73569e-06	NA	7.58586e-30	NA	1.11835	NA	1.99104	NA	2	NA	1	NA
ATP9A	N	34.7283	20.0816	85.296	32.3084	9.02078e-07	1.64067e-11	1.53376e-28	4.89195e-12	1.11809	1.25579	1.50376	1.1547	8	2	12	5
U2SURP	N	34.6916	89.3472	68.5899	59.5811	4.71472e-06	8.82658e-22	3.63296e-26	1.81648e-16	1.11791	1.6503	1.4126	1.28732	2	23	16	19
ANXA1	Y	34.6549	6.21034	2.08827	25.2451	9.22697e-07	1.58243e-12	9.92586e-11	1.97291e-14	1.11738	1.06493	0.838576	1.09775	8	194	221	396
NCAPD2	N	34.6182	83.7262	80.1292	57.9991	9.66574e-07	4.90251e-22	9.20403e-29	6.58768e-17	1.11716	1.60566	1.47255	1.28094	7	52	29	38
TPP1	N	34.5815	36.0834	90.4413	73.1506	3.46549e-05	9.06004e-14	4.23625e-29	6.44052e-14	1.11699	1.36065	1.54974	1.3439	1	5	9	4
TP53I3	N	34.5448	36.1741	39.3757	19.0508	3.43205e-05	3.0262e-12	3.56167e-21	3.12364e-11	1.11671	1.36146	1.28155	1.03719	1	1	10	7
PLCH1	N	34.5081	NA	NA	NA	3.43596e-05	NA	NA	NA	1.11664	NA	NA	NA	1	NA	NA	NA
PES1	N	34.4714	39.0299	78.7729	76.582	1.07243e-06	3.30602e-16	1.79e-28	1.98874e-17	1.11634	1.38055	1.46494	1.35876	6	24	28	20
TMED10	N	34.4347	37.194	61.9376	27.4064	9.36708e-07	7.13387e-17	7.0862e-26	8.00021e-15	1.11628	1.36835	1.38213	1.11731	8	52	36	37
CASK	N	34.3979	69.3336	69.9247	82.3975	3.53926e-05	2.72171e-17	4.23892e-27	2.17604e-18	1.11551	1.52966	1.41874	1.38754	1	8	43	45
DDAH2	N	34.3612	29.3064	42.9279	19.5187	5.0277e-06	7.23074e-13	2.19439e-18	4.11492e-13	1.11474	1.31686	1.29814	1.0419	2	3	3	23
PYGB	N	34.3245	54.4651	81.4639	56.6845	1.99013e-06	1.70014e-20	4.6066e-29	5.2003e-17	1.11467	1.45888	1.48142	1.27546	37	132	200	189
ADAM9	Y	34.2878	77.1306	61.8515	NA	2.50226e-06	1.6113e-17	2.13821e-21	NA	1.11459	1.56758	1.38177	NA	3	5	4	NA
IL16	N	34.2511	37.0127	NA	NA	2.49893e-06	7.68556e-14	NA	NA	1.11458	1.36722	NA	NA	3	4	NA	NA
MCCC1	N	34.2144	46.6682	73.3262	93.6943	1.49216e-06	1.43334e-18	1.2806e-27	8.45746e-19	1.11417	1.41792	1.43633	1.47785	26	78	174	113
PTCD3	N	34.1777	77.4705	69.451	95.1872	2.50954e-06	2.72899e-19	3.28473e-26	3.89517e-18	1.11376	1.56927	1.41662	1.50762	3	15	15	16
DPP9	N	34.141	93.2004	96.8138	81.5954	1.67305e-06	9.35026e-23	6.06986e-35	1.34882e-14	1.11374	1.69484	1.65436	1.38321	4	23	26	5
ORC4	N	34.1043	66.9311	68.5253	95.8333	1.07243e-06	6.20324e-17	5.02986e-24	2.40971e-18	1.11368	1.51914	1.41208	1.52404	7	7	7	13
PDS5B	N	34.0675	94.6736	92.1636	90.2629	9.89026e-07	6.11001e-25	8.3114e-31	9.63011e-19	1.11329	1.71814	1.56264	1.4421	8	59	14	54
MERTK	N	34.0308	NA	3.85361	2.6738	3.65896e-05	NA	2.42633e-10	2.74786e-05	1.11316	NA	0.934157	0.66094	1	NA	3	2
HTT	N	33.9941	81.0063	87.3412	78.5428	1.72328e-06	5.24064e-22	1.93049e-30	4.58631e-18	1.1124	1.58792	1.51977	1.36713	4	64	43	81
EWSR1	N	33.9574	18.1777	9.77395	15.1738	5.2188e-06	1.27356e-12	4.89325e-16	3.77622e-13	1.11237	1.23799	1.06623	0.992776	2	12	18	25
NDUFS2	N	33.9207	22.7788	51.0441	87.656	1.00697e-06	1.66603e-14	1.89449e-24	1.46592e-18	1.11163	1.2756	1.33568	1.42196	10	34	52	38
NFKB1	N	33.884	60.4941	15.6943	57.5089	3.73485e-05	1.12788e-16	4.22017e-15	8.94558e-12	1.11159	1.48771	1.13328	1.27856	1	9	4	2
PAAF1	N	33.8473	72.4615	NA	55.3253	3.71583e-05	4.52669e-17	NA	4.47798e-13	1.11152	1.54343	NA	1.27019	1	5	NA	5
C1orf27	N	33.8106	11.0607	4.49946	20.1649	3.85453e-05	3.19671e-10	1.88857e-11	4.77522e-12	1.11025	1.14955	0.952334	1.04899	1	3	5	8
G3BP1	N	33.7739	44.0617	24.0689	45.1426	5.42862e-06	5.32016e-17	3.4666e-20	2.45354e-16	1.11018	1.40394	1.19887	1.22199	2	32	45	52
ALDH3A2	N	33.7372	38.4406	32.1206	40.1515	1.11272e-06	5.0198e-16	4.90984e-21	1.60721e-15	1.11016	1.37669	1.2453	1.19602	14	22	17	17
MRPL39	Y	33.7004	13.8486	54.0151	70.4991	2.79259e-06	7.97498e-11	1.19007e-23	6.70516e-16	1.10903	1.18993	1.34905	1.33108	3	3	12	12
ALG6	Y	33.6637	91.4778	83.2293	94.0508	3.94966e-05	2.05678e-19	3.46272e-25	6.41173e-15	1.10893	1.66996	1.49155	1.48482	1	4	5	4
WDR3	N	33.627	77.9012	89.9892	76.3369	1.41318e-06	1.98894e-20	3.2206e-30	4.82886e-17	1.1089	1.57178	1.54521	1.35758	5	29	14	15
PIGU	N	33.5903	77.0399	91.5393	35.4055	2.83974e-06	1.44574e-15	3.50646e-27	4.71891e-12	1.10839	1.56721	1.55823	1.17312	3	1	5	5
POGZ	N	33.5536	81.4143	84.7578	55.9492	5.60435e-06	2.65805e-19	3.60969e-27	3.02307e-16	1.10824	1.5899	1.5007	1.27282	2	12	8	16
INPP1	N	33.5169	59.8141	NA	76.4483	1.11363e-06	2.8151e-16	NA	6.57869e-14	1.10798	1.48454	NA	1.35823	12	7	NA	4
PYCR1	N	33.4802	29.4651	34.2304	25.2228	5.65454e-06	4.35425e-15	9.47754e-22	1.48834e-14	1.10763	1.31793	1.25514	1.09759	2	27	27	48
ROMO1	N	33.4435	NA	NA	NA	3.96722e-05	NA	NA	NA	1.10759	NA	NA	NA	1	NA	NA	NA
RPN2	N	33.4068	95.5122	82.8418	90.6417	1.16966e-06	2.34593e-26	1.72794e-29	1.93092e-18	1.10709	1.73266	1.48908	1.44512	13	90	80	76
SCAMP3	N	33.37	45.6256	82.0667	85.6952	2.90862e-06	4.27261e-17	3.02331e-29	5.87002e-18	1.10638	1.41215	1.48498	1.40924	3	30	35	39
SRP54	N	33.3333	15.2539	4.54252	39.3048	1.21984e-06	5.53438e-14	1.62671e-13	2.70877e-16	1.10632	1.20871	0.954063	1.19187	14	69	77	77
NCSTN	Y	33.2966	63.0553	36.0818	42.5802	4.04368e-05	6.77612e-18	6.28053e-21	6.45568e-15	1.10609	1.50058	1.26478	1.20947	1	15	11	13
ULK3	Y	33.2599	96.4189	99.2034	94.9198	4.08487e-05	5.77956e-22	5.66968e-42	1.0403e-12	1.10608	1.75418	1.88974	1.50311	1	9	10	1
ATMIN	N	33.2232	93.291	83.7244	NA	4.0889e-05	9.32024e-20	1.47267e-23	NA	1.10577	1.69577	1.49439	NA	1	3	3	NA
CTAGE5	N	33.1865	48.6401	68.9343	54.4563	4.10028e-05	5.6376e-15	2.61285e-22	3.65985e-13	1.10544	1.43002	1.41406	1.26514	1	5	4	6
PATL1	N	33.1498	45.1723	58.902	55.7041	5.96141e-06	5.17819e-14	4.61541e-21	1.18013e-13	1.10539	1.40998	1.369	1.27174	2	2	4	5
ITGA6	N	33.1131	73.8441	68.4607	49.7995	2.00845e-06	5.61841e-21	2.29298e-26	2.82325e-17	1.10515	1.55054	1.41166	1.24292	4	58	19	69
NCAPH	N	33.0764	34.2248	51.5393	38.4804	4.19526e-05	4.18882e-15	1.53433e-22	2.88146e-15	1.10509	1.34857	1.33793	1.18758	1	17	9	18
USP47	N	33.0396	71.3962	61.3778	46.4572	1.15313e-06	5.16819e-21	9.9047e-26	5.85096e-15	1.10482	1.53792	1.37902	1.22808	11	69	32	22
PPID	N	33.0029	18.359	9.04198	74.7326	1.26096e-06	5.49209e-14	7.77238e-16	4.77623e-18	1.10386	1.23997	1.05411	1.35052	7	41	21	33
MTHFD1L	N	32.9662	83.4995	96.5554	86.943	6.0786e-06	3.864e-22	2.16202e-33	1.82894e-17	1.10356	1.60456	1.64462	1.41675	2	56	13	16
UTP18	N	32.9295	37.7153	45.9634	88.1239	4.27025e-05	1.56764e-14	4.13347e-21	3.42385e-16	1.10317	1.37181	1.31225	1.42487	1	9	7	7
CTSC	N	32.8928	40.7072	75.2422	20.3209	3.14606e-06	1.18046e-12	8.70153e-24	1.34216e-10	1.10292	1.38857	1.44396	1.05023	3	1	5	4
CUL5	N	32.8561	86.786	91.9914	66.5998	1.21252e-06	3.37176e-21	9.09514e-31	5.85972e-15	1.10262	1.62962	1.56158	1.31468	11	21	14	8
GMPPA	N	32.8194	58.8395	66.8891	86.8538	6.34606e-06	2.36553e-16	8.15343e-26	9.73748e-15	1.10229	1.4799	1.40444	1.4161	2	8	15	8
RPS14	N	32.7827	9.72348	4.43488	4.96881	1.25911e-06	3.29055e-12	1.92945e-13	7.79008e-10	1.10219	1.13154	0.950814	0.770979	8	53	75	97
PELP1	N	32.746	56.845	58.1916	33.4002	2.14463e-06	1.61428e-17	2.32812e-24	2.78702e-12	1.10203	1.47162	1.36623	1.16231	4	17	13	7
APEH	N	32.7093	55.5757	63.1001	67.8253	1.28142e-06	6.57423e-19	3.98957e-26	2.01475e-17	1.10193	1.46516	1.38759	1.31904	13	51	55	35
RACGAP1	N	32.6725	94.8549	NA	79.1444	2.12975e-06	4.60495e-21	NA	1.35912e-14	1.10179	1.72108	NA	1.37043	4	8	NA	6
SSR4	N	32.6358	50.748	46.3509	8.7344	6.47586e-06	9.14975e-18	1.31869e-23	1.02772e-11	1.10105	1.44087	1.31405	0.880941	2	32	29	27
PDXDC1	N	32.5991	76.6772	46.8461	83.2442	4.45267e-05	1.48157e-19	1.45396e-23	1.96226e-18	1.1005	1.56566	1.31614	1.39223	1	18	24	37
PTPMT1	N	32.5624	2.22121	35.436	1.27005	4.45086e-05	1.64986e-06	4.45046e-16	0.000362541	1.10041	0.930927	1.26161	0.529482	1	1	2	4
TJP2	Y	32.5257	62.0354	65.1238	40.5971	2.18564e-06	2.39962e-18	3.56798e-26	8.08153e-16	1.10017	1.49452	1.39647	1.19891	4	21	26	31
PEX11B	N	32.489	22.5748	95.2422	31.1497	4.50867e-05	1.14061e-12	3.90419e-30	5.4867e-13	1.09973	1.27348	1.61123	1.14659	1	8	7	8
CAPG	N	32.4523	NA	3.65985	19.8307	3.35251e-06	NA	8.03213e-13	1.81206e-14	1.09958	NA	0.925991	1.04426	3	NA	53	97
ERO1A	N	32.4156	17.5884	23.789	16.1542	1.87622e-06	8.58088e-15	3.51367e-20	8.96561e-14	1.09924	1.23189	1.1977	1.00757	24	89	65	74
CCT2	N	32.3789	70.1723	45.7912	91.4216	5.75498e-06	1.13975e-22	1.12054e-23	1.27075e-18	1.0991	1.53377	1.31146	1.45229	71	158	100	140
HNRNPK	N	32.3421	62.466	3.50915	86.3191	3.04421e-06	6.41313e-21	1.61807e-12	3.42355e-18	1.09824	1.49681	0.913837	1.41291	40	109	122	149
HSDL1	N	32.3054	78.6718	68.2885	29.5232	3.40358e-06	1.10269e-15	1.85313e-23	3.76563e-12	1.09819	1.57533	1.41121	1.13327	3	1	6	6
MAIP1	N	32.2687	10.4714	22.6265	30.5481	1.83404e-06	1.48596e-10	1.34197e-19	2.07988e-13	1.09794	1.14457	1.18815	1.14157	5	8	22	15
CHM	N	32.232	62.8513	62.7557	99.0865	4.58128e-05	5.40241e-18	2.54235e-24	4.55355e-13	1.09792	1.49957	1.38629	1.74025	1	16	10	5
TXNDC17	N	32.1953	37.942	68.8267	27.2727	3.4717e-06	5.49192e-14	5.89099e-27	7.95369e-14	1.09777	1.37325	1.4138	1.1165	3	5	45	21
ATP2C1	N	32.1586	47.3708	80.7966	NA	6.93327e-06	3.45782e-13	1.95182e-25	NA	1.09725	1.4219	1.47764	NA	2	1	6	NA
HSDL2	N	32.1219	34.3382	33.9935	34.7148	6.87223e-06	6.23566e-15	1.36308e-21	7.86849e-16	1.09719	1.34926	1.2537	1.16911	2	15	23	27
ACTL6A	N	32.0852	40.3445	35.9311	61.2968	3.54764e-06	2.24243e-16	1.15877e-21	7.5793e-17	1.09683	1.38714	1.26397	1.29461	3	25	18	26
EEFSEC	N	32.0485	35.6301	60.1507	66.221	4.69231e-05	2.74155e-14	2.62847e-23	6.13511e-13	1.09666	1.35789	1.37435	1.31337	1	9	8	4
VPS4A	N	32.0117	5.87035	3.12164	33.3779	7.11385e-06	6.22936e-09	6.49153e-10	4.32386e-12	1.09581	1.05682	0.889945	1.16229	2	4	4	4
SCAMP1	N	31.975	63.2593	87.8364	88.9483	4.79405e-05	5.85004e-17	5.71342e-29	2.4613e-16	1.09547	1.50156	1.52459	1.43306	1	9	11	15
STXBP5	N	31.9383	NA	NA	33.0437	4.8638e-05	NA	NA	2.25836e-09	1.09459	NA	NA	1.15974	1	NA	NA	1
MCAT	N	31.9016	NA	13.9074	30.9269	7.27616e-06	NA	4.16589e-17	8.04349e-13	1.09426	NA	1.11796	1.14504	2	NA	13	7
WAPL	N	31.8649	57.8422	35.0484	42.09	7.27616e-06	8.40458e-18	1.53881e-20	2.04662e-15	1.09412	1.47548	1.25914	1.20689	2	19	10	16
TECR	N	31.8282	62.2167	86.5231	36.1631	1.56418e-06	4.87208e-17	4.86667e-29	3.72119e-15	1.09361	1.49558	1.51296	1.17801	7	10	13	15
KCNAB2	N	31.7915	46.4189	54.747	NA	5.15426e-05	4.2391e-13	3.42572e-18	NA	1.0931	1.41663	1.35206	NA	1	1	2	NA
C7orf50	N	31.7548	0.611967	3.01399	0.735294	4.99848e-05	0.000104066	3.39782e-11	0.00303122	1.09303	0.691086	0.885448	0.375185	1	8	11	15
IGF2BP1	N	31.7181	86.5367	NA	90.9982	2.52573e-06	2.72938e-21	NA	1.88197e-17	1.09294	1.62747	NA	1.44866	4	23	NA	14
RFC2	N	31.6814	11.7634	30.549	27.1613	5.02381e-05	3.62948e-11	8.80388e-21	2.04885e-12	1.09277	1.15927	1.23647	1.11588	1	11	17	8
MARS2	N	31.6446	NA	17.1798	81.5731	5.03995e-05	NA	5.85198e-17	2.26398e-16	1.09215	NA	1.14778	1.38318	1	NA	8	10
VRK2	N	31.6079	77.1985	24.1119	75.6907	5.07344e-05	1.46428e-15	9.95545e-15	3.88467e-17	1.09193	1.56839	1.19913	1.35534	1	1	2	15
CTR9	N	31.5712	90.3445	86.7169	84.3137	5.03995e-05	4.63577e-22	1.17635e-28	1.5729e-16	1.0919	1.66005	1.51439	1.39965	1	24	11	13
MCU	N	31.5345	NA	88.8267	66.6444	5.12207e-05	NA	1.74951e-28	5.20831e-14	1.09178	NA	1.53119	1.31491	1	NA	9	6
PSMB6	N	31.4978	5.28105	43.2293	20.8333	2.66335e-06	2.34388e-09	2.00364e-21	3.30082e-13	1.09131	1.03839	1.29966	1.05587	4	12	9	14
ACIN1	N	31.4611	66.3645	48.7406	52.9189	2.05664e-06	2.42784e-18	6.52774e-24	2.00638e-16	1.09102	1.51663	1.32446	1.25863	5	16	28	22
ACAT2	N	31.4244	37.0807	31.69	89.4162	3.92023e-06	2.8705e-15	4.87233e-13	9.18612e-17	1.09101	1.36781	1.24148	1.43597	3	15	1	9
PTPRF	N	31.3877	58.2956	82.2605	21.9029	7.72158e-06	3.12531e-18	5.82769e-29	1.8855e-13	1.09025	1.47743	1.48621	1.06317	2	25	22	18
PLOD1	N	31.351	87.0354	63.8105	44.0062	7.81336e-06	6.04342e-20	3.03108e-25	4.96455e-15	1.08996	1.63123	1.39033	1.21557	2	11	14	12
IGF2R	N	31.3142	61.4234	73.6491	18.3155	1.68895e-06	2.02615e-18	1.00874e-27	2.10863e-13	1.08993	1.49143	1.4371	1.02869	7	23	46	30
KIF4A	N	31.2775	98.0961	NA	73.8191	5.1646e-05	2.91072e-22	NA	5.78104e-16	1.08949	1.82317	NA	1.34655	1	3	NA	11
CRKL	N	31.2408	73.4134	57.5457	21.6132	2.14811e-06	2.70686e-18	1.09219e-24	9.88853e-14	1.08938	1.54857	1.36345	1.06131	5	11	17	17
PLCB3	N	31.2041	81.165	72.465	55.2362	4.13831e-06	2.10179e-21	1.74125e-27	8.67291e-17	1.08861	1.58818	1.43179	1.26971	3	45	34	40
GHITM	N	31.1674	71.4189	67.1044	NA	4.13467e-06	6.71335e-17	3.55752e-21	NA	1.0886	1.53792	1.4061	NA	3	4	3	NA
MAP4	N	31.1307	56.369	46.9537	20.9447	5.3252e-05	6.96295e-20	7.79281e-24	1.51507e-14	1.08854	1.46891	1.31669	1.05656	1	87	112	64
AKR7A2	N	31.094	27.9918	29.2357	26.4037	2.17433e-06	1.06403e-13	1.94668e-20	4.56092e-14	1.08854	1.30739	1.22943	1.10774	5	11	15	13
DDX21	N	31.0573	89.9139	91.5823	88.0125	1.78109e-06	3.2421e-23	1.00794e-31	1.4458e-18	1.08847	1.65454	1.5584	1.42434	15	54	46	39
PPP6R3	N	31.0206	65.2312	48.2024	58.9127	1.6315e-06	5.14334e-20	5.46001e-24	2.11694e-17	1.08833	1.51093	1.32182	1.28442	9	55	55	54
AGPAT3	N	30.9838	66.5005	NA	NA	5.37483e-05	2.24241e-16	NA	NA	1.08819	1.51703	NA	NA	1	3	NA	NA
CYB5B	N	30.9471	16.1831	5.31755	9.87077	8.07982e-06	1.2103e-12	9.381e-14	8.35893e-12	1.08819	1.21858	0.97869	0.909052	2	16	17	20
ABCB1	N	30.9104	NA	NA	NA	1.63447e-06	NA	NA	NA	1.08816	NA	NA	NA	9	NA	NA	NA
SACM1L	N	30.8737	74.932	93.0678	68.4492	8.18349e-06	3.1251e-20	1.5133e-31	3.58814e-17	1.0872	1.5567	1.57278	1.32116	2	32	18	20
ARIH1	N	30.837	82.9782	75.845	47.0365	4.41441e-06	5.97241e-20	4.45953e-27	1.01387e-14	1.08543	1.60176	1.44708	1.23078	3	15	14	10
IRF6	N	30.8003	23.0961	12.7664	11.1854	5.64828e-05	7.14747e-13	3.14537e-15	4.97597e-09	1.08535	1.27718	1.10484	0.928158	1	9	6	3
GPHN	N	30.7636	58.7942	80.775	82.2415	4.4396e-06	3.14566e-18	4.6575e-29	5.37921e-17	1.08516	1.47979	1.4776	1.3866	3	24	44	14
RFC5	N	30.7269	23.6627	67.4489	32.3752	8.59486e-06	2.0139e-12	9.20106e-23	7.62525e-15	1.08498	1.2807	1.40795	1.15499	2	5	5	16
RAB3GAP2	N	30.6902	63.9619	75.6512	71.3235	1.91475e-06	1.19881e-19	4.87658e-28	1.00698e-17	1.08493	1.50482	1.44574	1.33588	15	47	59	52
GORASP2	N	30.6535	8.29556	16.9429	52.6515	5.71385e-05	1.05655e-09	3.63656e-18	1.24327e-15	1.08398	1.10914	1.146	1.25707	1	4	17	19
RING1	N	30.6167	81.845	51.2164	74.844	5.71534e-05	9.9421e-19	4.80408e-23	1.22852e-13	1.08354	1.59308	1.33653	1.35108	1	9	11	7
CCAR1	N	30.58	89.5059	76.1895	39.3717	2.38341e-06	1.8698e-21	3.86817e-27	3.7304e-16	1.08349	1.65096	1.44945	1.19238	5	19	14	28
NUP205	Y	30.5433	85.5621	78.9882	75.557	1.8808e-06	3.80202e-23	9.6385e-29	3.45687e-18	1.08348	1.61806	1.46638	1.35484	13	80	79	92
ATXN10	N	30.5066	75.1813	35.479	85.918	1.82475e-06	2.29465e-20	4.86194e-22	1.32369e-18	1.08294	1.5576	1.2617	1.4103	11	35	34	48
UFD1	N	30.4699	6.61831	40.9473	7.75401	5.78701e-05	3.96199e-10	3.94985e-21	1.03416e-09	1.08294	1.07805	1.28925	0.856351	1	14	9	14
PLD3	Y	30.4332	55.485	NA	70.6551	5.81794e-05	5.91444e-15	NA	3.76734e-14	1.0828	1.46468	NA	1.33226	1	2	NA	5
REG4	N	30.3965	NA	NA	NA	4.66179e-06	NA	NA	NA	1.08261	NA	NA	NA	3	NA	NA	NA
CNDP2	Y	30.3598	50.5893	34.9839	79.5009	8.96003e-06	8.7961e-19	4.88043e-22	1.13597e-17	1.08253	1.44012	1.25892	1.37182	2	67	80	27
MT-ND2	N	30.3231	NA	98.2777	NA	3.14799e-06	NA	6.10072e-23	NA	1.08251	NA	1.70956	NA	4	NA	1	NA
DYNC1LI1	N	30.2863	39.3246	30.1184	63.3913	2.42854e-06	6.37864e-17	3.19374e-21	1.18888e-17	1.08175	1.38165	1.23348	1.30175	21	44	48	47
MYO18A	Y	30.2496	68.3817	75.6082	78.4982	2.19169e-06	9.81875e-19	5.73201e-28	6.49528e-18	1.08161	1.52549	1.44574	1.36691	17	18	39	140
KDELC2	N	30.2129	73.7081	64.155	44.9866	8.97668e-06	2.50035e-19	1.58354e-25	4.46353e-15	1.08136	1.54975	1.39263	1.22122	2	19	16	11
TBC1D24	N	30.1762	57.9556	93.7567	NA	5.8715e-05	4.76922e-14	4.65065e-24	NA	1.08132	1.47595	1.58497	NA	1	1	2	NA
PTS	N	30.1395	80.4624	NA	66.2656	5.96726e-05	4.11384e-17	NA	2.91451e-10	1.08079	1.58541	NA	1.31357	1	2	NA	1
OSTC	N	30.1028	NA	NA	NA	5.97524e-05	NA	NA	NA	1.08041	NA	NA	NA	1	NA	NA	NA
BCAT1	N	30.0661	NA	NA	54.9911	9.25019e-06	NA	NA	2.41556e-13	1.08012	NA	NA	1.26846	2	NA	NA	5
STXBP3	N	30.0294	73.6627	80.2153	71.5463	9.32982e-06	1.6719e-19	4.93004e-27	1.33671e-16	1.08004	1.54972	1.47279	1.33657	2	21	10	15
RPL27A	N	29.9927	36.6274	34.2949	7.13012	2.55002e-06	4.13674e-14	2.5305e-13	6.09836e-08	1.08002	1.36493	1.25565	0.842588	5	7	1	4
MRPL45	N	29.9559	23.2094	69.1927	33.5784	6.04852e-05	2.23245e-12	3.40914e-25	5.27676e-14	1.08002	1.27845	1.41504	1.16349	1	5	10	11
PMM2	N	29.9192	11.7407	1.85145	3.96613	2.56117e-06	5.64089e-12	3.23626e-10	5.52785e-09	1.07994	1.15881	0.824032	0.733481	5	23	17	18
NEMF	N	29.8825	90.7978	80.1722	86.6533	9.37992e-06	1.23259e-21	2.69319e-27	1.23284e-12	1.07976	1.66399	1.47263	1.41516	2	18	11	3
PKN2	N	29.8458	72.5521	62.5834	69.1176	6.04852e-05	3.28807e-21	1.21641e-25	2.24914e-17	1.0795	1.54398	1.38541	1.32354	1	71	21	54
STAG2	N	29.8091	94.243	80.366	98.0169	3.30785e-06	3.98709e-23	2.76869e-25	4.89111e-18	1.07937	1.71184	1.47358	1.59909	4	23	6	9
ZFPL1	N	29.7724	NA	NA	NA	9.59263e-06	NA	NA	NA	1.0785	NA	NA	NA	2	NA	NA	NA
ABLIM1	N	29.7357	NA	43.1001	NA	4.99762e-06	NA	3.96829e-14	NA	1.07839	NA	1.29875	NA	3	NA	1	NA
EXTL3	N	29.699	NA	NA	NA	6.18207e-05	NA	NA	NA	1.07807	NA	NA	NA	1	NA	NA	NA
LACTB	N	29.6623	32.8422	68.7621	21.9251	6.21496e-05	1.08362e-13	1.78888e-26	6.44277e-12	1.07789	1.34081	1.41329	1.06358	1	7	20	10
NUP93	N	29.6256	90.2312	95.3068	71.1453	2.71477e-06	3.26606e-23	1.15831e-33	9.11431e-18	1.07727	1.65894	1.61268	1.33539	5	51	51	42
MMS19	N	29.5888	87.67	66.7815	74.0196	5.20422e-06	1.87002e-21	1.32729e-26	1.63278e-17	1.07666	1.63522	1.40403	1.34761	3	23	39	27
PCYT1A	Y	29.5521	33.2729	19.9569	6.1943	6.42678e-05	1.34601e-13	9.63503e-18	6.73359e-08	1.07648	1.34392	1.16794	0.81382	1	6	9	4
PC	N	29.5154	61.1967	88.9128	97.5045	1.15584e-05	2.30451e-21	1.36142e-30	1.82136e-19	1.07638	1.49067	1.53225	1.56765	87	141	280	134
VKORC1L1	N	29.4787	95.5349	98.493	96.7469	6.37872e-05	1.74866e-20	1.38888e-31	4.30339e-15	1.07592	1.73331	1.73217	1.54763	1	3	4	4
ATP6V0A2	N	29.442	87.3073	65.7266	28.8102	6.56944e-05	1.02834e-18	2.41677e-19	8.99431e-09	1.07583	1.63332	1.39924	1.12864	1	4	2	1
ABCB6	N	29.4053	NA	NA	NA	5.2986e-06	NA	NA	NA	1.07577	NA	NA	NA	3	NA	NA	NA
ITPR3	Y	29.3686	84.4968	84.6071	55.5036	2.3927e-06	7.83428e-23	1.00016e-29	2.68437e-17	1.07558	1.61057	1.49982	1.27093	16	75	34	49
HMGCR	N	29.3319	47.8694	27.578	56.2389	3.57585e-06	2.16789e-16	1.79566e-16	1.66122e-12	1.07505	1.42447	1.21962	1.27369	4	15	3	3
DNAAF5	N	29.2952	74.1387	66.9322	66.8895	5.34757e-06	2.93321e-20	1.25479e-26	9.27405e-16	1.07486	1.55268	1.40475	1.31581	3	35	38	10
FSCN1	N	29.2584	38.7126	76.1464	61.6533	3.7087e-06	5.9547e-18	3.89921e-28	4.24994e-17	1.07448	1.37828	1.44917	1.29596	4	91	107	26
MYO6	N	29.2217	88.5086	79.268	73.9528	3.10242e-06	1.56451e-25	8.7404e-29	4.22913e-18	1.07432	1.64233	1.46802	1.34732	24	162	81	137
OSGEPL1	N	29.185	47.3935	98.1701	71.8806	7.90294e-05	8.63361e-15	1.68188e-31	8.0339e-14	1.07315	1.42196	1.70185	1.33822	1	4	5	4
RABGEF1	N	29.1483	36.5141	27.3843	41.8226	6.74653e-05	4.28228e-14	5.14846e-20	3.01081e-14	1.07312	1.36427	1.21822	1.20479	1	7	14	10
ADD1	N	29.1116	54.6691	65.9849	73.2398	6.82116e-05	1.04492e-16	1.46807e-25	1.84372e-16	1.07215	1.45972	1.40022	1.34429	1	12	14	16
ANKRD13A	N	29.0749	34.4742	73.8644	NA	6.87031e-05	4.47116e-12	2.70777e-20	NA	1.07206	1.34995	1.43819	NA	1	1	2	NA
GOLGB1	N	29.0382	63.4406	65.8342	48.9082	5.75498e-06	6.50273e-20	1.61974e-26	8.10814e-17	1.07185	1.50216	1.39955	1.23865	3	58	104	77
ACAD9	N	29.0015	73.7761	79.634	89.3717	5.69891e-06	6.68751e-19	3.62531e-28	9.30805e-18	1.0716	1.55022	1.46951	1.43563	3	15	18	18
PTPRE	N	28.9648	75.5213	66.394	32.9545	3.8679e-06	7.13083e-18	7.91088e-26	3.85011e-14	1.07138	1.55947	1.40209	1.15947	4	8	16	12
NARS2	N	28.928	79.0345	85.7051	77.3619	5.67304e-06	1.25832e-17	1.14335e-25	9.48571e-11	1.07133	1.57673	1.50771	1.3618	3	4	5	1
THUMPD3	N	28.8913	60.3354	88.676	78.164	6.87031e-05	5.91251e-16	7.75269e-29	1.78588e-13	1.07117	1.48683	1.52983	1.36532	1	4	10	3
LGALS3BP	N	28.8546	67.4524	57.2228	88.6586	2.30191e-06	1.36918e-16	3.51442e-25	1.26762e-18	1.07104	1.52103	1.36189	1.42933	9	4	32	32
CROCC	N	28.8179	99.7507	44.155	98.1952	1.09693e-05	6.22422e-26	2.02887e-20	1.45582e-17	1.07073	2.12374	1.30414	1.61288	2	1	6	6
TCERG1	N	28.7812	62.67	55.6082	47.3708	3.10247e-06	2.24627e-16	1.31841e-23	1.09906e-14	1.07033	1.4983	1.35453	1.23231	5	6	11	11
ELMOD2	N	28.7445	16.3191	59.4403	44.2291	5.90787e-06	2.596e-12	7.63092e-24	1.33098e-14	1.06946	1.22018	1.37104	1.21664	3	12	10	15
HMGN1	N	28.7078	NA	NA	NA	4.11989e-06	NA	NA	NA	1.06925	NA	NA	NA	4	NA	NA	NA
YME1L1	N	28.6711	25.6346	26.9752	55.0134	1.13348e-05	9.32599e-13	4.19643e-15	6.81574e-13	1.06903	1.2942	1.21657	1.2686	2	6	2	4
ENO1	N	28.6344	33.9755	27.6642	64.7727	4.45573e-05	4.12933e-20	2.19913e-20	8.77143e-17	1.06893	1.34718	1.22016	1.30636	193	354	465	442
FBP1	N	28.5977	NA	83.1001	40.9091	1.14819e-05	NA	1.7738e-24	1.70461e-14	1.06872	NA	1.49054	1.20054	2	NA	4	12
RPS19	Y	28.5609	57.3209	35.8235	59.9376	1.14457e-05	3.20167e-16	4.46607e-21	5.76688e-15	1.06868	1.47334	1.26354	1.28855	2	8	12	8
STRN	N	28.5242	42.0671	31.1518	51.738	7.19349e-05	2.52981e-16	4.60348e-21	5.75198e-17	1.06867	1.39456	1.23898	1.25329	1	21	21	31
CASP6	N	28.4875	29.8957	43.9397	25.4011	1.14315e-05	4.66622e-13	7.70995e-21	9.0813e-12	1.06807	1.32174	1.3033	1.0999	2	4	7	5
PHIP	N	28.4508	96.7815	71.8622	35.0936	6.06798e-06	3.49699e-21	5.80308e-24	9.12913e-13	1.06804	1.76033	1.4286	1.17127	3	4	6	5
MTCH1	N	28.4141	46.8268	25.662	45.6551	1.15236e-05	1.49282e-15	3.07256e-18	1.80683e-14	1.06791	1.41829	1.20771	1.22392	2	10	7	13
IARS2	N	28.3774	70.8296	70.0108	69.6301	2.87221e-06	1.14868e-20	3.54047e-27	1.13154e-17	1.06784	1.53612	1.41894	1.32613	17	58	91	62
VPS53	Y	28.3407	92.2484	8.43918	85.9403	4.16668e-06	1.67993e-19	1.07246e-09	7.69587e-14	1.06773	1.68316	1.04518	1.41071	4	3	1	2
CPD	N	28.304	81.5956	79.1389	42.9144	3.1683e-06	3.13516e-17	1.00672e-28	1.13903e-16	1.06709	1.59166	1.46711	1.21125	20	2	49	63
SLC38A10	N	28.2673	35.5621	NA	23.1061	7.45106e-05	9.9259e-14	NA	2.44221e-10	1.06694	1.35767	NA	1.07563	1	5	NA	6
PSME2	N	28.2305	13.5993	2.62648	24.6658	2.55802e-06	1.20209e-12	2.20643e-11	4.96455e-15	1.06655	1.18674	0.864435	1.0928	10	28	56	51
IMPA2	Y	28.1938	NA	55.113	33.9795	4.32063e-06	NA	3.37008e-18	9.5684e-13	1.06652	NA	1.35281	1.16524	4	NA	2	7
OSTF1	N	28.1571	7.77425	5.68353	5.65954	4.34118e-06	1.95656e-10	1.30452e-13	6.1211e-10	1.06628	1.09782	0.985935	0.794314	4	14	12	22
EIF5A	N	28.1204	23.1868	35.7374	13.2576	1.20624e-05	2.23221e-14	3.75698e-22	1.61965e-13	1.06618	1.27764	1.2631	0.96604	2	29	59	52
LIG3	N	28.0837	78.1505	73.5414	61.6979	2.7433e-06	1.965e-20	1.26089e-27	2.43574e-17	1.06573	1.57232	1.43681	1.2961	7	29	31	40
SSFA2	N	28.047	73.1188	41.6146	36.9652	7.44336e-05	2.02615e-18	1.61388e-20	8.47463e-14	1.06569	1.54668	1.29165	1.1821	1	12	7	11
GAPVD1	N	28.0103	59.1568	54.4672	67.2237	3.40358e-06	1.29523e-18	6.28107e-25	1.36298e-17	1.06551	1.48103	1.35103	1.31664	5	32	54	63
VAMP7	Y	27.9736	66.4778	67.6426	29.9911	7.44336e-05	1.88899e-18	3.77697e-26	1.74185e-14	1.0655	1.51697	1.40935	1.13715	1	17	17	15
L2HGDH	Y	27.9369	63.35	75.3283	92.3128	6.37726e-06	3.78589e-18	2.06849e-27	4.2914e-17	1.06522	1.50191	1.44411	1.461	3	17	19	11
ATP5F1	N	27.9001	6.50499	14.4026	8.35561	4.4808e-06	7.24074e-11	5.3922e-18	8.87093e-12	1.06491	1.07646	1.1232	0.871098	4	35	52	48
SAAL1	N	27.8634	45.8296	42.4327	55.9269	3.48806e-06	6.16376e-16	1.44484e-22	7.75679e-15	1.06484	1.41285	1.29582	1.27278	5	13	17	11
UBA3	N	27.8267	49.524	29.042	59.18	1.23054e-05	6.7639e-18	4.8932e-21	5.28551e-17	1.06449	1.43534	1.22865	1.28616	2	39	35	38
NELFCD	N	27.79	49.6827	22.9925	85.7175	3.54764e-06	2.79227e-17	8.80594e-20	2.04602e-17	1.06439	1.43649	1.19194	1.4093	5	23	24	17
PEBP4	N	27.7533	15.2312	NA	NA	7.60996e-05	8.6475e-11	NA	NA	1.06433	1.2087	NA	NA	1	2	NA	NA
B4GALT5	N	27.7166	NA	NA	NA	1.22556e-05	NA	NA	NA	1.06427	NA	NA	NA	2	NA	NA	NA
KIAA1468	N	27.6799	48.3001	47.8364	64.639	7.60996e-05	2.52691e-14	2.08578e-17	3.89883e-15	1.06406	1.42755	1.31968	1.30582	1	2	2	8
RAB39A	N	27.6432	NA	NA	NA	7.72568e-05	NA	NA	NA	1.0636	NA	NA	NA	1	NA	NA	NA
GTF3C4	N	27.6065	60.8114	70.8934	84.4029	1.24113e-05	1.26845e-18	3.8221e-27	2.3523e-18	1.06349	1.48892	1.42405	1.40082	2	28	28	44
EIF4A2	N	27.5698	69.8096	44.3057	55.5704	1.24919e-05	8.88853e-20	1.80414e-22	2.16545e-16	1.06287	1.53223	1.30492	1.27118	2	34	13	26
SEC63	N	27.533	93.3137	87.1044	69.0954	4.59365e-06	1.85961e-23	2.44392e-30	2.55584e-17	1.06269	1.69583	1.51825	1.32354	4	36	37	30
PCCA	N	27.4963	53.2185	53.9505	97.9501	7.05929e-06	1.41106e-18	7.33332e-25	5.5946e-20	1.06185	1.45213	1.34865	1.58959	47	49	83	106
LFNG	N	27.4596	NA	NA	NA	3.23591e-06	NA	NA	NA	1.06147	NA	NA	NA	6	NA	NA	NA
POLR2B	N	27.4229	83.2956	92.0344	90.6194	2.88728e-06	4.36291e-22	7.77532e-32	2.1463e-18	1.0608	1.60354	1.56163	1.4449	8	55	45	45
MRPS27	N	27.3862	41.4551	41.4209	79.2112	4.9174e-06	1.57442e-15	2.02884e-22	2.45243e-17	1.06012	1.39236	1.29075	1.37081	4	13	17	15
YES1	N	27.3495	NA	NA	NA	8.25926e-05	NA	NA	NA	1.05975	NA	NA	NA	1	NA	NA	NA
GGCX	N	27.3128	NA	NA	NA	8.28998e-05	NA	NA	NA	1.05935	NA	NA	NA	1	NA	NA	NA
IMPAD1	N	27.2761	94.9229	10.6781	3.20856	1.33007e-05	6.84744e-21	3.38205e-10	9.79684e-06	1.05919	1.72274	1.07629	0.692101	2	7	1	2
ATP6V0A1	N	27.2394	17.7471	44.9516	60.9403	1.35054e-05	5.27507e-12	3.35561e-23	3.3779e-15	1.05918	1.23363	1.30724	1.2927	2	8	22	10
MAP2K3	Y	27.2026	28.1278	NA	24.1756	1.36367e-05	9.85698e-14	NA	1.04432e-09	1.0582	1.30846	NA	1.08935	2	11	NA	2
OSBPL8	N	27.1659	58.3636	94.0797	59.9599	3.96485e-06	4.6086e-18	1.3391e-32	6.95825e-17	1.05818	1.47764	1.58912	1.28862	5	22	28	25
MANF	N	27.1292	14.7325	3.44456	12.5223	7.27616e-06	2.37022e-12	2.58185e-12	1.16082e-12	1.05804	1.20324	0.90994	0.953941	3	16	25	25
C18orf32	N	27.0925	NA	NA	NA	8.49697e-05	NA	NA	NA	1.0577	NA	NA	NA	1	NA	NA	NA
COG1	N	27.0558	91.2058	64.7578	56.7959	8.49911e-05	6.912e-21	9.02848e-26	2.1177e-16	1.05711	1.66713	1.39525	1.27592	1	12	18	27
RTRAF	N	27.0191	33.2956	23.4661	24.6435	3.26373e-06	1.24941e-15	5.56679e-20	7.82139e-15	1.05675	1.34398	1.19538	1.09249	7	28	29	34
RETSAT	N	26.9824	33.9302	40.7104	28.877	5.1507e-06	6.68809e-15	8.57592e-23	9.51067e-15	1.05673	1.34691	1.28782	1.12929	4	15	29	22
POLDIP2	N	26.9457	58.2276	56.8138	34.4697	1.40911e-05	4.65221e-14	1.60446e-24	4.56339e-14	1.05612	1.47717	1.36055	1.16793	2	1	16	11
LTF	N	26.909	NA	NA	NA	8.67657e-05	NA	NA	NA	1.05581	NA	NA	NA	1	NA	NA	NA
MACF1	N	26.8722	86.0154	83.4446	51.0472	4.06572e-06	1.00473e-26	1.87191e-29	1.0158e-16	1.05576	1.62256	1.49302	1.24952	21	276	200	223
PBRM1	N	26.8355	79.7824	84.1119	72.861	1.41927e-05	4.08534e-18	5.01454e-26	5.32242e-16	1.05564	1.58093	1.49749	1.34251	2	7	6	11
NUDT9	Y	26.7988	33.7035	22.3466	31.7291	8.68307e-05	5.79686e-13	1.11469e-17	3.66708e-11	1.05564	1.34617	1.18662	1.15071	1	2	7	4
SCYL1	N	26.7621	73.0734	60.6459	86.2745	5.42309e-06	1.12061e-19	1.23266e-25	2.74276e-18	1.05503	1.54655	1.37563	1.41247	4	25	33	25
ATP1B3	N	26.7254	64.4832	18.4499	25.1114	8.79041e-05	2.42035e-18	6.12217e-19	1.47275e-14	1.05462	1.50725	1.15739	1.09641	1	18	38	24
DCTN2	N	26.6887	52.1079	17.0291	39.8619	8.94329e-05	1.91204e-16	1.25047e-18	2.16435e-15	1.05421	1.44615	1.14636	1.19453	1	12	38	15
DPM1	N	26.652	4.12511	10.0538	6.06061	8.03463e-06	4.25617e-09	2.72163e-16	2.55898e-10	1.05298	0.997719	1.06927	0.809763	3	18	23	24
[truncated: 3,889 more rows]
