# Supplementary material for: Functional-proteomics-based investigation of the cellular response to farnesyltransferase inhibition in lung cancer
Source: iScience. 2025 Jan 21;28(2):111864. doi: 10.1016/j.isci.2025.111864 (PMC11848503; doi:10.1016/j.isci.2025.111864)
Supplement: Table S4. Localization, related to Figure 1 [file mmc5.xlsx]

## Sheet: README
This sheet provides information about all supplementary tables. The table presented in this file is highlighted in green.
Supplementary Table	Title	Description	Notes	Corresponding Figures
Table S1	Summary	All proteins identified in this study with the key findings in each of the subprojects (prenylation status, localization, relocalization, and regulation upon tipifarnib treatment, PTP4A1 silencing and/or IFN treatment)	Prenylation status criteria: Enriched protein: exceeds threshold in prenylation profiling (see table 2) Prenylation candidate: enriched protein with a CXXX motif Farnesylated protein: prenylation candidate that relocalizes from non-cytosol to cytosol after tipifarnib treatment in at least 1 cell line (see table 5) Perturbation experiments columns: significant fold change values are displayed (cut…
Table S2	Prenylation Profiling	Results of the prenylated protein pull-down experiment	log2FC: protein quant fold change in F-azide metabolically labeled (n = 4) vs ctrl (n = 3) samples Enriched protein (n = 652): log2FC Percentile >95th percentile & DEqMS adj. p-value < 0.01	Figure 1c, S1b, S1e, S3
Table S3	Prenylation Candidate Support	Supporting evidence for prenylation	Prenylation candidate (n = 116): enriched proteins (see criteria described for Table 2) with a CXXX motif. Other supporting evidence is used as annotation.
		CXXX motif at the C-terminal
		Experimental evidence from literature:	Pubmed ID	Type of assay	Model	Criteria for inclusion
		Storck, Nat Chemistry 2019	30936521	Chemical probes + chemical proteomics	Human cells	Assigned prenylation status F or F/GG
		Palsuledesai, Mol Biosyst 2014	24577581	Metabolic labeling + chemical proteomics	Human cells	-
		Onono, MCP 2010	20103566	Western blot	Human cells	-
		Charron, PNAS 2013	23776219	Metabolic labeling + chemical proteomics	Mouse cells	High or medium confidence
		Kho, PNAS 2004	15308774	Metabolic labeling + chemical proteomics	Monkey cells	-
		Wang, Chem Comm 2012	22783549	Peptide substrate screen	-	Signal intensity > 65% (High)
		Hougland, J Mol Biol 2010	19878682	Peptide substrate screen	-	MTO, STO
		Krzysiak, BMCL 2010	20005705	Peptide substrate screen	-	Good substrate
		Prediction tools:				Scoring
		PrePS (http://mendel.imp.ac.at/sat/PrePS)				Predicted substrate: +, ++ and +++; Predicted non-substrate: -, -- and ---
		YDJ1_HM and RAS_HM prediction from Kim, G3 2023	37119806			Positive prediction: HM score >3; Negative prediction: HM score <3
Table S4	Localization	SubCellBarCode results at the neighboorhood and compartment levels	The classification was performed as described in Orre et al. (2019) and Arslan et al. (2022).	Figure 1e, S1f-I, S3
Table S5	Relocalization	Relocalization of proteins upon tipifarnib treatment	log2FC: protein quant fold change in the fraction (cytosol or non-cytosol) after tipifarnib treatment (n = 4) vs ctrl (n = 4) Criteria for relocalization: i) log2FC with opposite signs in the cytosolic and non-cytosolic fractions; ii) Minimum DEqMS adj.p-value < 0.05; iii) DeltaReloc >0.4 for Non-cytosol to cytosol and <-0.4 for cytosol to non-cytosol relocalization	Figure 2, S2, S3, S8e, S10e
Table S6	Quant after Tipifarnib	Quantitive global proteomics after tipifarnib treatment	Significant findings: DEqMS adj. p-value < 0.05	Figure 3, S5, S7, S8, S10
Table S7	Quant PTP4A1si_IFN	Quantitive global proteomics after PTP4A1 silencing and/or IFN stimulation	Significant findings: DEqMS adj. p-value < 0.05	Figure 5, S10

## Sheet: Table S4
Protein (gene-centric)	H727_Neighborhood_Classification	H1568_Neighborhood_Classification	H1975_Neighborhood_Classification	H2009_Neighborhood_Classification	H727_Secretory_Neighborhood_Probability	H727_Nuclear_Neighborhood_Probability	H727_Cytosol_Neighborhood_Probability	H727_Mitochondria_Neighborhood_Probability	H1568_Secretory_Neighborhood_Probability	H1568_Nuclear_Neighborhood_Probability	H1568_Cytosol_Neighborhood_Probability	H1568_Mitochondria_Neighborhood_Probability	H1975_Secretory_Neighborhood_Probability	H1975_Nuclear_Neighborhood_Probability	H1975_Cytosol_Neighborhood_Probability	H1975_Mitochondria_Neighborhood_Probability	H2009_Secretory_Neighborhood_Probability	H2009_Nuclear_Neighborhood_Probability	H2009_Cytosol_Neighborhood_Probability	H2009_Mitochondria_Neighborhood_Probability	H727_Compartment_Classification	H1568_Compartment_Classification	H1975_Compartment_Classification	H2009_Compartment_Classification	H727_S1_Compartment_Probability	H727_S2_Compartment_Probability	H727_S3_Compartment_Probability	H727_S4_Compartment_Probability	H727_N1_Compartment_Probability	H727_N2_Compartment_Probability	H727_N3_Compartment_Probability	H727_N4_Compartment_Probability	H727_C1_Compartment_Probability	H727_C2_Compartment_Probability	H727_C3_Compartment_Probability	H727_C4_Compartment_Probability	H727_C5_Compartment_Probability	H727_M1_Compartment_Probability	H727_M2_Compartment_Probability	H1568_S1_Compartment_Probability	H1568_S2_Compartment_Probability	H1568_S3_Compartment_Probability	H1568_S4_Compartment_Probability	H1568_N1_Compartment_Probability	H1568_N2_Compartment_Probability	H1568_N3_Compartment_Probability	H1568_N4_Compartment_Probability	H1568_C1_Compartment_Probability	H1568_C2_Compartment_Probability
A1BG	Missing	Missing	Missing	Cytosol	NA	NA	NA	NA	NA	NA	NA	NA	NA	NA	NA	NA	0.119375	0.17275	0.676482	0.0313937	Missing	Missing	Missing	Unclassified	NA	NA	NA	NA	NA	NA	NA	NA	NA	NA	NA	NA	NA	NA	NA	NA	NA	NA	NA	NA	NA	NA	NA	NA	NA
A1CF	Nuclear	Cytosol	Missing	Secretory	0.0192147	0.911085	0.0630602	0.00664032	0.0121167	0.0191704	0.96255	0.00616243	NA	NA	NA	NA	0.983206	0.0087566	0.00602128	0.00201634	N4	Unclassified	Missing	S1	0.00670546	0.0047985	0.00440098	0.00330977	0.0453014	0.010912	0.00770875	0.847163	0.00849843	0.041285	0.00337383	0.00206783	0.00783517	0.00391481	0.00272551	0.00304719	0.00283462	0.00278356	0.00345128	0.00601677	0.00337327	0.00382596	0.00595444	0.498624	0.0979812
A2M	Cytosol	Cytosol	Cytosol	Unclassified	0.00997742	0.0138393	0.970666	0.0055169	0.00491719	0.00696364	0.985498	0.00262091	0.0505284	0.0765304	0.853036	0.0199047	0.199541	0.183581	0.554415	0.062463	Unclassified	Unclassified	Unclassified	Unclassified	0.00274044	0.0029974	0.00238084	0.00185874	0.003751	0.0024354	0.00385722	0.00379563	0.106854	0.00935216	0.475529	0.296427	0.0825049	0.00291705	0.00259986	0.00116115	0.00116823	0.00113185	0.00145596	0.00154166	0.00133312	0.00142512	0.00266374	0.0677977	0.00928797
A2ML1	Missing	Cytosol	Missing	Missing	NA	NA	NA	NA	0.0439013	0.149742	0.777713	0.0286437	NA	NA	NA	NA	NA	NA	NA	NA	Missing	Unclassified	Missing	Missing	NA	NA	NA	NA	NA	NA	NA	NA	NA	NA	NA	NA	NA	NA	NA	0.0122002	0.0111132	0.00917254	0.0114154	0.033492	0.0334965	0.0269256	0.0558277	0.449841	0.181353
A4GALT	Missing	Secretory	Secretory	Secretory	NA	NA	NA	NA	0.98676	0.00537694	0.00261491	0.00524847	0.991761	0.00282604	0.00365507	0.00175829	0.956737	0.0271782	0.0125471	0.00353797	Missing	Unclassified	S1	S1	NA	NA	NA	NA	NA	NA	NA	NA	NA	NA	NA	NA	NA	NA	NA	0.453812	0.0909841	0.369679	0.0722853	0.00266759	0.000923214	0.000961516	0.000824616	0.000497323	0.000509764
AAAS	Secretory	Secretory	Nuclear	Unclassified	0.94322	0.0388907	0.00453421	0.0133553	0.632288	0.209226	0.0239881	0.134498	0.376863	0.531771	0.0120904	0.0792757	0.525912	0.286474	0.0194644	0.16815	Unclassified	Unclassified	Unclassified	Unclassified	0.0276067	0.467083	0.0483061	0.400224	0.00826499	0.0108733	0.0185469	0.00120555	0.000944199	0.000906546	0.000852654	0.000868062	0.000962749	0.00805751	0.0052978	0.018445	0.447965	0.0861355	0.0797433	0.0305339	0.0633993	0.10966	0.00563252	0.00523353	0.00452439
AACS	Cytosol	Cytosol	Cytosol	Cytosol	0.00321164	0.00424852	0.990839	0.00170101	0.00668408	0.00972307	0.98013	0.00346334	0.00567171	0.00688924	0.984962	0.00247749	0.00670123	0.011877	0.978384	0.00303818	Unclassified	C4	C4	C4	0.000905017	0.00087492	0.000839891	0.000591815	0.0011281	0.000750029	0.00106571	0.00130468	0.015878	0.0028337	0.0342695	0.602416	0.335442	0.000936137	0.000764872	0.00161126	0.0016319	0.00148149	0.00195944	0.00221141	0.00179006	0.00197341	0.00374819	0.0218286	0.00574124
AADAC	Unclassified	Missing	Unclassified	Cytosol	0.0795322	0.380093	0.521244	0.0191308	NA	NA	NA	NA	0.406395	0.0323013	0.437915	0.123388	0.145305	0.11477	0.6991	0.0408251	Unclassified	Missing	Unclassified	Unclassified	0.0214911	0.0163932	0.0208084	0.0208395	0.259599	0.0171681	0.0758461	0.0274801	0.339074	0.0892716	0.0405771	0.0127466	0.0395745	0.0103493	0.00878147	NA	NA	NA	NA	NA	NA	NA	NA	NA	NA
AADACL2	Missing	Cytosol	Missing	Missing	NA	NA	NA	NA	0.0384805	0.0552031	0.888086	0.0182299	NA	NA	NA	NA	NA	NA	NA	NA	Missing	Unclassified	Missing	Missing	NA	NA	NA	NA	NA	NA	NA	NA	NA	NA	NA	NA	NA	NA	NA	0.00968483	0.00924838	0.00776875	0.0117786	0.0164932	0.00973343	0.0123388	0.0166378	0.0751706	0.014479
AADAT	Unclassified	Missing	Mitochondria	Unclassified	0.0615094	0.32391	0.0361573	0.578423	NA	NA	NA	NA	0.0730125	0.128518	0.0959883	0.702482	0.036118	0.369225	0.0402671	0.554389	Unclassified	Missing	M1	Unclassified	0.00719493	0.015198	0.0327291	0.00638745	0.0134862	0.0116836	0.0133148	0.285425	0.00753264	0.00908852	0.00573269	0.0051647	0.00863872	0.530904	0.04752	NA	NA	NA	NA	NA	NA	NA	NA	NA	NA
AAED1	Unclassified	Unclassified	Secretory	Unclassified	0.432786	0.163734	0.336659	0.0668204	0.229682	0.570859	0.0203729	0.179086	0.988437	0.00204306	0.00237105	0.0071486	0.330334	0.155316	0.438531	0.0758184	Unclassified	Unclassified	Unclassified	Unclassified	0.0534191	0.0603482	0.185642	0.133377	0.0472375	0.0261773	0.0581268	0.0321928	0.0605849	0.21875	0.0323858	0.00786353	0.0170749	0.0380234	0.028797	0.027324	0.0158403	0.174329	0.0121892	0.341519	0.130219	0.0284056	0.0707156	0.00400427	0.00472442
AAGAB	Cytosol	Cytosol	Cytosol	Cytosol	0.00570453	0.0076817	0.983269	0.00334458	0.00521697	0.00712685	0.984884	0.00277169	0.0050518	0.00529005	0.987425	0.00223361	0.00451208	0.00673097	0.986634	0.00212299	C3	Unclassified	Unclassified	Unclassified	0.00154687	0.00169634	0.00135018	0.00111114	0.00208952	0.0014436	0.0022351	0.00191347	0.120431	0.00717654	0.647163	0.14519	0.063308	0.00175601	0.00158856	0.00123723	0.0012208	0.00122095	0.00153799	0.00169204	0.00141142	0.00151151	0.00251188	0.203981	0.0152927
AAK1	Cytosol	Cytosol	Cytosol	Cytosol	0.00248749	0.00309626	0.993012	0.00140381	0.00449976	0.00676458	0.986295	0.00244021	0.00832104	0.00984922	0.977979	0.0038503	0.00273289	0.00390463	0.992	0.00136263	C3	Unclassified	Unclassified	Unclassified	0.000661346	0.000696162	0.000599899	0.000530087	0.000892639	0.000611522	0.000840288	0.000751807	0.204918	0.034066	0.621525	0.0390549	0.0934487	0.000747324	0.000656484	0.00111956	0.00104358	0.0010891	0.00124752	0.00131702	0.00119228	0.00132003	0.00293526	0.252275	0.508467
AAMDC	Cytosol	Cytosol	Cytosol	Cytosol	0.00348096	0.00428526	0.990368	0.00186591	0.00636406	0.00910476	0.98121	0.003321	0.00642144	0.00771663	0.983037	0.00282528	0.00682471	0.0112322	0.978836	0.00310739	Unclassified	Unclassified	Unclassified	Unclassified	0.000954301	0.000957178	0.0008815	0.00068798	0.00115628	0.000818473	0.00113098	0.00117953	0.0669974	0.00770622	0.378486	0.247389	0.28979	0.000998625	0.000867289	0.00153313	0.00153046	0.00144918	0.00185129	0.00213889	0.00171189	0.00188498	0.003369	0.12436	0.0126899
AAMP	Cytosol	Cytosol	Cytosol	Cytosol	0.00708857	0.0105166	0.978556	0.00383847	0.00305782	0.00634957	0.988923	0.00166918	0.00292534	0.00302213	0.9927	0.00135224	0.00280237	0.00585853	0.989961	0.00137794	Unclassified	Unclassified	Unclassified	C5	0.00195359	0.00208373	0.00174489	0.00130636	0.00261605	0.00174279	0.00269577	0.00346201	0.0326067	0.00848979	0.115174	0.428037	0.39425	0.00206936	0.0017691	0.000732734	0.000703305	0.000722001	0.000899775	0.000896022	0.000815501	0.000873295	0.00376476	0.0292877	0.0353603
AAR2	Cytosol	Cytosol	Cytosol	Cytosol	0.066464	0.207429	0.709158	0.0169489	0.00673307	0.00874881	0.981591	0.00292717	0.0026465	0.00338069	0.992781	0.00119183	0.0085516	0.0215843	0.96614	0.00372405	Unclassified	Unclassified	C1	Unclassified	0.0236812	0.017057	0.017321	0.00840478	0.0729817	0.0113047	0.0187218	0.104421	0.347558	0.290874	0.0319227	0.00930195	0.0295009	0.00874047	0.00820841	0.00191561	0.00141153	0.00185722	0.00154871	0.00273765	0.00138024	0.00159639	0.00303452	0.536169	0.341998
AARS	Cytosol	Cytosol	Cytosol	Cytosol	0.00351479	0.00443645	0.990219	0.00182992	0.00587266	0.00844584	0.982628	0.00305384	0.00382753	0.00426187	0.990184	0.00172705	0.00505086	0.00787321	0.984724	0.00235171	Unclassified	C4	Unclassified	Unclassified	0.00100196	0.000951357	0.000926005	0.000635472	0.00128497	0.000799607	0.0011603	0.00119158	0.0207449	0.0027702	0.0461728	0.63656	0.283971	0.00100193	0.00082799	0.00141491	0.00142614	0.00130501	0.0017266	0.00193846	0.00157651	0.0017282	0.00320267	0.0213847	0.00535953
AARS2	Unclassified	Unclassified	Mitochondria	Mitochondria	0.0626431	0.411435	0.0157827	0.510139	0.0580305	0.533005	0.0232991	0.385665	0.0223091	0.0321579	0.0199108	0.925622	0.0341043	0.0796363	0.0142171	0.872042	Unclassified	Unclassified	M1	M1	0.00283347	0.00813184	0.0470719	0.00460597	0.00465116	0.00602911	0.00365073	0.397104	0.00293858	0.00400782	0.00264449	0.00235772	0.00383404	0.479231	0.0309077	0.00625449	0.00821153	0.0357133	0.00785122	0.00798869	0.0143218	0.00425649	0.506438	0.00381053	0.00517382
AARSD1	Missing	Unclassified	Unclassified	Unclassified	NA	NA	NA	NA	0.20129	0.32518	0.38589	0.0876397	0.204909	0.37703	0.348265	0.0697953	0.156562	0.422646	0.360253	0.0605396	Missing	Unclassified	Unclassified	Unclassified	NA	NA	NA	NA	NA	NA	NA	NA	NA	NA	NA	NA	NA	NA	NA	0.053532	0.0507987	0.0363449	0.0606146	0.112445	0.0548266	0.0765617	0.0813473	0.0831162	0.0373479
AASDH	Cytosol	Unclassified	Nuclear	Nuclear	0.0171565	0.199734	0.7761	0.0070091	0.0268911	0.502041	0.447891	0.0231768	0.010213	0.752883	0.232809	0.00409533	0.00752839	0.891654	0.0971668	0.00365045	Unclassified	Unclassified	N4	N4	0.00486916	0.0053466	0.00395497	0.00298581	0.00994177	0.0048325	0.00570691	0.179253	0.0251428	0.688807	0.0153411	0.00398533	0.0428243	0.00398516	0.00302395	0.00655402	0.00589356	0.00845693	0.00598659	0.0120797	0.0116919	0.00753981	0.47073	0.0324889	0.106124
AASDHPPT	Cytosol	Cytosol	Cytosol	Cytosol	0.00397971	0.00502269	0.988864	0.00213342	0.00425555	0.00704987	0.986437	0.00225795	0.00362503	0.00371689	0.991009	0.00164916	0.00243475	0.0046255	0.991728	0.00121203	Unclassified	Unclassified	Unclassified	Unclassified	0.00111364	0.00109518	0.00101122	0.000759665	0.00144175	0.000933585	0.00132669	0.00132067	0.0445429	0.00478521	0.225325	0.292248	0.421963	0.00113847	0.000994955	0.00106181	0.0010145	0.000988257	0.00119098	0.0012606	0.00114618	0.00124438	0.00339872	0.0924397	0.141872
AASS	Nuclear	Unclassified	Mitochondria	Nuclear	0.0142381	0.928489	0.02196	0.0353133	0.0210974	0.527618	0.439129	0.012156	0.0555593	0.296139	0.0805655	0.567736	0.0321663	0.772187	0.0324416	0.163205	N4	Unclassified	Unclassified	N4	0.00246362	0.00442623	0.00531644	0.00203186	0.00719323	0.00713675	0.00587114	0.908287	0.00303834	0.00814486	0.00221538	0.00185341	0.00670802	0.0305724	0.00474089	0.00561767	0.00533101	0.00458743	0.00556132	0.00972151	0.00781422	0.00714146	0.502941	0.0232966	0.0305136
AATF	Nuclear	Nuclear	Nuclear	Nuclear	0.00222669	0.992531	0.00383886	0.00140364	0.00729415	0.985543	0.00521604	0.00194707	0.00513545	0.987035	0.00516113	0.00266818	0.00292821	0.990807	0.00407032	0.00219442	N3	N3	N3	N3	0.00070115	0.00047091	0.000491329	0.000563301	0.0168124	0.0439795	0.930388	0.00135047	0.000821166	0.00074708	0.00069562	0.000753057	0.00082194	0.000912228	0.000491411	0.00133274	0.00136603	0.00115058	0.0034448	0.0243466	0.037764	0.92249	0.0009424	0.00123041	0.000903302
ABAT	Nuclear	Nuclear	Mitochondria	Unclassified	0.0203946	0.907244	0.0352938	0.0370673	0.00956806	0.919585	0.0569799	0.0138666	0.0340138	0.183561	0.0415309	0.740895	0.236225	0.137764	0.529263	0.0967479	N4	N4	M1	Unclassified	0.00339334	0.0066813	0.00691251	0.00340744	0.00899889	0.0102647	0.00835648	0.879624	0.00441642	0.0147271	0.00323183	0.00234563	0.0105729	0.0304898	0.00657747	0.00209315	0.00231934	0.00265446	0.00250111	0.00411464	0.00877603	0.00316783	0.903527	0.00538985	0.0101747
ABCA1	Secretory	Secretory	Secretory	Secretory	0.845686	0.0123237	0.0139559	0.128035	0.976375	0.00528409	0.00580351	0.0125371	0.9649	0.00260111	0.00266604	0.0298333	0.989236	0.00387105	0.00252327	0.00437012	Unclassified	Unclassified	S4	Unclassified	0.0260356	0.144241	0.205082	0.470327	0.00257101	0.00345048	0.00414722	0.00215494	0.00212229	0.00644582	0.00199493	0.00155181	0.00184101	0.0293196	0.0987151	0.359629	0.192886	0.190916	0.232944	0.00161611	0.0012464	0.00140655	0.00101503	0.00138295	0.0013629
ABCA12	Cytosol	Cytosol	Secretory	Secretory	0.096039	0.174442	0.686248	0.043271	0.0278704	0.0203447	0.942807	0.00897775	0.993926	0.00304473	0.00210052	0.00092841	0.992767	0.00420465	0.00243559	0.000592867	Unclassified	Unclassified	S1	S1	0.0323629	0.0296195	0.0216911	0.0123655	0.0471608	0.0171684	0.0438693	0.066243	0.0983409	0.0364074	0.0373912	0.370603	0.143506	0.0238578	0.0194132	0.00923798	0.00485613	0.00846342	0.00531283	0.00666899	0.00317114	0.00401341	0.0064912	0.465796	0.336989
ABCA13	Cytosol	Cytosol	Missing	Missing	0.0121693	0.0226274	0.959285	0.0059184	0.0040892	0.00613008	0.987597	0.00218332	NA	NA	NA	NA	NA	NA	NA	NA	Unclassified	Unclassified	Missing	Missing	0.00324005	0.00360102	0.00299777	0.00233043	0.00784205	0.00297804	0.00537078	0.00643648	0.589677	0.0771161	0.20669	0.0245301	0.0612726	0.00311739	0.00280101	0.00101454	0.000956043	0.000965731	0.00115289	0.00131288	0.00111034	0.00119996	0.00250691	0.213326	0.111314
ABCA2	Secretory	Secretory	Secretory	Secretory	0.995856	0.00112307	0.00126223	0.00175872	0.870484	0.10506	0.0089191	0.0155366	0.996557	0.00119834	0.00154848	0.000695883	0.990613	0.00396251	0.0034274	0.0019971	Unclassified	Unclassified	S1	Unclassified	0.657919	0.178611	0.151903	0.00742346	0.000305419	0.000328662	0.000233716	0.000255276	0.000223987	0.000201361	0.000245825	0.00029576	0.000295298	0.000671886	0.00108683	0.394462	0.060029	0.379247	0.0367457	0.0903475	0.00454722	0.00843643	0.00172913	0.00224453	0.00256737
ABCA3	Secretory	Secretory	Secretory	Secretory	0.804878	0.0139524	0.0135272	0.167642	0.992505	0.00388822	0.00247808	0.00112846	0.989711	0.0022523	0.00275198	0.00528475	0.992867	0.00327603	0.00303407	0.000822461	Unclassified	S1	Unclassified	S1	0.583738	0.0883207	0.121059	0.0117606	0.00360079	0.00340938	0.00316035	0.00378189	0.0027228	0.00339488	0.00242788	0.00232027	0.0026614	0.00684482	0.160797	0.782083	0.0370129	0.123761	0.0496482	0.00208622	0.000506583	0.000831132	0.000464284	0.000507142	0.000490631
ABCA5	Secretory	Secretory	Missing	Secretory	0.899718	0.0703747	0.013657	0.01625	0.924868	0.0457552	0.0229503	0.00642648	NA	NA	NA	NA	0.974608	0.0202039	0.00401587	0.00117188	Unclassified	S1	Missing	S1	0.522272	0.0924497	0.241875	0.0431213	0.0427602	0.00926674	0.00590006	0.0124477	0.00327316	0.00388422	0.00245459	0.00177863	0.0022664	0.00909882	0.00715115	0.710776	0.0323739	0.158787	0.0229309	0.034707	0.00303159	0.00538471	0.00263188	0.00780006	0.00773374
ABCA6	Missing	Missing	Cytosol	Missing	NA	NA	NA	NA	NA	NA	NA	NA	0.00386143	0.00417093	0.990236	0.0017318	NA	NA	NA	NA	Missing	Missing	Unclassified	Missing	NA	NA	NA	NA	NA	NA	NA	NA	NA	NA	NA	NA	NA	NA	NA	NA	NA	NA	NA	NA	NA	NA	NA	NA	NA
ABCA7	Secretory	Secretory	Secretory	Secretory	0.916661	0.00450043	0.00349649	0.0753417	0.949705	0.0293873	0.00929841	0.0116097	0.856313	0.00504889	0.0047196	0.133919	0.978262	0.00386583	0.00277202	0.0150997	Unclassified	Unclassified	Unclassified	Unclassified	0.0506006	0.469619	0.188817	0.207625	0.0010521	0.00147824	0.00122924	0.000740844	0.000674441	0.000771911	0.000652179	0.000676521	0.000721439	0.0064357	0.068906	0.366785	0.0589463	0.336658	0.187315	0.0208149	0.00282634	0.00348555	0.00226047	0.00207195	0.00188366
ABCA9	Missing	Cytosol	Missing	Missing	NA	NA	NA	NA	0.00675239	0.0104941	0.979236	0.0035171	NA	NA	NA	NA	NA	NA	NA	NA	Missing	Unclassified	Missing	Missing	NA	NA	NA	NA	NA	NA	NA	NA	NA	NA	NA	NA	NA	NA	NA	0.00165559	0.00163583	0.0014926	0.00196837	0.00225422	0.00181148	0.00200716	0.00442127	0.0343412	0.00725987
ABCB1	Secretory	Missing	Missing	Unclassified	0.993231	0.00156746	0.00170472	0.00349671	NA	NA	NA	NA	NA	NA	NA	NA	0.583663	0.365514	0.0289251	0.0218982	Unclassified	Missing	Missing	Unclassified	0.315116	0.575833	0.0898549	0.0124269	0.00037249	0.00047612	0.000365321	0.00035353	0.000328485	0.000299468	0.000342961	0.000357257	0.000376549	0.00129487	0.00220184	NA	NA	NA	NA	NA	NA	NA	NA	NA	NA
ABCB10	Mitochondria	Mitochondria	Mitochondria	Mitochondria	0.116428	0.00309989	0.00315349	0.877319	0.0344499	0.00165115	0.00195217	0.961947	0.00699884	0.0031863	0.00413145	0.985683	0.036594	0.00572979	0.00275932	0.954917	M2	M2	M2	M2	0.0454423	0.0359388	0.0271541	0.00789279	0.000718679	0.000796099	0.000771577	0.000813534	0.000641751	0.000651827	0.000555784	0.000621309	0.000682817	0.0031912	0.874127	0.000990105	0.0184289	0.0044484	0.0105825	0.000294035	0.00056338	0.000401432	0.0003923	0.000363697	0.000370709
ABCB11	Secretory	Secretory	Missing	Missing	0.939723	0.0258991	0.0138057	0.0205727	0.906289	0.0177633	0.0230893	0.0528586	NA	NA	NA	NA	NA	NA	NA	NA	Unclassified	Unclassified	Missing	Missing	0.575874	0.276793	0.0718235	0.0152322	0.00727375	0.0044139	0.00776068	0.00645075	0.00329624	0.00275407	0.00238728	0.00226737	0.0031007	0.00646769	0.014105	0.26999	0.0625415	0.455061	0.118697	0.00730074	0.00322411	0.00349517	0.00374324	0.00640656	0.00806339
ABCB4	Secretory	Missing	Cytosol	Missing	0.971057	0.00211028	0.00187774	0.0249546	NA	NA	NA	NA	0.214201	0.12052	0.629828	0.0354514	NA	NA	NA	NA	Unclassified	Missing	Unclassified	Missing	0.274772	0.413068	0.267788	0.0154303	0.000416341	0.000642735	0.000314233	0.000736968	0.000355426	0.000327473	0.000368683	0.000404761	0.000421401	0.00633802	0.0186166	NA	NA	NA	NA	NA	NA	NA	NA	NA	NA
ABCB6	Secretory	Secretory	Secretory	Secretory	0.772648	0.013458	0.0130629	0.200831	0.991251	0.00379091	0.00336012	0.00159787	0.985221	0.00442114	0.00539939	0.00495868	0.986275	0.00698012	0.00545825	0.00128664	Unclassified	S1	Unclassified	S1	0.597866	0.0867092	0.0789816	0.00909123	0.00343693	0.00326049	0.00315969	0.00360088	0.00272406	0.00319476	0.00230157	0.00223781	0.00260472	0.00593312	0.194898	0.739944	0.0544739	0.105644	0.0911884	0.00146106	0.00067779	0.00100984	0.000642223	0.000709452	0.000631138
ABCB7	Mitochondria	Mitochondria	Mitochondria	Mitochondria	0.0308602	0.00261827	0.0028205	0.963701	0.0103445	0.00092019	0.00214603	0.986589	0.00584345	0.00337966	0.00432719	0.98645	0.0296157	0.00656813	0.00281643	0.961	M2	M2	M2	M2	0.0058552	0.0134429	0.00461936	0.00694272	0.000576539	0.000541946	0.000668909	0.000830878	0.000582793	0.000679342	0.000519259	0.000474649	0.000564455	0.00259742	0.961104	0.000391415	0.00239206	0.000868795	0.00669219	0.000135508	0.000238493	0.000193562	0.000352627	0.000372323	0.000388429
ABCB8	Mitochondria	Mitochondria	Mitochondria	Mitochondria	0.0234242	0.0013078	0.00176746	0.973501	0.0263119	0.009681	0.00516505	0.958842	0.00604269	0.00327884	0.00373106	0.986947	0.0119318	0.00737407	0.00244197	0.978252	M2	M2	M2	M2	0.00266383	0.00822236	0.00546358	0.00707439	0.000259585	0.000336191	0.000399821	0.000312198	0.000318016	0.000380882	0.000307033	0.000370659	0.000390869	0.00291583	0.970585	0.00147743	0.0109661	0.00595844	0.00790989	0.00125201	0.0042012	0.00173739	0.00249039	0.000945656	0.00124854
ABCB9	Unclassified	Secretory	Secretory	Unclassified	0.536618	0.0207942	0.0168041	0.425784	0.883756	0.0655916	0.0264257	0.0242263	0.984092	0.00691377	0.00733051	0.0016642	0.163758	0.401576	0.421783	0.0128829	Unclassified	Unclassified	S1	Unclassified	0.206347	0.105517	0.205799	0.0189552	0.00496591	0.00500862	0.0040157	0.00680394	0.00347224	0.00376557	0.0030198	0.0030605	0.00348595	0.0331271	0.392657	0.388022	0.0307665	0.433461	0.0315069	0.0397787	0.00605205	0.00637369	0.0133871	0.00656591	0.00820088
ABCC1	Secretory	Secretory	Secretory	Secretory	0.84956	0.0675209	0.0129442	0.0699745	0.947573	0.00465048	0.00592488	0.0418519	0.843175	0.0332637	0.0191801	0.104381	0.618563	0.018873	0.00612589	0.356438	Unclassified	S4	S4	Unclassified	0.0100734	0.078312	0.0127405	0.748435	0.00651355	0.00871892	0.0479328	0.00435558	0.00296531	0.00287327	0.00223471	0.00214325	0.00272763	0.0584432	0.0115313	0.0448165	0.222462	0.0310298	0.649264	0.00117215	0.00117978	0.0011	0.00119855	0.0012547	0.00112222
ABCC10	Unclassified	Secretory	Secretory	Secretory	0.659458	0.00789853	0.00804207	0.324601	0.980918	0.0104235	0.00495108	0.00370701	0.987755	0.0037276	0.00485434	0.00366312	0.995694	0.00178814	0.00202594	0.000491976	Unclassified	Unclassified	S1	S1	0.567727	0.0354052	0.0516127	0.00471328	0.00180193	0.00172369	0.00175432	0.0026186	0.00159839	0.00207514	0.00140322	0.00134961	0.00161571	0.0041021	0.320499	0.64273	0.0318938	0.252706	0.0535883	0.00637988	0.00122917	0.00168073	0.00113375	0.00113804	0.00114877
ABCC11	Missing	Unclassified	Missing	Missing	NA	NA	NA	NA	0.269051	0.341987	0.267301	0.121662	NA	NA	NA	NA	NA	NA	NA	NA	Missing	Unclassified	Missing	Missing	NA	NA	NA	NA	NA	NA	NA	NA	NA	NA	NA	NA	NA	NA	NA	0.069383	0.0754088	0.0448149	0.0794439	0.110001	0.0697798	0.0884148	0.073791	0.0671289	0.0325685
ABCC12	Missing	Nuclear	Missing	Missing	NA	NA	NA	NA	0.0375034	0.838809	0.0768164	0.0468709	NA	NA	NA	NA	NA	NA	NA	NA	Missing	N4	Missing	Missing	NA	NA	NA	NA	NA	NA	NA	NA	NA	NA	NA	NA	NA	NA	NA	0.00976909	0.00983683	0.0075588	0.0103387	0.0183354	0.0173752	0.0119889	0.79111	0.0150638	0.0082163
ABCC2	Secretory	Secretory	Missing	Secretory	0.991342	0.00214532	0.00183405	0.00467901	0.988989	0.00656244	0.00299449	0.00145411	NA	NA	NA	NA	0.945463	0.0248361	0.0251036	0.00459685	Unclassified	S1	Missing	S1	0.22074	0.637037	0.107831	0.0257331	0.000560256	0.000697386	0.000510114	0.000377562	0.000353546	0.000327091	0.000364175	0.000385682	0.000403556	0.00160479	0.00307422	0.824126	0.0546842	0.0821987	0.0279803	0.00377699	0.000648694	0.00152759	0.000609163	0.000606147	0.00057362
ABCC3	Secretory	Secretory	Unclassified	Secretory	0.827386	0.0245056	0.00678211	0.141326	0.957439	0.0124631	0.0141926	0.0159053	0.517236	0.0225306	0.00784982	0.452384	0.612354	0.0128769	0.00396106	0.370808	Unclassified	Unclassified	Unclassified	Unclassified	0.00400816	0.0468774	0.0309767	0.745524	0.00177484	0.00883168	0.0125843	0.0013148	0.00123729	0.00215951	0.00110895	0.00104446	0.00123192	0.13245	0.0088758	0.308304	0.0694822	0.235984	0.343669	0.00392689	0.00285451	0.0031011	0.00258057	0.00352365	0.00341553
ABCC4	Secretory	Secretory	Mitochondria	Unclassified	0.899702	0.00945596	0.00564588	0.0851964	0.978336	0.00609341	0.0063573	0.00921353	0.354843	0.0242182	0.0106487	0.61029	0.488144	0.0153462	0.00465264	0.491857	S4	S4	Unclassified	Unclassified	0.00314639	0.0586566	0.013723	0.824176	0.001147	0.00281921	0.00411786	0.00137188	0.00123928	0.00113291	0.00101922	0.00105555	0.00119892	0.0734973	0.0116991	0.123925	0.213913	0.0562737	0.584224	0.00171845	0.00153556	0.00148228	0.00135712	0.00134679	0.0012189
ABCC5	Secretory	Secretory	Secretory	Secretory	0.96336	0.00574709	0.00297534	0.0279172	0.959746	0.00660076	0.00635362	0.0272991	0.986955	0.00302549	0.00278398	0.00723564	0.955123	0.0107185	0.00406087	0.0300978	S4	Unclassified	S4	S4	0.0038335	0.152803	0.0238365	0.782887	0.000797241	0.00209156	0.00212787	0.000730417	0.000610369	0.000553509	0.000570428	0.00061159	0.000629442	0.0154441	0.0124731	0.147583	0.179968	0.217531	0.414665	0.00184064	0.00163802	0.0012451	0.001877	0.0013233	0.00115918
ABCC6	Missing	Missing	Missing	Cytosol	NA	NA	NA	NA	NA	NA	NA	NA	NA	NA	NA	NA	0.0864667	0.0522438	0.831692	0.0295978	Missing	Missing	Missing	Unclassified	NA	NA	NA	NA	NA	NA	NA	NA	NA	NA	NA	NA	NA	NA	NA	NA	NA	NA	NA	NA	NA	NA	NA	NA	NA
ABCC8	Secretory	Missing	Missing	Missing	0.969584	0.00558098	0.00696887	0.0178664	NA	NA	NA	NA	NA	NA	NA	NA	NA	NA	NA	NA	Unclassified	Missing	Missing	Missing	0.569599	0.111895	0.255702	0.0323871	0.00165279	0.0013425	0.00108297	0.00150271	0.00144394	0.00284261	0.00102846	0.000747429	0.000906427	0.00249503	0.0153714	NA	NA	NA	NA	NA	NA	NA	NA	NA	NA
ABCD1	Secretory	Secretory	Secretory	Secretory	0.913398	0.00480541	0.00473142	0.0770647	0.965223	0.00468921	0.0022856	0.027802	0.928272	0.00728786	0.00897368	0.0554666	0.980386	0.00308474	0.00307236	0.0134566	Unclassified	Unclassified	Unclassified	Unclassified	0.309117	0.474532	0.116403	0.0133466	0.00121861	0.00120754	0.00111676	0.00126249	0.000963581	0.000958103	0.000881586	0.000914725	0.00101343	0.00313942	0.0739253	0.085774	0.60441	0.218576	0.0564627	0.00192669	0.000931821	0.00136997	0.000460726	0.000461113	0.000488411
ABCD3	Secretory	Secretory	Secretory	Secretory	0.916021	0.00309791	0.0031593	0.0777215	0.958758	0.00203235	0.00231565	0.0368943	0.962329	0.00305702	0.00438459	0.0302294	0.986576	0.00250198	0.00266287	0.00825894	Unclassified	S2	S2	S2	0.276836	0.476014	0.138806	0.0243647	0.000771416	0.000867695	0.000718346	0.000740451	0.000626198	0.000649838	0.000594559	0.000618334	0.00067037	0.00245291	0.0752685	0.0541086	0.735483	0.0750497	0.0941164	0.000518202	0.000509536	0.000539649	0.000464965	0.000476182	0.000455175
ABCD4	Secretory	Secretory	Secretory	Secretory	0.993817	0.00172983	0.00202503	0.00242807	0.97114	0.0095621	0.00933626	0.00996115	0.988231	0.0040853	0.00346331	0.00422027	0.991443	0.00362131	0.0032905	0.001645	Unclassified	Unclassified	Unclassified	S1	0.632937	0.264132	0.0899387	0.00681011	0.0004102	0.000470976	0.000365887	0.000482769	0.000395708	0.000372048	0.000399764	0.000406597	0.000450913	0.000936789	0.00149128	0.505848	0.0660615	0.278704	0.120526	0.00368086	0.00186814	0.00232237	0.00169073	0.00231573	0.00240581
ABCE1	Cytosol	Cytosol	Cytosol	Cytosol	0.00262009	0.00398456	0.992005	0.00139085	0.00468586	0.00648772	0.986332	0.00249479	0.00354219	0.00359769	0.991238	0.0016221	0.00302091	0.00458156	0.990904	0.00149335	Unclassified	Unclassified	Unclassified	Unclassified	0.000715855	0.000726455	0.000641695	0.000536086	0.000897934	0.000605022	0.0008388	0.0016428	0.132381	0.0437944	0.371189	0.0652713	0.379369	0.000740804	0.000650047	0.00111791	0.00111647	0.00110555	0.00134593	0.00149155	0.00126901	0.0013732	0.00235396	0.168464	0.0184598
ABCF1	Cytosol	Cytosol	Cytosol	Cytosol	0.0051402	0.0242897	0.968362	0.00220797	0.00438514	0.00668957	0.986527	0.00239794	0.0107572	0.205259	0.779676	0.00430845	0.00319872	0.00754772	0.987547	0.00170652	Unclassified	Unclassified	Unclassified	Unclassified	0.00131025	0.00152337	0.0011074	0.00119918	0.00153266	0.0011482	0.00147647	0.0201323	0.0479682	0.449454	0.102984	0.0143418	0.353614	0.00119592	0.00101205	0.00108539	0.00103212	0.00103293	0.00123471	0.00134145	0.00125606	0.00133798	0.00275408	0.190296	0.251308
ABCF2	Unclassified	Cytosol	Nuclear	Cytosol	0.0100152	0.375142	0.610506	0.00433749	0.0131552	0.13853	0.839167	0.00914801	0.0059283	0.92993	0.0618565	0.00228567	0.00694025	0.126311	0.863412	0.00333623	Unclassified	Unclassified	N4	Unclassified	0.00259533	0.00295897	0.00213325	0.00232765	0.0036473	0.00325491	0.00291507	0.365324	0.0117096	0.366767	0.017714	0.00889694	0.205418	0.00235991	0.00197758	0.00326239	0.00286318	0.00402995	0.00299966	0.00553039	0.00612552	0.0040061	0.122868	0.0512699	0.366804
ABCF3	Cytosol	Cytosol	Cytosol	Cytosol	0.00290964	0.00350013	0.99194	0.00165019	0.0111134	0.0164059	0.966865	0.00561619	0.0046019	0.00473369	0.988614	0.00204996	0.0048137	0.00712089	0.985819	0.00224615	Unclassified	Unclassified	Unclassified	Unclassified	0.000787596	0.000810815	0.000721618	0.000589614	0.00102125	0.000713155	0.000996058	0.000769672	0.115208	0.00545304	0.572072	0.170207	0.129	0.000880369	0.000769821	0.00272396	0.00271953	0.00244925	0.00322063	0.00408843	0.00303686	0.00347036	0.00581027	0.185466	0.0157883
ABCG1	Secretory	Secretory	Missing	Nuclear	0.860868	0.031739	0.0169958	0.0903976	0.983039	0.0047006	0.00495461	0.00730564	NA	NA	NA	NA	0.111161	0.777477	0.0324372	0.0789244	Unclassified	Unclassified	Missing	Unclassified	0.0326629	0.285708	0.0176873	0.524809	0.00653536	0.00452899	0.0148304	0.00584417	0.00428886	0.00438692	0.00275356	0.00235316	0.00321324	0.0127005	0.0776971	0.309054	0.4183	0.0581357	0.197549	0.00135546	0.00105093	0.00124087	0.00105334	0.00105375	0.000959816
ABCG2	Secretory	Secretory	Secretory	Secretory	0.901252	0.00928964	0.00750138	0.0819572	0.9847	0.00766639	0.00504804	0.00258516	0.98632	0.00640333	0.00406486	0.00321186	0.984642	0.0105653	0.00345597	0.00133654	Unclassified	S1	Unclassified	Unclassified	0.141467	0.626013	0.0678369	0.065935	0.00225973	0.00225673	0.0026638	0.00210938	0.00167071	0.00168238	0.00133795	0.0012833	0.00152704	0.00479982	0.0771574	0.79964	0.0754099	0.0776421	0.0320088	0.00345089	0.00113601	0.00196381	0.00111568	0.00106888	0.000940509
ABHD1	Missing	Missing	Missing	Mitochondria	NA	NA	NA	NA	NA	NA	NA	NA	NA	NA	NA	NA	0.0945991	0.204671	0.118516	0.582214	Missing	Missing	Missing	M1	NA	NA	NA	NA	NA	NA	NA	NA	NA	NA	NA	NA	NA	NA	NA	NA	NA	NA	NA	NA	NA	NA	NA	NA	NA
ABHD10	Unclassified	Nuclear	Mitochondria	Nuclear	0.0342438	0.4214	0.0298043	0.514552	0.0239951	0.880971	0.048965	0.0460688	0.0164692	0.0571082	0.0139805	0.912442	0.0256339	0.618817	0.0227793	0.33277	Unclassified	N4	M1	N4	0.0059587	0.0106568	0.0136361	0.00399217	0.0132742	0.0119018	0.012797	0.383427	0.00667116	0.00638247	0.00471752	0.00470713	0.00732606	0.504315	0.0102367	0.00592001	0.00629558	0.00509024	0.00668922	0.0108644	0.0113146	0.00747911	0.851313	0.00970442	0.00533333
ABHD11	Nuclear	Mitochondria	Mitochondria	Mitochondria	0.0858785	0.492947	0.0440945	0.37708	0.0308422	0.318807	0.0216039	0.628747	0.0382554	0.0770259	0.0445728	0.840146	0.0827642	0.107002	0.0397399	0.770494	Unclassified	Unclassified	M1	M1	0.00790013	0.0189627	0.0465342	0.0124815	0.0111812	0.0133383	0.0125925	0.455835	0.00703332	0.0158783	0.00644753	0.00433505	0.0104004	0.338136	0.0389436	0.00381694	0.00617513	0.0145704	0.00627971	0.00454762	0.00956016	0.00338777	0.301311	0.00386192	0.00409072
ABHD12	Secretory	Secretory	Secretory	Secretory	0.992206	0.00153907	0.00161602	0.00463898	0.984259	0.00280083	0.00203031	0.0109101	0.993506	0.00179569	0.00244351	0.00225518	0.991696	0.00339967	0.00219291	0.00271174	Unclassified	Unclassified	S2	Unclassified	0.396222	0.470608	0.105076	0.0203005	0.00038093	0.000486829	0.000348674	0.000322639	0.00030499	0.000292948	0.000323558	0.000342232	0.000352294	0.00104577	0.0035932	0.123143	0.654859	0.132819	0.0734376	0.000960347	0.000589338	0.000832794	0.00041835	0.000404161	0.000417275
ABHD13	Secretory	Secretory	Secretory	Secretory	0.966498	0.00966115	0.00698968	0.0168508	0.908296	0.00977461	0.0114061	0.0705234	0.992072	0.00565655	0.00173662	0.000535266	0.991675	0.00386018	0.00308698	0.00137822	Unclassified	Unclassified	S1	Unclassified	0.622678	0.22271	0.111401	0.00970889	0.00302341	0.00196265	0.00196555	0.00270953	0.00153949	0.00143453	0.00130822	0.0012147	0.00149274	0.00318754	0.0136633	0.272912	0.121994	0.303106	0.210284	0.00320131	0.00222757	0.00231272	0.002033	0.00276955	0.00313401
ABHD14A	Nuclear	Missing	Missing	Missing	0.165376	0.563688	0.126096	0.144841	NA	NA	NA	NA	NA	NA	NA	NA	NA	NA	NA	NA	Unclassified	Missing	Missing	Missing	0.0584961	0.0530605	0.0291246	0.0246947	0.0893937	0.048703	0.339649	0.0859419	0.0347153	0.0292144	0.0177864	0.0166176	0.0277623	0.10676	0.0380809	NA	NA	NA	NA	NA	NA	NA	NA	NA	NA
ABHD14B	Cytosol	Cytosol	Cytosol	Cytosol	0.00440142	0.00626422	0.98696	0.00237479	0.00367451	0.00590441	0.988454	0.00196673	0.00388865	0.00415429	0.990191	0.00176613	0.00286046	0.00399635	0.991735	0.00140822	Unclassified	Unclassified	Unclassified	Unclassified	0.00121683	0.00123913	0.0011157	0.000829773	0.00154538	0.00106556	0.00152408	0.0021292	0.0548431	0.00691189	0.0796075	0.422025	0.423572	0.0012947	0.00108009	0.000889995	0.00085327	0.00085793	0.00107332	0.00114882	0.00100283	0.00105352	0.00269925	0.0638033	0.0211718
ABHD15	Secretory	Secretory	Secretory	Secretory	0.996188	0.00123702	0.00156397	0.00101117	0.669912	0.132217	0.0331179	0.164753	0.966756	0.00526417	0.00476247	0.0232169	0.978266	0.0054846	0.00398854	0.0122607	Unclassified	S3	Unclassified	Unclassified	0.778	0.100119	0.115079	0.00298966	0.000382877	0.000282043	0.000260326	0.000311772	0.00028635	0.000243607	0.000306474	0.000355484	0.000372057	0.000551381	0.000459784	0.0631791	0.0263579	0.558075	0.0222992	0.0436716	0.0234812	0.0100997	0.0549649	0.00592349	0.011768
ABHD16A	Secretory	Secretory	Secretory	Secretory	0.876333	0.00233597	0.00232555	0.119005	0.954575	0.00834129	0.00369083	0.0333928	0.770941	0.00307836	0.00351362	0.222467	0.961031	0.00594671	0.00353024	0.0294917	Unclassified	Unclassified	Unclassified	Unclassified	0.24374	0.32756	0.270337	0.0346962	0.000541775	0.000721691	0.000505355	0.000567145	0.000417512	0.000517158	0.000435063	0.000466478	0.000489337	0.00456355	0.114442	0.159886	0.354218	0.386543	0.0539284	0.00357805	0.00152853	0.00266043	0.000574282	0.000886619	0.000967079
ABHD17A	Secretory	Secretory	Secretory	Secretory	0.949794	0.0193604	0.00787404	0.0229712	0.912291	0.0384321	0.0349218	0.0143553	0.924312	0.065511	0.00697692	0.00319998	0.98569	0.00992095	0.00295328	0.00143548	S3	Unclassified	S1	Unclassified	0.120914	0.10501	0.533695	0.190176	0.00677878	0.00677454	0.00344517	0.00236195	0.00177948	0.00290261	0.0012034	0.000890088	0.00109846	0.0137397	0.0092315	0.621945	0.038028	0.200376	0.0519417	0.0182876	0.00507224	0.00731105	0.00776115	0.0105813	0.00897668
ABHD17B	Secretory	Secretory	Secretory	Secretory	0.800669	0.00516635	0.00472435	0.18944	0.925249	0.0617501	0.00745477	0.005546	0.96175	0.0299314	0.00623511	0.00208387	0.978315	0.00740292	0.00941553	0.00486682	Unclassified	Unclassified	S1	Unclassified	0.172911	0.212586	0.212101	0.20307	0.00108853	0.00156265	0.00136728	0.00114788	0.000831954	0.00134247	0.000846141	0.000820345	0.00088344	0.0160471	0.173393	0.587607	0.0320835	0.289792	0.0157667	0.0524201	0.00270184	0.00510415	0.00152404	0.00192205	0.0022957
ABHD17C	Secretory	Secretory	Secretory	Secretory	0.962709	0.00898939	0.00874728	0.0195543	0.974806	0.0149098	0.0068008	0.00348359	0.925188	0.0577993	0.0118021	0.00521075	0.990256	0.00608314	0.00209544	0.00156572	Unclassified	S1	S1	Unclassified	0.583596	0.108802	0.238221	0.0320904	0.00281517	0.00199917	0.00173741	0.00243764	0.00175348	0.00297517	0.00166615	0.00107114	0.00128134	0.00429077	0.0152635	0.745112	0.0361586	0.160798	0.0327371	0.0100112	0.00137766	0.00247298	0.00104789	0.00185922	0.00174303
ABHD18	Secretory	Unclassified	Mitochondria	Mitochondria	0.647124	0.00765263	0.00527539	0.339948	0.417779	0.0739625	0.0179225	0.490336	0.0658985	0.00519892	0.00537786	0.923525	0.0292667	0.033444	0.00615514	0.931134	Unclassified	Unclassified	Unclassified	M1	0.0173587	0.118699	0.380334	0.130733	0.00154659	0.00244985	0.00151981	0.00213638	0.00102231	0.0011682	0.000979613	0.00100057	0.0011047	0.0900863	0.249861	0.0219654	0.0258478	0.349516	0.0204501	0.0198168	0.0204476	0.00682641	0.0268717	0.00339282	0.00541747
ABHD2	Secretory	Secretory	Secretory	Secretory	0.984054	0.00227099	0.002434	0.0112413	0.904554	0.0123497	0.0101803	0.0729157	0.992205	0.00195216	0.00208204	0.0037609	0.989387	0.00474011	0.00364066	0.00223188	Unclassified	Unclassified	Unclassified	S2	0.247629	0.651808	0.0721993	0.0124178	0.000494464	0.000622897	0.000518709	0.000634917	0.000508946	0.000437713	0.000480976	0.000475207	0.00053116	0.00217281	0.00906847	0.0759867	0.717837	0.0536035	0.0571272	0.00324586	0.00297225	0.00368702	0.00244456	0.00233635	0.0018066
ABHD3	Secretory	Secretory	Secretory	Secretory	0.985884	0.00210394	0.00172479	0.0102872	0.958874	0.00458733	0.00405646	0.0324827	0.976926	0.00227971	0.00337084	0.0174236	0.981165	0.00776683	0.00366752	0.00740045	Unclassified	S2	Unclassified	Unclassified	0.41031	0.250082	0.288399	0.037093	0.000526358	0.000761096	0.000384654	0.000431831	0.00030213	0.00033003	0.000327719	0.00038174	0.00038317	0.00236277	0.00792443	0.056784	0.75267	0.0719961	0.0774237	0.00150523	0.00100665	0.00118344	0.000892003	0.000885789	0.000773503
ABHD4	Cytosol	Cytosol	Cytosol	Cytosol	0.00428059	0.00626877	0.98747	0.00198081	0.00458639	0.00625923	0.986823	0.00233089	0.0142123	0.0106989	0.969088	0.00600103	0.0104121	0.0132785	0.973149	0.00316066	C1	Unclassified	Unclassified	Unclassified	0.00108431	0.00113605	0.00122717	0.00083306	0.00250142	0.000909232	0.00144467	0.00141344	0.793498	0.0638592	0.119523	0.00530463	0.00528441	0.00101596	0.000964857	0.00118093	0.00105726	0.00113688	0.00121131	0.00176839	0.00116482	0.00137137	0.00195465	0.700726	0.180167
ABHD5	Secretory	Secretory	Unclassified	Mitochondria	0.855589	0.0733744	0.0464573	0.024579	0.640982	0.251475	0.0613377	0.0462055	0.424234	0.0977479	0.420701	0.057317	0.217095	0.0104431	0.00375601	0.768706	Unclassified	Unclassified	Unclassified	Unclassified	0.529769	0.0964141	0.18909	0.0403158	0.034203	0.008491	0.00694453	0.0237359	0.0137128	0.0196232	0.00596764	0.00271542	0.00443824	0.0118603	0.0127187	0.235862	0.0377814	0.342445	0.0248935	0.20014	0.0163217	0.0209831	0.0140304	0.0144902	0.0293862
ABHD6	Secretory	Secretory	Secretory	Secretory	0.987347	0.00265418	0.00271677	0.0072819	0.968822	0.00558499	0.00365033	0.0219427	0.994192	0.00142504	0.0020046	0.00237828	0.983988	0.00609036	0.00446935	0.00545262	Unclassified	Unclassified	S2	S2	0.228225	0.673838	0.0725491	0.0127346	0.000610047	0.000688656	0.000658011	0.000697465	0.00054898	0.000527103	0.000523734	0.000534991	0.000581967	0.00251329	0.00476861	0.0868646	0.632371	0.156359	0.0932274	0.00233106	0.00117911	0.00125468	0.000820138	0.000761959	0.000712398
ABHD8	Cytosol	Missing	Missing	Missing	0.00400449	0.00847836	0.985883	0.00163371	NA	NA	NA	NA	NA	NA	NA	NA	NA	NA	NA	NA	Unclassified	Missing	Missing	Missing	0.00111198	0.00114624	0.000951833	0.000794438	0.00179685	0.000852187	0.00117376	0.00465556	0.283896	0.642883	0.034465	0.00205724	0.0225825	0.000886065	0.000747647	NA	NA	NA	NA	NA	NA	NA	NA	NA	NA
ABI1	Cytosol	Cytosol	Unclassified	Cytosol	0.0115783	0.0102239	0.973084	0.00511364	0.239095	0.129132	0.609111	0.0226616	0.289318	0.137978	0.534132	0.0385716	0.033081	0.0314359	0.92956	0.00592298	Unclassified	Unclassified	Unclassified	Unclassified	0.00295494	0.00288155	0.00374837	0.00199344	0.00274078	0.00146722	0.00238252	0.00363342	0.117101	0.824345	0.0184618	0.00183384	0.0113422	0.00219049	0.00292316	0.126301	0.0256137	0.0629658	0.0242146	0.0901257	0.0102352	0.0132343	0.0155372	0.383569	0.143113
ABI2	Cytosol	Cytosol	Cytosol	Cytosol	0.00690056	0.00944001	0.980596	0.00306374	0.117327	0.121158	0.747222	0.0142931	0.034431	0.0211332	0.934109	0.0103272	0.0176315	0.0236747	0.954794	0.00390023	C2	Unclassified	C1	Unclassified	0.00193515	0.00200135	0.00165573	0.00130833	0.00213015	0.0011779	0.00163452	0.00449744	0.0876913	0.863056	0.014965	0.00154655	0.0133367	0.00147661	0.00158713	0.061281	0.0145639	0.0270061	0.0144756	0.0923526	0.00755332	0.0102078	0.0110446	0.553726	0.111958
ABL1	Cytosol	Cytosol	Cytosol	Cytosol	0.0033002	0.00466643	0.990239	0.001794	0.00652157	0.00832496	0.981555	0.00359866	0.00384071	0.00472569	0.98959	0.00184352	0.00249799	0.00351286	0.992738	0.00125152	Unclassified	Unclassified	Unclassified	Unclassified	0.000880293	0.000943836	0.000781419	0.000694656	0.00123365	0.000793241	0.00109062	0.00154892	0.273056	0.144568	0.442077	0.01731	0.113228	0.000943236	0.00085076	0.00174708	0.0014078	0.00183706	0.00152963	0.00204349	0.00138584	0.00146581	0.00342982	0.325068	0.540038
ABL2	Cytosol	Cytosol	Cytosol	Cytosol	0.00416169	0.00549897	0.988145	0.0021947	0.00920901	0.0136492	0.972344	0.00479778	0.00389364	0.00391894	0.990459	0.00172861	0.0026803	0.00365982	0.992343	0.00131681	Unclassified	Unclassified	Unclassified	Unclassified	0.00112102	0.00117978	0.00101265	0.000848244	0.00162797	0.0009114	0.00135142	0.00160818	0.521818	0.105987	0.298721	0.0107065	0.0509122	0.00107692	0.00111777	0.00226404	0.00224768	0.00205075	0.00264653	0.00335674	0.00256972	0.00294792	0.00477485	0.493328	0.0728493
ABLIM1	Unclassified	Mitochondria	Unclassified	Unclassified	0.156424	0.38169	0.16564	0.296246	0.0680217	0.263319	0.0394682	0.629192	0.161182	0.306329	0.111022	0.421466	0.23046	0.369489	0.117855	0.282196	Unclassified	Unclassified	Unclassified	Unclassified	0.0186761	0.0422038	0.0488552	0.0466886	0.0283911	0.0794547	0.189049	0.0847952	0.0223007	0.0873018	0.0210227	0.0104651	0.0245498	0.263898	0.0323474	0.00850016	0.0122988	0.0366745	0.0105483	0.0106155	0.027721	0.00755536	0.217427	0.00594583	0.0130032
ABLIM2	Nuclear	Nuclear	Nuclear	Missing	0.0664536	0.602214	0.276534	0.0547979	0.00318229	0.98604	0.0082521	0.00252551	0.043412	0.625282	0.309132	0.0221746	NA	NA	NA	NA	Unclassified	N4	N4	Missing	0.0132166	0.0229438	0.0173743	0.0129189	0.0301295	0.0715109	0.0411346	0.459439	0.0213648	0.166444	0.0154714	0.00957466	0.0636797	0.0381567	0.0166412	0.000716854	0.000747412	0.000794393	0.000923636	0.00193295	0.00262019	0.00104841	0.980439	0.0013605	0.00116817
ABLIM3	Nuclear	Unclassified	Mitochondria	Unclassified	0.0955289	0.549568	0.0290839	0.325819	0.112477	0.23074	0.0139287	0.642854	0.0807261	0.258313	0.0106882	0.650273	0.146303	0.397031	0.389612	0.0670536	Unclassified	Unclassified	M1	Unclassified	0.00729404	0.0289323	0.0377296	0.0215729	0.0153173	0.325155	0.168142	0.0409539	0.00605431	0.00703167	0.00492836	0.00486869	0.00620089	0.300923	0.0248958	0.00614975	0.0117377	0.0853149	0.00927476	0.0270783	0.0999049	0.00984624	0.0939102	0.00272977	0.00283794
ABO	Secretory	Missing	Secretory	Missing	0.987765	0.00451312	0.00193538	0.00578661	NA	NA	NA	NA	0.991928	0.00189949	0.00208463	0.00408774	NA	NA	NA	NA	Unclassified	Missing	Unclassified	Missing	0.280128	0.39106	0.286906	0.0296718	0.0017251	0.00141189	0.000816127	0.000559995	0.000370744	0.000335807	0.000376501	0.000418852	0.000433478	0.00347279	0.00231382	NA	NA	NA	NA	NA	NA	NA	NA	NA	NA
ABR	Cytosol	Cytosol	Cytosol	Cytosol	0.00289961	0.00376382	0.991635	0.00170169	0.00365913	0.00536623	0.98896	0.00201446	0.00416182	0.00419841	0.989811	0.00182873	0.00241066	0.00333353	0.993038	0.00121757	Unclassified	Unclassified	Unclassified	Unclassified	0.00077925	0.000832966	0.000693093	0.000594298	0.00117053	0.000725014	0.00101579	0.000852479	0.368334	0.0277144	0.535289	0.0240627	0.0362356	0.000872285	0.000829408	0.000894098	0.000857953	0.000856367	0.00105072	0.00127	0.00102561	0.00111392	0.0019567	0.51037	0.0632732
ABRACL	Cytosol	Cytosol	Cytosol	Cytosol	0.00996961	0.0151408	0.969951	0.0049391	0.0753061	0.114992	0.776521	0.0331809	0.0289835	0.0416476	0.918092	0.011277	0.00898642	0.0161367	0.970928	0.00394938	Unclassified	Unclassified	Unclassified	C4	0.00295871	0.00293519	0.00247226	0.00160345	0.00430004	0.00216781	0.00372594	0.00494698	0.0413139	0.00733162	0.0186174	0.704524	0.198164	0.00268378	0.00225532	0.0206609	0.0193819	0.0142904	0.020973	0.0360765	0.0207376	0.0260584	0.0321191	0.0719114	0.0200902
ABRAXAS1	Nuclear	Nuclear	Nuclear	Nuclear	0.00544842	0.980978	0.00961294	0.00396111	0.0168969	0.914212	0.0558459	0.0130448	0.0151128	0.962193	0.0163492	0.00634474	0.00799977	0.977168	0.0106667	0.00416578	N4	N4	N1	N1	0.00138625	0.0016258	0.00143183	0.00100454	0.051394	0.0614796	0.00662451	0.861479	0.00155612	0.00175805	0.00181017	0.00169533	0.00279328	0.00247267	0.00148845	0.00443127	0.00305231	0.00604861	0.00336471	0.0396171	0.0876878	0.00967954	0.777228	0.00868985	0.0157714
ABRAXAS2	Cytosol	Cytosol	Cytosol	Cytosol	0.00463974	0.0377277	0.955557	0.00207549	0.00337568	0.00563558	0.989183	0.00180595	0.00541631	0.00666874	0.985487	0.00242761	0.00355868	0.00585886	0.988866	0.00171693	Unclassified	Unclassified	Unclassified	Unclassified	0.00130945	0.00139136	0.000969691	0.000969241	0.00148854	0.00104362	0.00140568	0.0337898	0.0314872	0.153754	0.0898839	0.0288731	0.651559	0.00107375	0.00100174	0.000828596	0.000783687	0.000795501	0.000967893	0.00102433	0.000902004	0.000975542	0.0027337	0.0664862	0.0554143
ABT1	Nuclear	Nuclear	Nuclear	Nuclear	0.00215643	0.992762	0.00384222	0.00123965	0.00609214	0.989377	0.00289588	0.00163538	0.00391567	0.990664	0.00311748	0.00230253	0.00328141	0.989843	0.00461631	0.00225889	Unclassified	N3	N3	N3	0.00062921	0.00033008	0.000446743	0.000750399	0.0241355	0.336104	0.631234	0.00128861	0.000800014	0.000719698	0.000694751	0.000780742	0.000847011	0.000783812	0.000455835	0.000530484	0.000740326	0.000752381	0.00406895	0.0091065	0.0686968	0.911043	0.000530314	0.000623928	0.000503709
ABTB1	Cytosol	Cytosol	Cytosol	Cytosol	0.00433346	0.00575823	0.987697	0.00221136	0.00541017	0.00733509	0.984062	0.00319306	0.0031952	0.0035319	0.991822	0.00145055	0.00361209	0.00509447	0.989523	0.0017707	Unclassified	Unclassified	Unclassified	Unclassified	0.00109398	0.00119035	0.00118563	0.000863498	0.00164011	0.000896744	0.00135763	0.00186376	0.458055	0.462477	0.0549918	0.00245805	0.00971433	0.001106	0.00110536	0.00127061	0.00130428	0.00123417	0.0016011	0.001654	0.00143345	0.00163998	0.00260766	0.509305	0.179209
ABTB2	Cytosol	Cytosol	Cytosol	Cytosol	0.00386151	0.00521004	0.988564	0.00236433	0.00513593	0.00747452	0.98461	0.00277934	0.00464824	0.00483088	0.988493	0.00202739	0.0103206	0.0126286	0.972935	0.00411532	Unclassified	Unclassified	Unclassified	C1	0.00106562	0.00113367	0.00092788	0.000734345	0.00161959	0.000880257	0.00131917	0.00139103	0.619829	0.164138	0.182107	0.00575161	0.0167384	0.00111481	0.00124952	0.0012325	0.00121993	0.00119785	0.00148565	0.0018107	0.00142879	0.00158565	0.00264937	0.388407	0.0264288
AC004556.1	Missing	Missing	Secretory	Missing	NA	NA	NA	NA	NA	NA	NA	NA	0.987059	0.00717463	0.00263151	0.00313474	NA	NA	NA	NA	Missing	Missing	Unclassified	Missing	NA	NA	NA	NA	NA	NA	NA	NA	NA	NA	NA	NA	NA	NA	NA	NA	NA	NA	NA	NA	NA	NA	NA	NA	NA
AC004706.4	Nuclear	Cytosol	Nuclear	Unclassified	0.00927934	0.97094	0.0135688	0.00621176	0.0503008	0.0544572	0.878946	0.0162958	0.063554	0.842274	0.071135	0.0230371	0.495409	0.421108	0.0689091	0.0145741	N1	Unclassified	Unclassified	Unclassified	0.00328767	0.00242992	0.00197549	0.00158627	0.800391	0.0999836	0.0317496	0.0388154	0.00291344	0.00256472	0.00246246	0.00247724	0.00315094	0.00381387	0.0023979	0.0170498	0.00799418	0.0172124	0.00804439	0.0231484	0.0066867	0.00718082	0.0174414	0.422167	0.328375
AC007325.2	Missing	Missing	Secretory	Mitochondria	NA	NA	NA	NA	NA	NA	NA	NA	0.770671	0.0446439	0.0416876	0.142997	0.0472759	0.150662	0.0255613	0.776501	Missing	Missing	Unclassified	M2	NA	NA	NA	NA	NA	NA	NA	NA	NA	NA	NA	NA	NA	NA	NA	NA	NA	NA	NA	NA	NA	NA	NA	NA	NA
AC007537.5	Missing	Missing	Cytosol	Cytosol	NA	NA	NA	NA	NA	NA	NA	NA	0.0275584	0.0236978	0.933076	0.015668	0.0163145	0.0658222	0.911582	0.00628165	Missing	Missing	Unclassified	C2	NA	NA	NA	NA	NA	NA	NA	NA	NA	NA	NA	NA	NA	NA	NA	NA	NA	NA	NA	NA	NA	NA	NA	NA	NA
AC011005.1	Cytosol	Cytosol	Cytosol	Cytosol	0.00418066	0.00556917	0.987979	0.00227111	0.00722022	0.0102431	0.978784	0.00375299	0.00497945	0.0051238	0.987749	0.00214766	0.00900156	0.0155808	0.971356	0.00406118	Unclassified	Unclassified	Unclassified	Unclassified	0.00115084	0.00120978	0.000999755	0.000820284	0.00173862	0.000982357	0.00144543	0.00140277	0.523429	0.0475991	0.376716	0.0172548	0.0229804	0.00114729	0.00112382	0.00173084	0.00175406	0.00161352	0.00212181	0.00243216	0.00196322	0.00220424	0.0036435	0.0934742	0.0105988
AC011043.1	Missing	Missing	Missing	Secretory	NA	NA	NA	NA	NA	NA	NA	NA	NA	NA	NA	NA	0.893392	0.052042	0.030088	0.0244782	Missing	Missing	Missing	Unclassified	NA	NA	NA	NA	NA	NA	NA	NA	NA	NA	NA	NA	NA	NA	NA	NA	NA	NA	NA	NA	NA	NA	NA	NA	NA
AC011195.2	Unclassified	Missing	Missing	Unclassified	0.276773	0.405925	0.155653	0.161648	NA	NA	NA	NA	NA	NA	NA	NA	0.269942	0.134633	0.52954	0.0658861	Unclassified	Missing	Missing	Unclassified	0.0943278	0.0536556	0.0919693	0.0368207	0.0449357	0.0254396	0.0259093	0.30964	0.0202361	0.0851828	0.0218951	0.00676157	0.0215777	0.117239	0.0444098	NA	NA	NA	NA	NA	NA	NA	NA	NA	NA
AC011479.1	Missing	Cytosol	Cytosol	Cytosol	NA	NA	NA	NA	0.00416848	0.00781895	0.985805	0.00220803	0.0158732	0.0204615	0.957051	0.00661395	0.00339249	0.00568284	0.989258	0.00166674	Missing	Unclassified	Unclassified	Unclassified	NA	NA	NA	NA	NA	NA	NA	NA	NA	NA	NA	NA	NA	NA	NA	0.00103949	0.0009767	0.000988486	0.0011638	0.00126224	0.00115512	0.0012597	0.00414188	0.0775874	0.305234
AC020915.2	Missing	Missing	Missing	Cytosol	NA	NA	NA	NA	NA	NA	NA	NA	NA	NA	NA	NA	0.00544721	0.00796375	0.984351	0.00223796	Missing	Missing	Missing	C1	NA	NA	NA	NA	NA	NA	NA	NA	NA	NA	NA	NA	NA	NA	NA	NA	NA	NA	NA	NA	NA	NA	NA	NA	NA
AC037459.1	Missing	Missing	Cytosol	Missing	NA	NA	NA	NA	NA	NA	NA	NA	0.00592525	0.00757597	0.983672	0.00282672	NA	NA	NA	NA	Missing	Missing	Unclassified	Missing	NA	NA	NA	NA	NA	NA	NA	NA	NA	NA	NA	NA	NA	NA	NA	NA	NA	NA	NA	NA	NA	NA	NA	NA	NA
AC068580.4	Missing	Nuclear	Unclassified	Unclassified	NA	NA	NA	NA	0.117438	0.618283	0.211041	0.0532375	0.209015	0.457354	0.240015	0.0936155	0.420724	0.0511119	0.010284	0.51788	Missing	Unclassified	Unclassified	Unclassified	NA	NA	NA	NA	NA	NA	NA	NA	NA	NA	NA	NA	NA	NA	NA	0.0333461	0.0302012	0.0220589	0.0318319	0.0775864	0.0358118	0.0430738	0.461811	0.048125	0.0237775
AC068775.1	Missing	Missing	Nuclear	Cytosol	NA	NA	NA	NA	NA	NA	NA	NA	0.0247498	0.792672	0.173955	0.00862292	0.0093639	0.0452818	0.94092	0.00443383	Missing	Missing	N4	Unclassified	NA	NA	NA	NA	NA	NA	NA	NA	NA	NA	NA	NA	NA	NA	NA	NA	NA	NA	NA	NA	NA	NA	NA	NA	NA
AC068896.1	Cytosol	Cytosol	Cytosol	Cytosol	0.0117273	0.0172773	0.965103	0.00589206	0.0110491	0.0166037	0.966714	0.00563297	0.030697	0.0441418	0.91327	0.0118907	0.00584422	0.00983297	0.98163	0.00269253	Unclassified	Unclassified	Unclassified	C4	0.00349632	0.00349121	0.0028648	0.00187496	0.00521653	0.00254797	0.00455054	0.00496222	0.0420407	0.00551215	0.0343581	0.754716	0.128476	0.00316886	0.00272319	0.0026835	0.00268935	0.00245142	0.00322479	0.00407097	0.00303575	0.00346996	0.00602701	0.168828	0.0138652
AC069544.2	Nuclear	Nuclear	Nuclear	Nuclear	0.0105504	0.974651	0.00602093	0.00877793	0.0302208	0.926115	0.0136876	0.0299769	0.3226	0.587483	0.023254	0.0666629	0.00512481	0.986327	0.00282961	0.00571819	N2	Unclassified	Unclassified	N3	0.00153103	0.00249354	0.00351583	0.00301001	0.0455159	0.669555	0.256514	0.00306542	0.00131444	0.00128822	0.00109198	0.00109806	0.00122823	0.00675244	0.00202549	0.00282623	0.00724699	0.00562195	0.0145256	0.0232548	0.1995	0.699954	0.00340601	0.00309358	0.00343436
AC083902.2	Missing	Missing	Nuclear	Missing	NA	NA	NA	NA	NA	NA	NA	NA	0.213423	0.528436	0.182782	0.0753588	NA	NA	NA	NA	Missing	Missing	Unclassified	Missing	NA	NA	NA	NA	NA	NA	NA	NA	NA	NA	NA	NA	NA	NA	NA	NA	NA	NA	NA	NA	NA	NA	NA	NA	NA
AC091959.3	Nuclear	Missing	Missing	Nuclear	0.127284	0.818611	0.0173672	0.0367378	NA	NA	NA	NA	NA	NA	NA	NA	0.00764841	0.976905	0.00945072	0.00599575	N4	Missing	Missing	N4	0.0205328	0.0152088	0.0805365	0.0110061	0.0680318	0.0530447	0.00959958	0.687935	0.00359404	0.00382184	0.0030504	0.0027549	0.004146	0.0281382	0.00859954	NA	NA	NA	NA	NA	NA	NA	NA	NA	NA
AC092143.1	Missing	Missing	Cytosol	Missing	NA	NA	NA	NA	NA	NA	NA	NA	0.015345	0.0187916	0.959336	0.00652714	NA	NA	NA	NA	Missing	Missing	Unclassified	Missing	NA	NA	NA	NA	NA	NA	NA	NA	NA	NA	NA	NA	NA	NA	NA	NA	NA	NA	NA	NA	NA	NA	NA	NA	NA
AC092718.3	Missing	Missing	Nuclear	Missing	NA	NA	NA	NA	NA	NA	NA	NA	0.0166632	0.923551	0.0287414	0.0310449	NA	NA	NA	NA	Missing	Missing	N4	Missing	NA	NA	NA	NA	NA	NA	NA	NA	NA	NA	NA	NA	NA	NA	NA	NA	NA	NA	NA	NA	NA	NA	NA	NA	NA
AC092835.1	Missing	Missing	Nuclear	Unclassified	NA	NA	NA	NA	NA	NA	NA	NA	0.0429574	0.904483	0.040074	0.0124861	0.319127	0.651802	0.0202498	0.00882116	Missing	Missing	N1	N1	NA	NA	NA	NA	NA	NA	NA	NA	NA	NA	NA	NA	NA	NA	NA	NA	NA	NA	NA	NA	NA	NA	NA	NA	NA
AC099489.1	Missing	Nuclear	Missing	Missing	NA	NA	NA	NA	0.00717316	0.980987	0.00647723	0.00536268	NA	NA	NA	NA	NA	NA	NA	NA	Missing	N2	Missing	Missing	NA	NA	NA	NA	NA	NA	NA	NA	NA	NA	NA	NA	NA	NA	NA	0.00110013	0.00107166	0.00270841	0.00229296	0.079414	0.859408	0.0192844	0.0228803	0.00121657	0.00129949
AC104836.1	Missing	Missing	Missing	Cytosol	NA	NA	NA	NA	NA	NA	NA	NA	NA	NA	NA	NA	0.00409443	0.00816866	0.985952	0.00178443	Missing	Missing	Missing	Unclassified	NA	NA	NA	NA	NA	NA	NA	NA	NA	NA	NA	NA	NA	NA	NA	NA	NA	NA	NA	NA	NA	NA	NA	NA	NA
ACAA1	Secretory	Nuclear	Secretory	Secretory	0.729392	0.021076	0.011968	0.237564	0.0465087	0.914857	0.00915462	0.0294796	0.933327	0.0146662	0.00855637	0.0434509	0.915779	0.0165197	0.00911858	0.0585828	S3	N4	Unclassified	Unclassified	0.167325	0.122743	0.423502	0.0158219	0.0037748	0.00371125	0.00266753	0.0109224	0.00248907	0.00254691	0.00220503	0.00221659	0.0025104	0.0590429	0.178521	0.00418928	0.00307065	0.036077	0.00317183	0.0392107	0.0220065	0.003647	0.849993	0.00144727	0.00163882
ACAA2	Nuclear	Nuclear	Mitochondria	Unclassified	0.0431558	0.7486	0.062287	0.145957	0.0404729	0.807355	0.0893293	0.0628424	0.0575368	0.31809	0.0789524	0.545421	0.0362814	0.525428	0.0430551	0.395235	N4	N4	Unclassified	Unclassified	0.00939527	0.0146328	0.0131685	0.00595926	0.0245991	0.017436	0.0226164	0.683949	0.0123549	0.0179432	0.00694046	0.00623156	0.0188169	0.133526	0.0124309	0.0104246	0.0107229	0.00819186	0.0111335	0.0192227	0.0167791	0.0126763	0.758677	0.0172661	0.00903692
ACACA	Cytosol	Cytosol	Cytosol	Cytosol	0.00305089	0.00446766	0.990816	0.0016654	0.00614298	0.00922497	0.981346	0.0032859	0.00323222	0.00336845	0.991959	0.00144081	0.00354807	0.00530305	0.989414	0.00173498	C1	Unclassified	C1	C1	0.000831118	0.000881042	0.000734161	0.000604573	0.00153737	0.000767285	0.00108084	0.00108217	0.710701	0.0373848	0.210114	0.017181	0.0154354	0.00086498	0.000800424	0.00151937	0.00148408	0.00139652	0.00174301	0.00234772	0.00169266	0.00192587	0.00325872	0.661013	0.0723782
ACACB	Cytosol	Cytosol	Cytosol	Cytosol	0.00680441	0.0112582	0.979427	0.00251092	0.00458222	0.00646663	0.986242	0.00270962	0.0064112	0.00581298	0.984947	0.00282921	0.00250288	0.00344071	0.992786	0.00127072	Unclassified	Unclassified	Unclassified	C1	0.00187442	0.00159923	0.00225462	0.00107614	0.00463254	0.00129228	0.0022151	0.00311824	0.643402	0.296013	0.0284111	0.00242145	0.00917831	0.00134483	0.00116608	0.00111775	0.00108481	0.00110411	0.00127555	0.00149254	0.00126733	0.00140121	0.00230556	0.488823	0.319894
ACAD10	Mitochondria	Mitochondria	Mitochondria	Mitochondria	0.176665	0.063626	0.0112247	0.748484	0.113242	0.0449527	0.0125019	0.829304	0.0590199	0.0213279	0.0159627	0.903689	0.0995127	0.0485743	0.0259205	0.825993	M1	Unclassified	M1	M1	0.00369777	0.0132556	0.148915	0.0107971	0.00303368	0.0039058	0.00234743	0.0543391	0.00216393	0.00277768	0.0020255	0.00186284	0.0023948	0.678957	0.0695266	0.00715799	0.0115703	0.0829619	0.0115514	0.00492427	0.00561984	0.00227546	0.0321331	0.00255058	0.00263998
ACAD11	Secretory	Secretory	Secretory	Secretory	0.939896	0.0231283	0.00784128	0.0291347	0.924142	0.0241953	0.00516862	0.0464937	0.975931	0.0024597	0.00307784	0.0185315	0.987279	0.00240742	0.0026647	0.00764903	Unclassified	S3	Unclassified	Unclassified	0.499964	0.0888077	0.329789	0.0213349	0.00489955	0.00266724	0.00150793	0.0140536	0.00171835	0.00206505	0.00143295	0.00114138	0.00148355	0.0152512	0.0138836	0.12045	0.0510273	0.718076	0.0345887	0.0141452	0.00396887	0.00247542	0.00360576	0.00104189	0.0010455
ACAD8	Unclassified	Nuclear	Mitochondria	Mitochondria	0.0302623	0.48036	0.0256664	0.463712	0.0200134	0.895396	0.0479771	0.036614	0.0307416	0.0672486	0.0298632	0.872147	0.0279822	0.355764	0.0320314	0.584222	Unclassified	N4	M1	M1	0.00468415	0.00854475	0.0138259	0.00320756	0.0121475	0.0112839	0.0107577	0.446171	0.00558316	0.00562776	0.00403185	0.00401359	0.00641003	0.453527	0.0101848	0.00483492	0.00535778	0.00413522	0.00568552	0.00820273	0.01083	0.00653148	0.869831	0.00906945	0.00553404
ACAD9	Mitochondria	Nuclear	Mitochondria	Mitochondria	0.0276472	0.00133235	0.00176422	0.969256	0.0175114	0.816278	0.026503	0.139708	0.0069566	0.00170345	0.00187817	0.989462	0.0177702	0.0217535	0.00742074	0.953056	M2	N4	M2	M1	0.00366461	0.011834	0.00807657	0.00407201	0.000262448	0.000303121	0.00037081	0.000395975	0.000334179	0.000319992	0.000326039	0.000378891	0.000405116	0.0031071	0.966149	0.00305103	0.00393292	0.006159	0.00436844	0.00407363	0.00832875	0.00365514	0.80022	0.00448046	0.00382601
ACADL	Nuclear	Missing	Missing	Cytosol	0.169234	0.547181	0.206628	0.0769573	NA	NA	NA	NA	NA	NA	NA	NA	0.0170767	0.02299	0.955003	0.00493053	Unclassified	Missing	Missing	C1	0.0507705	0.0590863	0.0338405	0.0255363	0.223018	0.0362919	0.168046	0.119824	0.0725462	0.036157	0.0294275	0.0243425	0.044155	0.0412889	0.0356684	NA	NA	NA	NA	NA	NA	NA	NA	NA	NA
ACADM	Nuclear	Nuclear	Mitochondria	Nuclear	0.0448993	0.71776	0.0582739	0.179067	0.0183676	0.901888	0.063324	0.0164209	0.0578819	0.236475	0.087208	0.618435	0.0404144	0.640645	0.054796	0.264145	Unclassified	N4	M1	N4	0.00972241	0.0151509	0.0140318	0.00599421	0.0246842	0.0170135	0.0227188	0.653343	0.0119277	0.0163574	0.00690641	0.00639856	0.0166838	0.166081	0.0129861	0.00473503	0.00478879	0.00372479	0.00511895	0.00780272	0.00721459	0.00628278	0.880588	0.00983043	0.00635833
ACADS	Nuclear	Nuclear	Mitochondria	Nuclear	0.0405206	0.712365	0.0244582	0.222656	0.0111919	0.931598	0.0422092	0.015001	0.04065	0.247993	0.0499608	0.661396	0.0761773	0.535856	0.0785639	0.309403	N4	N4	M1	N4	0.00361243	0.00856106	0.0239727	0.00437444	0.00934989	0.0107459	0.00863178	0.683638	0.00426889	0.00730184	0.00350098	0.00286799	0.00651851	0.202731	0.0199245	0.00261262	0.0028466	0.00266066	0.00307206	0.00483218	0.00622136	0.0036944	0.91685	0.00571341	0.00554597
ACADSB	Unclassified	Nuclear	Mitochondria	Unclassified	0.0483533	0.333935	0.0491578	0.568553	0.01434	0.929732	0.035388	0.0205402	0.0494092	0.229125	0.0649094	0.656556	0.0441809	0.396106	0.0507637	0.50895	Unclassified	N4	M1	M1	0.00922619	0.0147457	0.0181618	0.00621958	0.0205729	0.0162919	0.0209596	0.276111	0.0107525	0.0124587	0.0068101	0.00656059	0.0125759	0.554292	0.0142611	0.0035041	0.0037733	0.00299143	0.00407119	0.00637143	0.00763023	0.00474811	0.910982	0.00643623	0.00393578
ACADVL	Unclassified	Nuclear	Mitochondria	Mitochondria	0.230063	0.222476	0.0173249	0.530136	0.0683639	0.766667	0.0144007	0.150569	0.0215927	0.0293373	0.0191391	0.929931	0.036771	0.0157374	0.00691346	0.940578	Unclassified	N4	M1	M1	0.00583383	0.0171531	0.194134	0.0129426	0.00635989	0.00782499	0.0043925	0.203898	0.00328086	0.00483349	0.00301464	0.00247748	0.00371839	0.48705	0.0430861	0.00532399	0.00580449	0.0514075	0.00582787	0.0165541	0.0191108	0.00388401	0.727118	0.00237613	0.002724
ACAP1	Missing	Cytosol	Missing	Missing	NA	NA	NA	NA	0.00794688	0.0135179	0.974451	0.0040841	NA	NA	NA	NA	NA	NA	NA	NA	Missing	Unclassified	Missing	Missing	NA	NA	NA	NA	NA	NA	NA	NA	NA	NA	NA	NA	NA	NA	NA	0.00203665	0.00190802	0.00181744	0.00218478	0.00269569	0.00219308	0.00242616	0.00620296	0.15461	0.162428
ACAP2	Cytosol	Cytosol	Cytosol	Cytosol	0.00719212	0.010462	0.978351	0.00399517	0.00843423	0.0121302	0.975113	0.00432257	0.0066467	0.00724622	0.983173	0.00293387	0.00643628	0.0104117	0.980215	0.00293675	Unclassified	Unclassified	Unclassified	Unclassified	0.00197406	0.00213935	0.0017383	0.00134041	0.00278528	0.00176938	0.00276014	0.00314721	0.118761	0.00682178	0.452771	0.291595	0.108401	0.00210194	0.00189323	0.00203301	0.0020409	0.00187766	0.00248266	0.00294563	0.00228005	0.00255566	0.00434888	0.0896972	0.00952335
ACAP3	Cytosol	Cytosol	Cytosol	Cytosol	0.00705671	0.0110075	0.977977	0.00395885	0.00742664	0.010614	0.978072	0.00388765	0.00615167	0.00644169	0.984706	0.00270075	0.00640196	0.0100562	0.980662	0.00287945	Unclassified	C3	Unclassified	Unclassified	0.00189678	0.00213607	0.00170041	0.00132346	0.00301595	0.00173721	0.0027809	0.00347346	0.450142	0.0563463	0.430738	0.019003	0.0217471	0.00201582	0.00194303	0.00181563	0.00179539	0.0016796	0.00213603	0.00253113	0.00202408	0.00225529	0.00380349	0.243631	0.0172305
ACAT1	Mitochondria	Unclassified	Mitochondria	Mitochondria	0.052891	0.219874	0.0553348	0.6719	0.0553261	0.57651	0.0888089	0.279355	0.0431122	0.064197	0.0426197	0.850071	0.0242844	0.172741	0.0240147	0.77896	M1	Unclassified	M1	M1	0.010864	0.0161962	0.0188604	0.00697038	0.0220347	0.0163598	0.0224848	0.158995	0.0126393	0.0147396	0.00744106	0.00717791	0.0133369	0.656253	0.0156474	0.0128656	0.0148269	0.0121548	0.0154789	0.0215194	0.0239326	0.015704	0.515354	0.0196645	0.0103412
ACAT2	Cytosol	Cytosol	Cytosol	Cytosol	0.00520396	0.010886	0.981154	0.00275608	0.00361805	0.00757242	0.986848	0.00196192	0.0030441	0.00320284	0.992356	0.00139729	0.00278945	0.00528807	0.990542	0.00138044	Unclassified	Unclassified	Unclassified	Unclassified	0.00146819	0.00149821	0.00130104	0.00093652	0.00187106	0.00121508	0.0018891	0.00591078	0.0155265	0.0085481	0.0283559	0.203889	0.724835	0.00149354	0.00126254	0.00087809	0.000837325	0.000850912	0.00105172	0.00110139	0.000953415	0.00102389	0.00449373	0.0342171	0.0158068
ACBD3	Nuclear	Cytosol	Cytosol	Cytosol	0.271399	0.518924	0.135858	0.0738191	0.00495195	0.00880157	0.983079	0.00316794	0.0284711	0.252921	0.704303	0.0143051	0.00586671	0.0336992	0.957955	0.00247889	Unclassified	Unclassified	Unclassified	C2	0.0843123	0.0572966	0.101056	0.0287347	0.0390944	0.0154318	0.0140873	0.450311	0.0192892	0.0780367	0.0174388	0.00552589	0.0155673	0.0396335	0.0341856	0.00123951	0.00110521	0.00136801	0.00123922	0.00149801	0.00138046	0.00131734	0.00460575	0.225915	0.569782
ACBD4	Secretory	Unclassified	Secretory	Secretory	0.954503	0.00817673	0.00648621	0.0308343	0.475839	0.0327549	0.00498908	0.486417	0.959959	0.00395971	0.00569709	0.0303839	0.940703	0.00667983	0.00575403	0.0468631	Unclassified	Unclassified	S2	S2	0.134804	0.755076	0.0483674	0.0162551	0.0019453	0.00178832	0.00225029	0.00219282	0.0016105	0.00138053	0.00118066	0.00101276	0.00130175	0.00543404	0.0254003	0.10088	0.256172	0.102683	0.0161039	0.0150944	0.00402016	0.0122021	0.00143821	0.00118014	0.000949592
ACBD5	Secretory	Secretory	Secretory	Secretory	0.875626	0.00985338	0.0091185	0.105402	0.868877	0.00249315	0.00266015	0.12597	0.923108	0.00315496	0.00480982	0.0689277	0.988402	0.00219033	0.00270573	0.00670208	Unclassified	Unclassified	S2	S2	0.444191	0.308647	0.112678	0.0101103	0.00256729	0.00242546	0.00228159	0.00257903	0.00190208	0.00193815	0.00165541	0.00170054	0.00192231	0.0046531	0.100749	0.0389722	0.642131	0.0858413	0.101932	0.000645592	0.000643317	0.000667867	0.000536376	0.000541017	0.000522742
ACBD6	Cytosol	Cytosol	Cytosol	Cytosol	0.003327	0.00432535	0.990593	0.00175494	0.00439957	0.00684301	0.986412	0.0023454	0.00338055	0.00367701	0.991398	0.00154441	0.00317516	0.00521531	0.990064	0.00154561	Unclassified	Unclassified	Unclassified	Unclassified	0.000935864	0.000910026	0.000854097	0.000627008	0.00111731	0.000756898	0.00107676	0.00137438	0.0407069	0.00582915	0.128626	0.374021	0.441409	0.000952624	0.000802313	0.0010633	0.00104381	0.00100369	0.00128877	0.00137555	0.00118064	0.00126211	0.00302471	0.0308669	0.00757637
ACBD7	Cytosol	Cytosol	Cytosol	Cytosol	0.0352307	0.0712816	0.874992	0.0184952	0.0317259	0.0498942	0.90379	0.0145894	0.0531444	0.0786267	0.847729	0.0204995	0.013137	0.0255238	0.955716	0.00562359	Unclassified	Unclassified	Unclassified	C4	0.0100266	0.0122092	0.00772619	0.00526871	0.0177097	0.0082774	0.0207385	0.024556	0.0459165	0.0129535	0.03714	0.625706	0.153277	0.00956144	0.0089338	0.00841701	0.00811424	0.00625372	0.00894089	0.0142729	0.00849717	0.0104422	0.0166819	0.0492493	0.0145956
ACCS	Cytosol	Cytosol	Cytosol	Cytosol	0.00568973	0.0243674	0.967383	0.00256011	0.00970269	0.0145782	0.970613	0.00510638	0.00440449	0.00458991	0.989041	0.00196493	0.00318312	0.00737379	0.98789	0.00155295	Unclassified	Unclassified	Unclassified	C5	0.00144465	0.00162307	0.00133177	0.00129024	0.00197667	0.00140791	0.00177213	0.0192107	0.0926793	0.554181	0.127938	0.00907781	0.183506	0.00141623	0.00114388	0.00246526	0.00238541	0.00218741	0.00266461	0.00343755	0.00264298	0.00308315	0.0054145	0.349634	0.375087
ACD	Unclassified	Cytosol	Cytosol	Nuclear	0.0894545	0.248563	0.637233	0.0247495	0.0549102	0.198963	0.712767	0.0333605	0.0111243	0.0230046	0.961149	0.00472188	0.016583	0.908829	0.0654431	0.00914492	Unclassified	Unclassified	Unclassified	N4	0.0189846	0.0210523	0.026961	0.0224566	0.065412	0.0428188	0.0631631	0.0771694	0.0932401	0.427704	0.0401613	0.01118	0.0649476	0.0154907	0.0092588	0.014059	0.0137781	0.012569	0.0145041	0.0386762	0.0585238	0.0457395	0.0560233	0.281689	0.262323
ACE	Secretory	Missing	Secretory	Missing	0.976355	0.00607981	0.00251293	0.0150524	NA	NA	NA	NA	0.980748	0.0128574	0.00330688	0.00308813	NA	NA	NA	NA	Unclassified	Missing	Unclassified	Missing	0.119015	0.493986	0.224775	0.138578	0.00155103	0.00250104	0.00129798	0.000729751	0.000488551	0.000454255	0.000480439	0.000534646	0.000555044	0.00686145	0.00819096	NA	NA	NA	NA	NA	NA	NA	NA	NA	NA
ACE2	Missing	Secretory	Missing	Secretory	NA	NA	NA	NA	0.956413	0.038027	0.00387493	0.0016852	NA	NA	NA	NA	0.992944	0.00395886	0.00218131	0.000915707	Missing	S1	Missing	S1	NA	NA	NA	NA	NA	NA	NA	NA	NA	NA	NA	NA	NA	NA	NA	0.803472	0.0269061	0.114045	0.0119895	0.0329001	0.000994908	0.00338543	0.000746508	0.000783473	0.000724182
ACHE	Cytosol	Secretory	Secretory	Missing	0.0170356	0.148441	0.825436	0.00908701	0.982163	0.00795157	0.00548818	0.00439702	0.912216	0.031288	0.0360153	0.0204808	NA	NA	NA	NA	Unclassified	Unclassified	Unclassified	Missing	0.00477526	0.00560166	0.00386696	0.00279177	0.00745182	0.00407788	0.00541818	0.131493	0.0441619	0.72287	0.0166578	0.00439685	0.0373498	0.00479028	0.00429672	0.653307	0.0429504	0.188829	0.0970775	0.00427968	0.00109822	0.00129835	0.00127531	0.00125745	0.00146589
ACIN1	Nuclear	Nuclear	Nuclear	Nuclear	0.00356025	0.988062	0.00545205	0.00292618	0.0121858	0.970625	0.0110017	0.00618759	0.0190412	0.949102	0.0214421	0.0104151	0.00896268	0.972198	0.0129386	0.00590082	N2	N2	Unclassified	N2	0.000750511	0.000897216	0.00114726	0.000765264	0.0288731	0.737896	0.217809	0.00348343	0.00117595	0.0010855	0.000990973	0.00106037	0.00113926	0.00190427	0.00102191	0.00174504	0.00198991	0.0017836	0.00666723	0.0152732	0.683924	0.26784	0.00358834	0.00237368	0.00192435
ACKR2	Unclassified	Missing	Missing	Secretory	0.479185	0.454654	0.0280831	0.038078	NA	NA	NA	NA	NA	NA	NA	NA	0.96955	0.0183637	0.00958555	0.00250034	Unclassified	Missing	Missing	S1	0.133017	0.0386568	0.169185	0.138326	0.272978	0.113502	0.047735	0.0204394	0.00714125	0.00731554	0.00468984	0.00390427	0.00503224	0.0264943	0.0115837	NA	NA	NA	NA	NA	NA	NA	NA	NA	NA
ACKR3	Secretory	Missing	Missing	Missing	0.850372	0.0238002	0.0140601	0.111768	NA	NA	NA	NA	NA	NA	NA	NA	NA	NA	NA	NA	Unclassified	Missing	Missing	Missing	0.201677	0.577435	0.0521496	0.01911	0.00606906	0.00430263	0.00690611	0.00652245	0.00357848	0.00292837	0.00241024	0.00217262	0.00297039	0.0104497	0.101318	NA	NA	NA	NA	NA	NA	NA	NA	NA	NA
ACLY	Cytosol	Cytosol	Cytosol	Cytosol	0.00388176	0.00908907	0.985025	0.00200427	0.0101911	0.027162	0.957604	0.00504334	0.00628775	0.00729994	0.983629	0.0027833	0.00618547	0.0112384	0.979583	0.00299334	Unclassified	Unclassified	Unclassified	Unclassified	0.00108633	0.00111547	0.000941649	0.00073831	0.00126698	0.000858012	0.00126737	0.00569671	0.0344508	0.0450909	0.0787186	0.107377	0.719388	0.00107677	0.000927504	0.0026394	0.00245104	0.00237236	0.00272831	0.00338345	0.00282728	0.00303165	0.0179196	0.0672757	0.215683
ACMSD	Missing	Missing	Missing	Unclassified	NA	NA	NA	NA	NA	NA	NA	NA	NA	NA	NA	NA	0.375596	0.158922	0.418842	0.0466401	Missing	Missing	Missing	Unclassified	NA	NA	NA	NA	NA	NA	NA	NA	NA	NA	NA	NA	NA	NA	NA	NA	NA	NA	NA	NA	NA	NA	NA	NA	NA
ACO1	Cytosol	Cytosol	Cytosol	Cytosol	0.0025803	0.00376925	0.992284	0.00136675	0.0035744	0.00679661	0.98769	0.00193936	0.00278607	0.00281806	0.993111	0.00128474	0.00276788	0.00507934	0.99078	0.00137289	Unclassified	Unclassified	Unclassified	Unclassified	0.000714504	0.000698886	0.000663514	0.000503392	0.000809436	0.000594512	0.000816493	0.00154881	0.0172114	0.00795324	0.0996165	0.200078	0.667425	0.000743495	0.000623251	0.000858017	0.000830968	0.000846167	0.00103925	0.00106424	0.000949029	0.000997718	0.00378562	0.0243828	0.0152405
ACO2	Nuclear	Nuclear	Mitochondria	Nuclear	0.0452372	0.751873	0.0649912	0.137899	0.023718	0.887087	0.0666639	0.0225307	0.0530684	0.241656	0.0715189	0.633757	0.0286937	0.6213	0.036173	0.313833	N4	N4	M1	N4	0.00994857	0.0156591	0.0133389	0.00629067	0.0262934	0.0184467	0.0244673	0.682666	0.0129664	0.0183473	0.00734577	0.0066025	0.0197291	0.124466	0.0134321	0.00622308	0.00616567	0.00485124	0.00647802	0.0107988	0.00951492	0.00788718	0.858886	0.0112986	0.00635808
ACOT1	Cytosol	Nuclear	Cytosol	Missing	0.0220388	0.0368858	0.930602	0.010474	0.0921117	0.706521	0.156313	0.0450535	0.00511604	0.00538484	0.987222	0.00227674	NA	NA	NA	NA	Unclassified	N4	Unclassified	Missing	0.00666919	0.00648455	0.00557468	0.00331036	0.00993125	0.00447304	0.00854402	0.0139374	0.0529209	0.0178348	0.041803	0.34689	0.471153	0.00557724	0.00489672	0.0229213	0.0115192	0.0472471	0.0104242	0.0655617	0.0184587	0.0114655	0.611035	0.0215825	0.0653208
ACOT11	Cytosol	Cytosol	Cytosol	Cytosol	0.00322	0.00427703	0.990799	0.00170408	0.00560499	0.00789911	0.983565	0.0029306	0.00551824	0.00584497	0.986167	0.00246938	0.00381878	0.00568725	0.988669	0.00182479	Unclassified	Unclassified	Unclassified	Unclassified	0.000901886	0.000885289	0.000831105	0.000601717	0.00109496	0.000742175	0.0010519	0.00138799	0.0240301	0.00499521	0.0723628	0.463469	0.425941	0.00093333	0.000770749	0.00135935	0.00135188	0.00129481	0.00159895	0.00176797	0.00151283	0.00162692	0.00299138	0.0812032	0.0123958
ACOT12	Missing	Missing	Missing	Cytosol	NA	NA	NA	NA	NA	NA	NA	NA	NA	NA	NA	NA	0.0143579	0.0288685	0.949955	0.00681891	Missing	Missing	Missing	Unclassified	NA	NA	NA	NA	NA	NA	NA	NA	NA	NA	NA	NA	NA	NA	NA	NA	NA	NA	NA	NA	NA	NA	NA	NA	NA
ACOT13	Nuclear	Nuclear	Unclassified	Mitochondria	0.0930859	0.608281	0.201395	0.0972382	0.0199165	0.743379	0.219113	0.0175912	0.0714693	0.47551	0.345743	0.107278	0.101932	0.192469	0.133003	0.572597	Unclassified	N4	Unclassified	M1	0.0235066	0.0339037	0.0210087	0.0146668	0.054061	0.0333962	0.0556767	0.465147	0.0538608	0.0508508	0.019197	0.0159295	0.0615573	0.0722996	0.0249386	0.0050254	0.005111	0.00430457	0.00547557	0.00836141	0.00995173	0.00686914	0.718197	0.0180751	0.0235149
ACOT2	Nuclear	Nuclear	Unclassified	Nuclear	0.0286271	0.887326	0.0605521	0.0234943	0.0153572	0.892362	0.081408	0.0108728	0.0838314	0.251921	0.561828	0.10242	0.0646639	0.651792	0.0384786	0.245065	N4	N4	Unclassified	N4	0.00736601	0.0106914	0.0063923	0.00417741	0.0200478	0.0112391	0.0161933	0.839846	0.0139769	0.0157052	0.00550052	0.00520471	0.0201648	0.0158183	0.00767598	0.00396588	0.00394566	0.00317902	0.00426661	0.00650987	0.0059447	0.00529667	0.874611	0.00862024	0.00659712
ACOT4	Unclassified	Nuclear	Secretory	Missing	0.455621	0.397113	0.0707245	0.0765406	0.010243	0.953149	0.0296912	0.00691672	0.947931	0.0139242	0.0104986	0.0276458	NA	NA	NA	NA	Unclassified	N4	Unclassified	Missing	0.217787	0.0595895	0.159284	0.0189613	0.0429699	0.0175996	0.0133417	0.323202	0.0138738	0.0317367	0.0109972	0.00463831	0.00947844	0.0373449	0.0391958	0.002555	0.00236879	0.0027819	0.00253728	0.0100437	0.00533476	0.00359865	0.934172	0.0046035	0.00513415
ACOT6	Missing	Nuclear	Unclassified	Missing	NA	NA	NA	NA	0.0579843	0.800142	0.107678	0.0341953	0.216735	0.40415	0.253443	0.125672	NA	NA	NA	NA	Missing	N4	Unclassified	Missing	NA	NA	NA	NA	NA	NA	NA	NA	NA	NA	NA	NA	NA	NA	NA	0.0154488	0.0144701	0.0114426	0.0166228	0.0355022	0.020771	0.0194079	0.724461	0.0224876	0.0119438
ACOT7	Cytosol	Cytosol	Cytosol	Cytosol	0.00270918	0.00594615	0.989916	0.00142822	0.010527	0.0253045	0.95892	0.00524812	0.0140311	0.0215931	0.957578	0.00679802	0.00498623	0.00860955	0.98398	0.00242452	Unclassified	Unclassified	Unclassified	Unclassified	0.000753762	0.000753558	0.000658927	0.000542936	0.000907538	0.000617981	0.000874555	0.00354607	0.0564222	0.0391836	0.17227	0.0624601	0.65958	0.000766166	0.000662058	0.00270712	0.00261342	0.00239791	0.00280858	0.00333219	0.00285564	0.00307971	0.016037	0.0403239	0.0927242
ACOT8	Secretory	Nuclear	Secretory	Secretory	0.88006	0.0195694	0.00760234	0.0927677	0.103254	0.821539	0.0143442	0.0608621	0.968656	0.00579616	0.00492966	0.0206187	0.852392	0.0163626	0.00764771	0.123597	S3	N4	Unclassified	Unclassified	0.194049	0.0915807	0.57888	0.0155508	0.00337505	0.00232302	0.00157336	0.012298	0.00154017	0.00164253	0.00145231	0.00137339	0.00159394	0.0407086	0.0520591	0.00808837	0.00597135	0.0839036	0.00529116	0.0615451	0.0414706	0.00676069	0.711763	0.00228635	0.00309065
ACOT9	Nuclear	Nuclear	Mitochondria	Mitochondria	0.0300519	0.811075	0.0315925	0.12728	0.0106488	0.938348	0.0376023	0.0134013	0.0475572	0.310869	0.0379847	0.60359	0.0586742	0.280618	0.0348861	0.625822	N4	N4	M1	M1	0.00459768	0.00883901	0.0127628	0.00385248	0.0126164	0.0132727	0.0120849	0.773101	0.00561581	0.00963812	0.00399111	0.00340217	0.00894524	0.115992	0.0112885	0.0024468	0.00268291	0.00260041	0.00291873	0.0047948	0.00630356	0.00342949	0.92382	0.00544584	0.00507224
ACOX1	Secretory	Nuclear	Secretory	Secretory	0.892393	0.0218649	0.00714266	0.0785997	0.0139847	0.961156	0.0153956	0.00946324	0.946236	0.00868588	0.00741344	0.0376644	0.947278	0.0095437	0.00683211	0.0363465	S3	N4	Unclassified	Unclassified	0.221906	0.0728665	0.581759	0.015861	0.00346663	0.00238131	0.00138397	0.0146329	0.00146969	0.00160687	0.00135258	0.00123288	0.00148063	0.0383532	0.0402465	0.00277312	0.00175987	0.00754832	0.00190343	0.0142931	0.00695673	0.00249487	0.937412	0.0022857	0.00317278
ACOX2	Missing	Missing	Unclassified	Unclassified	NA	NA	NA	NA	NA	NA	NA	NA	0.27094	0.0701385	0.459254	0.199668	0.263746	0.129766	0.547214	0.0592745	Missing	Missing	Unclassified	Unclassified	NA	NA	NA	NA	NA	NA	NA	NA	NA	NA	NA	NA	NA	NA	NA	NA	NA	NA	NA	NA	NA	NA	NA	NA	NA
ACOX3	Secretory	Nuclear	Secretory	Secretory	0.917041	0.0149241	0.00969297	0.0583421	0.0516576	0.904036	0.0268694	0.0174371	0.972617	0.00465047	0.00525609	0.0174765	0.980732	0.00601195	0.00469641	0.00855924	S3	Unclassified	Unclassified	Unclassified	0.242332	0.136864	0.526748	0.0110978	0.00338727	0.00283212	0.00221845	0.00648622	0.00212523	0.00195995	0.00178719	0.00176183	0.00205877	0.0303896	0.0279525	0.0139481	0.00437533	0.0280889	0.00524525	0.289989	0.0168768	0.00735586	0.589814	0.00493869	0.00603377
ACP1	Cytosol	Cytosol	Cytosol	Cytosol	0.00286385	0.00364096	0.991954	0.00154145	0.00376936	0.00579693	0.988405	0.00202898	0.00431662	0.0045903	0.989142	0.00195078	0.00270445	0.00379758	0.992162	0.00133608	Unclassified	Unclassified	Unclassified	Unclassified	0.000796477	0.000780733	0.000730165	0.000556475	0.000979784	0.000668608	0.000922991	0.00106958	0.0537457	0.00543807	0.201422	0.303745	0.427603	0.000831112	0.000710343	0.00090675	0.000881616	0.000877275	0.00110371	0.00115626	0.00102538	0.0010938	0.00252149	0.0620024	0.0205346
ACP2	Secretory	Secretory	Secretory	Secretory	0.879435	0.0177199	0.0164754	0.0863697	0.760553	0.13643	0.0786372	0.0243805	0.933502	0.00605034	0.00806527	0.0523822	0.745863	0.203289	0.0434855	0.00736251	Unclassified	Unclassified	Unclassified	S1	0.635513	0.0612081	0.16533	0.017383	0.00412138	0.00237054	0.00231558	0.00891237	0.00284622	0.00644683	0.00310401	0.00176309	0.00231526	0.0129475	0.0734222	0.489409	0.0314671	0.205743	0.0339337	0.0766645	0.0126316	0.0168063	0.0303273	0.0240132	0.0178841
ACP5	Secretory	Missing	Secretory	Nuclear	0.550734	0.197009	0.156667	0.0955899	NA	NA	NA	NA	0.564037	0.273902	0.0742295	0.0878309	0.301838	0.553352	0.11088	0.0339303	Unclassified	Missing	Unclassified	Unclassified	0.271595	0.0972541	0.129934	0.0519509	0.0279649	0.0117459	0.0149414	0.142357	0.0335608	0.0819022	0.0198986	0.00684296	0.0144624	0.0331018	0.0624881	NA	NA	NA	NA	NA	NA	NA	NA	NA	NA
ACP6	Nuclear	Nuclear	Nuclear	Nuclear	0.0270719	0.91132	0.0337818	0.0278267	0.0146263	0.911012	0.0643285	0.010033	0.0145432	0.953009	0.0215259	0.0109216	0.013062	0.9268	0.0248113	0.0353262	N4	N4	N4	N4	0.0070338	0.00973499	0.00646868	0.0038344	0.0198468	0.0117044	0.0147938	0.864975	0.00734284	0.00802214	0.00426208	0.00428113	0.00987357	0.0208226	0.00700403	0.00376242	0.00366769	0.00322829	0.00396795	0.00647697	0.00613169	0.00482613	0.893577	0.00711699	0.00465633
ACP7	Missing	Missing	Missing	Secretory	NA	NA	NA	NA	NA	NA	NA	NA	NA	NA	NA	NA	0.82834	0.0500887	0.0936199	0.0279511	Missing	Missing	Missing	Unclassified	NA	NA	NA	NA	NA	NA	NA	NA	NA	NA	NA	NA	NA	NA	NA	NA	NA	NA	NA	NA	NA	NA	NA	NA	NA
ACPP	Nuclear	Secretory	Secretory	Secretory	0.166165	0.564565	0.192265	0.0770049	0.805036	0.110654	0.0598145	0.0244956	0.995965	0.00144184	0.00167587	0.000917586	0.992058	0.00543805	0.00209055	0.000413762	Unclassified	Unclassified	S1	S1	0.0505119	0.059242	0.0326854	0.0237254	0.177468	0.038551	0.225352	0.123194	0.0631341	0.0364919	0.0253566	0.0233322	0.0439501	0.0416292	0.0353757	0.512076	0.0295002	0.227602	0.035858	0.0574047	0.0101605	0.0133818	0.0297068	0.0170727	0.0130656
ACSBG1	Missing	Missing	Cytosol	Nuclear	NA	NA	NA	NA	NA	NA	NA	NA	0.0660002	0.157259	0.735278	0.0414634	0.0976248	0.810811	0.0233551	0.0682096	Missing	Missing	Unclassified	N4	NA	NA	NA	NA	NA	NA	NA	NA	NA	NA	NA	NA	NA	NA	NA	NA	NA	NA	NA	NA	NA	NA	NA	NA	NA
ACSBG2	Nuclear	Missing	Missing	Missing	0.154899	0.583876	0.18869	0.0725357	NA	NA	NA	NA	NA	NA	NA	NA	NA	NA	NA	NA	Unclassified	Missing	Missing	Missing	0.0538339	0.0504062	0.0327817	0.0178768	0.0941153	0.0306048	0.0849337	0.374222	0.0582262	0.0406843	0.0214403	0.0209365	0.0474024	0.041231	0.0313047	NA	NA	NA	NA	NA	NA	NA	NA	NA	NA
ACSF2	Unclassified	Nuclear	Mitochondria	Unclassified	0.0535305	0.471772	0.0621984	0.412499	0.033606	0.827449	0.0702057	0.0687395	0.0397079	0.0958084	0.0473193	0.817164	0.0288671	0.382051	0.0320348	0.557047	Unclassified	N4	M1	Unclassified	0.00989288	0.0179723	0.0181208	0.00754449	0.0237469	0.0248931	0.0294231	0.393709	0.0129933	0.0163708	0.0081381	0.00731148	0.0173848	0.394632	0.0178664	0.0084622	0.0090112	0.00689951	0.0092331	0.0150023	0.0154927	0.0104769	0.786477	0.0140586	0.00756439
ACSF3	Unclassified	Nuclear	Mitochondria	Mitochondria	0.0417428	0.339745	0.0383793	0.580133	0.0122554	0.939188	0.0356428	0.0129137	0.0424941	0.377527	0.0478277	0.532151	0.0255647	0.322277	0.0229795	0.629178	Unclassified	N4	Unclassified	M1	0.00729681	0.0129848	0.0164245	0.00503671	0.0171966	0.0187149	0.0188404	0.284993	0.00850514	0.00868991	0.00572971	0.00564231	0.00981225	0.566782	0.0133504	0.00302853	0.00324607	0.00244794	0.00353285	0.00529567	0.00651014	0.00421592	0.923166	0.00625168	0.00407004
ACSL1	Secretory	Secretory	Secretory	Secretory	0.839582	0.00404669	0.00386049	0.152511	0.821774	0.00488865	0.00333721	0.17	0.972205	0.00275315	0.00310833	0.0219336	0.971535	0.00316032	0.00285946	0.0224449	Unclassified	Unclassified	S3	Unclassified	0.309015	0.319317	0.191812	0.0194383	0.000998762	0.00110043	0.000890366	0.00105713	0.00074988	0.000811144	0.000712582	0.000762166	0.00082472	0.00387773	0.148633	0.0858108	0.251769	0.393729	0.090465	0.00172149	0.00131927	0.00103193	0.000815954	0.000692777	0.000765984
ACSL3	Secretory	Secretory	Secretory	Secretory	0.986649	0.00266885	0.00264209	0.00804047	0.968246	0.00304222	0.00251279	0.0261991	0.994651	0.00147596	0.00215113	0.00172208	0.991161	0.00277266	0.00233057	0.00373574	Unclassified	S2	S2	S2	0.129414	0.786402	0.0527657	0.0180667	0.000639474	0.000735611	0.000685709	0.000608054	0.00055747	0.000494608	0.000518422	0.000506086	0.000565508	0.00210623	0.00593425	0.0463201	0.786467	0.0786674	0.0567914	0.000846435	0.000770269	0.000899325	0.000526186	0.000528909	0.000488989
ACSL4	Secretory	Secretory	Secretory	Secretory	0.959985	0.0107522	0.00307171	0.0261908	0.84203	0.0571878	0.0144041	0.0863784	0.97474	0.0167316	0.00532235	0.00320627	0.968034	0.00939627	0.00591179	0.0166577	S3	S3	S1	Unclassified	0.163753	0.11246	0.631407	0.052365	0.00331976	0.00360781	0.00114793	0.00267666	0.000611481	0.000611889	0.000581558	0.000600914	0.000665863	0.0159593	0.0102316	0.0828978	0.0287801	0.702991	0.0273608	0.0230422	0.00849939	0.00453929	0.021107	0.00278268	0.00418492
ACSL5	Secretory	Missing	Secretory	Secretory	0.992536	0.00146396	0.0014992	0.00450073	NA	NA	NA	NA	0.994378	0.00190949	0.00243337	0.00127891	0.989685	0.00265318	0.00220249	0.00545943	Unclassified	Missing	S2	S2	0.40183	0.422411	0.154056	0.0142397	0.000358015	0.000467001	0.00031067	0.000328275	0.000277237	0.00024725	0.000296782	0.000336467	0.000341464	0.00146115	0.00303958	NA	NA	NA	NA	NA	NA	NA	NA	NA	NA
ACSL6	Missing	Missing	Missing	Cytosol	NA	NA	NA	NA	NA	NA	NA	NA	NA	NA	NA	NA	0.0747136	0.164538	0.730683	0.0300663	Missing	Missing	Missing	Unclassified	NA	NA	NA	NA	NA	NA	NA	NA	NA	NA	NA	NA	NA	NA	NA	NA	NA	NA	NA	NA	NA	NA	NA	NA	NA
ACSM1	Cytosol	Missing	Missing	Cytosol	0.0166116	0.0386524	0.935442	0.00929433	NA	NA	NA	NA	NA	NA	NA	NA	0.0883603	0.117918	0.767231	0.0264906	Unclassified	Missing	Missing	Unclassified	0.0046711	0.00547685	0.00356121	0.0029024	0.00748724	0.00419106	0.0075622	0.0194119	0.198386	0.65127	0.0318054	0.00547308	0.0485074	0.00493604	0.00435829	NA	NA	NA	NA	NA	NA	NA	NA	NA	NA
ACSM2A	Missing	Missing	Missing	Cytosol	NA	NA	NA	NA	NA	NA	NA	NA	NA	NA	NA	NA	0.19052	0.103291	0.676781	0.0294083	Missing	Missing	Missing	Unclassified	NA	NA	NA	NA	NA	NA	NA	NA	NA	NA	NA	NA	NA	NA	NA	NA	NA	NA	NA	NA	NA	NA	NA	NA	NA
ACSM2B	Cytosol	Missing	Cytosol	Cytosol	0.0641488	0.148299	0.76371	0.0238429	NA	NA	NA	NA	0.0339531	0.0541675	0.895236	0.0166436	0.101954	0.0644302	0.810744	0.0228712	Unclassified	Missing	Unclassified	Unclassified	0.0165739	0.0165413	0.01538	0.0156535	0.0487608	0.0212755	0.0545418	0.0237207	0.358751	0.148557	0.11883	0.0329323	0.104639	0.0137288	0.010114	NA	NA	NA	NA	NA	NA	NA	NA	NA	NA
ACSM3	Unclassified	Missing	Nuclear	Nuclear	0.0841474	0.521346	0.0729013	0.321605	NA	NA	NA	NA	0.0396809	0.764288	0.0860962	0.109935	0.0602945	0.520078	0.105068	0.31456	Unclassified	Missing	N4	Unclassified	0.0117431	0.0260226	0.03422	0.0121617	0.0264157	0.040016	0.039325	0.41559	0.0136996	0.0220623	0.0101132	0.00803587	0.0189903	0.286582	0.0350234	NA	NA	NA	NA	NA	NA	NA	NA	NA	NA
ACSM4	Cytosol	Nuclear	Missing	Cytosol	0.0666263	0.105736	0.782298	0.0453395	0.0996366	0.786384	0.0231201	0.0908598	NA	NA	NA	NA	0.0422647	0.18281	0.74371	0.0312151	Unclassified	Unclassified	Missing	Unclassified	0.0115396	0.0149338	0.0207271	0.0194259	0.0188092	0.0202174	0.042035	0.0246743	0.0482381	0.658888	0.0359821	0.00798176	0.0312083	0.0335769	0.0117627	0.00785418	0.0319465	0.0184324	0.0414034	0.036248	0.131437	0.61379	0.00490926	0.00547809	0.0051894
ACSS1	Nuclear	Nuclear	Mitochondria	Cytosol	0.0454922	0.574535	0.0484482	0.331525	0.0285794	0.842008	0.0977725	0.03164	0.0442988	0.301631	0.0583478	0.595723	0.0433687	0.0514526	0.890057	0.0151212	Unclassified	N4	M1	Unclassified	0.00769713	0.014438	0.0175952	0.00576188	0.0192923	0.0189035	0.0213066	0.515032	0.00948049	0.013017	0.00640526	0.00576549	0.01378	0.315227	0.0162982	0.0074232	0.00742702	0.00589387	0.00783535	0.0127186	0.0116487	0.00954368	0.808097	0.01434	0.0092259
ACSS2	Cytosol	Cytosol	Cytosol	Cytosol	0.00540935	0.0112856	0.980592	0.00271299	0.00729316	0.0181154	0.97093	0.00366116	0.00747065	0.00958006	0.979748	0.0032014	0.00542443	0.0177123	0.974356	0.00250682	Unclassified	Unclassified	Unclassified	C5	0.0015845	0.0015043	0.00135138	0.000969166	0.00188757	0.001136	0.00179251	0.00646954	0.0519317	0.0162871	0.0757669	0.0816986	0.754908	0.00144914	0.00126385	0.00187276	0.00178254	0.00159958	0.00203829	0.00252118	0.00194873	0.00223618	0.0114094	0.0598386	0.0240749
ACSS3	Secretory	Cytosol	Missing	Nuclear	0.672787	0.224583	0.0638498	0.0387808	0.0282978	0.0449842	0.907387	0.0193311	NA	NA	NA	NA	0.039277	0.715289	0.0718613	0.173573	Unclassified	Unclassified	Missing	N4	0.0610174	0.0447183	0.180546	0.386505	0.0689357	0.0207188	0.12508	0.00984852	0.0153579	0.0285689	0.00880253	0.00453528	0.00658513	0.0258871	0.0128938	0.00737527	0.00672053	0.0073881	0.0068139	0.0127395	0.00863103	0.00957667	0.0140371	0.357327	0.41727
ACTA1	Cytosol	Unclassified	Cytosol	Cytosol	0.00729849	0.0133307	0.97542	0.00395106	0.0844386	0.450636	0.429767	0.0351588	0.0060137	0.00667906	0.984704	0.00260361	0.0097391	0.0342898	0.952238	0.00373273	Unclassified	Unclassified	Unclassified	Unclassified	0.00192946	0.00215403	0.00172671	0.00148829	0.00284106	0.00188017	0.00254218	0.00606725	0.210997	0.332837	0.210945	0.0136576	0.206983	0.00212336	0.0018277	0.0289524	0.013525	0.0283775	0.0135836	0.0889087	0.0196773	0.0171981	0.324851	0.0842582	0.171532
ACTB	Missing	Cytosol	Cytosol	Cytosol	NA	NA	NA	NA	0.0247409	0.0366985	0.92825	0.0103106	0.00807429	0.0395251	0.948876	0.0035244	0.043719	0.0938154	0.852455	0.0100102	Missing	Unclassified	Unclassified	Unclassified	NA	NA	NA	NA	NA	NA	NA	NA	NA	NA	NA	NA	NA	NA	NA	0.00734246	0.00544154	0.00630962	0.00564728	0.0120836	0.00514375	0.00624534	0.0132258	0.46526	0.310549
ACTBL2	Cytosol	Cytosol	Cytosol	Unclassified	0.0131249	0.0587701	0.920464	0.00764069	0.0565639	0.0789458	0.842265	0.0222253	0.0195251	0.0156628	0.956533	0.00827883	0.542916	0.110376	0.294792	0.0519157	Unclassified	Unclassified	Unclassified	Unclassified	0.00273782	0.00443325	0.00269893	0.00325495	0.00365826	0.00287674	0.0036117	0.0486234	0.0296044	0.825988	0.0155724	0.0034539	0.0458452	0.00410493	0.00353576	0.0180266	0.00834269	0.0221917	0.0080029	0.0249325	0.00854559	0.00801927	0.0374484	0.240201	0.4448
ACTG1	Cytosol	Cytosol	Cytosol	Cytosol	0.00836893	0.113376	0.874186	0.00406966	0.0315163	0.0400276	0.917058	0.0113986	0.00810465	0.0126214	0.975696	0.00357843	0.00413686	0.0144029	0.97937	0.00208973	Unclassified	Unclassified	Unclassified	Unclassified	0.00218178	0.00271197	0.00170228	0.0017729	0.0029645	0.00208746	0.00249769	0.105826	0.0419391	0.635892	0.0267168	0.00535546	0.164282	0.00211242	0.00195724	0.00986429	0.00638381	0.00860942	0.00665874	0.0148472	0.00545637	0.00656074	0.0131633	0.52601	0.246323
ACTG2	Missing	Unclassified	Missing	Missing	NA	NA	NA	NA	0.0545843	0.574471	0.345413	0.0255314	NA	NA	NA	NA	NA	NA	NA	NA	Missing	Unclassified	Missing	Missing	NA	NA	NA	NA	NA	NA	NA	NA	NA	NA	NA	NA	NA	NA	NA	0.0152483	0.013953	0.0108082	0.0145748	0.0315224	0.0176327	0.019343	0.505973	0.0381257	0.0314797
ACTL6A	Unclassified	Cytosol	Cytosol	Nuclear	0.0796356	0.463806	0.434491	0.0220673	0.0277553	0.114022	0.845022	0.0132009	0.0538035	0.146571	0.779362	0.0202629	0.0539901	0.778151	0.14295	0.0249097	Unclassified	Unclassified	Unclassified	Unclassified	0.0237726	0.0201124	0.0187887	0.016962	0.148506	0.0403974	0.0574304	0.217472	0.112519	0.219441	0.0317368	0.0124552	0.0583398	0.0126447	0.00942262	0.00772069	0.00676662	0.00607316	0.0071948	0.0177892	0.0117755	0.0110938	0.0733629	0.154018	0.481567
ACTL6B	Cytosol	Missing	Missing	Missing	0.0430465	0.146271	0.798619	0.0120635	NA	NA	NA	NA	NA	NA	NA	NA	NA	NA	NA	NA	Unclassified	Missing	Missing	Missing	0.0115885	0.0102861	0.0118363	0.00933561	0.0491341	0.0131598	0.0225003	0.0614765	0.335771	0.332931	0.0429073	0.011204	0.0758061	0.00665973	0.00540381	NA	NA	NA	NA	NA	NA	NA	NA	NA	NA
ACTL8	Missing	Nuclear	Unclassified	Missing	NA	NA	NA	NA	0.110891	0.612972	0.248488	0.0276492	0.0418224	0.600769	0.341312	0.0160971	NA	NA	NA	NA	Missing	Unclassified	Unclassified	Missing	NA	NA	NA	NA	NA	NA	NA	NA	NA	NA	NA	NA	NA	NA	NA	0.0491104	0.0171726	0.0269441	0.0176634	0.479878	0.0291793	0.0365179	0.067397	0.110938	0.0636608
ACTN1	Cytosol	Cytosol	Cytosol	Cytosol	0.0224565	0.144672	0.821539	0.0113325	0.00745377	0.0154899	0.973325	0.00373126	0.0131792	0.308174	0.672738	0.00590919	0.00466261	0.0231584	0.969936	0.00224264	Unclassified	Unclassified	Unclassified	C5	0.00595671	0.00647917	0.00538944	0.00463117	0.00830607	0.00638893	0.00762076	0.122356	0.0473673	0.344216	0.05178	0.0170149	0.361161	0.00617238	0.00516013	0.00189779	0.00180359	0.00173205	0.00202034	0.00229665	0.00199529	0.00214694	0.00905103	0.0400406	0.0821307
ACTN2	Missing	Cytosol	Unclassified	Cytosol	NA	NA	NA	NA	0.142187	0.125435	0.699527	0.0328509	0.417961	0.364782	0.05612	0.161137	0.00950929	0.0148556	0.971814	0.00382076	Missing	Unclassified	Unclassified	Unclassified	NA	NA	NA	NA	NA	NA	NA	NA	NA	NA	NA	NA	NA	NA	NA	0.0611487	0.022393	0.0388295	0.0198158	0.0638011	0.0145999	0.0203043	0.0267294	0.300434	0.253771
ACTN3	Cytosol	Cytosol	Unclassified	Cytosol	0.00734224	0.010222	0.979405	0.0030304	0.008651	0.0181835	0.968292	0.00487319	0.0194795	0.399508	0.570902	0.0101111	0.104955	0.0932435	0.782101	0.0197004	Unclassified	Unclassified	Unclassified	Unclassified	0.00180006	0.00201767	0.00174307	0.00178145	0.0028379	0.00154886	0.00219917	0.00363608	0.293262	0.562602	0.0934908	0.00506955	0.0249811	0.00164243	0.00138797	0.00216989	0.00208164	0.00201373	0.00238574	0.00334909	0.00326357	0.00338873	0.00818208	0.140402	0.616564
ACTN4	Unclassified	Cytosol	Unclassified	Cytosol	0.0134106	0.402969	0.576928	0.0066927	0.0121846	0.0465477	0.935209	0.00605876	0.0147365	0.33937	0.639196	0.00669793	0.00787437	0.067129	0.921342	0.00365463	Unclassified	Unclassified	Unclassified	Unclassified	0.00350505	0.00415235	0.00298872	0.00276444	0.00542263	0.00482694	0.00441743	0.388302	0.0247315	0.150651	0.02008	0.0129184	0.368548	0.00356132	0.00313138	0.00314592	0.00294109	0.00281301	0.00328461	0.00409065	0.00337388	0.00358611	0.035497	0.0438748	0.0751263
ACTR10	Cytosol	Cytosol	Cytosol	Cytosol	0.00310328	0.0050332	0.990225	0.00163861	0.00580662	0.00870629	0.982387	0.00310013	0.00442342	0.00580345	0.98784	0.00193274	0.00367228	0.00560671	0.988861	0.00186024	C1	Unclassified	C1	C1	0.000856639	0.000929725	0.000694288	0.000622627	0.00137626	0.000777673	0.00108	0.00179926	0.706052	0.200366	0.0547216	0.0051747	0.0239105	0.000863963	0.000774646	0.00144478	0.00135004	0.00138756	0.00162424	0.00198365	0.00158137	0.00176202	0.00337925	0.363055	0.316816
ACTR1A	Cytosol	Cytosol	Cytosol	Cytosol	0.00224106	0.00373243	0.992841	0.00118589	0.00385027	0.00586638	0.988212	0.00207157	0.00504041	0.0069472	0.986161	0.00185135	0.00284773	0.00467594	0.991097	0.00137959	C1	Unclassified	C1	C1	0.000621492	0.000637768	0.000539059	0.000442741	0.00140214	0.000600439	0.000768909	0.000960948	0.779973	0.179407	0.0271623	0.00165047	0.00464763	0.000638769	0.000547119	0.000965026	0.000902324	0.000909259	0.00107366	0.00146192	0.00104532	0.00119677	0.00216237	0.660237	0.1902
ACTR1B	Cytosol	Cytosol	Cytosol	Cytosol	0.00203416	0.0033444	0.993519	0.00110287	0.00325686	0.00485692	0.990152	0.00173397	0.00467965	0.00602721	0.987539	0.00175386	0.0036398	0.00546442	0.98944	0.00145582	C1	C1	C1	C1	0.000542718	0.000585945	0.000482173	0.000423324	0.00130085	0.000554131	0.00072586	0.000763558	0.8643	0.0787256	0.0419235	0.00334084	0.00522886	0.000590884	0.000511985	0.000819727	0.000756486	0.00078726	0.000893389	0.00131262	0.000867729	0.000988482	0.00168809	0.721535	0.164911
ACTR2	Cytosol	Cytosol	Cytosol	Cytosol	0.00453863	0.0113612	0.982003	0.0020977	0.0101139	0.0155022	0.969402	0.00498182	0.00415538	0.00457503	0.989395	0.00187489	0.00275685	0.00450466	0.991474	0.00126473	Unclassified	Unclassified	Unclassified	C1	0.00124255	0.0012944	0.0010739	0.000927775	0.00162459	0.000995495	0.00141961	0.00732145	0.166937	0.240616	0.177147	0.0289292	0.368374	0.00111728	0.000980426	0.00262959	0.00239914	0.0023822	0.00270296	0.00405971	0.00272734	0.00310372	0.00561142	0.496342	0.320983
ACTR3	Cytosol	Cytosol	Cytosol	Cytosol	0.00403012	0.00885089	0.9852	0.00191919	0.00977524	0.0152024	0.970306	0.00471597	0.00452587	0.00494994	0.988483	0.00204088	0.00239106	0.00385816	0.992609	0.00114215	Unclassified	Unclassified	Unclassified	Unclassified	0.00109772	0.00114368	0.000960759	0.000827963	0.00144889	0.000899378	0.00126348	0.00523914	0.189678	0.188297	0.229209	0.0317732	0.346243	0.00101775	0.000901438	0.00257415	0.00229989	0.00231477	0.00258643	0.0042752	0.0026145	0.00298433	0.00532837	0.536716	0.297504
ACTR3B	Cytosol	Cytosol	Cytosol	Cytosol	0.00494562	0.0132842	0.979865	0.00190545	0.0139902	0.0284325	0.950829	0.00674816	0.00417473	0.00548615	0.988452	0.00188753	0.00439751	0.00713248	0.986921	0.00154867	Unclassified	Unclassified	Unclassified	Unclassified	0.00131298	0.00144792	0.00112481	0.00105991	0.00183737	0.000989527	0.0012978	0.00915952	0.16245	0.743719	0.0345637	0.00266502	0.0364671	0.00100462	0.000900833	0.00374523	0.00317184	0.00335164	0.00372152	0.00560498	0.00369052	0.00423139	0.0149056	0.279748	0.453399
ACTR5	Nuclear	Nuclear	Unclassified	Cytosol	0.0756274	0.673405	0.232547	0.0184207	0.0839818	0.611847	0.281191	0.02298	0.100944	0.312419	0.556583	0.0300534	0.0368941	0.177774	0.769303	0.0160292	Unclassified	Unclassified	Unclassified	Unclassified	0.0276131	0.0179306	0.0150463	0.0150374	0.221469	0.0384443	0.0441805	0.369311	0.0741981	0.103686	0.0178121	0.00786417	0.028986	0.0106441	0.00777667	0.0356843	0.0131654	0.0226375	0.0124947	0.48755	0.0423284	0.0510894	0.0308791	0.131	0.0713211
ACTR6	Unclassified	Unclassified	Nuclear	Nuclear	0.0543682	0.324175	0.593601	0.0278556	0.0469901	0.384268	0.532402	0.0363397	0.0312019	0.912023	0.0383201	0.0184554	0.0876909	0.559169	0.310343	0.0427967	Unclassified	Unclassified	N2	Unclassified	0.0123752	0.0172037	0.0125	0.0122893	0.0326053	0.0550133	0.0407708	0.195786	0.0283169	0.371148	0.0337762	0.0162131	0.144146	0.0169995	0.0108562	0.0118754	0.0108039	0.0129201	0.0113907	0.0404581	0.0911575	0.0334311	0.219222	0.107934	0.214814
ACTR8	Nuclear	Nuclear	Nuclear	Nuclear	0.0188403	0.961786	0.0152457	0.00412843	0.0217276	0.945121	0.020991	0.0121606	0.0196297	0.937804	0.0348063	0.00775956	0.00657873	0.979193	0.0102449	0.00398365	N1	N1	N4	N2	0.0105062	0.00207802	0.00189229	0.00436386	0.796918	0.0325859	0.119388	0.0128936	0.00520899	0.00325704	0.00217894	0.00171585	0.00288489	0.00234059	0.00178785	0.00579237	0.0037808	0.00746922	0.00468521	0.710881	0.100435	0.0119071	0.121898	0.00449852	0.00385958
ACTRT1	Cytosol	Missing	Missing	Missing	0.0443024	0.0677598	0.867648	0.0202902	NA	NA	NA	NA	NA	NA	NA	NA	NA	NA	NA	NA	Unclassified	Missing	Missing	Missing	0.0141489	0.0132345	0.0106243	0.00629476	0.0206043	0.0082971	0.0172941	0.0215643	0.112086	0.0248438	0.0328127	0.569108	0.128796	0.0110879	0.00920225	NA	NA	NA	NA	NA	NA	NA	NA	NA	NA
ACTRT3	Cytosol	Missing	Missing	Missing	0.00682692	0.00902569	0.980291	0.00385608	NA	NA	NA	NA	NA	NA	NA	NA	NA	NA	NA	NA	Unclassified	Missing	Missing	Missing	0.00181396	0.00201439	0.0016414	0.00135717	0.00251149	0.00172771	0.00271046	0.00207603	0.105341	0.0134119	0.587234	0.125236	0.149068	0.00205398	0.00180211	NA	NA	NA	NA	NA	NA	NA	NA	NA	NA
ACVR1	Secretory	Secretory	Secretory	Secretory	0.798161	0.0182324	0.0257519	0.157855	0.983798	0.00567431	0.00735525	0.00317268	0.962571	0.00900744	0.00944889	0.0189731	0.988904	0.00456679	0.00312824	0.00340143	Unclassified	Unclassified	S4	Unclassified	0.0165346	0.0811411	0.119426	0.581059	0.00293666	0.00454336	0.00784074	0.00291166	0.00308084	0.0154499	0.00307473	0.00177041	0.002376	0.0750612	0.0827939	0.498822	0.0770531	0.0329889	0.374934	0.00164223	0.00118723	0.00154442	0.00130044	0.0016741	0.00130591
ACVR1B	Unclassified	Secretory	Secretory	Secretory	0.540865	0.00624492	0.00607042	0.446819	0.988545	0.00392546	0.00335857	0.00417119	0.970948	0.0110595	0.0100655	0.00792669	0.834886	0.0510765	0.0729472	0.0410906	Unclassified	Unclassified	Unclassified	Unclassified	0.107621	0.196869	0.169303	0.0670716	0.00146026	0.0016982	0.00176118	0.00132527	0.00108463	0.0021195	0.000943712	0.00089379	0.00102878	0.00526779	0.441552	0.495776	0.171213	0.1576	0.163956	0.00136969	0.000852674	0.000942242	0.000760858	0.000675496	0.000659434
ACVR1C	Missing	Missing	Missing	Secretory	NA	NA	NA	NA	NA	NA	NA	NA	NA	NA	NA	NA	0.978227	0.00509568	0.00402866	0.0126485	Missing	Missing	Missing	Unclassified	NA	NA	NA	NA	NA	NA	NA	NA	NA	NA	NA	NA	NA	NA	NA	NA	NA	NA	NA	NA	NA	NA	NA	NA	NA
ACVR2A	Secretory	Secretory	Missing	Secretory	0.798884	0.0558524	0.0278596	0.117404	0.977254	0.00619059	0.00953004	0.00702557	NA	NA	NA	NA	0.962785	0.0179575	0.0125784	0.00667922	Unclassified	Unclassified	Missing	Unclassified	0.0782284	0.463897	0.0239397	0.232819	0.016074	0.00826944	0.0206119	0.0108971	0.00727517	0.00718756	0.00431857	0.00376231	0.00531599	0.0168959	0.100508	0.393432	0.230152	0.072242	0.281427	0.00149162	0.00140161	0.00172883	0.00156854	0.00240404	0.001823
ACVR2B	Secretory	Secretory	Secretory	Missing	0.850158	0.0145065	0.0129678	0.122367	0.829137	0.0645426	0.0610025	0.0453179	0.948136	0.0216794	0.0186895	0.0114955	NA	NA	NA	NA	Unclassified	Unclassified	Unclassified	Missing	0.106317	0.313494	0.1987	0.231647	0.00368841	0.00359714	0.00431245	0.00290851	0.00252829	0.00420572	0.0020568	0.00191675	0.00226026	0.00820757	0.11416	0.386623	0.0314465	0.368268	0.0427992	0.0276246	0.0067807	0.00807164	0.0220656	0.0166284	0.0202509
ACY3	Cytosol	Missing	Cytosol	Missing	0.0030226	0.00373014	0.991626	0.00162173	NA	NA	NA	NA	0.0215229	0.0335498	0.936237	0.0086908	NA	NA	NA	NA	Unclassified	Missing	Unclassified	Missing	0.000847592	0.00081747	0.000784957	0.000572576	0.00104273	0.000706156	0.000979416	0.00100183	0.0307261	0.00318666	0.122586	0.532548	0.302579	0.00088489	0.000736835	NA	NA	NA	NA	NA	NA	NA	NA	NA	NA
ACYP1	Cytosol	Cytosol	Cytosol	Cytosol	0.0492582	0.0926035	0.833484	0.0246541	0.0173908	0.0263996	0.947961	0.00824891	0.00699487	0.00864089	0.98136	0.00300425	0.0247986	0.0521706	0.912793	0.0102376	Unclassified	C4	C4	Unclassified	0.0145735	0.0162544	0.0111568	0.00727348	0.024053	0.0107769	0.025574	0.0321996	0.0972965	0.0317752	0.0341602	0.521901	0.148351	0.0129685	0.0116857	0.00452555	0.00442147	0.00357941	0.00486436	0.00714765	0.00467103	0.00557183	0.00900905	0.0402492	0.0118371
ACYP2	Cytosol	Cytosol	Cytosol	Cytosol	0.0194419	0.051089	0.920026	0.00944327	0.0121653	0.0178588	0.964028	0.00594829	0.0209917	0.0267427	0.943831	0.00843469	0.0144582	0.0235606	0.955713	0.00626784	Unclassified	Unclassified	Unclassified	Unclassified	0.00589156	0.00548106	0.00469274	0.00337659	0.00952519	0.00409461	0.0063141	0.0311551	0.456667	0.103491	0.0834151	0.0279021	0.248551	0.00496255	0.00448071	0.00308946	0.00306288	0.00259296	0.00341996	0.00438089	0.00325953	0.00376148	0.00645688	0.0481971	0.00810167
ADA	Cytosol	Cytosol	Cytosol	Cytosol	0.00596793	0.00812338	0.982101	0.00380789	0.00737161	0.01359	0.975195	0.00384383	0.00338976	0.00363803	0.991415	0.00155684	0.00439162	0.00849517	0.984995	0.00211828	Unclassified	Unclassified	Unclassified	Unclassified	0.00158401	0.00179251	0.00145815	0.00113326	0.00246875	0.00131914	0.00213988	0.00219562	0.469636	0.269535	0.212907	0.00673379	0.023289	0.00178413	0.00202377	0.00181777	0.00178122	0.00166101	0.00211161	0.00251114	0.00199012	0.00217119	0.00691753	0.0350039	0.0170227
ADA2	Cytosol	Missing	Missing	Missing	0.00313942	0.00484624	0.990336	0.00167844	NA	NA	NA	NA	NA	NA	NA	NA	NA	NA	NA	NA	C1	Missing	Missing	Missing	0.000842826	0.000894816	0.000776362	0.000625418	0.00175936	0.000781694	0.00109158	0.0012136	0.782474	0.0325003	0.122251	0.0272356	0.0258747	0.000875428	0.000803017	NA	NA	NA	NA	NA	NA	NA	NA	NA	NA
ADAL	Cytosol	Cytosol	Cytosol	Cytosol	0.00328451	0.00441289	0.990558	0.00174426	0.00685135	0.013434	0.976213	0.00350207	0.00328028	0.00342187	0.991795	0.00150333	0.00370699	0.00648714	0.988025	0.00178043	Unclassified	Unclassified	Unclassified	Unclassified	0.000925657	0.000895074	0.000838481	0.000625294	0.00112953	0.000746888	0.00106811	0.00146836	0.0415201	0.00515009	0.130404	0.266828	0.546656	0.000940875	0.000803382	0.00172663	0.00167869	0.00152092	0.00192512	0.00230946	0.00184876	0.00206847	0.00720735	0.037436	0.0172638
ADAM10	Secretory	Secretory	Secretory	Secretory	0.963442	0.00377628	0.00236199	0.0304195	0.993026	0.0023653	0.00251105	0.00209726	0.982493	0.0024651	0.00307949	0.0119628	0.984632	0.00435272	0.0027311	0.00828468	Unclassified	Unclassified	Unclassified	Unclassified	0.195582	0.256601	0.413188	0.0980715	0.000927455	0.00140078	0.000787788	0.000660256	0.000422959	0.000536182	0.000442026	0.000469695	0.00049113	0.00668134	0.0237381	0.51441	0.155713	0.102065	0.220838	0.000760994	0.000525897	0.000605355	0.000473059	0.000501157	0.000505717
ADAM12	Nuclear	Missing	Missing	Missing	0.0421315	0.674305	0.269141	0.0144222	NA	NA	NA	NA	NA	NA	NA	NA	NA	NA	NA	NA	N1	Missing	Missing	Missing	0.0143388	0.0114809	0.0101752	0.00613659	0.625465	0.00896149	0.0189016	0.0209767	0.217464	0.0182873	0.0144661	0.0076115	0.0113124	0.00746134	0.00696088	NA	NA	NA	NA	NA	NA	NA	NA	NA	NA
ADAM15	Secretory	Secretory	Secretory	Secretory	0.952256	0.00836615	0.00310352	0.0362741	0.974211	0.00814886	0.00329824	0.0143417	0.988833	0.002502	0.00256428	0.00610082	0.990992	0.00270876	0.00215716	0.00414204	S3	Unclassified	Unclassified	Unclassified	0.142094	0.123181	0.634698	0.0522826	0.00216063	0.00255215	0.000894404	0.00275896	0.000613118	0.000641478	0.000590201	0.000596497	0.000662229	0.0178774	0.0183967	0.321439	0.0882088	0.489642	0.0749213	0.00453471	0.00135036	0.00135201	0.000911779	0.000679311	0.000700991
ADAM17	Secretory	Secretory	Secretory	Secretory	0.961111	0.0103883	0.00600871	0.0224918	0.987271	0.00330759	0.00308967	0.00633217	0.980824	0.00252324	0.0030615	0.0135911	0.97847	0.00466035	0.00289084	0.0139792	Unclassified	Unclassified	S4	Unclassified	0.0850872	0.290157	0.194806	0.391061	0.00282924	0.0031186	0.00298735	0.00145316	0.0011798	0.00144024	0.0010877	0.00109973	0.00120124	0.00616389	0.0163279	0.341459	0.200825	0.166556	0.278431	0.00109687	0.000780249	0.000805718	0.000624752	0.000639148	0.000648634
ADAM19	Missing	Missing	Missing	Secretory	NA	NA	NA	NA	NA	NA	NA	NA	NA	NA	NA	NA	0.98846	0.00450026	0.00267522	0.00436446	Missing	Missing	Missing	Unclassified	NA	NA	NA	NA	NA	NA	NA	NA	NA	NA	NA	NA	NA	NA	NA	NA	NA	NA	NA	NA	NA	NA	NA	NA	NA
ADAM2	Missing	Unclassified	Missing	Missing	NA	NA	NA	NA	0.389984	0.0764775	0.333633	0.199906	NA	NA	NA	NA	NA	NA	NA	NA	Missing	Unclassified	Missing	Missing	NA	NA	NA	NA	NA	NA	NA	NA	NA	NA	NA	NA	NA	NA	NA	0.0791663	0.0397668	0.217113	0.053938	0.028176	0.0122744	0.0117753	0.0242518	0.13041	0.131375
ADAM20	Missing	Missing	Missing	Cytosol	NA	NA	NA	NA	NA	NA	NA	NA	NA	NA	NA	NA	0.0391302	0.109671	0.835018	0.0161806	Missing	Missing	Missing	Unclassified	NA	NA	NA	NA	NA	NA	NA	NA	NA	NA	NA	NA	NA	NA	NA	NA	NA	NA	NA	NA	NA	NA	NA	NA	NA
ADAM21	Cytosol	Missing	Cytosol	Cytosol	0.0149117	0.0214113	0.955679	0.00799789	NA	NA	NA	NA	0.00595389	0.00636321	0.98501	0.00267259	0.00438112	0.00686654	0.986619	0.00213368	Unclassified	Missing	Unclassified	Unclassified	0.00418917	0.00445308	0.00363964	0.00262985	0.00598494	0.00337353	0.00570128	0.00635156	0.195218	0.0151895	0.494783	0.167541	0.0829475	0.00405172	0.00394618	NA	NA	NA	NA	NA	NA	NA	NA	NA	NA
ADAM22	Secretory	Missing	Missing	Secretory	0.959402	0.00490679	0.00266063	0.0330304	NA	NA	NA	NA	NA	NA	NA	NA	0.957415	0.0140818	0.00670153	0.0218016	Unclassified	Missing	Missing	Unclassified	0.0132913	0.245631	0.108802	0.591678	0.000792584	0.00222168	0.00132381	0.000568717	0.000512831	0.000520103	0.000517427	0.000554494	0.000555774	0.0142046	0.0188259	NA	NA	NA	NA	NA	NA	NA	NA	NA	NA
ADAM23	Missing	Missing	Missing	Secretory	NA	NA	NA	NA	NA	NA	NA	NA	NA	NA	NA	NA	0.991364	0.00352624	0.00267182	0.00243757	Missing	Missing	Missing	Unclassified	NA	NA	NA	NA	NA	NA	NA	NA	NA	NA	NA	NA	NA	NA	NA	NA	NA	NA	NA	NA	NA	NA	NA	NA	NA
ADAM28	Secretory	Missing	Unclassified	Secretory	0.983167	0.00436839	0.00379679	0.00866769	NA	NA	NA	NA	0.408688	0.0229466	0.0201401	0.548225	0.973127	0.00483207	0.00542954	0.0166114	Unclassified	Missing	M2	Unclassified	0.153088	0.764724	0.0508373	0.0145173	0.00110949	0.00103251	0.00119798	0.00102841	0.000881079	0.00074041	0.000728928	0.000659515	0.000786859	0.00329164	0.00537605	NA	NA	NA	NA	NA	NA	NA	NA	NA	NA
ADAM29	Unclassified	Cytosol	Unclassified	Cytosol	0.238382	0.186178	0.487682	0.0877578	0.161398	0.205969	0.563832	0.0688004	0.420139	0.129499	0.188955	0.261407	0.119699	0.091736	0.770934	0.0176311	Unclassified	Unclassified	Unclassified	Unclassified	0.0359909	0.0450429	0.0961609	0.0611876	0.0483294	0.0235185	0.0720884	0.0422417	0.160019	0.230692	0.0561304	0.0142282	0.0266132	0.0416884	0.0460695	0.0431712	0.0393857	0.0283303	0.0505111	0.0704074	0.0343777	0.0475847	0.0535996	0.289879	0.0871635
ADAM8	Missing	Missing	Secretory	Secretory	NA	NA	NA	NA	NA	NA	NA	NA	0.975787	0.00526877	0.00750447	0.0114395	0.985486	0.00599448	0.00254179	0.00597803	Missing	Missing	Unclassified	Unclassified	NA	NA	NA	NA	NA	NA	NA	NA	NA	NA	NA	NA	NA	NA	NA	NA	NA	NA	NA	NA	NA	NA	NA	NA	NA
ADAM9	Secretory	Secretory	Secretory	Secretory	0.97112	0.00378266	0.00240094	0.0226969	0.986063	0.00545158	0.00456884	0.00391678	0.982215	0.00671773	0.00616928	0.0048975	0.985605	0.00707936	0.00459561	0.0027204	Unclassified	Unclassified	S2	S2	0.123403	0.667214	0.141873	0.0386291	0.000902304	0.00129092	0.000841419	0.000748024	0.000502175	0.000401192	0.000468646	0.000492012	0.000536915	0.00745279	0.0152441	0.405129	0.459816	0.070823	0.0502945	0.00180566	0.00104797	0.0015517	0.00104625	0.00101995	0.00090745
ADAMTS1	Missing	Secretory	Missing	Missing	NA	NA	NA	NA	0.75532	0.0512744	0.00688203	0.186523	NA	NA	NA	NA	NA	NA	NA	NA	Missing	S3	Missing	Missing	NA	NA	NA	NA	NA	NA	NA	NA	NA	NA	NA	NA	NA	NA	NA	0.0622875	0.100656	0.566679	0.0256986	0.027937	0.00990323	0.00813716	0.00529708	0.00141338	0.00150442
ADAMTS13	Unclassified	Cytosol	Cytosol	Missing	0.128224	0.236521	0.560642	0.0746132	0.0166264	0.0240631	0.950554	0.00875605	0.0732411	0.11965	0.779149	0.0279591	NA	NA	NA	NA	Unclassified	Unclassified	Unclassified	Missing	0.0348543	0.0421683	0.0303171	0.0208842	0.0567235	0.025206	0.0780834	0.0765082	0.131608	0.139612	0.154975	0.0394267	0.0950202	0.0368733	0.0377399	0.00414808	0.00417298	0.00352207	0.00478324	0.00606717	0.00435648	0.00529978	0.00833971	0.585698	0.0999834
ADAMTS14	Missing	Nuclear	Missing	Missing	NA	NA	NA	NA	0.0769535	0.751615	0.115433	0.0559985	NA	NA	NA	NA	NA	NA	NA	NA	Missing	N4	Missing	Missing	NA	NA	NA	NA	NA	NA	NA	NA	NA	NA	NA	NA	NA	NA	NA	0.0178532	0.0174	0.0159677	0.0257326	0.0426613	0.0302475	0.0233864	0.65532	0.0250984	0.013011
ADAMTS15	Secretory	Missing	Secretory	Secretory	0.981836	0.0136341	0.0021776	0.00235191	NA	NA	NA	NA	0.976013	0.0193095	0.00317738	0.00150012	0.968137	0.0245606	0.00569349	0.00160918	Unclassified	Missing	S1	S1	0.448366	0.0873427	0.434853	0.0112742	0.00896543	0.00226988	0.00123014	0.00116862	0.000493222	0.000313775	0.000393643	0.000475186	0.000501774	0.0016651	0.000686814	NA	NA	NA	NA	NA	NA	NA	NA	NA	NA
ADAMTS2	Nuclear	Cytosol	Mitochondria	Nuclear	0.0148562	0.710939	0.26583	0.00837535	0.0137867	0.0726861	0.906578	0.00694913	0.0390367	0.00880977	0.00967082	0.942483	0.250178	0.435112	0.207157	0.107554	N4	Unclassified	M2	Unclassified	0.00379157	0.00506364	0.00325189	0.0027491	0.00748126	0.00679392	0.00524894	0.691415	0.0237436	0.0662296	0.00906561	0.00680467	0.159986	0.00450815	0.0038672	0.00358071	0.00328611	0.00325258	0.00366725	0.00493621	0.00406233	0.00404643	0.0596411	0.0393125	0.0756892
ADAMTS20	Missing	Missing	Cytosol	Missing	NA	NA	NA	NA	NA	NA	NA	NA	0.0210052	0.0268993	0.943777	0.00831859	NA	NA	NA	NA	Missing	Missing	Unclassified	Missing	NA	NA	NA	NA	NA	NA	NA	NA	NA	NA	NA	NA	NA	NA	NA	NA	NA	NA	NA	NA	NA	NA	NA	NA	NA
ADAMTS3	Missing	Missing	Missing	Nuclear	NA	NA	NA	NA	NA	NA	NA	NA	NA	NA	NA	NA	0.134945	0.825164	0.0128339	0.0270576	Missing	Missing	Missing	Unclassified	NA	NA	NA	NA	NA	NA	NA	NA	NA	NA	NA	NA	NA	NA	NA	NA	NA	NA	NA	NA	NA	NA	NA	NA	NA
ADAMTS7	Unclassified	Missing	Missing	Missing	0.538169	0.331273	0.0206854	0.109872	NA	NA	NA	NA	NA	NA	NA	NA	NA	NA	NA	NA	Unclassified	Missing	Missing	Missing	0.102728	0.038579	0.378664	0.0181982	0.01788	0.00815815	0.00433719	0.300898	0.00427172	0.00595091	0.00357967	0.002639	0.00424409	0.0766417	0.0332306	NA	NA	NA	NA	NA	NA	NA	NA	NA	NA
ADAMTS9	Secretory	Missing	Missing	Nuclear	0.727591	0.241603	0.0133581	0.0174482	NA	NA	NA	NA	NA	NA	NA	NA	0.0706372	0.796921	0.102665	0.0297768	S3	Missing	Missing	Unclassified	0.221256	0.0433503	0.442382	0.0206026	0.197135	0.0199336	0.0070694	0.0174648	0.00321423	0.00254926	0.00232237	0.00238464	0.00288758	0.012446	0.00500224	NA	NA	NA	NA	NA	NA	NA	NA	NA	NA
ADAMTSL1	Secretory	Missing	Missing	Missing	0.973443	0.0204807	0.0039037	0.0021725	NA	NA	NA	NA	NA	NA	NA	NA	NA	NA	NA	NA	Unclassified	Missing	Missing	Missing	0.736019	0.0665905	0.153391	0.0174423	0.0160725	0.00146809	0.0018871	0.00105305	0.000980255	0.000740037	0.000663783	0.000708848	0.000810775	0.00120784	0.000964661	NA	NA	NA	NA	NA	NA	NA	NA	NA	NA
ADAMTSL4	Secretory	Secretory	Missing	Missing	0.918496	0.00577442	0.00396439	0.0717647	0.910082	0.0131378	0.00326701	0.0735132	NA	NA	NA	NA	NA	NA	NA	NA	Unclassified	Unclassified	Missing	Missing	0.0555886	0.281757	0.384457	0.196695	0.00132052	0.001955	0.00144366	0.00105523	0.000735878	0.000871422	0.000750753	0.000776111	0.000830229	0.0161615	0.0556032	0.0462412	0.460344	0.362727	0.0407698	0.00541145	0.00371057	0.00295864	0.00105713	0.000640367	0.000630832
ADAP1	Cytosol	Cytosol	Nuclear	Nuclear	0.00325304	0.00740733	0.987619	0.00172072	0.0154662	0.102534	0.874277	0.00772221	0.00762144	0.831585	0.157848	0.00294573	0.0115376	0.771201	0.211811	0.00545038	Unclassified	Unclassified	N4	N4	0.000877824	0.00094009	0.000750687	0.000684437	0.00109923	0.000762824	0.00107711	0.00446817	0.0822292	0.0799515	0.255083	0.0416174	0.528738	0.000928275	0.000792448	0.00402735	0.00378277	0.00350736	0.00414874	0.00576238	0.00481942	0.00475442	0.087198	0.0373287	0.0449158
ADAP2	Missing	Unclassified	Missing	Cytosol	NA	NA	NA	NA	0.0324424	0.564326	0.386999	0.0162326	NA	NA	NA	NA	0.00310931	0.0110242	0.984299	0.0015675	Missing	Unclassified	Missing	C2	NA	NA	NA	NA	NA	NA	NA	NA	NA	NA	NA	NA	NA	NA	NA	0.00945797	0.00728805	0.00821695	0.00747941	0.0388824	0.0178341	0.0121259	0.495484	0.0556054	0.141091
ADAR	Nuclear	Nuclear	Nuclear	Nuclear	0.00672714	0.983838	0.00600485	0.00342957	0.00449262	0.989743	0.00389286	0.00187134	0.0046367	0.989404	0.00360614	0.00235346	0.00224565	0.992214	0.0036882	0.00185235	N1	Unclassified	N3	N3	0.00322659	0.00118261	0.00139709	0.000920851	0.890077	0.0102347	0.0811359	0.00239078	0.00110074	0.00102727	0.00117245	0.0012356	0.00146879	0.00215335	0.00127622	0.0006066	0.000727253	0.000853487	0.00230528	0.0341101	0.359961	0.594323	0.001349	0.00080396	0.000694618
ADARB1	Nuclear	Nuclear	Nuclear	Nuclear	0.00632816	0.987879	0.00391036	0.0018824	0.00962625	0.985341	0.00318675	0.0018457	0.013772	0.97322	0.00682937	0.0061783	0.00471122	0.987032	0.00561265	0.00264382	N1	N1	Unclassified	N1	0.00354151	0.000926839	0.00117227	0.000687535	0.959299	0.00657723	0.0200958	0.00190722	0.000753159	0.000623507	0.000736322	0.0008461	0.000951277	0.00111746	0.000764945	0.00286319	0.00129525	0.00370575	0.00176206	0.803088	0.0297749	0.151647	0.000831391	0.000555268	0.000609981
ADAT1	Cytosol	Nuclear	Nuclear	Nuclear	0.012659	0.132046	0.848763	0.00653233	0.00669298	0.961719	0.0263405	0.00524743	0.00530314	0.980436	0.0123484	0.00191289	0.00850163	0.907985	0.0793252	0.00418773	Unclassified	N4	N4	N4	0.00353265	0.00373678	0.00297403	0.00241553	0.00481863	0.00345459	0.00447631	0.119296	0.048162	0.0471035	0.0391252	0.0281914	0.686181	0.0034243	0.00310803	0.00160999	0.00168081	0.0015148	0.00188738	0.00315831	0.00396688	0.0023591	0.952235	0.00380371	0.00374426
ADAT2	Cytosol	Cytosol	Cytosol	Cytosol	0.00342329	0.00590477	0.988834	0.00183798	0.0227243	0.0501771	0.916742	0.0103561	0.113883	0.19702	0.647837	0.0412597	0.0617915	0.15601	0.756799	0.0253999	Unclassified	Unclassified	Unclassified	Unclassified	0.000947766	0.00095338	0.000875411	0.000646733	0.00117048	0.000821122	0.00115951	0.00275365	0.0130188	0.00783623	0.0455176	0.247178	0.675283	0.00100434	0.000833641	0.00611358	0.00586934	0.00460984	0.00613157	0.00974703	0.00636029	0.00740151	0.0266682	0.0602192	0.0261764
ADAT3	Cytosol	Cytosol	Cytosol	Cytosol	0.00457694	0.00557279	0.987202	0.00264875	0.0140713	0.0467453	0.932404	0.00677926	0.0102314	0.106131	0.879097	0.00454088	0.00475267	0.0172924	0.97574	0.00221493	C3	C5	Unclassified	C5	0.00122718	0.00131873	0.00108935	0.000941683	0.00154865	0.00112752	0.00169565	0.00120098	0.132079	0.0111382	0.720839	0.0711051	0.0520407	0.00139562	0.00125314	0.00368925	0.00352337	0.0031181	0.00374054	0.0050247	0.00393126	0.00430085	0.0334885	0.0312834	0.0514211
ADCK1	Mitochondria	Mitochondria	Mitochondria	Mitochondria	0.0131973	0.0021326	0.00261473	0.982055	0.0499855	0.0045797	0.00270404	0.942731	0.00296528	0.00343516	0.00396869	0.989631	0.0201712	0.0085129	0.00519303	0.966123	M2	M2	M2	M2	0.00275688	0.00280833	0.005563	0.00206908	0.00032113	0.000426193	0.000559938	0.000825341	0.000458678	0.000595288	0.000451667	0.000533683	0.000575415	0.00819621	0.973859	0.00332206	0.016934	0.0188814	0.010848	0.00107775	0.00159949	0.000783817	0.00111864	0.000498555	0.000759894
ADCK2	Unclassified	Missing	Mitochondria	Mitochondria	0.420033	0.0467321	0.0949931	0.438242	NA	NA	NA	NA	0.0287497	0.00773778	0.0105258	0.952987	0.11372	0.00841015	0.00736779	0.870502	Unclassified	Missing	M2	M2	0.281242	0.0258665	0.0945125	0.0184121	0.0114658	0.007883	0.0106412	0.0167421	0.0127652	0.0557374	0.0100635	0.00665877	0.00976829	0.0164029	0.421839	NA	NA	NA	NA	NA	NA	NA	NA	NA	NA
ADCK5	Mitochondria	Mitochondria	Mitochondria	Mitochondria	0.0683936	0.00515169	0.00804123	0.918413	0.0411216	0.00154664	0.00216733	0.955164	0.446589	0.00998167	0.00924415	0.534185	0.131901	0.0251318	0.0176867	0.825281	M2	M2	Unclassified	M2	0.0158332	0.0120077	0.026751	0.0138018	0.000945685	0.00120979	0.00143421	0.00156201	0.00101905	0.00406779	0.00110439	0.00082693	0.00102307	0.0163754	0.902038	0.00175467	0.0145619	0.0092183	0.0155867	0.000290262	0.00048178	0.00035938	0.000415214	0.000443243	0.000515918
ADCY1	Missing	Missing	Missing	Cytosol	NA	NA	NA	NA	NA	NA	NA	NA	NA	NA	NA	NA	0.0311453	0.047184	0.907988	0.0136825	Missing	Missing	Missing	Unclassified	NA	NA	NA	NA	NA	NA	NA	NA	NA	NA	NA	NA	NA	NA	NA	NA	NA	NA	NA	NA	NA	NA	NA	NA	NA
ADCY10	Unclassified	Missing	Missing	Missing	0.403062	0.0318276	0.00952165	0.555589	NA	NA	NA	NA	NA	NA	NA	NA	NA	NA	NA	NA	Unclassified	Missing	Missing	Missing	0.0286363	0.0352347	0.326617	0.0125743	0.00382263	0.00408453	0.00190232	0.0220181	0.00205439	0.00201789	0.00174844	0.00169202	0.0020089	0.249164	0.306425	NA	NA	NA	NA	NA	NA	NA	NA	NA	NA
ADCY2	Missing	Missing	Missing	Unclassified	NA	NA	NA	NA	NA	NA	NA	NA	NA	NA	NA	NA	0.10932	0.237253	0.614089	0.0393377	Missing	Missing	Missing	Unclassified	NA	NA	NA	NA	NA	NA	NA	NA	NA	NA	NA	NA	NA	NA	NA	NA	NA	NA	NA	NA	NA	NA	NA	NA	NA
ADCY3	Secretory	Secretory	Secretory	Secretory	0.966287	0.00654555	0.00440531	0.0227617	0.98106	0.00596641	0.00620932	0.00676425	0.988153	0.00317823	0.00331005	0.00535867	0.985837	0.00649544	0.00368718	0.00398047	Unclassified	Unclassified	S4	Unclassified	0.0199703	0.409478	0.0409321	0.495908	0.00124072	0.00160717	0.00264303	0.00105463	0.00089934	0.000956382	0.000828102	0.000812571	0.000908914	0.00513423	0.0176275	0.312596	0.196228	0.0676002	0.404636	0.00180344	0.00141506	0.00148447	0.00126344	0.00134609	0.00125579
ADCY4	Missing	Missing	Nuclear	Missing	NA	NA	NA	NA	NA	NA	NA	NA	0.0351472	0.823522	0.135893	0.00543747	NA	NA	NA	NA	Missing	Missing	N1	Missing	NA	NA	NA	NA	NA	NA	NA	NA	NA	NA	NA	NA	NA	NA	NA	NA	NA	NA	NA	NA	NA	NA	NA	NA	NA
ADCY5	Nuclear	Unclassified	Unclassified	Missing	0.0501662	0.849	0.0767118	0.0241218	0.188341	0.325325	0.404276	0.0820585	0.143116	0.229461	0.575174	0.0522492	NA	NA	NA	NA	N4	Unclassified	Unclassified	Missing	0.016944	0.0163399	0.0106795	0.00620276	0.0615575	0.0130457	0.025207	0.74919	0.0188284	0.0273559	0.00672373	0.00624881	0.017555	0.0147348	0.00938705	0.0509413	0.047921	0.0341386	0.05534	0.108861	0.0521771	0.0707112	0.093576	0.0892712	0.0364361
ADCY6	Secretory	Secretory	Secretory	Secretory	0.916068	0.00699413	0.0048739	0.0720639	0.957692	0.0110585	0.0116547	0.019595	0.91985	0.00731058	0.00722404	0.0656159	0.880624	0.0249501	0.0484633	0.0459622	S4	Unclassified	S4	Unclassified	0.00640461	0.0873792	0.0582575	0.764027	0.000790721	0.00225139	0.00325666	0.000695353	0.000859955	0.00155972	0.00082496	0.000758303	0.000870959	0.0570009	0.015063	0.219005	0.132179	0.207152	0.399356	0.00326764	0.00267965	0.00280372	0.00230752	0.0026899	0.00251007
ADCY7	Secretory	Secretory	Secretory	Secretory	0.933694	0.0298772	0.00682489	0.0296037	0.988907	0.00293761	0.00272766	0.00542729	0.987634	0.00429546	0.00270901	0.00536117	0.983863	0.00473402	0.00286918	0.0085337	Unclassified	Unclassified	S4	Unclassified	0.0132076	0.206523	0.0522902	0.661674	0.00584299	0.00664776	0.0152924	0.00209411	0.00144862	0.00142878	0.00129844	0.0012605	0.00138856	0.0167057	0.012898	0.329053	0.325014	0.164899	0.169941	0.00096931	0.000678681	0.00073023	0.000559391	0.00054408	0.000553227
ADCY8	Secretory	Missing	Missing	Missing	0.963693	0.00442289	0.00287828	0.0290059	NA	NA	NA	NA	NA	NA	NA	NA	NA	NA	NA	NA	Unclassified	Missing	Missing	Missing	0.0586866	0.51104	0.187454	0.206512	0.00107904	0.00151604	0.00115273	0.000675083	0.000553047	0.000552915	0.00055107	0.000597854	0.000623397	0.00631631	0.0226896	NA	NA	NA	NA	NA	NA	NA	NA	NA	NA
ADCY9	Secretory	Secretory	Secretory	Secretory	0.950906	0.00811868	0.00446446	0.0365113	0.961344	0.0103056	0.0116916	0.0166586	0.967091	0.00361547	0.00357733	0.0257159	0.873304	0.0127455	0.00685257	0.107098	S4	S4	S4	Unclassified	0.00493274	0.0899916	0.0127437	0.843238	0.00123526	0.00202322	0.0036473	0.0012129	0.000967065	0.000928937	0.000821434	0.000836048	0.000910977	0.011654	0.0248573	0.154498	0.253504	0.0264336	0.526909	0.0029147	0.00235528	0.00248259	0.00255305	0.00261564	0.00208833
ADCYAP1	Secretory	Missing	Missing	Missing	0.968932	0.00209779	0.00198406	0.0269857	NA	NA	NA	NA	NA	NA	NA	NA	NA	NA	NA	NA	Unclassified	Missing	Missing	Missing	0.254541	0.31752	0.36109	0.0357811	0.000540751	0.000715298	0.000393427	0.000448314	0.000346559	0.00039385	0.000388005	0.00042169	0.000433951	0.00406691	0.0229188	NA	NA	NA	NA	NA	NA	NA	NA	NA	NA
ADD1	Cytosol	Cytosol	Cytosol	Cytosol	0.0179867	0.122321	0.850218	0.00947466	0.00345694	0.00606165	0.988498	0.00198332	0.00945015	0.0261253	0.960132	0.00429299	0.0166468	0.10953	0.86798	0.00584325	Unclassified	Unclassified	Unclassified	C2	0.00360335	0.00560742	0.00386217	0.00491372	0.00644504	0.00698061	0.00643423	0.102461	0.0175843	0.746564	0.0174126	0.00537194	0.0632857	0.0058583	0.00361636	0.000842183	0.000806225	0.000831642	0.000976887	0.000984409	0.000949088	0.00103748	0.00309068	0.162012	0.519019
ADD2	Cytosol	Cytosol	Cytosol	Cytosol	0.00601249	0.0289464	0.961942	0.00309936	0.00511774	0.00858921	0.983632	0.00266101	0.00775521	0.00865175	0.980294	0.00329859	0.00342885	0.00608886	0.988755	0.00172695	Unclassified	Unclassified	Unclassified	Unclassified	0.00149475	0.00183914	0.00126399	0.00141462	0.00197562	0.00158098	0.00195333	0.0234365	0.042676	0.55693	0.098852	0.00920348	0.25428	0.00171128	0.00138807	0.00127594	0.00122433	0.00119567	0.0014218	0.00155627	0.00137593	0.00150112	0.00415589	0.056164	0.145156
ADD3	Cytosol	Unclassified	Cytosol	Cytosol	0.0117433	0.0558274	0.926176	0.00625286	0.0224239	0.536656	0.424059	0.0168613	0.0309118	0.283393	0.672516	0.0131799	0.0407023	0.303394	0.643542	0.012362	Unclassified	Unclassified	Unclassified	Unclassified	0.00237992	0.00367222	0.00247355	0.00321759	0.00403537	0.00402995	0.00412932	0.0436328	0.0197392	0.828091	0.017992	0.00393855	0.056416	0.00387713	0.00237573	0.00584128	0.00471037	0.00695968	0.00491259	0.0131731	0.0105223	0.00672939	0.506231	0.035295	0.13955
ADGB	Cytosol	Cytosol	Missing	Missing	0.00679272	0.0390768	0.951208	0.00292294	0.0179509	0.036648	0.93819	0.00721151	NA	NA	NA	NA	NA	NA	NA	NA	Unclassified	Unclassified	Missing	Missing	0.00211038	0.00202588	0.00133915	0.00131731	0.00219115	0.00126721	0.00184223	0.0337762	0.0893729	0.747307	0.0287855	0.00344093	0.0823014	0.00146918	0.00145376	0.00551037	0.00406189	0.00421462	0.00416402	0.0178238	0.00459388	0.00556126	0.00866915	0.567382	0.275084
ADGRA1	Missing	Missing	Missing	Mitochondria	NA	NA	NA	NA	NA	NA	NA	NA	NA	NA	NA	NA	0.126556	0.251728	0.0302046	0.591512	Missing	Missing	Missing	M1	NA	NA	NA	NA	NA	NA	NA	NA	NA	NA	NA	NA	NA	NA	NA	NA	NA	NA	NA	NA	NA	NA	NA	NA	NA
ADGRA2	Unclassified	Cytosol	Missing	Missing	0.102502	0.307093	0.543189	0.0472158	0.0123252	0.0299836	0.950372	0.00731943	NA	NA	NA	NA	NA	NA	NA	NA	Unclassified	Unclassified	Missing	Missing	0.0279865	0.0346802	0.0230591	0.0167764	0.112369	0.0267598	0.0927985	0.0751658	0.346605	0.0452111	0.0781218	0.026277	0.0469745	0.0247832	0.0224326	0.00320968	0.00256554	0.00385658	0.00269344	0.00429192	0.00339881	0.00304549	0.0192474	0.173252	0.554903
ADGRA3	Secretory	Secretory	Secretory	Secretory	0.927049	0.00743254	0.00438123	0.0611371	0.957608	0.00553154	0.0059578	0.0309032	0.922136	0.0068827	0.00464004	0.0663414	0.91642	0.00810815	0.00405526	0.0714166	Unclassified	Unclassified	Unclassified	Unclassified	0.00798635	0.375176	0.0451999	0.498687	0.00143571	0.00233895	0.00251035	0.00114754	0.000937376	0.000880151	0.000823701	0.000831557	0.000908444	0.0125044	0.0486327	0.152347	0.405841	0.138874	0.260545	0.00148977	0.00139774	0.00127203	0.001372	0.0012489	0.00108254
ADGRB1	Unclassified	Missing	Missing	Missing	0.133717	0.287606	0.512865	0.0658117	NA	NA	NA	NA	NA	NA	NA	NA	NA	NA	NA	NA	Unclassified	Missing	Missing	Missing	0.0409546	0.0476611	0.0274136	0.0176877	0.0764929	0.0279071	0.0835202	0.099686	0.118754	0.0464286	0.057588	0.106039	0.184055	0.035021	0.0307907	NA	NA	NA	NA	NA	NA	NA	NA	NA	NA
ADGRB2	Nuclear	Nuclear	Nuclear	Missing	0.107787	0.722888	0.103891	0.0654342	0.0957065	0.734646	0.130064	0.039584	0.0717674	0.814714	0.0790308	0.0344877	NA	NA	NA	NA	Unclassified	Unclassified	Unclassified	Missing	0.0327406	0.038597	0.0227377	0.0137121	0.0899656	0.0850312	0.468188	0.0797024	0.0284015	0.0225258	0.0143855	0.0141038	0.0244742	0.0389366	0.0264976	0.0246186	0.0234697	0.0157923	0.0318259	0.080772	0.347175	0.268279	0.0384192	0.0323691	0.0167707
ADGRB3	Missing	Missing	Missing	Cytosol	NA	NA	NA	NA	NA	NA	NA	NA	NA	NA	NA	NA	0.0032245	0.00674392	0.988472	0.00155956	Missing	Missing	Missing	C5	NA	NA	NA	NA	NA	NA	NA	NA	NA	NA	NA	NA	NA	NA	NA	NA	NA	NA	NA	NA	NA	NA	NA	NA	NA
ADGRE2	Secretory	Secretory	Secretory	Missing	0.839402	0.0482425	0.0493712	0.0629846	0.979825	0.0115602	0.00589875	0.0027158	0.625862	0.104797	0.196524	0.0728164	NA	NA	NA	NA	Unclassified	S1	Unclassified	Missing	0.018871	0.0592534	0.182343	0.578935	0.00924544	0.0133441	0.0210139	0.00463913	0.00770184	0.0309677	0.00497867	0.00226262	0.00346035	0.0530582	0.00992639	0.766301	0.0830831	0.0850223	0.0454184	0.00738741	0.000940732	0.00236287	0.000869214	0.00160674	0.00126172
ADGRE5	Secretory	Secretory	Secretory	Secretory	0.812525	0.0101623	0.00731275	0.17	0.986175	0.00781153	0.00375916	0.00225388	0.98483	0.00662386	0.00314529	0.00540114	0.978041	0.00542885	0.00296788	0.0135622	Unclassified	S1	Unclassified	Unclassified	0.010062	0.277461	0.0876584	0.437344	0.00213878	0.0034277	0.0025599	0.00203588	0.00155669	0.00149498	0.0013464	0.00138754	0.00152713	0.0320401	0.13796	0.678688	0.032527	0.230546	0.0444147	0.00481019	0.000894348	0.00126994	0.000837051	0.000779399	0.000733456
ADGRF1	Missing	Cytosol	Secretory	Secretory	NA	NA	NA	NA	0.0106525	0.0158906	0.968093	0.00536416	0.99226	0.00315531	0.00235449	0.00223058	0.986232	0.00361549	0.00236402	0.00778882	Missing	Unclassified	Unclassified	Unclassified	NA	NA	NA	NA	NA	NA	NA	NA	NA	NA	NA	NA	NA	NA	NA	0.00264271	0.00260954	0.00238638	0.00301391	0.00391508	0.00289707	0.00328718	0.00579133	0.137005	0.0299605
ADGRF4	Secretory	Secretory	Secretory	Secretory	0.684427	0.105724	0.0563087	0.15354	0.974888	0.00915415	0.00938666	0.00657153	0.985617	0.00541802	0.00312429	0.00584026	0.987402	0.00627013	0.00435299	0.00197482	Unclassified	Unclassified	S4	S2	0.124022	0.371703	0.0281639	0.160538	0.0321606	0.0145723	0.0330049	0.025986	0.0150032	0.0147535	0.00827927	0.00739041	0.0108822	0.0237785	0.129762	0.528846	0.198135	0.0361515	0.211756	0.00284915	0.00193821	0.00230571	0.00206108	0.00209011	0.00170075
ADGRF5	Missing	Missing	Secretory	Missing	NA	NA	NA	NA	NA	NA	NA	NA	0.971621	0.0108262	0.00675238	0.0108003	NA	NA	NA	NA	Missing	Missing	Unclassified	Missing	NA	NA	NA	NA	NA	NA	NA	NA	NA	NA	NA	NA	NA	NA	NA	NA	NA	NA	NA	NA	NA	NA	NA	NA	NA
ADGRG1	Secretory	Secretory	Secretory	Secretory	0.96951	0.00408049	0.00278737	0.0236221	0.988611	0.00505142	0.00415003	0.00218724	0.990435	0.00270971	0.00317229	0.00368285	0.985315	0.00573603	0.00523171	0.00371678	Unclassified	S1	Unclassified	Unclassified	0.0487268	0.676164	0.0892598	0.155359	0.000965103	0.0013832	0.00112425	0.000607936	0.000559501	0.000531453	0.000539867	0.000560504	0.000596042	0.00461788	0.0190043	0.728503	0.0511349	0.115694	0.0932803	0.00200389	0.000920604	0.00131916	0.000807768	0.000924588	0.000828321
ADGRG4	Missing	Missing	Mitochondria	Missing	NA	NA	NA	NA	NA	NA	NA	NA	0.0897449	0.150615	0.0498991	0.709741	NA	NA	NA	NA	Missing	Missing	M1	Missing	NA	NA	NA	NA	NA	NA	NA	NA	NA	NA	NA	NA	NA	NA	NA	NA	NA	NA	NA	NA	NA	NA	NA	NA	NA
ADGRG6	Secretory	Secretory	Secretory	Secretory	0.994533	0.00122516	0.0015798	0.00266235	0.980456	0.00745393	0.00542217	0.00666786	0.987133	0.00463507	0.00435652	0.0038756	0.991945	0.00373757	0.00281143	0.00150569	Unclassified	Unclassified	Unclassified	Unclassified	0.533916	0.310399	0.144912	0.00530576	0.000264027	0.000371057	0.000244704	0.000345371	0.000300053	0.000257902	0.000313937	0.000348156	0.000359749	0.00137665	0.0012857	0.367955	0.0947479	0.386868	0.130885	0.00323579	0.00143848	0.00146429	0.00131537	0.00112994	0.00101488
ADGRL1	Missing	Secretory	Secretory	Secretory	NA	NA	NA	NA	0.983906	0.00391838	0.00292786	0.00924727	0.811788	0.0117761	0.00721428	0.169222	0.848302	0.0118273	0.0049622	0.134909	Missing	Unclassified	Unclassified	Unclassified	NA	NA	NA	NA	NA	NA	NA	NA	NA	NA	NA	NA	NA	NA	NA	0.422778	0.109958	0.257089	0.194082	0.00142989	0.000899854	0.000747362	0.000841282	0.000579911	0.000605559
ADGRL2	Unclassified	Secretory	Cytosol	Secretory	0.140914	0.413047	0.382157	0.0638817	0.983637	0.00550937	0.00580783	0.00504619	0.0159009	0.0200876	0.957186	0.00682598	0.966356	0.00682976	0.00299695	0.023817	Unclassified	S4	Unclassified	Unclassified	0.0392494	0.0477888	0.0303675	0.0235083	0.1586	0.0334825	0.124865	0.0960995	0.189938	0.0419611	0.0641738	0.0313965	0.0546871	0.0338179	0.0300638	0.259344	0.0894979	0.0789444	0.55585	0.00160464	0.00138321	0.00131569	0.00120582	0.0012517	0.00116998
ADGRL3	Nuclear	Missing	Missing	Secretory	0.0719931	0.843788	0.0679322	0.0162867	NA	NA	NA	NA	NA	NA	NA	NA	0.989393	0.00251899	0.00226971	0.00581787	N1	Missing	Missing	Unclassified	0.0213421	0.0130331	0.0218937	0.0157242	0.73607	0.00938607	0.0847857	0.0135458	0.0361556	0.0115738	0.00785205	0.00490349	0.00744722	0.00847412	0.00781262	NA	NA	NA	NA	NA	NA	NA	NA	NA	NA
ADGRV1	Secretory	Missing	Secretory	Secretory	0.992963	0.000924797	0.00155639	0.00455565	NA	NA	NA	NA	0.908296	0.0361923	0.0296164	0.025895	0.988617	0.00256764	0.00369618	0.00511869	Unclassified	Missing	S1	S2	0.625718	0.259053	0.104225	0.00396696	0.000179278	0.000248196	0.000187315	0.000310009	0.000274729	0.000262576	0.000314114	0.000345875	0.000359092	0.0010952	0.00346046	NA	NA	NA	NA	NA	NA	NA	NA	NA	NA
ADH1A	Cytosol	Missing	Unclassified	Unclassified	0.025187	0.0887756	0.876933	0.00910445	NA	NA	NA	NA	0.103177	0.530253	0.27675	0.08982	0.232511	0.252798	0.437834	0.0768558	Unclassified	Missing	Unclassified	Unclassified	0.00710881	0.00704816	0.00593375	0.00509631	0.0149846	0.00568073	0.0078568	0.0602534	0.0690393	0.74874	0.0269611	0.00456102	0.0276314	0.0052402	0.00386425	NA	NA	NA	NA	NA	NA	NA	NA	NA	NA
ADH1B	Unclassified	Missing	Unclassified	Unclassified	0.0798941	0.32766	0.555869	0.0365767	NA	NA	NA	NA	0.154112	0.294705	0.445607	0.105575	0.354293	0.195758	0.320347	0.129601	Unclassified	Missing	Unclassified	Unclassified	0.0189824	0.0212078	0.0192192	0.0204847	0.0938049	0.0435582	0.157002	0.0332948	0.247445	0.161776	0.0503174	0.0203395	0.0759909	0.0231184	0.0134583	NA	NA	NA	NA	NA	NA	NA	NA	NA	NA
ADH1C	Missing	Missing	Unclassified	Unclassified	NA	NA	NA	NA	NA	NA	NA	NA	0.114122	0.428681	0.384605	0.0725928	0.228321	0.292684	0.31524	0.163755	Missing	Missing	Unclassified	Unclassified	NA	NA	NA	NA	NA	NA	NA	NA	NA	NA	NA	NA	NA	NA	NA	NA	NA	NA	NA	NA	NA	NA	NA	NA	NA
ADH4	Unclassified	Missing	Unclassified	Cytosol	0.204896	0.471476	0.225939	0.0976887	NA	NA	NA	NA	0.0694175	0.382026	0.517613	0.0309429	0.0959647	0.146811	0.723736	0.0334887	Unclassified	Missing	Unclassified	Unclassified	0.0683276	0.0703109	0.0424239	0.0238338	0.127222	0.0405629	0.146299	0.157393	0.070579	0.0475128	0.0278216	0.0271652	0.0528604	0.0538098	0.0438789	NA	NA	NA	NA	NA	NA	NA	NA	NA	NA
ADH5	Cytosol	Cytosol	Cytosol	Cytosol	0.00734307	0.0141368	0.974642	0.00387792	0.0104765	0.019517	0.964754	0.00525251	0.00446214	0.00521153	0.98834	0.00198658	0.00460224	0.00779738	0.985422	0.00217824	Unclassified	Unclassified	Unclassified	Unclassified	0.00208868	0.00216559	0.00182652	0.00126228	0.00282977	0.00171302	0.002822	0.00677204	0.0183177	0.00829495	0.0192209	0.398202	0.530606	0.00209718	0.00178074	0.00267435	0.00259506	0.00228851	0.00291854	0.00378197	0.00284042	0.00319613	0.0096985	0.0404616	0.0196003
ADH6	Unclassified	Unclassified	Unclassified	Unclassified	0.151569	0.396191	0.383852	0.0683877	0.0992261	0.242207	0.153515	0.505051	0.082058	0.399703	0.473119	0.0451198	0.339221	0.197082	0.350552	0.113145	Unclassified	Unclassified	Unclassified	Unclassified	0.0450589	0.0512361	0.0319995	0.0232746	0.114034	0.0355316	0.153044	0.0935818	0.145814	0.0643463	0.0483954	0.0420056	0.0832902	0.0371518	0.031236	0.0295389	0.0260017	0.0177025	0.025983	0.128657	0.0301545	0.0646631	0.0187328	0.069594	0.0215466
ADH7	Nuclear	Missing	Nuclear	Unclassified	0.14621	0.591038	0.198585	0.0641675	NA	NA	NA	NA	0.140376	0.585903	0.225005	0.0487155	0.0407018	0.389482	0.552375	0.0174407	Unclassified	Missing	Unclassified	Unclassified	0.041945	0.0480188	0.0295494	0.0266964	0.24177	0.0342765	0.214533	0.100459	0.0776245	0.0329979	0.0279389	0.0212866	0.038737	0.0340614	0.030106	NA	NA	NA	NA	NA	NA	NA	NA	NA	NA
ADHFE1	Missing	Unclassified	Missing	Unclassified	NA	NA	NA	NA	0.046922	0.504716	0.0859128	0.362449	NA	NA	NA	NA	0.0526243	0.351092	0.564034	0.0322493	Missing	Unclassified	Missing	Unclassified	NA	NA	NA	NA	NA	NA	NA	NA	NA	NA	NA	NA	NA	NA	NA	0.0100507	0.0123646	0.0107463	0.0137604	0.0150667	0.0278224	0.0135623	0.448265	0.0158757	0.010467
ADI1	Cytosol	Cytosol	Cytosol	Cytosol	0.0031386	0.00385161	0.991286	0.00172381	0.00319308	0.00559783	0.989478	0.0017312	0.00320362	0.00343628	0.991885	0.00147502	0.00319078	0.00510745	0.990137	0.00156458	Unclassified	Unclassified	Unclassified	Unclassified	0.000867595	0.000861916	0.000790974	0.000618112	0.00109977	0.000732723	0.00104141	0.000977705	0.0837966	0.00736392	0.425845	0.164668	0.309613	0.000914229	0.000809581	0.000770038	0.000739265	0.000753418	0.000930359	0.000947494	0.00085106	0.000897503	0.00290177	0.0306214	0.0158171
ADIPOQ	Nuclear	Missing	Missing	Missing	0.180479	0.522167	0.218165	0.0791893	NA	NA	NA	NA	NA	NA	NA	NA	NA	NA	NA	NA	Unclassified	Missing	Missing	Missing	0.052631	0.0620657	0.0380592	0.0277231	0.157466	0.0380811	0.202369	0.124251	0.0767932	0.0428355	0.0281734	0.0237255	0.0466372	0.0436585	0.0355308	NA	NA	NA	NA	NA	NA	NA	NA	NA	NA
ADIPOR1	Secretory	Unclassified	Secretory	Secretory	0.936018	0.00292555	0.0031245	0.0579323	0.636602	0.308549	0.0347083	0.0201401	0.982591	0.00371089	0.00439873	0.00929983	0.989053	0.00233278	0.00228948	0.00632491	Unclassified	Unclassified	Unclassified	S2	0.159791	0.646357	0.0969941	0.0328754	0.000691102	0.00081515	0.000724615	0.000694688	0.000635088	0.000658963	0.000590804	0.000596475	0.000643165	0.00243975	0.0554926	0.358398	0.030982	0.222215	0.0250076	0.278692	0.0092523	0.0169605	0.00364397	0.011792	0.013412
ADIPOR2	Secretory	Secretory	Secretory	Unclassified	0.98627	0.00658926	0.00351581	0.00362521	0.875408	0.0638776	0.0344696	0.0262448	0.989311	0.00388473	0.00408924	0.00271462	0.542332	0.0074557	0.00686222	0.44335	Unclassified	Unclassified	S2	Unclassified	0.365361	0.543192	0.0625313	0.0151854	0.00207512	0.00144643	0.00198874	0.00107896	0.000759126	0.000699086	0.00067471	0.000634425	0.000748468	0.00243902	0.00118619	0.193415	0.486713	0.128928	0.0663528	0.0341515	0.00848014	0.0121438	0.00910214	0.00810633	0.00552
ADIRF	Missing	Cytosol	Cytosol	Cytosol	NA	NA	NA	NA	0.0513426	0.0786488	0.846105	0.023904	0.017523	0.0233287	0.951879	0.00726963	0.0177593	0.0331603	0.941252	0.0078282	Missing	Unclassified	Unclassified	Unclassified	NA	NA	NA	NA	NA	NA	NA	NA	NA	NA	NA	NA	NA	NA	NA	0.0133839	0.0126706	0.0101761	0.015112	0.0232848	0.013278	0.0167077	0.0253783	0.0797015	0.0202116
ADK	Cytosol	Cytosol	Cytosol	Cytosol	0.0151834	0.0256437	0.951525	0.00764757	0.0172394	0.0364943	0.937843	0.00842378	0.003591	0.00397434	0.990805	0.00162938	0.00392649	0.00851747	0.985695	0.00186094	Unclassified	Unclassified	Unclassified	C5	0.00444589	0.00459366	0.00374808	0.00239582	0.00673772	0.0033181	0.00636113	0.00922669	0.054713	0.0101497	0.0383482	0.4074	0.440914	0.00404283	0.00360474	0.00444437	0.0042818	0.00371906	0.00479417	0.00660341	0.00472004	0.00530676	0.0198641	0.0628618	0.0258594
ADM	Secretory	Secretory	Missing	Missing	0.778145	0.203781	0.0103641	0.00771061	0.766053	0.219199	0.0056168	0.00913171	NA	NA	NA	NA	NA	NA	NA	NA	Unclassified	Unclassified	Missing	Missing	0.448878	0.0638841	0.179805	0.0855769	0.180373	0.0071301	0.0134199	0.00285776	0.00285145	0.00287361	0.00164118	0.00138896	0.00160889	0.00371291	0.00399771	0.2656	0.084127	0.400105	0.0162215	0.197294	0.00467226	0.0158116	0.00142123	0.00110571	0.00108223
ADM2	Missing	Nuclear	Missing	Nuclear	NA	NA	NA	NA	0.0651737	0.886508	0.0134051	0.0349134	NA	NA	NA	NA	0.126686	0.587369	0.143687	0.142259	Missing	Unclassified	Missing	Unclassified	NA	NA	NA	NA	NA	NA	NA	NA	NA	NA	NA	NA	NA	NA	NA	0.00401941	0.0166349	0.00803035	0.0364891	0.0159831	0.163626	0.703679	0.00321986	0.00294993	0.00238907
ADNP	Nuclear	Nuclear	Nuclear	Nuclear	0.00397224	0.985857	0.0062471	0.0039241	0.0105569	0.968243	0.0116043	0.00959628	0.0121506	0.960883	0.016995	0.00997169	0.00507313	0.982291	0.00934518	0.00329081	N4	N4	Unclassified	N4	0.000797039	0.00115339	0.00130625	0.000715562	0.0112214	0.0972538	0.00443206	0.872949	0.000862756	0.00134806	0.00108348	0.00104398	0.00190882	0.00280869	0.00111542	0.00184951	0.00188057	0.00372369	0.00310315	0.0228893	0.300024	0.00484776	0.640482	0.00222538	0.00181329
ADNP2	Nuclear	Nuclear	Nuclear	Nuclear	0.00623553	0.981643	0.00758557	0.0045355	0.0189	0.90598	0.0543478	0.0207725	0.014423	0.956895	0.0158433	0.0128385	0.00890546	0.969216	0.0142903	0.00758831	N2	N2	N2	N2	0.000957828	0.00190733	0.00182988	0.00154048	0.0137235	0.843228	0.037719	0.0869728	0.0012901	0.00184963	0.00134407	0.00118738	0.0019144	0.00282043	0.00171507	0.00349034	0.00384033	0.00643581	0.00513356	0.0220846	0.791586	0.0205086	0.0717999	0.00774772	0.0209928
ADO	Cytosol	Cytosol	Cytosol	Cytosol	0.00420773	0.0100493	0.983526	0.00221718	0.00612205	0.0147759	0.975949	0.00315319	0.00437959	0.00460634	0.989064	0.00195043	0.00332831	0.00937693	0.985644	0.00165103	Unclassified	Unclassified	Unclassified	Unclassified	0.00118929	0.00119048	0.00103798	0.000789983	0.0014763	0.000956599	0.00143548	0.00618096	0.0579768	0.0201194	0.0825498	0.0838748	0.739005	0.0011908	0.00102638	0.00154706	0.00146474	0.0014003	0.00170995	0.0019598	0.00163024	0.00180002	0.00938584	0.0471383	0.0350642
ADORA1	Missing	Missing	Secretory	Secretory	NA	NA	NA	NA	NA	NA	NA	NA	0.928546	0.0272529	0.0207727	0.0234286	0.936293	0.0119188	0.00708531	0.0447029	Missing	Missing	Unclassified	Unclassified	NA	NA	NA	NA	NA	NA	NA	NA	NA	NA	NA	NA	NA	NA	NA	NA	NA	NA	NA	NA	NA	NA	NA	NA	NA
ADORA2A	Unclassified	Missing	Missing	Missing	0.269875	0.349888	0.358281	0.0219559	NA	NA	NA	NA	NA	NA	NA	NA	NA	NA	NA	NA	Unclassified	Missing	Missing	Missing	0.0886338	0.0333991	0.0687278	0.0791143	0.190289	0.0186465	0.0559109	0.085041	0.050807	0.255763	0.0225353	0.00682103	0.0223552	0.0114583	0.0104976	NA	NA	NA	NA	NA	NA	NA	NA	NA	NA
ADORA2B	Missing	Missing	Secretory	Missing	NA	NA	NA	NA	NA	NA	NA	NA	0.939283	0.0315231	0.0151248	0.0140688	NA	NA	NA	NA	Missing	Missing	Unclassified	Missing	NA	NA	NA	NA	NA	NA	NA	NA	NA	NA	NA	NA	NA	NA	NA	NA	NA	NA	NA	NA	NA	NA	NA	NA	NA
ADPGK	Secretory	Secretory	Secretory	Secretory	0.932418	0.0190529	0.0143897	0.0341399	0.891469	0.0179987	0.00803549	0.0824966	0.967204	0.0047752	0.00419899	0.0238215	0.956072	0.0102268	0.0074124	0.0262884	Unclassified	S3	S3	Unclassified	0.38214	0.105249	0.371719	0.0733089	0.00632148	0.00384446	0.00277046	0.00611648	0.00304226	0.00583028	0.00232015	0.00136487	0.00183213	0.0120932	0.0220467	0.15197	0.0960335	0.596804	0.0466613	0.00832471	0.00410189	0.00348378	0.00208834	0.00183155	0.00276366
ADPRH	Cytosol	Cytosol	Cytosol	Cytosol	0.00504963	0.00650211	0.985823	0.00262569	0.0050756	0.00857133	0.983738	0.00261481	0.00462072	0.00463391	0.988692	0.00205307	0.00457474	0.00766892	0.985486	0.00227024	Unclassified	Unclassified	Unclassified	Unclassified	0.0014518	0.00140778	0.00126948	0.00092058	0.00192262	0.00109283	0.00164834	0.00183831	0.263516	0.0185481	0.292871	0.161801	0.249087	0.00135525	0.00127044	0.00127356	0.00121512	0.00118578	0.00140114	0.00151493	0.00134215	0.00146376	0.00425049	0.0510593	0.114719
ADPRHL1	Missing	Missing	Missing	Cytosol	NA	NA	NA	NA	NA	NA	NA	NA	NA	NA	NA	NA	0.00307704	0.00487022	0.990529	0.00152405	Missing	Missing	Missing	Unclassified	NA	NA	NA	NA	NA	NA	NA	NA	NA	NA	NA	NA	NA	NA	NA	NA	NA	NA	NA	NA	NA	NA	NA	NA	NA
ADPRHL2	Cytosol	Cytosol	Cytosol	Cytosol	0.00402198	0.018774	0.975144	0.0020599	0.0099744	0.0470639	0.937832	0.00512929	0.0059054	0.0128706	0.97851	0.00271396	0.0101829	0.172557	0.812376	0.00488432	Unclassified	Unclassified	Unclassified	Unclassified	0.00109437	0.00116671	0.000945736	0.000815164	0.00134635	0.000978749	0.00128942	0.0151595	0.0417348	0.0867742	0.124346	0.0388783	0.683411	0.00109969	0.000960215	0.00255621	0.00243578	0.00231578	0.00266663	0.00344646	0.00306442	0.00303997	0.037513	0.0371	0.164446
ADPRM	Cytosol	Cytosol	Cytosol	Cytosol	0.00458062	0.0129847	0.979986	0.00244846	0.0448611	0.0746331	0.859947	0.0205592	0.00665173	0.00723685	0.983212	0.00289971	0.00308699	0.00655185	0.988853	0.00150846	Unclassified	Unclassified	Unclassified	Unclassified	0.00128347	0.00133257	0.00112929	0.000835281	0.001645	0.00109489	0.00163952	0.0086053	0.0096177	0.00987716	0.0343367	0.14243	0.783725	0.00132112	0.00112734	0.0120769	0.0114509	0.00900921	0.0123241	0.0210009	0.0124128	0.0147754	0.026444	0.0780726	0.0292125
ADRB2	Missing	Unclassified	Secretory	Unclassified	NA	NA	NA	NA	0.282945	0.455541	0.223796	0.0377174	0.761741	0.121017	0.077047	0.0401953	0.448289	0.0471401	0.0077136	0.496857	Missing	Unclassified	Unclassified	Unclassified	NA	NA	NA	NA	NA	NA	NA	NA	NA	NA	NA	NA	NA	NA	NA	0.117936	0.0288804	0.113758	0.0223703	0.372298	0.0247843	0.0428331	0.0156262	0.0891894	0.070931
ADRM1	Cytosol	Cytosol	Cytosol	Cytosol	0.0157433	0.0501358	0.92891	0.00521054	0.0149326	0.0285781	0.949673	0.00681589	0.0213205	0.04344	0.928719	0.00652048	0.0199457	0.0568823	0.91587	0.00730166	C1	Unclassified	C1	C1	0.00486745	0.00420737	0.00410578	0.00256271	0.0282369	0.00328323	0.00551159	0.0131041	0.791651	0.107304	0.0162439	0.0041512	0.00956051	0.00277209	0.00243845	0.00411606	0.00362881	0.00327083	0.00391687	0.0112668	0.00413112	0.00497637	0.0082038	0.693709	0.150806
ADSL	Cytosol	Cytosol	Cytosol	Cytosol	0.00270618	0.00339969	0.992438	0.00145588	0.00398624	0.00805624	0.985812	0.0021454	0.00276491	0.0028287	0.993124	0.00128255	0.00274563	0.00458829	0.991304	0.00136186	Unclassified	Unclassified	Unclassified	Unclassified	0.000755352	0.000733996	0.000698009	0.000518819	0.000924067	0.000630914	0.000871696	0.000973016	0.030094	0.00337963	0.139149	0.422713	0.397102	0.000792109	0.000663768	0.000960659	0.000933045	0.0009401	0.00115243	0.0011969	0.00105558	0.00113222	0.00467155	0.0306748	0.0300557
ADSS	Cytosol	Cytosol	Cytosol	Cytosol	0.0027392	0.00356099	0.99224	0.00146007	0.00428537	0.00735889	0.986041	0.00231506	0.00375355	0.00420986	0.990342	0.00169483	0.00358766	0.00594486	0.988735	0.00173202	Unclassified	Unclassified	Unclassified	Unclassified	0.000759767	0.000739755	0.000707164	0.000532515	0.00088008	0.000635936	0.000865419	0.00117955	0.024036	0.00586624	0.13238	0.271769	0.558189	0.000791304	0.000668765	0.00103005	0.00101154	0.000993042	0.00125074	0.00131398	0.00114609	0.00120863	0.00369019	0.0263318	0.00949707
ADSSL1	Cytosol	Cytosol	Cytosol	Cytosol	0.00346898	0.00731868	0.987399	0.00181384	0.021723	0.0493933	0.918506	0.0103772	0.00583257	0.00735707	0.984226	0.00258446	0.00669098	0.026963	0.963317	0.00302861	Unclassified	Unclassified	Unclassified	C5	0.000971964	0.000976794	0.000855347	0.000664871	0.00107799	0.000773376	0.00111454	0.00435278	0.0174065	0.0185913	0.103914	0.0984414	0.749045	0.000974877	0.000838962	0.00566938	0.00540549	0.00453809	0.00611009	0.00887972	0.00595122	0.0068577	0.0277046	0.0935242	0.0211655
AEBP1	Nuclear	Nuclear	Nuclear	Nuclear	0.0832349	0.726294	0.177052	0.0134195	0.0678192	0.728032	0.0815865	0.122562	0.0261178	0.923246	0.0413737	0.0092626	0.0278005	0.908159	0.0523239	0.011717	N1	N4	N4	N4	0.0281157	0.0154383	0.0191819	0.0204991	0.600023	0.0209849	0.0795469	0.0257387	0.112145	0.0319831	0.0144458	0.00565813	0.0128206	0.00736453	0.00605496	0.013362	0.0152746	0.0210586	0.018124	0.0295667	0.026708	0.0178632	0.653894	0.0189427	0.00994876
AEBP2	Nuclear	Cytosol	Nuclear	Nuclear	0.00510663	0.981339	0.0106448	0.00290965	0.0295252	0.298376	0.657864	0.0142347	0.0154554	0.929844	0.0498205	0.00487969	0.0139329	0.811069	0.168838	0.00615986	N4	Unclassified	N4	N4	0.00132647	0.00161159	0.00122777	0.000940799	0.0128602	0.00601347	0.00263981	0.959825	0.00123736	0.0050893	0.000988726	0.000913663	0.0024157	0.00171821	0.00119144	0.00843595	0.00666139	0.00731625	0.00711166	0.0252348	0.0135948	0.0108594	0.248687	0.103171	0.307592
AEN	Unclassified	Missing	Nuclear	Cytosol	0.230124	0.365148	0.349124	0.0556032	NA	NA	NA	NA	0.0114445	0.969184	0.011466	0.00790575	0.0187151	0.0282527	0.945988	0.00704381	Unclassified	Missing	Unclassified	Unclassified	0.0548643	0.0471874	0.0834315	0.0446412	0.0725299	0.0891529	0.0728561	0.130609	0.0404322	0.23184	0.0343358	0.00886175	0.0336546	0.0373555	0.0182476	NA	NA	NA	NA	NA	NA	NA	NA	NA	NA
AES	Cytosol	Unclassified	Unclassified	Nuclear	0.0371783	0.032702	0.919207	0.0109125	0.320359	0.415712	0.099257	0.164672	0.00892802	0.302059	0.685265	0.00374768	0.00830131	0.934981	0.05276	0.00395733	Unclassified	Unclassified	Unclassified	N4	0.00889052	0.00759927	0.0132036	0.00748496	0.00824899	0.00497593	0.00723081	0.0122463	0.0897224	0.785584	0.0242883	0.00321884	0.0163935	0.00605958	0.0048529	0.0456359	0.0208316	0.234987	0.0189046	0.105364	0.042981	0.0203011	0.247066	0.0183705	0.0347423
AFAP1	Secretory	Unclassified	Nuclear	Nuclear	0.599816	0.260721	0.0150234	0.124439	0.261694	0.538185	0.0529003	0.14722	0.138944	0.769496	0.0430571	0.0485032	0.00986078	0.963753	0.0213445	0.00504136	S3	Unclassified	N4	N4	0.0300145	0.0343159	0.508295	0.0271906	0.030209	0.0268666	0.00638853	0.197257	0.00316921	0.00333627	0.00283268	0.00231372	0.00337148	0.104768	0.0196712	0.0302163	0.0147701	0.203004	0.0137037	0.0706996	0.0322181	0.0124857	0.422782	0.00918589	0.0159081
AFAP1L1	Mitochondria	Secretory	Nuclear	Unclassified	0.0667711	0.22167	0.0331166	0.678442	0.501596	0.15978	0.309222	0.0294014	0.21235	0.584974	0.0719813	0.130695	0.120716	0.568706	0.0443134	0.266265	M1	Unclassified	Unclassified	Unclassified	0.0086622	0.0219371	0.0288904	0.00728134	0.021678	0.0251437	0.0203012	0.154547	0.00780564	0.00646095	0.00551194	0.00552906	0.00780901	0.639601	0.0388415	0.279237	0.0380231	0.153677	0.0306593	0.115206	0.0121388	0.0159967	0.016439	0.130378	0.121436
AFAP1L2	Cytosol	Cytosol	Cytosol	Cytosol	0.002437	0.00343725	0.992784	0.00134138	0.00436197	0.00609671	0.987206	0.00233527	0.00402219	0.00408013	0.990092	0.00180535	0.00338689	0.00460612	0.990376	0.00163131	Unclassified	Unclassified	Unclassified	Unclassified	0.000663338	0.000685164	0.000581045	0.000507451	0.000901731	0.00057242	0.000798335	0.00116477	0.232596	0.0529876	0.474106	0.0366228	0.196472	0.000708147	0.000633237	0.00103574	0.00103749	0.00102802	0.00126073	0.0013277	0.00117245	0.00126211	0.00233445	0.103424	0.0140265
AFDN	Unclassified	Cytosol	Unclassified	Cytosol	0.0551617	0.283454	0.629223	0.0321605	0.138609	0.216925	0.593895	0.0505714	0.317606	0.240763	0.361441	0.080191	0.0169011	0.0696378	0.907344	0.00611725	Unclassified	Unclassified	Unclassified	C2	0.0102398	0.0177091	0.0138785	0.0133343	0.0197029	0.0227642	0.020746	0.220241	0.0260178	0.513053	0.0225144	0.00812412	0.0595143	0.0210636	0.0110969	0.0422338	0.017276	0.062093	0.017006	0.0494563	0.0151035	0.0132024	0.139163	0.128359	0.268052
AFF1	Nuclear	Nuclear	Nuclear	Nuclear	0.0868157	0.829556	0.0164691	0.067159	0.0759518	0.826642	0.0155669	0.0818397	0.0112386	0.973912	0.00893361	0.00591534	0.00356307	0.987223	0.00715528	0.00205818	Unclassified	Unclassified	N4	N4	0.0106515	0.0149111	0.0547472	0.00650592	0.222628	0.431819	0.027294	0.147815	0.00356545	0.00284597	0.00318282	0.00306045	0.00381439	0.0514708	0.0156882	0.0060708	0.00655694	0.0569042	0.00641985	0.0878097	0.370844	0.0169261	0.351061	0.00269882	0.00354801
AFF2	Missing	Missing	Missing	Cytosol	NA	NA	NA	NA	NA	NA	NA	NA	NA	NA	NA	NA	0.0123735	0.0223803	0.959606	0.00563978	Missing	Missing	Missing	Unclassified	NA	NA	NA	NA	NA	NA	NA	NA	NA	NA	NA	NA	NA	NA	NA	NA	NA	NA	NA	NA	NA	NA	NA	NA	NA
AFF3	Nuclear	Nuclear	Unclassified	Nuclear	0.128256	0.818177	0.0343417	0.0192247	0.0699805	0.871652	0.012007	0.0463606	0.531105	0.212636	0.237441	0.0188175	0.026644	0.928867	0.0331189	0.0113704	Unclassified	Unclassified	Unclassified	Unclassified	0.0437249	0.0156854	0.0310347	0.0378112	0.372198	0.220812	0.196134	0.0290336	0.00784059	0.0118181	0.00593691	0.00328937	0.00545677	0.0129006	0.00632408	0.0061437	0.00765703	0.0485058	0.00767397	0.192978	0.592372	0.0310611	0.0552408	0.00232126	0.0024316
AFF4	Nuclear	Nuclear	Nuclear	Nuclear	0.00383703	0.986545	0.00595902	0.00365879	0.00504414	0.982835	0.00680991	0.00531117	0.006222	0.980735	0.00994393	0.00309943	0.00448566	0.984285	0.00897619	0.00225334	N4	N4	N4	N4	0.000812016	0.00114478	0.00128286	0.00059738	0.00792385	0.0117861	0.00171261	0.965123	0.000839745	0.00124321	0.00105057	0.00104653	0.00177897	0.00265194	0.00100685	0.000886939	0.000897436	0.0020691	0.00119067	0.00587595	0.0144656	0.00148296	0.96101	0.00113806	0.000968137
AFG1L	Mitochondria	Unclassified	Mitochondria	Mitochondria	0.0250071	0.0410268	0.00848358	0.925482	0.0263726	0.325573	0.024944	0.62311	0.01823	0.015888	0.0162583	0.949624	0.0148118	0.0361264	0.0111058	0.937956	M1	Unclassified	M1	M1	0.00117015	0.00475194	0.0160779	0.00300719	0.00136381	0.00207552	0.00180344	0.0357841	0.00169004	0.00167735	0.001527	0.00168991	0.00189928	0.835188	0.090294	0.00383493	0.00612197	0.0101635	0.00625222	0.00442344	0.00821516	0.00376716	0.309168	0.00462115	0.00481685
AFG3L2	Mitochondria	Mitochondria	Mitochondria	Mitochondria	0.0287814	0.00221622	0.00250598	0.966496	0.0434508	0.00313325	0.0041751	0.949241	0.0145134	0.00480806	0.00567796	0.975001	0.0133124	0.00687291	0.00314347	0.976671	M2	M2	M2	M2	0.00538734	0.0120084	0.00476855	0.00661708	0.000486296	0.000470576	0.000582956	0.000676397	0.00049084	0.000609546	0.000453587	0.00044306	0.000508943	0.00252083	0.963976	0.00261224	0.0176801	0.0046625	0.018496	0.000679948	0.000790366	0.000775809	0.000887125	0.000860192	0.000751537
AFM	Nuclear	Missing	Cytosol	Nuclear	0.0265732	0.835789	0.128319	0.00931839	NA	NA	NA	NA	0.0124079	0.0146975	0.967588	0.00530695	0.118933	0.714888	0.135453	0.0307262	N4	Missing	Unclassified	Unclassified	0.00867355	0.00729701	0.00683859	0.00376406	0.0212651	0.00825128	0.00627	0.800003	0.00800983	0.101862	0.00488221	0.00238944	0.0111759	0.00523173	0.00408666	NA	NA	NA	NA	NA	NA	NA	NA	NA	NA
AFMID	Cytosol	Cytosol	Cytosol	Cytosol	0.00411689	0.00693515	0.986948	0.00199969	0.00593772	0.00920295	0.981767	0.00309208	0.107857	0.0881087	0.746866	0.0571681	0.00249771	0.00348762	0.99278	0.00123512	Unclassified	Unclassified	Unclassified	C1	0.00106593	0.00118136	0.000958686	0.000910911	0.00144935	0.000979341	0.00132329	0.00318318	0.265051	0.285232	0.292733	0.0108171	0.133115	0.00108475	0.000914939	0.00147844	0.00142083	0.00135295	0.00168551	0.00242821	0.00169625	0.00203798	0.00304051	0.621148	0.176645
AFP	Unclassified	Cytosol	Cytosol	Cytosol	0.0950339	0.195435	0.662174	0.0473566	0.0211307	0.0333134	0.93597	0.0095859	0.125225	0.194667	0.633447	0.0466608	0.0311417	0.0665958	0.889827	0.0124351	Unclassified	Unclassified	Unclassified	Unclassified	0.0284376	0.0327506	0.0206034	0.0132423	0.0510067	0.0206613	0.055479	0.0682883	0.134498	0.0351228	0.0357385	0.26188	0.194935	0.0248133	0.0225433	0.00580561	0.0054826	0.00415667	0.00568584	0.00989102	0.00581482	0.0070537	0.0105538	0.0508556	0.0113556
AFTPH	Cytosol	Cytosol	Cytosol	Cytosol	0.00463894	0.00787493	0.985218	0.00226784	0.0036715	0.00605216	0.988234	0.00204193	0.00433868	0.0156383	0.978019	0.00200366	0.00483202	0.0103	0.982377	0.00249084	Unclassified	Unclassified	Unclassified	Unclassified	0.00133804	0.00135687	0.00104307	0.000900954	0.00167021	0.000981939	0.00142618	0.00379661	0.527458	0.255732	0.116563	0.00818891	0.0772762	0.00113751	0.00113033	0.000902881	0.000847149	0.000883499	0.00103798	0.00107534	0.00102635	0.00114733	0.00280314	0.173448	0.509683
AGA	Unclassified	Secretory	Unclassified	Unclassified	0.250911	0.490152	0.0408034	0.218133	0.875516	0.0310351	0.0092415	0.0842075	0.472477	0.0580903	0.0356746	0.433758	0.337218	0.281965	0.0312518	0.349565	Unclassified	S3	Unclassified	Unclassified	0.0810584	0.0310578	0.118023	0.020772	0.0121402	0.00849295	0.00637628	0.463143	0.00769643	0.0146194	0.00630311	0.00459708	0.0075874	0.112909	0.105224	0.0686128	0.110182	0.618569	0.0781522	0.0138086	0.00807136	0.00489848	0.00425668	0.00200683	0.001603
AGAP1	Cytosol	Cytosol	Nuclear	Cytosol	0.00805199	0.0151732	0.974195	0.00258027	0.00494507	0.00798516	0.984485	0.00258432	0.0878511	0.622869	0.268687	0.0205926	0.010142	0.145263	0.840217	0.00437798	Unclassified	Unclassified	N4	Unclassified	0.00223377	0.00224019	0.00203254	0.00154548	0.00338466	0.00133592	0.00179829	0.00865428	0.117882	0.815626	0.0180514	0.00203196	0.0206032	0.00124757	0.0013327	0.00124179	0.00119206	0.00115708	0.00135414	0.00143958	0.00131456	0.00142122	0.00380979	0.152803	0.276143
AGAP3	Cytosol	Cytosol	Cytosol	Cytosol	0.00355458	0.00647322	0.988263	0.00170894	0.00740517	0.0109249	0.976806	0.00486411	0.0177743	0.189564	0.785152	0.00750941	0.00918201	0.223359	0.762851	0.00460837	Unclassified	Unclassified	Unclassified	Unclassified	0.000935725	0.00102521	0.000832548	0.0007611	0.00132096	0.000789332	0.00108301	0.00327992	0.22395	0.6339	0.0764711	0.00375496	0.0501866	0.000883135	0.000825806	0.00182208	0.00168847	0.00206731	0.0018273	0.00214898	0.00191439	0.0018626	0.00499889	0.214965	0.604877
AGBL2	Cytosol	Missing	Cytosol	Missing	0.0462354	0.189796	0.7362	0.0277692	NA	NA	NA	NA	0.00460066	0.00497865	0.988354	0.00206645	NA	NA	NA	NA	Unclassified	Missing	C1	Missing	0.0114677	0.0145572	0.0105475	0.00966296	0.0148099	0.00809686	0.0107852	0.156104	0.0378761	0.626789	0.0242799	0.00634766	0.0409074	0.0148818	0.0128874	NA	NA	NA	NA	NA	NA	NA	NA	NA	NA
AGBL3	Missing	Missing	Missing	Cytosol	NA	NA	NA	NA	NA	NA	NA	NA	NA	NA	NA	NA	0.0037716	0.0111886	0.983137	0.00190233	Missing	Missing	Missing	Unclassified	NA	NA	NA	NA	NA	NA	NA	NA	NA	NA	NA	NA	NA	NA	NA	NA	NA	NA	NA	NA	NA	NA	NA	NA	NA
AGER	Nuclear	Missing	Missing	Cytosol	0.182072	0.545397	0.208062	0.0644692	NA	NA	NA	NA	NA	NA	NA	NA	0.0387458	0.341726	0.608299	0.0112289	Unclassified	Missing	Missing	Unclassified	0.0478328	0.0530314	0.0389223	0.0422853	0.270993	0.0316493	0.151145	0.0916098	0.0950018	0.0341467	0.0255674	0.0195106	0.0338351	0.034888	0.0295813	NA	NA	NA	NA	NA	NA	NA	NA	NA	NA
AGFG1	Cytosol	Cytosol	Cytosol	Cytosol	0.0127249	0.0312387	0.94914	0.00689641	0.0308787	0.224713	0.724556	0.0198523	0.0375531	0.130931	0.815714	0.0158024	0.0109324	0.0460701	0.937563	0.00543495	Unclassified	Unclassified	Unclassified	Unclassified	0.00325507	0.00384956	0.00280831	0.002812	0.00468144	0.00332148	0.0045326	0.0187031	0.129155	0.442501	0.140159	0.0173611	0.219964	0.00376884	0.00312756	0.00796569	0.00768721	0.00722015	0.00800563	0.0121432	0.00984782	0.00944731	0.193275	0.0478382	0.0923991
AGFG2	Cytosol	Cytosol	Cytosol	Cytosol	0.00345115	0.00444552	0.990084	0.00201977	0.00580182	0.00907792	0.98182	0.00330064	0.00704281	0.00773563	0.982095	0.00312622	0.00439004	0.00733986	0.986208	0.00206243	Unclassified	Unclassified	Unclassified	Unclassified	0.000931072	0.000990669	0.000826774	0.000702634	0.00140659	0.000866931	0.00122605	0.000945945	0.305342	0.0326441	0.556987	0.0315694	0.0635411	0.00105037	0.000969398	0.001383	0.00139906	0.00133299	0.00168677	0.00176702	0.00162479	0.00184714	0.00383896	0.226859	0.412411
AGGF1	Nuclear	Nuclear	Nuclear	Nuclear	0.00910161	0.972347	0.0149196	0.00363223	0.00368525	0.977168	0.0160502	0.0030966	0.00433609	0.987425	0.00659063	0.00164791	0.00427767	0.971113	0.0224759	0.00213299	N4	N4	N4	N4	0.00344224	0.00217717	0.00210767	0.00137454	0.0879312	0.0073894	0.00407027	0.872956	0.00247122	0.00727753	0.00127509	0.00109204	0.00280376	0.00231763	0.0013146	0.000843521	0.000867772	0.000966239	0.00100772	0.00237183	0.00467947	0.00138384	0.968733	0.0019258	0.00271878
AGK	Mitochondria	Mitochondria	Mitochondria	Mitochondria	0.0110493	0.00155631	0.00214782	0.985247	0.00662587	0.00192364	0.00301345	0.988437	0.00391416	0.00348756	0.00450537	0.988093	0.00681415	0.00525036	0.00227465	0.985661	M2	M2	M2	M2	0.00111832	0.00347643	0.00212552	0.00432906	0.000306573	0.000367551	0.000404144	0.000478043	0.000416665	0.000440607	0.000405257	0.000419429	0.000465868	0.00253135	0.982715	0.000502747	0.00195752	0.00109893	0.00306667	0.000315515	0.00061725	0.000455966	0.00053491	0.000579469	0.000556394
AGL	Cytosol	Cytosol	Cytosol	Cytosol	0.0160516	0.0366337	0.939267	0.00804794	0.0119842	0.0176707	0.964289	0.00605642	0.0249124	0.0456475	0.91998	0.00946051	0.00617435	0.0118203	0.978919	0.00308604	C1	Unclassified	C1	C1	0.00433271	0.00531201	0.00370275	0.00270416	0.0150654	0.0038683	0.00777847	0.00992153	0.756412	0.145018	0.0130503	0.00755099	0.017236	0.00427939	0.00376854	0.00301734	0.0028558	0.00279542	0.00331568	0.00465942	0.00329122	0.0036134	0.00610663	0.344977	0.183425
AGMAT	Nuclear	Cytosol	Unclassified	Mitochondria	0.0147694	0.94573	0.0148296	0.0246712	0.0983317	0.321895	0.538165	0.0416085	0.0554927	0.364743	0.214897	0.364867	0.0332453	0.0966515	0.0211864	0.848917	N4	Unclassified	Unclassified	M1	0.00203395	0.00383045	0.00687629	0.00202871	0.00568695	0.00874594	0.0044917	0.926805	0.00196664	0.0058948	0.00167604	0.00140956	0.0038826	0.0207474	0.00392382	0.0285294	0.0253246	0.0195521	0.0249256	0.102053	0.0788266	0.0833163	0.0576987	0.217782	0.150918
AGO1	Cytosol	Cytosol	Nuclear	Cytosol	0.0334396	0.232248	0.724487	0.00982543	0.0198002	0.164237	0.804439	0.0115239	0.0334011	0.904143	0.0551759	0.0072799	0.0430371	0.257295	0.686791	0.012877	Unclassified	Unclassified	Unclassified	Unclassified	0.00987104	0.00820608	0.00990829	0.0054542	0.0213261	0.00740693	0.00798495	0.19553	0.0367317	0.636646	0.0161192	0.0060785	0.0289114	0.0052218	0.00460364	0.00525932	0.00447546	0.00532485	0.00474054	0.0109199	0.010844	0.00749601	0.134977	0.0729651	0.446468
AGO2	Cytosol	Cytosol	Nuclear	Cytosol	0.0547875	0.173123	0.75947	0.0126193	0.0222218	0.305251	0.657443	0.0150844	0.0408575	0.860929	0.0893738	0.00883967	0.0462082	0.234637	0.705731	0.0134241	Unclassified	Unclassified	N1	Unclassified	0.0175557	0.0122382	0.0159791	0.00901446	0.0471476	0.0113026	0.0129067	0.101766	0.129931	0.554065	0.0307157	0.00824937	0.0365086	0.00662864	0.00599064	0.00570145	0.00513096	0.00596438	0.00542505	0.0121568	0.0148205	0.00877078	0.269503	0.0597577	0.289391
AGO3	Unclassified	Nuclear	Nuclear	Nuclear	0.0958522	0.296276	0.587023	0.0208484	0.104321	0.617869	0.149738	0.128072	0.0605421	0.911072	0.0226498	0.00573611	0.0713083	0.712769	0.204622	0.0113011	Unclassified	Unclassified	N1	N1	0.03579	0.0221898	0.0241791	0.0136933	0.0825929	0.0169846	0.0204575	0.176242	0.13222	0.37346	0.0331602	0.0101365	0.0380464	0.0106493	0.0101991	0.020406	0.013876	0.0575234	0.0125158	0.100628	0.139733	0.0404969	0.337011	0.0245106	0.0587551
AGO4	Unclassified	Cytosol	Unclassified	Nuclear	0.035274	0.330759	0.623259	0.0107081	0.0211311	0.316795	0.650814	0.0112605	0.0529529	0.311796	0.622546	0.012705	0.240935	0.411025	0.323103	0.0249372	Unclassified	Unclassified	Unclassified	Unclassified	0.0100443	0.00892591	0.0100755	0.0062283	0.0208326	0.00902706	0.00847002	0.292429	0.0256369	0.547206	0.0147125	0.00610756	0.0295958	0.00583105	0.00487705	0.00560783	0.00515345	0.00474061	0.00562917	0.0104398	0.0106364	0.00773063	0.287988	0.0520833	0.191533
AGPAT1	Secretory	Secretory	Secretory	Secretory	0.983724	0.00281025	0.00195827	0.0115076	0.870551	0.0187373	0.00691391	0.103798	0.990556	0.00183338	0.00223432	0.00537637	0.964819	0.00755758	0.00306765	0.0245561	Unclassified	S3	Unclassified	Unclassified	0.331728	0.233845	0.361929	0.0562211	0.000751788	0.00103612	0.000527295	0.000495043	0.000346895	0.000397779	0.00036931	0.000418771	0.000425513	0.00295502	0.00855261	0.135225	0.0971645	0.590361	0.0477998	0.00821518	0.00483233	0.00344385	0.0022459	0.00153852	0.00209128
AGPAT2	Secretory	Secretory	Secretory	Secretory	0.9916	0.00116822	0.00143307	0.00579884	0.973941	0.00280088	0.00224106	0.0210174	0.991109	0.00201426	0.00254691	0.00433026	0.991052	0.00397233	0.00258019	0.00239596	Unclassified	S2	S2	S2	0.407129	0.434913	0.134298	0.0152595	0.000253725	0.00039981	0.000242461	0.000272222	0.000261331	0.000257663	0.00028585	0.000313034	0.000315187	0.00120831	0.00459053	0.0440928	0.801514	0.080352	0.0479819	0.000811971	0.000660647	0.000863142	0.000465122	0.000465082	0.000440704
AGPAT3	Secretory	Secretory	Secretory	Secretory	0.990464	0.00320395	0.00259436	0.00373765	0.932947	0.0043481	0.00240745	0.0602973	0.993061	0.00228977	0.00277723	0.00187159	0.987876	0.00421632	0.00231101	0.00559715	Unclassified	S2	S2	Unclassified	0.212009	0.701868	0.0622391	0.0143479	0.000849525	0.000847694	0.000860731	0.000645998	0.000553647	0.000477695	0.000509151	0.000493484	0.000560385	0.00193938	0.00179827	0.0294841	0.758636	0.0868446	0.0579822	0.00112958	0.00120569	0.00148843	0.0005244	0.000484866	0.000459176
AGPAT4	Secretory	Secretory	Secretory	Secretory	0.991697	0.00351261	0.00201061	0.00277949	0.881505	0.0501785	0.014457	0.0538592	0.991396	0.0033186	0.0033001	0.00198555	0.982845	0.00955005	0.00415958	0.00344576	Unclassified	Unclassified	S2	Unclassified	0.574172	0.157819	0.236783	0.0229225	0.00138173	0.000969345	0.000682662	0.000478868	0.000397478	0.000387904	0.000366436	0.000423069	0.000435726	0.00119198	0.00158751	0.0818753	0.529084	0.21342	0.0571261	0.028168	0.00725668	0.0110236	0.00373025	0.00327864	0.00253881
AGPAT5	Mitochondria	Mitochondria	Mitochondria	Mitochondria	0.162537	0.00311354	0.00306014	0.831289	0.128545	0.00421105	0.00563322	0.861611	0.0264544	0.00475331	0.00556753	0.963225	0.0591141	0.00653121	0.00343441	0.93092	M2	M2	M2	M2	0.026608	0.0991859	0.0194054	0.0173382	0.000719046	0.000669361	0.000889378	0.000835758	0.000637526	0.000673943	0.000559713	0.000554177	0.000634779	0.00317366	0.828115	0.0102185	0.0512534	0.0130556	0.0540174	0.00100876	0.000995881	0.00102173	0.00118468	0.00117394	0.000994773
AGPS	Secretory	Secretory	Secretory	Secretory	0.970079	0.00176401	0.00218497	0.0259719	0.98059	0.00562114	0.00267732	0.0111113	0.954905	0.00621259	0.00748351	0.0313987	0.98494	0.00240619	0.00324068	0.00941279	Unclassified	Unclassified	Unclassified	Unclassified	0.59119	0.154351	0.215438	0.00909965	0.000385317	0.000473304	0.000328473	0.000576913	0.000378655	0.000492434	0.000416069	0.000437173	0.000460637	0.00218949	0.0237824	0.296492	0.133274	0.471333	0.07949	0.00281108	0.00106098	0.00105883	0.000690247	0.000530494	0.000579766
AGR2	Nuclear	Nuclear	Nuclear	Nuclear	0.0437444	0.905777	0.0168865	0.0335923	0.0130287	0.798487	0.178734	0.00975059	0.0323956	0.936289	0.0194062	0.011909	0.0595029	0.892905	0.0294052	0.0181865	N4	N4	N4	N4	0.00484579	0.00368818	0.0329875	0.00222289	0.0108472	0.00486659	0.00439967	0.885663	0.0033616	0.00283305	0.00323887	0.00270517	0.00474781	0.0291233	0.00446904	0.00325487	0.00302117	0.0035067	0.00324593	0.00581424	0.00566861	0.00399272	0.783012	0.0124533	0.0273449
AGR3	Nuclear	Missing	Missing	Missing	0.0228908	0.946251	0.0173588	0.0134995	NA	NA	NA	NA	NA	NA	NA	NA	NA	NA	NA	NA	N4	Missing	Missing	Missing	0.00370284	0.00370057	0.0136529	0.00183456	0.0172532	0.00463816	0.0054792	0.91888	0.00337355	0.00306642	0.00308149	0.00281093	0.00502644	0.010297	0.00320251	NA	NA	NA	NA	NA	NA	NA	NA	NA	NA
AGRN	Secretory	Secretory	Unclassified	Secretory	0.892363	0.0477711	0.00777498	0.0520909	0.754327	0.179901	0.0170453	0.0487258	0.338908	0.549098	0.0893788	0.0226155	0.865073	0.0831221	0.0289178	0.0228869	S3	S3	Unclassified	Unclassified	0.174892	0.0744034	0.586024	0.0570434	0.0157647	0.0098148	0.00287839	0.0193132	0.001692	0.00184382	0.00142775	0.00123229	0.00157912	0.0382721	0.0138188	0.129272	0.0204899	0.58491	0.0196555	0.119694	0.0132831	0.00846955	0.0384549	0.00357099	0.00365672
AGT	Nuclear	Missing	Nuclear	Cytosol	0.0178446	0.955819	0.0186538	0.00768264	NA	NA	NA	NA	0.116113	0.786567	0.0481905	0.0491295	0.04333	0.0759291	0.865438	0.0153026	N4	Missing	N4	Unclassified	0.00538941	0.00438601	0.00606589	0.00200327	0.0153272	0.00500009	0.00556945	0.929922	0.00301631	0.00702246	0.00208605	0.00209136	0.00443759	0.0047669	0.00291574	NA	NA	NA	NA	NA	NA	NA	NA	NA	NA
AGTPBP1	Cytosol	Cytosol	Cytosol	Cytosol	0.00238449	0.00300237	0.993276	0.00133688	0.00344444	0.00500615	0.989637	0.0019122	0.00559046	0.00597236	0.986029	0.00240796	0.00237141	0.00322203	0.993233	0.00117355	Unclassified	Unclassified	Unclassified	Unclassified	0.00063412	0.000665395	0.000581273	0.000503707	0.000909145	0.000591038	0.000800518	0.000701674	0.299704	0.0226559	0.576412	0.041333	0.053172	0.00070363	0.000633251	0.000836888	0.000806153	0.000808567	0.000992835	0.00118128	0.000970099	0.0010662	0.00178858	0.534455	0.103503
AGTR1	Unclassified	Missing	Missing	Missing	0.45888	0.336516	0.116584	0.08802	NA	NA	NA	NA	NA	NA	NA	NA	NA	NA	NA	NA	Unclassified	Missing	Missing	Missing	0.116973	0.227979	0.0312059	0.0827217	0.0910927	0.0311863	0.130411	0.0838259	0.032339	0.026698	0.0164142	0.01561	0.0255228	0.0369939	0.0510261	NA	NA	NA	NA	NA	NA	NA	NA	NA	NA
AGTRAP	Secretory	Secretory	Secretory	Secretory	0.834959	0.147756	0.0112266	0.00605804	0.800949	0.0960039	0.0608507	0.0421962	0.965595	0.0279139	0.00494374	0.00154774	0.897961	0.0912076	0.00869659	0.00213519	Unclassified	Unclassified	S1	S1	0.623666	0.0542839	0.131191	0.0258184	0.131843	0.00481881	0.00699974	0.00409482	0.00371492	0.00280525	0.00177704	0.00131609	0.00161326	0.00304077	0.00301727	0.383784	0.0370858	0.342811	0.0372692	0.0651862	0.00874532	0.0128611	0.00921127	0.0170095	0.021252
AGXT	Unclassified	Cytosol	Unclassified	Unclassified	0.31224	0.225748	0.181081	0.280931	0.196798	0.191128	0.531094	0.0809802	0.0300652	0.491948	0.464386	0.0136001	0.225724	0.23869	0.469626	0.0659596	Unclassified	Unclassified	Unclassified	Unclassified	0.0448983	0.0542216	0.100998	0.112122	0.0221283	0.0470849	0.0796402	0.0768945	0.0166601	0.117759	0.0240745	0.00772437	0.0148636	0.214145	0.0667866	0.0520355	0.0449981	0.0309143	0.0688504	0.0636549	0.0335689	0.0451075	0.0487966	0.268088	0.0823961
AGXT2	Missing	Missing	Missing	Cytosol	NA	NA	NA	NA	NA	NA	NA	NA	NA	NA	NA	NA	0.145297	0.0832699	0.742181	0.0292521	Missing	Missing	Missing	Unclassified	NA	NA	NA	NA	NA	NA	NA	NA	NA	NA	NA	NA	NA	NA	NA	NA	NA	NA	NA	NA	NA	NA	NA	NA	NA
AHCTF1	Nuclear	Nuclear	Nuclear	Nuclear	0.00974239	0.977911	0.00376003	0.00858648	0.0107083	0.98115	0.00461837	0.0035234	0.00730595	0.983471	0.00524348	0.00397985	0.0040729	0.987143	0.00552371	0.00326016	N3	N3	N3	N3	0.00151169	0.00238328	0.00174436	0.00410305	0.0296514	0.0648975	0.881959	0.00140313	0.000821508	0.000875686	0.00067081	0.000659632	0.000732389	0.00731548	0.001271	0.000797816	0.00141431	0.00122006	0.00727616	0.00881574	0.0694212	0.90194	0.000972969	0.0010072	0.000825837
AHCY	Cytosol	Cytosol	Cytosol	Cytosol	0.00301411	0.00466822	0.990725	0.00159242	0.00355204	0.00655483	0.987967	0.00192629	0.00311776	0.00331079	0.992133	0.00143883	0.00345529	0.00619956	0.988665	0.00168042	Unclassified	Unclassified	Unclassified	Unclassified	0.000842097	0.000825777	0.000773136	0.000573105	0.000962485	0.000685826	0.000973699	0.00204621	0.0163633	0.00734388	0.0571952	0.251929	0.657893	0.000868317	0.000724108	0.000852736	0.000826104	0.000842391	0.00103081	0.00105924	0.000945515	0.000988071	0.003562	0.0248662	0.0166195
AHCYL1	Cytosol	Cytosol	Cytosol	Cytosol	0.00266896	0.00337643	0.99246	0.00149428	0.00518205	0.00784991	0.984272	0.00269556	0.00285815	0.00285254	0.992977	0.00131207	0.00915856	0.0124949	0.974236	0.00411078	Unclassified	Unclassified	Unclassified	Unclassified	0.000716152	0.00074806	0.000650547	0.000554199	0.00103266	0.000663711	0.000911272	0.000768785	0.269172	0.0192592	0.580405	0.0463275	0.0772968	0.000790517	0.000703762	0.0012849	0.00125558	0.0011907	0.00145087	0.00168855	0.00141814	0.00158107	0.00316215	0.311308	0.153886
AHCYL2	Cytosol	Cytosol	Cytosol	Unclassified	0.0331939	0.170407	0.784036	0.012363	0.0087198	0.0129967	0.973846	0.00443778	0.00443492	0.00607969	0.987485	0.00200031	0.307476	0.0957128	0.483818	0.112994	Unclassified	Unclassified	Unclassified	Unclassified	0.00837153	0.0104457	0.0076437	0.00673295	0.013223	0.00751255	0.00826814	0.141403	0.0302454	0.685671	0.0220099	0.00460377	0.0415067	0.00650592	0.00585707	0.00223646	0.00180644	0.00268904	0.00198786	0.00276102	0.0019555	0.00208145	0.00619876	0.282921	0.482251
AHDC1	Nuclear	Nuclear	Nuclear	Nuclear	0.113984	0.746123	0.0847321	0.0551613	0.0081877	0.987034	0.00329027	0.00148781	0.0224569	0.956524	0.0143638	0.00665577	0.00825595	0.979101	0.00878583	0.00385758	Unclassified	Unclassified	N1	N1	0.0371961	0.0426715	0.0218097	0.0123068	0.189187	0.0494707	0.44347	0.0639944	0.0228792	0.0178884	0.0124551	0.0118906	0.0196189	0.027668	0.0274933	0.00240886	0.00151152	0.0024197	0.00184762	0.617253	0.0120552	0.357051	0.000674624	0.000600062	0.000597333
AHI1	Cytosol	Cytosol	Cytosol	Cytosol	0.00490195	0.0103761	0.982344	0.00237775	0.0038806	0.00570909	0.988275	0.00213486	0.0795543	0.11627	0.772215	0.0319601	0.011178	0.0187377	0.965569	0.00451523	Unclassified	Unclassified	Unclassified	Unclassified	0.00130135	0.00146025	0.00114565	0.000994707	0.0020703	0.00112836	0.00161565	0.00556183	0.291425	0.479291	0.100282	0.0105612	0.100785	0.00123598	0.00114178	0.000954799	0.000917736	0.000924907	0.00108316	0.00128364	0.00111413	0.00121469	0.00209663	0.439161	0.286639
AHNAK	Nuclear	Nuclear	Nuclear	Nuclear	0.0103548	0.958667	0.0196873	0.0112907	0.0100924	0.945684	0.0375135	0.00671005	0.00984416	0.962787	0.0182437	0.00912487	0.00753681	0.937489	0.0513424	0.00363163	N4	N4	N4	N4	0.00211851	0.00360062	0.0029985	0.00163719	0.00625349	0.0113129	0.00537671	0.935724	0.00252198	0.00757491	0.00186142	0.00156776	0.00616122	0.00856717	0.00272351	0.00254435	0.00255278	0.00215622	0.00283906	0.00657539	0.00397931	0.00372415	0.931405	0.00559783	0.0048854
AHNAK2	Nuclear	Cytosol	Nuclear	Cytosol	0.0164293	0.905083	0.0664217	0.0120659	0.0141367	0.078746	0.899398	0.00771906	0.00613799	0.978134	0.0117483	0.00397971	0.00897486	0.18444	0.802414	0.00417157	N4	Unclassified	N4	Unclassified	0.00333669	0.00556162	0.00458214	0.00294886	0.00892618	0.0117471	0.00720002	0.87721	0.00481812	0.0407777	0.00407696	0.00226249	0.0144864	0.00811051	0.00395542	0.00375717	0.00315511	0.00383331	0.00339112	0.00565937	0.00453164	0.00405902	0.0644959	0.0618502	0.372718
AHR	Cytosol	Missing	Cytosol	Cytosol	0.0371556	0.177624	0.766261	0.0189597	NA	NA	NA	NA	0.0061072	0.00600029	0.984891	0.00300141	0.0127488	0.0277694	0.953597	0.00588473	Unclassified	Missing	Unclassified	Unclassified	0.0100285	0.0123366	0.00806039	0.0067301	0.0175828	0.00939443	0.0171754	0.133471	0.17145	0.436999	0.0291496	0.017633	0.111028	0.00996727	0.00899245	NA	NA	NA	NA	NA	NA	NA	NA	NA	NA
AHRR	Missing	Missing	Cytosol	Missing	NA	NA	NA	NA	NA	NA	NA	NA	0.0335818	0.063251	0.890266	0.0129011	NA	NA	NA	NA	Missing	Missing	Unclassified	Missing	NA	NA	NA	NA	NA	NA	NA	NA	NA	NA	NA	NA	NA	NA	NA	NA	NA	NA	NA	NA	NA	NA	NA	NA	NA
AHSA1	Cytosol	Cytosol	Cytosol	Cytosol	0.00247732	0.00330942	0.992874	0.00133961	0.00335903	0.00484789	0.989917	0.00187644	0.00417457	0.00425246	0.989744	0.00182895	0.0037235	0.00496918	0.989546	0.0017611	Unclassified	Unclassified	Unclassified	C1	0.000677145	0.000694412	0.000597359	0.0005084	0.000984812	0.00058948	0.000805549	0.000929581	0.384127	0.0497958	0.439966	0.0301324	0.0888526	0.000697113	0.000642493	0.000811955	0.000795049	0.000779604	0.00097242	0.00107575	0.000926613	0.00101581	0.00182972	0.475831	0.132033
AHSG	Cytosol	Cytosol	Cytosol	Cytosol	0.0180294	0.0304369	0.942159	0.00937477	0.0189551	0.0293033	0.942825	0.00891659	0.10328	0.161717	0.696331	0.0386716	0.00668136	0.0109711	0.979358	0.00298992	Unclassified	C4	Unclassified	Unclassified	0.00521716	0.00568264	0.00422796	0.00290162	0.00813767	0.00413559	0.00798137	0.0101822	0.0627085	0.00972681	0.0369971	0.66087	0.171857	0.00497043	0.00440434	0.00498947	0.00475885	0.00386063	0.00534611	0.00824135	0.00504067	0.00604741	0.00997388	0.041646	0.00966898
AIDA	Cytosol	Cytosol	Unclassified	Cytosol	0.0240863	0.142303	0.819573	0.0140376	0.0145824	0.0486995	0.929658	0.00705978	0.478259	0.19569	0.287707	0.0383437	0.02929	0.270342	0.690364	0.0100032	Unclassified	Unclassified	Unclassified	Unclassified	0.00463441	0.00761784	0.00534124	0.00649278	0.00745107	0.00714274	0.00768439	0.120025	0.0271591	0.708203	0.0170735	0.00576195	0.0613758	0.00839719	0.00564041	0.00398216	0.00333506	0.00349659	0.00376861	0.00599831	0.00408321	0.00446316	0.0341549	0.124001	0.413374
AIF1	Missing	Missing	Unclassified	Missing	NA	NA	NA	NA	NA	NA	NA	NA	0.0765643	0.329925	0.564805	0.0287051	NA	NA	NA	NA	Missing	Missing	Unclassified	Missing	NA	NA	NA	NA	NA	NA	NA	NA	NA	NA	NA	NA	NA	NA	NA	NA	NA	NA	NA	NA	NA	NA	NA	NA	NA
AIF1L	Cytosol	Cytosol	Cytosol	Cytosol	0.00304288	0.00567568	0.989717	0.00156456	0.00368956	0.00585763	0.988469	0.00198414	0.0111127	0.0136058	0.970692	0.00458913	0.00319663	0.00595259	0.989281	0.00157016	Unclassified	Unclassified	Unclassified	Unclassified	0.000867282	0.000840418	0.000747906	0.000587274	0.000984006	0.000646666	0.00096986	0.00307515	0.0368211	0.020012	0.136022	0.114947	0.681914	0.000839509	0.000725055	0.000893968	0.000863414	0.000861185	0.00107099	0.00111175	0.000989611	0.00104407	0.0027122	0.0462304	0.0170457
AIFM1	Mitochondria	Mitochondria	Mitochondria	Mitochondria	0.0457082	0.021259	0.00733033	0.925702	0.0191513	0.0762544	0.0182272	0.886367	0.00282315	0.00188912	0.00256878	0.992719	0.00777409	0.0100912	0.00548085	0.976654	Unclassified	Unclassified	M2	M2	0.00201256	0.00638868	0.0327057	0.00460135	0.00112097	0.00130928	0.00117537	0.0176534	0.00146007	0.00140085	0.00134328	0.00148284	0.00164329	0.595591	0.330112	0.00250643	0.00450223	0.00717255	0.00497011	0.003327	0.00708763	0.00287	0.0629698	0.0040136	0.00273431
AIFM2	Secretory	Secretory	Secretory	Secretory	0.988217	0.0028761	0.00207744	0.00682992	0.834963	0.0535326	0.0681838	0.043321	0.989495	0.00307657	0.00329687	0.00413181	0.89898	0.0310778	0.0532478	0.0166942	Unclassified	Unclassified	Unclassified	Unclassified	0.435542	0.241629	0.262141	0.0489044	0.000876798	0.000873448	0.000705382	0.00042047	0.000380509	0.000465328	0.00038141	0.000417968	0.000432223	0.00151814	0.00531178	0.311241	0.0761767	0.374236	0.0733087	0.0307321	0.00694889	0.0114128	0.00443875	0.0253896	0.0264435
AIG1	Secretory	Secretory	Secretory	Secretory	0.772256	0.12386	0.0459275	0.0579568	0.758713	0.0369493	0.00803026	0.196308	0.93169	0.0301265	0.024931	0.0132524	0.976928	0.0109309	0.00649613	0.0056453	Unclassified	Unclassified	Unclassified	Unclassified	0.22383	0.461003	0.0302578	0.0571653	0.0324075	0.0148218	0.0528043	0.0238265	0.011656	0.00946635	0.00738253	0.00717308	0.0102495	0.0190761	0.0388807	0.0246852	0.494194	0.177038	0.0627957	0.021204	0.00678904	0.00709169	0.00186457	0.00170969	0.0015472
AIM2	Missing	Cytosol	Unclassified	Unclassified	NA	NA	NA	NA	0.0617308	0.110861	0.801207	0.026201	0.378534	0.465405	0.102888	0.0531729	0.173152	0.383851	0.411856	0.0311408	Missing	Unclassified	Unclassified	Unclassified	NA	NA	NA	NA	NA	NA	NA	NA	NA	NA	NA	NA	NA	NA	NA	0.0177902	0.0164859	0.0114174	0.0160373	0.0345588	0.0175262	0.0225863	0.0361901	0.323214	0.157453
AIMP1	Cytosol	Cytosol	Unclassified	Unclassified	0.0218799	0.121148	0.851365	0.00560628	0.0300125	0.0702278	0.889678	0.0100822	0.043593	0.374719	0.571096	0.0105918	0.0413252	0.508985	0.439557	0.0101328	C1	Unclassified	Unclassified	Unclassified	0.00882229	0.00518895	0.0050969	0.0027718	0.103556	0.0032548	0.00590657	0.00843055	0.791258	0.0389049	0.0113883	0.00369847	0.00611596	0.00296919	0.00263709	0.0101767	0.0062165	0.00718556	0.00643371	0.0409155	0.00675531	0.00830825	0.0142488	0.644319	0.143989
AIMP2	Cytosol	Cytosol	Cytosol	Cytosol	0.0463322	0.163519	0.781193	0.00895488	0.0698924	0.223854	0.693728	0.0125249	0.0320224	0.100394	0.857047	0.0105358	0.0407171	0.339395	0.61031	0.0095785	C1	Unclassified	C1	Unclassified	0.0189584	0.0102175	0.011279	0.00587734	0.130923	0.00589709	0.0102816	0.0164178	0.675265	0.0722581	0.018235	0.00516517	0.0102705	0.00461079	0.00434409	0.0329794	0.0105617	0.0162802	0.0100711	0.190195	0.0091015	0.0135026	0.0110555	0.528937	0.0923504
AIP	Cytosol	Cytosol	Cytosol	Cytosol	0.00266772	0.00390523	0.991997	0.00142981	0.00358137	0.00517028	0.989234	0.00201404	0.00528519	0.00608853	0.986205	0.00242154	0.00457793	0.00687111	0.986337	0.00221429	Unclassified	Unclassified	Unclassified	Unclassified	0.000717216	0.000750578	0.000640857	0.000559063	0.00100985	0.000637634	0.000865571	0.00139218	0.302992	0.103537	0.412041	0.0228432	0.150584	0.000749866	0.000679941	0.000860471	0.000850952	0.000841785	0.00102816	0.00105263	0.000964758	0.00106135	0.00209155	0.310355	0.201738
AJAP1	Missing	Cytosol	Missing	Nuclear	NA	NA	NA	NA	0.0817969	0.102687	0.800042	0.0154734	NA	NA	NA	NA	0.0901851	0.788172	0.0985707	0.0230719	Missing	Unclassified	Missing	Unclassified	NA	NA	NA	NA	NA	NA	NA	NA	NA	NA	NA	NA	NA	NA	NA	0.0358215	0.0124141	0.0221429	0.0114185	0.0718567	0.00880351	0.0129139	0.00911327	0.528508	0.177831
AJUBA	Cytosol	Cytosol	Cytosol	Cytosol	0.0104058	0.0152973	0.969885	0.0044116	0.0269385	0.057006	0.892863	0.0231923	0.0122336	0.236171	0.745939	0.00565659	0.00554429	0.0215801	0.970009	0.00286648	Unclassified	Unclassified	Unclassified	Unclassified	0.00256666	0.00277694	0.00255568	0.00250652	0.00412774	0.00264237	0.00392617	0.00460105	0.443943	0.212347	0.223258	0.0115896	0.0787469	0.00247053	0.00194107	0.00622192	0.0060197	0.00885066	0.0058462	0.00852116	0.00943614	0.00713578	0.0319129	0.12581	0.586448
AK1	Cytosol	Cytosol	Cytosol	Cytosol	0.00246773	0.00354122	0.992678	0.00131339	0.0030109	0.00636671	0.988989	0.00163331	0.00305805	0.00319317	0.992343	0.00140556	0.00250311	0.00468157	0.991571	0.00124453	Unclassified	Unclassified	Unclassified	Unclassified	0.000682151	0.000674234	0.000618399	0.000492951	0.000815224	0.000565387	0.000791479	0.00136913	0.0506733	0.0135916	0.231531	0.118215	0.578667	0.000706069	0.00060732	0.000727931	0.00068971	0.000713613	0.00087965	0.000884715	0.000789078	0.000856279	0.00383664	0.0291246	0.0291541
AK2	Nuclear	Nuclear	Nuclear	Nuclear	0.0150861	0.940495	0.0250845	0.0193345	0.0171319	0.91844	0.0479122	0.0165158	0.0146023	0.944318	0.0242105	0.016869	0.0155301	0.910393	0.0285451	0.0455319	N4	N4	N4	N4	0.00348643	0.00534679	0.00404236	0.00221054	0.0101154	0.00826126	0.00769005	0.914428	0.0042812	0.00781356	0.00258481	0.0023802	0.00802468	0.0153624	0.00397206	0.00443464	0.00442257	0.0035631	0.00471154	0.00770184	0.00807594	0.00569626	0.896966	0.00793684	0.00478207
AK3	Unclassified	Nuclear	Mitochondria	Mitochondria	0.0275856	0.286253	0.0166808	0.66948	0.0181371	0.806688	0.025984	0.149191	0.0223518	0.0297342	0.0230233	0.924891	0.0167942	0.0595452	0.0109601	0.9127	M1	N4	M1	M1	0.00266708	0.00686611	0.0157158	0.00233663	0.00560865	0.00639791	0.00565424	0.268592	0.00349144	0.00353074	0.00281991	0.00280292	0.00403581	0.653528	0.015952	0.00317048	0.00411313	0.00618111	0.00467234	0.00427469	0.0101584	0.00397257	0.788283	0.00476299	0.00355715
AK4	Mitochondria	Mitochondria	Mitochondria	Mitochondria	0.10678	0.0841886	0.0141677	0.794864	0.0543696	0.17588	0.0210107	0.74874	0.0260179	0.023318	0.017997	0.932667	0.0331171	0.0340084	0.00965492	0.92322	M1	Unclassified	M1	M1	0.00347353	0.0115083	0.0836738	0.00812435	0.00320752	0.00383123	0.00283368	0.0743162	0.00265731	0.00362792	0.00252046	0.00225806	0.00310393	0.733524	0.0613401	0.0057371	0.00886697	0.031601	0.00816449	0.00646593	0.0129179	0.0040824	0.152414	0.00376704	0.00532091
AK5	Cytosol	Missing	Missing	Cytosol	0.00573864	0.00786263	0.983098	0.00330115	NA	NA	NA	NA	NA	NA	NA	NA	0.0225581	0.0547721	0.915959	0.00671047	C3	Missing	Missing	C1	0.00154043	0.0016948	0.00137509	0.00112832	0.00211211	0.00146092	0.00221935	0.00207024	0.13074	0.00677049	0.616994	0.137129	0.0914649	0.00174351	0.00155764	NA	NA	NA	NA	NA	NA	NA	NA	NA	NA
AK6	Cytosol	Cytosol	Cytosol	Cytosol	0.00279004	0.00424342	0.99146	0.0015065	0.00340428	0.00501938	0.989538	0.00203811	0.00374234	0.0038139	0.990741	0.00170274	0.0044783	0.00761243	0.985711	0.00219831	Unclassified	Unclassified	Unclassified	Unclassified	0.000770738	0.000770095	0.000692446	0.000556763	0.000962792	0.00065029	0.000908888	0.00172145	0.108474	0.0248713	0.247516	0.0904958	0.520103	0.000805862	0.000700639	0.000824954	0.000791677	0.000816356	0.000971299	0.000936154	0.000896375	0.000976907	0.00220994	0.248131	0.420167
AK7	Missing	Missing	Cytosol	Cytosol	NA	NA	NA	NA	NA	NA	NA	NA	0.00525152	0.00544219	0.986989	0.00231764	0.00566452	0.00865676	0.982973	0.00270558	Missing	Missing	Unclassified	Unclassified	NA	NA	NA	NA	NA	NA	NA	NA	NA	NA	NA	NA	NA	NA	NA	NA	NA	NA	NA	NA	NA	NA	NA	NA	NA
AK8	Missing	Missing	Missing	Secretory	NA	NA	NA	NA	NA	NA	NA	NA	NA	NA	NA	NA	0.664985	0.0851128	0.0326847	0.217217	Missing	Missing	Missing	Unclassified	NA	NA	NA	NA	NA	NA	NA	NA	NA	NA	NA	NA	NA	NA	NA	NA	NA	NA	NA	NA	NA	NA	NA	NA	NA
AK9	Cytosol	Missing	Secretory	Missing	0.00810652	0.0130869	0.974625	0.00418149	NA	NA	NA	NA	0.742984	0.149955	0.081342	0.0257196	NA	NA	NA	NA	Unclassified	Missing	Unclassified	Missing	0.00226447	0.0022874	0.00201261	0.00154204	0.0027232	0.00179174	0.00269929	0.00587269	0.124036	0.0609854	0.255324	0.124513	0.409766	0.00222268	0.00195881	NA	NA	NA	NA	NA	NA	NA	NA	NA	NA
AKAP1	Mitochondria	Mitochondria	Mitochondria	Mitochondria	0.0701542	0.00165078	0.00185901	0.926336	0.128682	0.00316896	0.00268137	0.865468	0.188594	0.00196981	0.00285888	0.806578	0.201745	0.00607965	0.00425671	0.787918	M2	M2	M2	M2	0.00793009	0.0334074	0.0175101	0.0113067	0.000347771	0.000401835	0.000478431	0.000422747	0.000358047	0.000338579	0.000334823	0.00040053	0.00042703	0.00384419	0.922492	0.00248345	0.0879774	0.0136393	0.0245818	0.000678056	0.00111874	0.000861711	0.000510451	0.00052366	0.000506433
AKAP10	Cytosol	Cytosol	Cytosol	Cytosol	0.00368011	0.00488758	0.989364	0.00206805	0.00608833	0.00837208	0.982158	0.00338201	0.00398695	0.00403932	0.990124	0.00184946	0.00267387	0.00366935	0.992345	0.00131162	Unclassified	Unclassified	Unclassified	Unclassified	0.000988718	0.00104642	0.000918009	0.000726958	0.00154638	0.000844339	0.00125982	0.00123704	0.645694	0.123613	0.202806	0.00545749	0.0117932	0.00101136	0.00105669	0.00149793	0.00146791	0.00138584	0.00173664	0.00211047	0.00152493	0.00177684	0.00295985	0.694257	0.124125
AKAP11	Secretory	Cytosol	Unclassified	Cytosol	0.97595	0.00788743	0.00926426	0.00689837	0.00785527	0.00848711	0.979576	0.00408189	0.449878	0.0764465	0.43148	0.0421955	0.0528281	0.0335858	0.9058	0.00778656	Unclassified	C1	Unclassified	Unclassified	0.756761	0.0649962	0.140163	0.0140292	0.00323187	0.00114495	0.00199797	0.00151264	0.00223293	0.00322966	0.00164579	0.000968519	0.00118737	0.0020501	0.00484827	0.00207627	0.00178528	0.00185269	0.00214103	0.00262233	0.00147781	0.00179836	0.00258862	0.774123	0.130247
AKAP12	Cytosol	Cytosol	Unclassified	Cytosol	0.00647351	0.0200125	0.970155	0.0033593	0.00758675	0.0117152	0.977078	0.00361972	0.031156	0.498284	0.460845	0.00971488	0.00382882	0.00622356	0.988065	0.00188265	Unclassified	Unclassified	Unclassified	Unclassified	0.00173849	0.00192732	0.00143377	0.00137393	0.00219859	0.00151113	0.00208226	0.0142205	0.165813	0.248733	0.187624	0.0167825	0.351202	0.00175506	0.00160424	0.00204355	0.00169271	0.00194678	0.00190372	0.00270415	0.00182468	0.00203802	0.00514839	0.331972	0.486788
AKAP13	Cytosol	Cytosol	Cytosol	Cytosol	0.00251692	0.00344128	0.992627	0.00141456	0.00355955	0.0053023	0.98915	0.00198827	0.00406823	0.00639603	0.987635	0.00190111	0.00235613	0.00322887	0.993233	0.00118175	Unclassified	Unclassified	Unclassified	C1	0.000688025	0.000729754	0.000590237	0.000508906	0.00105124	0.000595886	0.0008098	0.000984357	0.658679	0.236476	0.0837831	0.0027584	0.01093	0.000695158	0.000719397	0.000873597	0.000840578	0.000838564	0.00100681	0.00130983	0.000951569	0.00108315	0.00195776	0.709802	0.131833
AKAP17A	Nuclear	Nuclear	Nuclear	Nuclear	0.0101926	0.979259	0.00516155	0.00538716	0.0174309	0.967229	0.00724244	0.00809798	0.00676254	0.984783	0.00501846	0.00343625	0.00405537	0.986947	0.00552596	0.00347121	N1	Unclassified	N3	N2	0.00397876	0.00158067	0.0027739	0.0018593	0.601442	0.148774	0.226005	0.00303761	0.000989204	0.000949934	0.00100742	0.00107697	0.00113802	0.00412162	0.00126554	0.00262948	0.0035589	0.00619993	0.00504255	0.293316	0.365037	0.305836	0.00303892	0.00143266	0.00132372
AKAP3	Missing	Missing	Nuclear	Missing	NA	NA	NA	NA	NA	NA	NA	NA	0.0951619	0.571059	0.298412	0.0353672	NA	NA	NA	NA	Missing	Missing	Unclassified	Missing	NA	NA	NA	NA	NA	NA	NA	NA	NA	NA	NA	NA	NA	NA	NA	NA	NA	NA	NA	NA	NA	NA	NA	NA	NA
AKAP5	Mitochondria	Unclassified	Secretory	Mitochondria	0.180508	0.0803127	0.0157259	0.723453	0.367302	0.0137899	0.0106165	0.608292	0.978314	0.00622581	0.0044182	0.0110419	0.230193	0.0185616	0.00872796	0.742518	M1	Unclassified	S4	M1	0.00416667	0.0381574	0.0433756	0.0948085	0.00901884	0.0402122	0.0195387	0.011543	0.00348391	0.0030854	0.00277896	0.00298062	0.00339703	0.666995	0.0564578	0.0245598	0.0447763	0.198368	0.0995972	0.0034961	0.00298825	0.00212873	0.00517686	0.00215396	0.00199906
AKAP6	Cytosol	Missing	Cytosol	Cytosol	0.00365661	0.00528276	0.989301	0.00175922	NA	NA	NA	NA	0.0135264	0.010033	0.969357	0.00708333	0.00746806	0.00976604	0.980155	0.00261104	Unclassified	Missing	Unclassified	Unclassified	0.000913197	0.00104945	0.000863351	0.000830606	0.00140663	0.00084991	0.00113887	0.00188735	0.370096	0.515095	0.0826456	0.00258482	0.0188799	0.000930321	0.000828897	NA	NA	NA	NA	NA	NA	NA	NA	NA	NA
AKAP7	Secretory	Nuclear	Nuclear	Cytosol	0.695512	0.0131105	0.0097891	0.281589	0.073058	0.696984	0.197856	0.0321025	0.0406784	0.656641	0.291052	0.0116288	0.0316874	0.188892	0.769328	0.010092	Unclassified	Unclassified	N4	Unclassified	0.0236591	0.407998	0.0562667	0.207588	0.00308159	0.00348217	0.00368505	0.00286173	0.00210776	0.00202559	0.00179137	0.00180677	0.00205761	0.0154829	0.266106	0.025466	0.011379	0.0246589	0.0115541	0.0996604	0.0212951	0.0162483	0.55978	0.0456757	0.0575662
AKAP8	Nuclear	Nuclear	Nuclear	Nuclear	0.00572323	0.984517	0.00664688	0.00311297	0.00913325	0.974413	0.0116147	0.00483873	0.0111809	0.966335	0.0163363	0.00614759	0.00475212	0.984305	0.00771574	0.00322714	N1	N2	N2	N2	0.00258806	0.0011619	0.0012473	0.000725972	0.922636	0.0137308	0.00754584	0.0406044	0.00140259	0.00115118	0.00125908	0.00125179	0.00158224	0.00196888	0.00114409	0.00174134	0.0018108	0.00192276	0.00365835	0.0293141	0.889743	0.00699971	0.0483561	0.002379	0.00206531
AKAP8L	Nuclear	Nuclear	Nuclear	Nuclear	0.0317077	0.951703	0.00858297	0.00800674	0.0435638	0.903495	0.0132253	0.0397163	0.0124288	0.970451	0.0126374	0.00448242	0.0194726	0.961019	0.0112904	0.00821771	Unclassified	N4	N4	N4	0.0150847	0.00353678	0.0108066	0.00227963	0.465422	0.0418492	0.00622052	0.438211	0.00182044	0.00167155	0.00146927	0.00134028	0.00228143	0.00602568	0.00198106	0.00433056	0.00407666	0.0303386	0.00481799	0.0925714	0.0999526	0.00785805	0.703112	0.00245932	0.0021589
AKAP9	Cytosol	Cytosol	Unclassified	Cytosol	0.00975765	0.00873318	0.977624	0.00388483	0.223475	0.0886453	0.582573	0.105306	0.308437	0.153684	0.504347	0.0335311	0.102562	0.11806	0.768043	0.0113351	Unclassified	Unclassified	Unclassified	Unclassified	0.00316357	0.00246177	0.0027344	0.00139791	0.00279401	0.00121788	0.00180222	0.00291906	0.28575	0.667128	0.0169116	0.00170349	0.00613082	0.0014638	0.00242104	0.0646333	0.0451238	0.0729238	0.0407943	0.0394171	0.0156977	0.0213368	0.0121938	0.313091	0.168169
AKIP1	Mitochondria	Unclassified	Mitochondria	Mitochondria	0.170816	0.0184557	0.00822599	0.802503	0.0757779	0.581576	0.0280971	0.314549	0.0562315	0.0528616	0.0488875	0.842019	0.022241	0.00325059	0.00309784	0.971411	Unclassified	Unclassified	Unclassified	M2	0.00704929	0.0243684	0.101116	0.0382821	0.0019144	0.00226381	0.00178005	0.0124975	0.00162805	0.00205157	0.00146907	0.00135833	0.00171898	0.340782	0.46172	0.00720423	0.0204699	0.0292338	0.01887	0.0321237	0.469723	0.0594124	0.0203166	0.00613405	0.00558141
AKIRIN1	Nuclear	Nuclear	Cytosol	Nuclear	0.163521	0.577972	0.231919	0.0265879	0.0926855	0.748267	0.116427	0.0426201	0.0624329	0.270741	0.654053	0.0127733	0.209308	0.726394	0.0461222	0.0181759	Unclassified	Unclassified	Unclassified	N1	0.0784594	0.0345652	0.0338059	0.0166905	0.132687	0.0248569	0.0234702	0.396958	0.0442265	0.134843	0.0240302	0.00656193	0.0222578	0.0145179	0.01207	0.0272175	0.0100559	0.0462959	0.00911625	0.189231	0.0406251	0.018854	0.499557	0.0192357	0.0495443
AKIRIN2	Cytosol	Nuclear	Unclassified	Nuclear	0.0395425	0.110482	0.841518	0.00845757	0.0313365	0.935282	0.0165337	0.0168477	0.0132334	0.406507	0.575032	0.00522742	0.0538894	0.82983	0.104237	0.0120436	Unclassified	Unclassified	Unclassified	N1	0.0121462	0.00893668	0.012083	0.0063766	0.0596594	0.00719312	0.0119654	0.0316645	0.483968	0.29587	0.0310401	0.00613317	0.0245067	0.00453403	0.00392354	0.00729256	0.00310807	0.0169541	0.00398186	0.325913	0.02703	0.00678245	0.575556	0.00303203	0.00320306
AKNA	Cytosol	Nuclear	Unclassified	Unclassified	0.0937081	0.0600848	0.754008	0.0921994	0.0175418	0.929575	0.0157134	0.0371694	0.34241	0.0592775	0.16924	0.429073	0.429477	0.0399802	0.115474	0.415069	Unclassified	Unclassified	Unclassified	M2	0.0266549	0.0227149	0.0264375	0.0179008	0.0102344	0.00683194	0.0105803	0.0324381	0.0302424	0.667171	0.0343039	0.00566341	0.0166274	0.0325028	0.0596966	0.00239012	0.00274358	0.00797984	0.00442831	0.0126165	0.549989	0.0075875	0.359382	0.00280603	0.00314556
AKNAD1	Missing	Cytosol	Missing	Missing	NA	NA	NA	NA	0.0188564	0.0454558	0.927296	0.00839137	NA	NA	NA	NA	NA	NA	NA	NA	Missing	Unclassified	Missing	Missing	NA	NA	NA	NA	NA	NA	NA	NA	NA	NA	NA	NA	NA	NA	NA	0.00540493	0.00439328	0.00429034	0.00476788	0.00928645	0.0047428	0.00561329	0.0258132	0.415259	0.34169
AKR1A1	Cytosol	Cytosol	Cytosol	Cytosol	0.00296251	0.00437395	0.991107	0.00155674	0.00296355	0.00579058	0.989639	0.00160698	0.00298872	0.00314245	0.992494	0.00137499	0.00264203	0.00466764	0.991379	0.00131141	Unclassified	Unclassified	Unclassified	Unclassified	0.000816492	0.000813329	0.000752071	0.000580615	0.000959427	0.000686097	0.000953338	0.00177509	0.0296193	0.0106358	0.130807	0.214162	0.605883	0.000844479	0.000712264	0.000715316	0.000680894	0.000699768	0.000867574	0.000865003	0.000785477	0.00084829	0.00329181	0.0284877	0.0244195
AKR1B1	Cytosol	Cytosol	Cytosol	Cytosol	0.00289947	0.00396088	0.991615	0.00152449	0.00327954	0.00646487	0.988476	0.00177949	0.0029202	0.00292627	0.992811	0.00134249	0.00244689	0.00476504	0.991559	0.00122944	Unclassified	Unclassified	Unclassified	Unclassified	0.000813701	0.000783561	0.000746297	0.000555908	0.000917466	0.000646857	0.000912904	0.00148365	0.0231048	0.00707949	0.112976	0.225323	0.623132	0.000824554	0.000699938	0.000795834	0.000757934	0.000768661	0.000957111	0.00096434	0.000858759	0.000925052	0.00371672	0.0263185	0.016592
AKR1B10	Cytosol	Cytosol	Cytosol	Cytosol	0.00713184	0.0108051	0.978415	0.00364848	0.00575178	0.0122155	0.979158	0.0028748	0.00424923	0.00483149	0.989022	0.00189765	0.00427278	0.00801008	0.985578	0.00213951	Unclassified	Unclassified	Unclassified	Unclassified	0.00206312	0.0020467	0.00182644	0.00119558	0.00289003	0.00159165	0.00265015	0.00367326	0.029089	0.00582736	0.029144	0.578403	0.335951	0.00196455	0.00168393	0.00154515	0.0013034	0.00138045	0.00152278	0.00303014	0.00168908	0.00194795	0.00554832	0.336255	0.460355
AKR1B15	Missing	Missing	Unclassified	Cytosol	NA	NA	NA	NA	NA	NA	NA	NA	0.064899	0.507565	0.297765	0.129771	0.00992537	0.0227298	0.962742	0.00460244	Missing	Missing	Unclassified	Unclassified	NA	NA	NA	NA	NA	NA	NA	NA	NA	NA	NA	NA	NA	NA	NA	NA	NA	NA	NA	NA	NA	NA	NA	NA	NA
AKR1C1	Cytosol	Missing	Missing	Missing	0.00321376	0.00557923	0.989635	0.00157198	NA	NA	NA	NA	NA	NA	NA	NA	NA	NA	NA	NA	Unclassified	Missing	Missing	Missing	0.000852957	0.000930982	0.000768308	0.000661514	0.00144519	0.000778596	0.00107926	0.00227618	0.522162	0.322146	0.0940365	0.00841383	0.0428765	0.000847459	0.000724518	NA	NA	NA	NA	NA	NA	NA	NA	NA	NA
AKR1C2	Cytosol	Cytosol	Cytosol	Unclassified	0.00485355	0.00692979	0.985655	0.00256194	0.0729986	0.205278	0.689553	0.0321695	0.0123693	0.0143654	0.967908	0.00535686	0.112601	0.28681	0.544041	0.0565479	Unclassified	Unclassified	Unclassified	Unclassified	0.00137146	0.0013877	0.00123338	0.000861007	0.00183686	0.00114737	0.00175297	0.0021926	0.0236298	0.00379319	0.0251551	0.726279	0.206797	0.00139843	0.0011635	0.0220102	0.0183753	0.0147321	0.0178811	0.0889019	0.0300042	0.0341292	0.0522431	0.182075	0.360252
AKR1C3	Cytosol	Cytosol	Cytosol	Cytosol	0.0031262	0.00447495	0.990734	0.00166483	0.010196	0.0156182	0.968952	0.00523402	0.00363891	0.00379912	0.990918	0.00164424	0.00323469	0.00610212	0.989089	0.00157401	Unclassified	Unclassified	Unclassified	C5	0.000878801	0.000852676	0.000810006	0.000584722	0.00106267	0.000720641	0.00102279	0.00166885	0.0200162	0.00445963	0.0502816	0.33439	0.581587	0.000908314	0.000756519	0.00255258	0.00243742	0.00233282	0.00287314	0.00425786	0.00290633	0.00337792	0.00507612	0.384245	0.251781
AKR1C4	Cytosol	Missing	Cytosol	Cytosol	0.00336635	0.00595617	0.988977	0.00170032	NA	NA	NA	NA	0.0217866	0.042634	0.925399	0.0101804	0.0482025	0.0349179	0.90667	0.0102094	Unclassified	Missing	Unclassified	Unclassified	0.000926352	0.000953406	0.000803476	0.000683117	0.00137682	0.000802434	0.00108997	0.00268695	0.468895	0.196548	0.174117	0.0189165	0.1305	0.000895958	0.000804362	NA	NA	NA	NA	NA	NA	NA	NA	NA	NA
AKR1D1	Nuclear	Nuclear	Nuclear	Unclassified	0.0538835	0.903393	0.0258868	0.0168368	0.168919	0.769612	0.0415716	0.0198974	0.14625	0.843555	0.00754945	0.00264525	0.200038	0.307494	0.368966	0.123502	N1	N1	N1	Unclassified	0.0195901	0.017583	0.011231	0.00547933	0.556694	0.0441226	0.209524	0.0930526	0.00584148	0.00445892	0.00479666	0.00449426	0.00629547	0.0115447	0.00529213	0.0631905	0.0351256	0.0535627	0.01704	0.674981	0.0156658	0.0677485	0.0112172	0.00934876	0.00610086
AKR1E2	Missing	Missing	Cytosol	Unclassified	NA	NA	NA	NA	NA	NA	NA	NA	0.00837755	0.00954455	0.978488	0.00358959	0.480365	0.103612	0.388468	0.0275551	Missing	Missing	Unclassified	Unclassified	NA	NA	NA	NA	NA	NA	NA	NA	NA	NA	NA	NA	NA	NA	NA	NA	NA	NA	NA	NA	NA	NA	NA	NA	NA
AKR7A2	Cytosol	Cytosol	Cytosol	Cytosol	0.0033055	0.00416375	0.990745	0.00178598	0.00361401	0.00640243	0.988055	0.00192878	0.00437356	0.00464301	0.98903	0.00195373	0.00437539	0.00735138	0.986141	0.00213214	Unclassified	Unclassified	Unclassified	Unclassified	0.000900369	0.000905839	0.000830444	0.000668852	0.00105685	0.000800915	0.00109386	0.00121213	0.0264935	0.00783301	0.316362	0.173398	0.466659	0.0009631	0.000822881	0.000898772	0.000843266	0.000843148	0.00102882	0.00109518	0.000953476	0.00103999	0.00331379	0.0667956	0.0523265
AKR7A3	Cytosol	Missing	Cytosol	Unclassified	0.0037612	0.00823068	0.986218	0.0017901	NA	NA	NA	NA	0.115463	0.0864461	0.696542	0.101549	0.235711	0.144392	0.55599	0.0639064	Unclassified	Missing	Unclassified	Unclassified	0.00105063	0.00111105	0.000837652	0.000761871	0.00138515	0.000816509	0.00112464	0.00490439	0.240781	0.617644	0.0629956	0.00387976	0.0609182	0.000922962	0.000867142	NA	NA	NA	NA	NA	NA	NA	NA	NA	NA
AKT1	Cytosol	Cytosol	Cytosol	Cytosol	0.00243908	0.00323971	0.992988	0.00133339	0.00416978	0.00592296	0.987632	0.00227525	0.0051876	0.00541982	0.987118	0.00227476	0.0028573	0.00398454	0.991746	0.00141219	Unclassified	Unclassified	Unclassified	Unclassified	0.000664351	0.000675084	0.00059843	0.00050122	0.000939393	0.00058519	0.000792488	0.000922635	0.280029	0.0414796	0.473383	0.0478816	0.150215	0.000700915	0.000632472	0.00100425	0.000985645	0.000979935	0.00119995	0.00139492	0.00114967	0.00125219	0.00212618	0.389541	0.0317294
AKT1S1	Cytosol	Unclassified	Cytosol	Cytosol	0.00306266	0.00398278	0.991282	0.00167237	0.224584	0.542666	0.189967	0.0427833	0.00515031	0.00549451	0.987033	0.00232177	0.00483439	0.00776306	0.985633	0.00176991	Unclassified	Unclassified	Unclassified	Unclassified	0.000836678	0.00085573	0.000755196	0.000615051	0.00113916	0.000733516	0.00101515	0.00109496	0.258634	0.019905	0.449128	0.103446	0.16017	0.000881808	0.000790564	0.0988406	0.0207979	0.0823993	0.0225461	0.248594	0.0219299	0.0225612	0.249581	0.0479825	0.0568587
AKT2	Cytosol	Cytosol	Cytosol	Cytosol	0.00511511	0.00781863	0.984672	0.00239393	0.00305802	0.00429252	0.990902	0.00174789	0.00410023	0.004169	0.98992	0.00181054	0.00256539	0.00376706	0.992388	0.0012794	Unclassified	Unclassified	Unclassified	Unclassified	0.0013602	0.00143298	0.00124395	0.00107798	0.0019284	0.00111107	0.00160892	0.00317024	0.355836	0.323651	0.211893	0.00944501	0.0838471	0.0012193	0.00117463	0.000739233	0.000716711	0.000719987	0.000882091	0.000973141	0.00081586	0.000901624	0.00160189	0.562882	0.150618
AKT3	Cytosol	Cytosol	Cytosol	Cytosol	0.00467286	0.00609544	0.986918	0.00231362	0.00324354	0.00503743	0.989894	0.00182518	0.00701107	0.00743644	0.982457	0.00309545	0.00263855	0.00365316	0.992396	0.00131208	Unclassified	Unclassified	Unclassified	Unclassified	0.0012989	0.0013262	0.00113865	0.00090911	0.00161746	0.00100154	0.0014899	0.00198654	0.212003	0.0561485	0.434502	0.115437	0.168828	0.00119555	0.00111807	0.000762616	0.000765787	0.000761573	0.000953563	0.000916923	0.000866423	0.000998719	0.00225536	0.252878	0.363593
AKTIP	Cytosol	Cytosol	Cytosol	Cytosol	0.00468248	0.00567202	0.987163	0.00248226	0.00418552	0.00591189	0.987643	0.00225916	0.00405512	0.00410548	0.990053	0.00178679	0.0040626	0.0057327	0.988269	0.00193539	Unclassified	Unclassified	Unclassified	Unclassified	0.00130338	0.00129868	0.00119015	0.00089027	0.00176164	0.000938327	0.0014493	0.00152275	0.605155	0.195	0.170054	0.0056701	0.0112839	0.00116893	0.00131332	0.00101432	0.000989963	0.000977061	0.00120418	0.00135917	0.00115625	0.00124466	0.0021518	0.346318	0.0494861
AL022238.4	Unclassified	Missing	Missing	Missing	0.0279224	0.639591	0.319871	0.0126158	NA	NA	NA	NA	NA	NA	NA	NA	NA	NA	NA	NA	Unclassified	Missing	Missing	Missing	0.00852078	0.00893362	0.00550162	0.00496635	0.0153184	0.0107542	0.011328	0.60219	0.0100255	0.058386	0.0159934	0.0178447	0.217622	0.0065124	0.00610342	NA	NA	NA	NA	NA	NA	NA	NA	NA	NA
AL161911.1	Nuclear	Cytosol	Cytosol	Cytosol	0.0815877	0.598848	0.303683	0.0158811	0.118998	0.0407788	0.708643	0.13158	0.00830579	0.018328	0.969827	0.00353964	0.0186705	0.0438544	0.932036	0.00543936	Unclassified	Unclassified	Unclassified	C2	0.0241565	0.0159036	0.0258484	0.0156791	0.491586	0.0152962	0.0706656	0.0212998	0.209137	0.0472121	0.0223133	0.00766223	0.0173581	0.00864986	0.00723122	0.0300945	0.0248121	0.0395777	0.0245134	0.0117484	0.00812222	0.0070397	0.0138685	0.312135	0.281737
AL162231.1	Missing	Missing	Unclassified	Secretory	NA	NA	NA	NA	NA	NA	NA	NA	0.322216	0.239224	0.0212356	0.417325	0.783398	0.0987446	0.0214409	0.0964163	Missing	Missing	Unclassified	Unclassified	NA	NA	NA	NA	NA	NA	NA	NA	NA	NA	NA	NA	NA	NA	NA	NA	NA	NA	NA	NA	NA	NA	NA	NA	NA
AL512785.2	Unclassified	Missing	Missing	Unclassified	0.346598	0.0429275	0.0703235	0.540151	NA	NA	NA	NA	NA	NA	NA	NA	0.471799	0.0187748	0.00799012	0.501436	Unclassified	Missing	Missing	Unclassified	0.0151894	0.0423929	0.0887341	0.200282	0.00755179	0.0081046	0.0126807	0.0145904	0.00740572	0.0439187	0.00839214	0.00407278	0.00653415	0.346011	0.19414	NA	NA	NA	NA	NA	NA	NA	NA	NA	NA
AL845331.2	Missing	Missing	Unclassified	Missing	NA	NA	NA	NA	NA	NA	NA	NA	0.280669	0.0989054	0.504836	0.115589	NA	NA	NA	NA	Missing	Missing	Unclassified	Missing	NA	NA	NA	NA	NA	NA	NA	NA	NA	NA	NA	NA	NA	NA	NA	NA	NA	NA	NA	NA	NA	NA	NA	NA	NA
ALAD	Cytosol	Cytosol	Cytosol	Cytosol	0.00317876	0.0048349	0.990338	0.00164788	0.00366738	0.00640516	0.987945	0.00198271	0.00402528	0.00429011	0.98986	0.00182439	0.00251204	0.00426297	0.991956	0.00126895	Unclassified	Unclassified	Unclassified	Unclassified	0.00088137	0.000878117	0.000802418	0.000616857	0.0011178	0.000719241	0.00102605	0.00197182	0.074404	0.0236346	0.196013	0.158055	0.538231	0.000882798	0.000765086	0.000892472	0.000850615	0.000863186	0.00106111	0.00111297	0.000978474	0.00103735	0.00327638	0.0444323	0.0290679
ALAS1	Nuclear	Nuclear	Mitochondria	Mitochondria	0.0229646	0.759591	0.0205778	0.196866	0.00766107	0.95289	0.0184539	0.0209953	0.0275989	0.149062	0.0291963	0.794143	0.0513623	0.322161	0.0284575	0.598019	N4	N4	M1	M1	0.00300249	0.00603243	0.0115472	0.00238253	0.00886324	0.0107	0.00841368	0.731614	0.00367104	0.00563421	0.00277751	0.00259135	0.00590371	0.189502	0.00736399	0.00155599	0.00188935	0.00205747	0.00215825	0.00279681	0.00614369	0.00224184	0.941707	0.00306	0.00244889
ALAS2	Secretory	Missing	Secretory	Missing	0.809564	0.116593	0.0108739	0.0629686	NA	NA	NA	NA	0.856613	0.00356864	0.00401926	0.135799	NA	NA	NA	NA	Unclassified	Missing	Unclassified	Missing	0.228392	0.26484	0.277532	0.0387997	0.0253836	0.0207165	0.00433071	0.0661626	0.00254474	0.00196822	0.00196595	0.00179946	0.00259552	0.0521513	0.0108173	NA	NA	NA	NA	NA	NA	NA	NA	NA	NA
ALB	Cytosol	Cytosol	Cytosol	Cytosol	0.00746681	0.0133728	0.975314	0.00384663	0.021343	0.0349636	0.933855	0.00983796	0.112242	0.0857332	0.767901	0.0341235	0.151998	0.187074	0.616703	0.0442251	Unclassified	Unclassified	Unclassified	Unclassified	0.0019949	0.00219114	0.00193391	0.00134686	0.00555665	0.00174221	0.00304715	0.00302678	0.534318	0.038964	0.282657	0.0726513	0.0467233	0.00202331	0.00182332	0.00575902	0.00555699	0.00426019	0.00576676	0.0099295	0.00589034	0.0075438	0.0116	0.516049	0.1017
ALCAM	Secretory	Secretory	Secretory	Mitochondria	0.784473	0.0337288	0.00694151	0.174857	0.963902	0.00762479	0.00507951	0.0233941	0.841056	0.0101544	0.00541683	0.143373	0.0263071	0.0305339	0.00624866	0.93691	Unclassified	Unclassified	S4	M1	0.00314844	0.0477746	0.0180952	0.715455	0.00255212	0.0113417	0.0175975	0.00223747	0.00149793	0.00142253	0.00124792	0.00130991	0.00146323	0.162478	0.0123782	0.259559	0.0925479	0.448756	0.163039	0.00307299	0.00166902	0.00138995	0.00149283	0.0010555	0.00108128
ALDH16A1	Secretory	Cytosol	Cytosol	Cytosol	0.860763	0.12165	0.0123204	0.00526697	0.0134862	0.0270999	0.953	0.00641356	0.0130892	0.0253823	0.957014	0.00451489	0.00450416	0.0112992	0.982017	0.00217969	Unclassified	C1	C1	C1	0.664235	0.0539879	0.131664	0.0108753	0.109598	0.00286926	0.00478805	0.00439421	0.00465229	0.00215916	0.00188274	0.00162305	0.00200317	0.00273684	0.00253013	0.0036229	0.00327534	0.00295695	0.00363104	0.0117565	0.00383769	0.00463715	0.00686856	0.779471	0.0791606
ALDH18A1	Unclassified	Nuclear	Mitochondria	Nuclear	0.0584735	0.336812	0.0133805	0.591334	0.00902191	0.949363	0.02023	0.0213854	0.0174952	0.0487091	0.0151623	0.918633	0.0248382	0.77662	0.0286755	0.169866	Unclassified	N4	M1	N4	0.00228756	0.00728782	0.0451014	0.00379673	0.00436016	0.00714767	0.00389505	0.321409	0.00261194	0.0029507	0.00230231	0.00221816	0.00329738	0.569062	0.0222719	0.00193417	0.002295	0.00220419	0.00258854	0.00324699	0.00692189	0.00277884	0.936415	0.00358247	0.00258208
ALDH1A1	Cytosol	Unclassified	Unclassified	Cytosol	0.00331482	0.0048829	0.990045	0.00175678	0.165741	0.36438	0.425906	0.0439731	0.0543092	0.383299	0.536839	0.0255532	0.143116	0.101817	0.714592	0.040475	Unclassified	Unclassified	Unclassified	Unclassified	0.000932725	0.00091056	0.000855412	0.000616125	0.00111088	0.000759285	0.00109273	0.00192001	0.0179377	0.00491696	0.0400987	0.367752	0.55934	0.000961183	0.000795595	0.0599316	0.0367031	0.0339859	0.0351208	0.24931	0.0295428	0.0615829	0.0239441	0.247419	0.0878299
ALDH1A2	Cytosol	Missing	Missing	Cytosol	0.0070436	0.0103857	0.978839	0.00373128	NA	NA	NA	NA	NA	NA	NA	NA	0.0215189	0.0421107	0.927724	0.00864688	Unclassified	Missing	Missing	Unclassified	0.00199015	0.00207615	0.0017485	0.00122881	0.00286136	0.00167865	0.00276356	0.00308213	0.029011	0.00369038	0.0254735	0.74266	0.178005	0.00200545	0.00172583	NA	NA	NA	NA	NA	NA	NA	NA	NA	NA
ALDH1A3	Cytosol	Cytosol	Cytosol	Cytosol	0.00386583	0.00500209	0.989088	0.00204424	0.00529447	0.00752053	0.984382	0.0028028	0.0067431	0.00831363	0.982027	0.00291677	0.00454056	0.00709815	0.986232	0.00212928	Unclassified	C4	C4	Unclassified	0.00110016	0.00107192	0.00100155	0.000692211	0.00144945	0.000896405	0.00131267	0.00134356	0.0210478	0.00241622	0.0400913	0.751898	0.173635	0.00111458	0.00092966	0.00124691	0.00127071	0.00120396	0.00157289	0.00168322	0.00141416	0.00153878	0.00288437	0.0351827	0.0055132
ALDH1B1	Nuclear	Nuclear	Mitochondria	Unclassified	0.0245085	0.877645	0.0326816	0.0651653	0.0107671	0.946289	0.0322294	0.0107145	0.0310835	0.14313	0.0344613	0.791325	0.0343239	0.451038	0.0276815	0.486957	N4	N4	M1	Unclassified	0.00501189	0.00829442	0.00783273	0.00336949	0.013771	0.0105629	0.0116209	0.84169	0.00590255	0.01016	0.00373392	0.00342897	0.00945619	0.0579958	0.00716949	0.00266061	0.00283344	0.00216726	0.00310578	0.00470914	0.00569869	0.00369287	0.932188	0.0053123	0.00362895
ALDH1L1	Unclassified	Nuclear	Cytosol	Unclassified	0.494702	0.039094	0.422106	0.0440987	0.0190315	0.773827	0.194017	0.013125	0.028624	0.0462341	0.912249	0.012893	0.168273	0.224644	0.480157	0.126927	Unclassified	N4	Unclassified	Unclassified	0.0192343	0.0646426	0.122156	0.288669	0.0139505	0.00593595	0.0125123	0.00669523	0.230184	0.151527	0.026433	0.00492755	0.0090341	0.0282317	0.015867	0.00454595	0.00400214	0.00638303	0.00410042	0.0174325	0.0497012	0.00808418	0.698609	0.0194463	0.055802
ALDH1L2	Cytosol	Nuclear	Mitochondria	Mitochondria	0.0303975	0.133887	0.821534	0.014181	0.0126391	0.91636	0.0283248	0.0426763	0.0172738	0.0471523	0.0162599	0.919314	0.0281256	0.183469	0.0236414	0.764764	Unclassified	N4	M1	M1	0.00647086	0.00845654	0.00756805	0.00790209	0.0121997	0.015152	0.0131613	0.0933741	0.0287217	0.6725	0.0277648	0.00793007	0.084618	0.00904543	0.00513554	0.00259164	0.00312014	0.00346155	0.00346579	0.0038424	0.00849234	0.00358317	0.900442	0.00464095	0.00387535
ALDH2	Nuclear	Cytosol	Mitochondria	Unclassified	0.0370432	0.764942	0.0466093	0.151406	0.0220744	0.0327242	0.933603	0.011598	0.034838	0.138959	0.0378133	0.788389	0.0437451	0.423369	0.0389126	0.493973	N4	Unclassified	M1	M1	0.00775496	0.0122715	0.0120713	0.00494551	0.020613	0.0150058	0.0184635	0.71086	0.00920434	0.0129087	0.00564715	0.00524982	0.0135993	0.140613	0.0107924	0.00596493	0.00459157	0.00676409	0.00475382	0.0102858	0.00650077	0.00718371	0.00875387	0.434181	0.37957
ALDH3A1	Missing	Missing	Nuclear	Cytosol	NA	NA	NA	NA	NA	NA	NA	NA	0.0234422	0.920225	0.0462112	0.0101218	0.00404864	0.00777276	0.986182	0.0019971	Missing	Missing	Unclassified	Unclassified	NA	NA	NA	NA	NA	NA	NA	NA	NA	NA	NA	NA	NA	NA	NA	NA	NA	NA	NA	NA	NA	NA	NA	NA	NA
ALDH3A2	Secretory	Secretory	Secretory	Secretory	0.988598	0.00234212	0.00264645	0.0064133	0.985251	0.00295801	0.00238475	0.00940647	0.994318	0.00174948	0.00234651	0.00158571	0.993863	0.00234305	0.00208635	0.0017077	Unclassified	S2	S2	S2	0.24123	0.677815	0.0615336	0.00801933	0.000504719	0.000617067	0.000556112	0.000664224	0.000546826	0.000504268	0.00052371	0.000501661	0.000569991	0.00215258	0.00426072	0.0878441	0.759176	0.0825366	0.0556944	0.000893943	0.000631036	0.00093259	0.000500443	0.00050276	0.000470778
ALDH3B1	Unclassified	Secretory	Secretory	Secretory	0.48598	0.414764	0.0828183	0.0164372	0.95891	0.0148915	0.0157701	0.0104289	0.978131	0.00403545	0.00253903	0.0152945	0.981731	0.0115089	0.00395953	0.00280058	Unclassified	Unclassified	Unclassified	Unclassified	0.262362	0.0492033	0.114288	0.060126	0.375127	0.00915424	0.022139	0.00834396	0.0505986	0.0149957	0.00755748	0.00413169	0.00553479	0.00728321	0.00915403	0.519275	0.0452998	0.222461	0.171874	0.00529464	0.00299299	0.00348859	0.0031153	0.0040299	0.00379271
ALDH4A1	Mitochondria	Nuclear	Mitochondria	Unclassified	0.0466805	0.161957	0.0472877	0.744075	0.0200754	0.906259	0.052036	0.0216293	0.0685116	0.255525	0.102978	0.572986	0.0425232	0.474601	0.0557803	0.427096	M1	N4	Unclassified	Unclassified	0.00920876	0.0139461	0.0173454	0.00618021	0.0187223	0.0147256	0.0197035	0.108805	0.0108234	0.0122968	0.00651882	0.00632018	0.0113285	0.729654	0.0144208	0.00520014	0.00526425	0.00405789	0.00555309	0.00896629	0.00918667	0.00671517	0.881391	0.00947564	0.00530744
ALDH5A1	Nuclear	Nuclear	Mitochondria	Nuclear	0.0491633	0.534589	0.0540364	0.362211	0.016314	0.91982	0.0398334	0.0240321	0.0392345	0.190723	0.0441255	0.725917	0.0343516	0.634577	0.0494253	0.281647	Unclassified	N4	M1	N4	0.010427	0.0154417	0.0167941	0.00650053	0.0248331	0.0166151	0.0227929	0.470348	0.0117913	0.0138922	0.00721767	0.00698698	0.0141483	0.34821	0.0140006	0.00405943	0.0042624	0.0034361	0.00455611	0.00713464	0.00839461	0.00520942	0.899082	0.00706815	0.00435771
ALDH6A1	Nuclear	Nuclear	Mitochondria	Nuclear	0.0243295	0.901436	0.0333304	0.0409046	0.0152183	0.91698	0.0383243	0.0294778	0.0408571	0.220456	0.0527244	0.685963	0.0795687	0.476656	0.185557	0.258219	N4	N4	M1	Unclassified	0.00357151	0.00763302	0.00901097	0.00411398	0.00952171	0.0130567	0.00929906	0.869558	0.00426986	0.0140397	0.00334044	0.00240122	0.00927925	0.0329044	0.00800022	0.00363986	0.00400997	0.00317844	0.00439003	0.0061661	0.00985006	0.00490597	0.896057	0.0067582	0.00436399
ALDH7A1	Unclassified	Cytosol	Cytosol	Cytosol	0.0311904	0.512153	0.436934	0.019723	0.0102486	0.0294414	0.955189	0.00512097	0.0207472	0.0747112	0.893102	0.01144	0.0156065	0.0585175	0.91732	0.00855589	Unclassified	Unclassified	Unclassified	Unclassified	0.00654538	0.0108566	0.00690079	0.00688758	0.0122116	0.00960043	0.0109624	0.479379	0.0364784	0.300044	0.0156228	0.00824674	0.076542	0.0109632	0.0087598	0.00268383	0.00251272	0.00225376	0.0027983	0.00370037	0.00278215	0.0031587	0.0198002	0.0618141	0.0331666
ALDH8A1	Cytosol	Unclassified	Missing	Cytosol	0.0816136	0.126192	0.76128	0.030914	0.0429728	0.291997	0.643418	0.0216124	NA	NA	NA	NA	0.147362	0.0924972	0.710241	0.0498995	Unclassified	Unclassified	Missing	Unclassified	0.0189354	0.0226577	0.0230787	0.0169417	0.0215262	0.0138776	0.0169972	0.0737913	0.0394219	0.654874	0.0286261	0.00594196	0.0324157	0.0185729	0.0123411	0.0116749	0.00804235	0.0156845	0.00757113	0.0269358	0.015438	0.0103449	0.239278	0.0605759	0.217672
ALDH9A1	Cytosol	Cytosol	Cytosol	Cytosol	0.00963754	0.0240992	0.961348	0.00491494	0.00455038	0.0093676	0.983688	0.00239427	0.00574481	0.00616558	0.985541	0.00254841	0.00500592	0.00927908	0.983285	0.00242964	Unclassified	Unclassified	Unclassified	Unclassified	0.00278653	0.00275914	0.00233008	0.00176179	0.00433155	0.00218489	0.00332754	0.0142552	0.317775	0.0589763	0.135163	0.0449441	0.404489	0.00258751	0.00232744	0.00113959	0.00107719	0.00102567	0.00130794	0.00146507	0.00119537	0.0013466	0.00536056	0.0539107	0.013521
ALDOA	Cytosol	Cytosol	Cytosol	Cytosol	0.00366516	0.00493144	0.989467	0.00193597	0.00481275	0.00732556	0.985278	0.00258408	0.00370749	0.00409956	0.99051	0.00168314	0.00363961	0.00547385	0.989136	0.0017506	Unclassified	Unclassified	Unclassified	Unclassified	0.00103737	0.00101685	0.000951019	0.000659924	0.00133083	0.000852217	0.00124183	0.00150656	0.0178117	0.00312161	0.0257241	0.693661	0.249149	0.00105909	0.000876882	0.00113136	0.00115395	0.00110198	0.00142546	0.00146623	0.00128685	0.00137359	0.00319889	0.02175	0.00712614
ALDOB	Cytosol	Cytosol	Unclassified	Unclassified	0.00806005	0.0144895	0.973667	0.00378343	0.125029	0.0632547	0.777551	0.0341656	0.0527324	0.342654	0.587433	0.0171806	0.198047	0.203063	0.544425	0.0544652	Unclassified	Unclassified	Unclassified	Unclassified	0.00211767	0.00221523	0.00219245	0.0015347	0.00426666	0.00186753	0.00326395	0.00509134	0.341052	0.297268	0.238824	0.0132727	0.0832512	0.00202945	0.00175398	0.0373516	0.0230814	0.0260993	0.0384964	0.0247757	0.0106747	0.014207	0.0135973	0.561114	0.142444
ALDOC	Cytosol	Cytosol	Cytosol	Cytosol	0.00350782	0.00464004	0.990008	0.00184423	0.00428666	0.00663275	0.98676	0.0023204	0.00328274	0.00355685	0.991655	0.00150585	0.00353185	0.00543447	0.989328	0.00170564	Unclassified	Unclassified	Unclassified	Unclassified	0.000997451	0.000952418	0.000919895	0.000638056	0.00126947	0.000808483	0.00116284	0.00139925	0.0218612	0.00299991	0.0358727	0.605476	0.323798	0.0010122	0.000832025	0.00101188	0.00101542	0.00099233	0.00126703	0.00128742	0.00114597	0.00120696	0.0029924	0.024703	0.00914722
ALG1	Secretory	Secretory	Secretory	Secretory	0.992471	0.00259236	0.00150544	0.00343118	0.979444	0.00417061	0.00213714	0.0142478	0.992528	0.00184669	0.00203484	0.00359022	0.980282	0.00544015	0.00358426	0.0106935	Unclassified	Unclassified	Unclassified	Unclassified	0.38445	0.374044	0.204279	0.0296987	0.000761882	0.00100066	0.0004863	0.00034352	0.000279752	0.000250625	0.000288997	0.000342113	0.00034395	0.00151833	0.00191285	0.132819	0.687108	0.108406	0.0511114	0.00179472	0.00070265	0.00118351	0.000489732	0.000424652	0.000428302
ALG11	Secretory	Secretory	Secretory	Secretory	0.992926	0.00121121	0.00133564	0.00452708	0.972626	0.00218378	0.00254393	0.0226464	0.993608	0.00215505	0.00258483	0.00165168	0.992762	0.00302011	0.00224815	0.00196927	Unclassified	Unclassified	S2	S2	0.455226	0.308709	0.218841	0.0101505	0.00028545	0.000378779	0.000207241	0.000339737	0.000233499	0.000205541	0.000265794	0.000316228	0.000314574	0.00203149	0.00249559	0.0861997	0.689162	0.0697483	0.127515	0.000568751	0.000524884	0.000576342	0.000513803	0.000520427	0.000500411
ALG12	Secretory	Unclassified	Secretory	Secretory	0.980249	0.00316983	0.00304212	0.0135392	0.561793	0.234879	0.0304328	0.172895	0.779917	0.0311357	0.105992	0.082955	0.986888	0.0033945	0.002316	0.00740123	Unclassified	Unclassified	Unclassified	Unclassified	0.551017	0.155116	0.239462	0.0346545	0.000877579	0.000900887	0.000706017	0.000685347	0.000560063	0.000783839	0.00057088	0.000545659	0.00058168	0.00196637	0.0115728	0.107112	0.0871898	0.305169	0.062322	0.130298	0.0379418	0.0587589	0.00788065	0.0067706	0.00956304
ALG13	Unclassified	Cytosol	Cytosol	Cytosol	0.393996	0.0486226	0.508798	0.0485829	0.00626233	0.0083589	0.981855	0.00352371	0.00744056	0.00824902	0.981113	0.00319697	0.0488147	0.0680424	0.873945	0.00919744	Unclassified	C1	Unclassified	Unclassified	0.127333	0.0347081	0.198183	0.0337728	0.0188414	0.00635824	0.0106089	0.0128141	0.152162	0.307989	0.0327457	0.00592468	0.0099773	0.0121156	0.0364673	0.00153644	0.0014766	0.00142388	0.00182541	0.00236845	0.00152288	0.00192889	0.00253868	0.743128	0.123648
ALG14	Secretory	Secretory	Secretory	Secretory	0.985336	0.00197347	0.00182637	0.0108637	0.952114	0.0244276	0.00759441	0.0158639	0.980633	0.00406148	0.00426041	0.0110452	0.981137	0.00988052	0.00451701	0.00446559	Unclassified	Unclassified	S4	Unclassified	0.184431	0.644741	0.113616	0.0425488	0.000500565	0.000619517	0.00049331	0.000360077	0.000353346	0.000329599	0.00036115	0.000384518	0.000397761	0.00168331	0.00918036	0.197851	0.399199	0.305475	0.0495895	0.0147595	0.00215111	0.00652482	0.000992132	0.00218326	0.00197517
ALG2	Secretory	Secretory	Secretory	Secretory	0.990079	0.00200535	0.00179712	0.00611883	0.976685	0.0034506	0.0019401	0.0179245	0.993087	0.00143147	0.00211409	0.00336775	0.993174	0.00273064	0.00210764	0.00198764	Unclassified	Unclassified	S2	S2	0.340982	0.506535	0.113819	0.0287433	0.000548085	0.000600887	0.000487369	0.000369009	0.000341947	0.000324551	0.000358009	0.000377087	0.000395525	0.00114164	0.00497719	0.093365	0.644445	0.170429	0.0684461	0.00124239	0.000812295	0.000949554	0.000446364	0.00037795	0.000393156
ALG3	Secretory	Secretory	Secretory	Secretory	0.977377	0.00545733	0.00366591	0.0135001	0.937215	0.00816448	0.00657693	0.0480436	0.992559	0.00171081	0.00232548	0.00340487	0.98781	0.00386121	0.00290823	0.00542063	Unclassified	S2	S2	Unclassified	0.0784157	0.824304	0.0410899	0.033567	0.00138344	0.00132049	0.00172737	0.00102602	0.000827778	0.000710443	0.000703185	0.000650988	0.000773512	0.00332129	0.0101788	0.0620928	0.731032	0.0741436	0.069947	0.00238503	0.00196951	0.00227578	0.00153416	0.00147805	0.00121326
ALG5	Secretory	Secretory	Secretory	Secretory	0.99277	0.00127478	0.00133255	0.00462295	0.971684	0.0028152	0.00215022	0.0233507	0.99228	0.0013478	0.00188362	0.00448834	0.990415	0.00308562	0.00213114	0.00436845	Unclassified	Unclassified	Unclassified	Unclassified	0.500097	0.305672	0.173911	0.013089	0.000296768	0.000443892	0.0002386	0.000295524	0.000241312	0.0002234	0.00025926	0.000305654	0.000302919	0.00119426	0.00342869	0.0765877	0.677345	0.13367	0.0840814	0.000904515	0.000700014	0.000728206	0.000482464	0.000425034	0.000428948
ALG6	Secretory	Secretory	Secretory	Secretory	0.766102	0.0198735	0.0142998	0.199725	0.979187	0.00396653	0.0028524	0.013994	0.948875	0.00399933	0.00508805	0.0420375	0.981124	0.00533928	0.00451276	0.00902374	Unclassified	Unclassified	S2	S2	0.244024	0.455871	0.0539062	0.0123006	0.00486635	0.00367244	0.00518222	0.0061525	0.00358499	0.00291041	0.00245237	0.00227526	0.00307672	0.0135418	0.186183	0.0977638	0.68063	0.122777	0.078016	0.0015651	0.000720221	0.00115729	0.000523921	0.000593562	0.000573486
ALG8	Secretory	Unclassified	Secretory	Secretory	0.974247	0.00678929	0.00497255	0.0139908	0.558607	0.0184443	0.00640011	0.416549	0.993018	0.00173444	0.00236735	0.00288018	0.993975	0.00237431	0.00232547	0.0013257	Unclassified	Unclassified	S2	S2	0.50886	0.325383	0.114768	0.0252362	0.00192185	0.00150974	0.0015361	0.0018216	0.00107339	0.00100649	0.000944956	0.000887885	0.00105982	0.00265512	0.0113357	0.0198815	0.370988	0.102817	0.0649198	0.00637479	0.00650706	0.00404956	0.00151292	0.00136945	0.00129518
ALK	Secretory	Missing	Missing	Cytosol	0.700971	0.215894	0.0414531	0.0416818	NA	NA	NA	NA	NA	NA	NA	NA	0.126032	0.0737075	0.781391	0.0188702	Unclassified	Missing	Missing	Unclassified	0.15873	0.0723913	0.261481	0.208369	0.102881	0.0426039	0.0422435	0.0281655	0.0104579	0.0146693	0.00614334	0.00406828	0.00611428	0.0257192	0.0159626	NA	NA	NA	NA	NA	NA	NA	NA	NA	NA
ALKBH1	Nuclear	Cytosol	Cytosol	Unclassified	0.0161487	0.570174	0.405242	0.00843537	0.0173924	0.145121	0.825631	0.011856	0.0190779	0.0523005	0.918589	0.0100328	0.0906495	0.350923	0.472332	0.0860951	Unclassified	Unclassified	Unclassified	Unclassified	0.00416783	0.00522257	0.00356086	0.00319749	0.00682502	0.00553695	0.00526356	0.552548	0.0349921	0.138477	0.0143533	0.00906491	0.208355	0.0045392	0.00389617	0.00435152	0.00404946	0.00475772	0.00423369	0.0067894	0.0070134	0.00528967	0.126029	0.0489464	0.248496
ALKBH2	Nuclear	Nuclear	Nuclear	Nuclear	0.0219768	0.950784	0.0218441	0.00539511	0.0203114	0.947691	0.0168699	0.0151275	0.00927607	0.981552	0.00704563	0.00212582	0.012337	0.974784	0.00927946	0.00360001	Unclassified	N4	N1	N1	0.0112265	0.00335276	0.00347661	0.00392088	0.412469	0.0604443	0.0180052	0.459865	0.00610478	0.00728842	0.00246421	0.00164225	0.00434443	0.00357687	0.00181824	0.00377832	0.00290937	0.0098559	0.00376779	0.122465	0.147456	0.0069647	0.670805	0.00299121	0.00326811
ALKBH3	Cytosol	Cytosol	Cytosol	Cytosol	0.00346642	0.00421419	0.990441	0.00187791	0.00347862	0.0053443	0.989239	0.00193822	0.00372971	0.00395108	0.990615	0.00170436	0.00302076	0.00433877	0.991176	0.00146481	Unclassified	Unclassified	Unclassified	Unclassified	0.000953987	0.000946986	0.000880411	0.000685032	0.00114392	0.00080795	0.00112767	0.00113465	0.0828445	0.00787489	0.405925	0.217237	0.27656	0.00100582	0.000872098	0.000841718	0.000813843	0.000822804	0.00100025	0.00101408	0.000968145	0.00107633	0.00228575	0.210595	0.370324
ALKBH4	Cytosol	Cytosol	Cytosol	Cytosol	0.00322863	0.00458846	0.990472	0.00171065	0.00469384	0.00823698	0.98463	0.00243886	0.00289405	0.00295308	0.992818	0.00133478	0.00341356	0.00658113	0.9882	0.00180565	Unclassified	Unclassified	Unclassified	Unclassified	0.000908908	0.000889931	0.000822001	0.000607788	0.00110295	0.000732316	0.00105867	0.00169452	0.0318895	0.007178	0.0903983	0.27267	0.588337	0.000925492	0.000785155	0.00117723	0.00111936	0.00109127	0.00130598	0.00140993	0.00124276	0.00135453	0.00422976	0.0375402	0.0616297
ALKBH5	Nuclear	Nuclear	Nuclear	Nuclear	0.0140259	0.951345	0.0268534	0.00777573	0.0102552	0.96265	0.0195128	0.0075816	0.00645231	0.980148	0.010849	0.0025511	0.00525979	0.978164	0.0141357	0.00244015	N4	N4	N4	N4	0.00373453	0.0048756	0.00307465	0.00234111	0.0119811	0.00824758	0.00707694	0.924039	0.00383302	0.00891232	0.00279867	0.00247973	0.00882968	0.00435425	0.00342148	0.00252893	0.00250231	0.00221472	0.00300922	0.00528572	0.00804378	0.0033836	0.945937	0.00371506	0.00236606
ALKBH6	Cytosol	Cytosol	Cytosol	Cytosol	0.00569818	0.00791081	0.983076	0.00331489	0.00479958	0.0068549	0.98573	0.00261576	0.00736408	0.00762159	0.981942	0.00307273	0.0042182	0.00587816	0.987936	0.00196747	Unclassified	Unclassified	Unclassified	Unclassified	0.0015396	0.00168198	0.00137675	0.00109985	0.00217682	0.00138329	0.00214853	0.00220217	0.280669	0.0160509	0.334632	0.194013	0.15771	0.00168935	0.00162554	0.00117317	0.00115552	0.00110394	0.00136695	0.00149092	0.00130431	0.00143188	0.00262779	0.290419	0.105554
ALKBH7	Unclassified	Unclassified	Mitochondria	Unclassified	0.0851617	0.594537	0.0742284	0.246073	0.0538597	0.568743	0.335817	0.0415801	0.0379538	0.048755	0.0445732	0.868718	0.0311465	0.298397	0.0308528	0.639603	Unclassified	Unclassified	M1	M1	0.00959201	0.0239155	0.0334005	0.0182537	0.0171096	0.0204496	0.0224282	0.534549	0.0112555	0.0293741	0.00962449	0.00587948	0.0180948	0.206823	0.0392507	0.0148767	0.0142498	0.0104348	0.0142984	0.0281524	0.0195142	0.0190291	0.502047	0.0505802	0.0340262
ALKBH8	Cytosol	Cytosol	Cytosol	Cytosol	0.00318452	0.0039613	0.99115	0.00170425	0.00537082	0.00735091	0.984433	0.00284566	0.00365576	0.00391713	0.990753	0.00167446	0.00411009	0.00610724	0.987804	0.00197837	Unclassified	Unclassified	Unclassified	Unclassified	0.00087475	0.000869032	0.000810162	0.000630576	0.00102931	0.000748759	0.00101831	0.00116492	0.0358763	0.00724582	0.271409	0.242584	0.434035	0.000914715	0.000789531	0.00126236	0.00128458	0.0012461	0.00157778	0.00166973	0.00144432	0.00156656	0.0026703	0.0935605	0.00937099
ALMS1	Cytosol	Unclassified	Cytosol	Cytosol	0.00872443	0.00942746	0.976492	0.00535617	0.100816	0.586935	0.096586	0.215663	0.0230642	0.01938	0.945177	0.0123786	0.0201015	0.0186675	0.955097	0.00613357	Unclassified	Unclassified	Unclassified	Unclassified	0.00247633	0.00246464	0.00235364	0.00142983	0.00231482	0.00138985	0.00219721	0.00352558	0.140741	0.802896	0.0205601	0.00203533	0.010259	0.00208196	0.00327422	0.0153634	0.0288442	0.0263055	0.0303027	0.0427853	0.279879	0.237169	0.0271009	0.0271124	0.0242565
ALOX12	Missing	Missing	Missing	Cytosol	NA	NA	NA	NA	NA	NA	NA	NA	NA	NA	NA	NA	0.00425256	0.00643656	0.987303	0.00200818	Missing	Missing	Missing	C1	NA	NA	NA	NA	NA	NA	NA	NA	NA	NA	NA	NA	NA	NA	NA	NA	NA	NA	NA	NA	NA	NA	NA	NA	NA
ALOX15	Cytosol	Missing	Missing	Missing	0.00301926	0.00497762	0.990453	0.00155034	NA	NA	NA	NA	NA	NA	NA	NA	NA	NA	NA	NA	C1	Missing	Missing	Missing	0.000851064	0.000876132	0.00071603	0.000576037	0.00156252	0.00071402	0.00105378	0.00164729	0.713326	0.0584418	0.119436	0.0257937	0.0734553	0.000809428	0.00074091	NA	NA	NA	NA	NA	NA	NA	NA	NA	NA
ALOX15B	Missing	Nuclear	Missing	Missing	NA	NA	NA	NA	0.0143828	0.759555	0.218126	0.00793565	NA	NA	NA	NA	NA	NA	NA	NA	Missing	N4	Missing	Missing	NA	NA	NA	NA	NA	NA	NA	NA	NA	NA	NA	NA	NA	NA	NA	0.00384802	0.00340569	0.00329655	0.0038325	0.00768739	0.0062436	0.0047637	0.740861	0.0152256	0.0244706
ALOX5	Nuclear	Nuclear	Unclassified	Missing	0.145615	0.539446	0.249333	0.0656064	0.0236385	0.809061	0.151202	0.016099	0.118856	0.39505	0.443065	0.0430291	NA	NA	NA	NA	Unclassified	N4	Unclassified	Missing	0.0452061	0.0474007	0.0282757	0.0247327	0.209812	0.038484	0.190374	0.100775	0.100993	0.0400872	0.0357763	0.0253906	0.0470859	0.0349062	0.0307002	0.00597285	0.00565204	0.00634446	0.00566917	0.0156486	0.0183537	0.00907404	0.765984	0.0159981	0.0291817
ALOXE3	Missing	Missing	Cytosol	Missing	NA	NA	NA	NA	NA	NA	NA	NA	0.102442	0.0436757	0.830427	0.0234553	NA	NA	NA	NA	Missing	Missing	Unclassified	Missing	NA	NA	NA	NA	NA	NA	NA	NA	NA	NA	NA	NA	NA	NA	NA	NA	NA	NA	NA	NA	NA	NA	NA	NA	NA
ALPI	Missing	Secretory	Missing	Missing	NA	NA	NA	NA	0.951142	0.0318456	0.0133481	0.00366455	NA	NA	NA	NA	NA	NA	NA	NA	Missing	S1	Missing	Missing	NA	NA	NA	NA	NA	NA	NA	NA	NA	NA	NA	NA	NA	NA	NA	0.765746	0.0292337	0.134445	0.0217166	0.025267	0.00180098	0.00331675	0.00146087	0.0045524	0.00424586
ALPK1	Missing	Cytosol	Cytosol	Cytosol	NA	NA	NA	NA	0.00765111	0.0114005	0.977042	0.00390693	0.00374562	0.00384459	0.990731	0.00167845	0.00362329	0.00530787	0.989288	0.00178065	Missing	Unclassified	Unclassified	Unclassified	NA	NA	NA	NA	NA	NA	NA	NA	NA	NA	NA	NA	NA	NA	NA	0.00193933	0.00186645	0.00170459	0.00214074	0.00290244	0.00209293	0.00240601	0.00399909	0.447724	0.043411
ALPK3	Cytosol	Missing	Missing	Cytosol	0.00526519	0.0164862	0.975941	0.00230713	NA	NA	NA	NA	NA	NA	NA	NA	0.0045125	0.024489	0.968732	0.00226676	Unclassified	Missing	Missing	Unclassified	0.00136902	0.00155951	0.00116869	0.00116797	0.0018119	0.0011878	0.00158389	0.0119027	0.133161	0.551943	0.119753	0.00735246	0.163732	0.0012242	0.00108294	NA	NA	NA	NA	NA	NA	NA	NA	NA	NA
ALPL	Missing	Missing	Secretory	Missing	NA	NA	NA	NA	NA	NA	NA	NA	0.971641	0.0109082	0.00723831	0.0102128	NA	NA	NA	NA	Missing	Missing	Unclassified	Missing	NA	NA	NA	NA	NA	NA	NA	NA	NA	NA	NA	NA	NA	NA	NA	NA	NA	NA	NA	NA	NA	NA	NA	NA	NA
ALPP	Secretory	Secretory	Secretory	Missing	0.988943	0.00509532	0.00425816	0.00170363	0.990946	0.00473708	0.00285975	0.00145723	0.961975	0.0220926	0.00971981	0.00621291	NA	NA	NA	NA	S1	S1	Unclassified	Missing	0.828123	0.0521501	0.10355	0.00511964	0.00261246	0.000687757	0.000788363	0.00100673	0.00134094	0.000760224	0.000710057	0.000674917	0.000772027	0.000909336	0.000794294	0.79111	0.042985	0.109448	0.0474036	0.00257021	0.000618464	0.00102231	0.000526093	0.000612913	0.000578006
ALPPL2	Missing	Secretory	Missing	Missing	NA	NA	NA	NA	0.986749	0.00943551	0.00261171	0.00120384	NA	NA	NA	NA	NA	NA	NA	NA	Missing	S1	Missing	Missing	NA	NA	NA	NA	NA	NA	NA	NA	NA	NA	NA	NA	NA	NA	NA	0.845462	0.0310163	0.0930418	0.0172292	0.0067915	0.000585077	0.00159953	0.000459402	0.000549215	0.000517851
ALS2	Cytosol	Cytosol	Cytosol	Cytosol	0.00375761	0.00504103	0.98917	0.00203106	0.00857176	0.00837267	0.978378	0.00467775	0.0035265	0.00360371	0.991306	0.00156333	0.00419927	0.00642288	0.987368	0.00201031	C1	Unclassified	C1	Unclassified	0.00102564	0.00103638	0.00101894	0.000676652	0.00167794	0.000824429	0.00124573	0.00129293	0.78717	0.0963388	0.0965107	0.0038134	0.00533745	0.000979586	0.00105148	0.00233261	0.00185911	0.0022808	0.00209925	0.00266238	0.00147269	0.00167854	0.00255907	0.655287	0.246589
ALS2CL	Cytosol	Cytosol	Cytosol	Cytosol	0.0358355	0.0157591	0.94052	0.00788522	0.0315131	0.0203354	0.930636	0.0175155	0.00473982	0.00461913	0.988388	0.00225349	0.00324659	0.00459663	0.990646	0.00151073	Unclassified	Unclassified	Unclassified	C1	0.0107043	0.00581217	0.0158468	0.00347224	0.00604435	0.001953	0.0031334	0.00462835	0.264895	0.64411	0.0197948	0.00241903	0.0093009	0.00248897	0.00539625	0.00898778	0.00671019	0.00856132	0.00725377	0.00730213	0.00367165	0.00437022	0.00499144	0.595059	0.255525
ALYREF	Nuclear	Nuclear	Nuclear	Nuclear	0.0465554	0.939788	0.00586875	0.00778797	0.265362	0.665562	0.0252633	0.0438136	0.116364	0.851878	0.0116116	0.0201466	0.0836046	0.885648	0.00704771	0.0236995	N1	Unclassified	N3	Unclassified	0.0228201	0.00544423	0.00818476	0.0101063	0.622324	0.048506	0.266997	0.00196056	0.00123418	0.00118092	0.00110202	0.00111487	0.00123676	0.00562146	0.00216652	0.0349879	0.108809	0.0710627	0.0505019	0.251978	0.0443766	0.363496	0.00571053	0.00537837	0.00486675
AMACR	Unclassified	Nuclear	Unclassified	Secretory	0.601406	0.0477296	0.0303311	0.320533	0.0105074	0.964176	0.017263	0.00805371	0.54839	0.0370045	0.0224036	0.392202	0.83191	0.0565687	0.0160877	0.0954338	Unclassified	N4	Unclassified	Unclassified	0.164308	0.085071	0.303616	0.0484114	0.00932007	0.00533694	0.00516846	0.0279041	0.00471843	0.0141425	0.00527082	0.00252924	0.00367006	0.0487383	0.271795	0.00235882	0.00221598	0.00343233	0.00250029	0.00800635	0.00407764	0.00301954	0.949072	0.00327757	0.00237932
AMBN	Cytosol	Missing	Missing	Missing	0.0721378	0.116719	0.778812	0.0323312	NA	NA	NA	NA	NA	NA	NA	NA	NA	NA	NA	NA	Unclassified	Missing	Missing	Missing	0.0239933	0.0213092	0.0171978	0.00963745	0.0338081	0.0128637	0.0293983	0.0406485	0.0921784	0.036321	0.0341591	0.476488	0.139665	0.017916	0.0144151	NA	NA	NA	NA	NA	NA	NA	NA	NA	NA
AMBP	Nuclear	Missing	Missing	Missing	0.164738	0.802624	0.0198192	0.012819	NA	NA	NA	NA	NA	NA	NA	NA	NA	NA	NA	NA	N4	Missing	Missing	Missing	0.0834232	0.0103604	0.0675853	0.00336872	0.0241022	0.00536456	0.00375828	0.769399	0.00513445	0.00543745	0.00259578	0.00218515	0.00446632	0.0094638	0.00335525	NA	NA	NA	NA	NA	NA	NA	NA	NA	NA
AMBRA1	Nuclear	Nuclear	Nuclear	Nuclear	0.0129335	0.9005	0.0813117	0.00525506	0.0077052	0.96276	0.0245093	0.00502556	0.00712792	0.882772	0.107391	0.00270889	0.013316	0.83158	0.149975	0.00512938	N4	N4	N4	N4	0.00339251	0.00366073	0.00354993	0.00233037	0.0139983	0.00777222	0.00502715	0.873702	0.00410216	0.0634723	0.00288696	0.00154124	0.00930906	0.00319226	0.0020628	0.0020219	0.00177278	0.00194069	0.00196983	0.0118817	0.00503983	0.00283156	0.943007	0.00399893	0.0044712
AMD1	Cytosol	Cytosol	Cytosol	Cytosol	0.0047398	0.00647937	0.986293	0.00248818	0.00429274	0.0102931	0.983123	0.0022907	0.00798781	0.0101468	0.978488	0.00337723	0.00425379	0.00766456	0.986059	0.00202255	Unclassified	Unclassified	Unclassified	C5	0.00134603	0.00133284	0.00121944	0.000841487	0.00175315	0.00110918	0.00167886	0.00193818	0.0159106	0.00366044	0.0381535	0.647307	0.281261	0.00135805	0.00113013	0.00106419	0.00100114	0.000980063	0.00124735	0.0013272	0.00112774	0.00124687	0.00659126	0.0399175	0.0344616
AMDHD1	Missing	Missing	Missing	Cytosol	NA	NA	NA	NA	NA	NA	NA	NA	NA	NA	NA	NA	0.244521	0.0941242	0.63592	0.0254354	Missing	Missing	Missing	Unclassified	NA	NA	NA	NA	NA	NA	NA	NA	NA	NA	NA	NA	NA	NA	NA	NA	NA	NA	NA	NA	NA	NA	NA	NA	NA
AMDHD2	Cytosol	Cytosol	Cytosol	Cytosol	0.00409954	0.00540202	0.988284	0.00221442	0.0224491	0.0377774	0.929253	0.01052	0.0038743	0.00402596	0.99035	0.00174998	0.00263001	0.0035866	0.992485	0.00129889	Unclassified	Unclassified	Unclassified	Unclassified	0.00113566	0.00114382	0.00104348	0.000776579	0.00144002	0.000992754	0.00140703	0.00156222	0.0414691	0.00326677	0.109569	0.497528	0.336451	0.0012043	0.00101012	0.00595972	0.00576324	0.00462483	0.00610134	0.00931469	0.00617984	0.00721814	0.0150647	0.050729	0.0231675
AMER1	Secretory	Secretory	Unclassified	Missing	0.797112	0.0187043	0.00958967	0.174594	0.863601	0.0137752	0.0073941	0.11523	0.559176	0.0896691	0.00898598	0.342169	NA	NA	NA	NA	S3	Unclassified	Unclassified	Missing	0.0176196	0.0705518	0.503022	0.205919	0.00361598	0.0052469	0.00380389	0.00603752	0.00147682	0.00363836	0.00173741	0.00120812	0.00152896	0.119485	0.0551092	0.104728	0.113714	0.545514	0.099645	0.00486313	0.00274447	0.00167797	0.00448963	0.00145445	0.00177165
AMER3	Cytosol	Missing	Missing	Missing	0.0112168	0.0115727	0.972699	0.00451138	NA	NA	NA	NA	NA	NA	NA	NA	NA	NA	NA	NA	Unclassified	Missing	Missing	Missing	0.00266606	0.00270431	0.00370796	0.0021385	0.00341854	0.00164245	0.0029443	0.00356739	0.225161	0.698019	0.033466	0.00248827	0.0135648	0.00217525	0.00233613	NA	NA	NA	NA	NA	NA	NA	NA	NA	NA
AMFR	Secretory	Secretory	Secretory	Secretory	0.990306	0.00168638	0.00153606	0.00647191	0.977393	0.00862793	0.00313255	0.0108467	0.991863	0.00250736	0.00268706	0.00294303	0.989074	0.00397543	0.00412532	0.0028254	Unclassified	Unclassified	Unclassified	Unclassified	0.349105	0.403671	0.22178	0.0157491	0.000441993	0.000563292	0.000316348	0.000364747	0.000281029	0.000259786	0.000306272	0.000342341	0.000346634	0.00265898	0.00381292	0.331178	0.221385	0.36982	0.0550107	0.00448747	0.00128269	0.00231364	0.000544128	0.000703226	0.000775228
AMH	Cytosol	Cytosol	Missing	Cytosol	0.0025494	0.00429316	0.991834	0.00132302	0.147518	0.107538	0.679465	0.0654786	NA	NA	NA	NA	0.178555	0.129702	0.672602	0.0191408	C1	Unclassified	Missing	Unclassified	0.000699714	0.000742284	0.000597311	0.000510089	0.00137202	0.000642623	0.000909211	0.00136931	0.78433	0.0741691	0.0943962	0.0102693	0.0286697	0.000696894	0.000626126	0.0402051	0.0243911	0.0631042	0.0198179	0.0454998	0.0210051	0.0214277	0.0196053	0.313969	0.250118
AMIGO2	Secretory	Secretory	Secretory	Secretory	0.955294	0.0047891	0.00337836	0.0365389	0.974396	0.00871629	0.0106657	0.00622243	0.990202	0.00291929	0.00263659	0.0042419	0.991305	0.00336062	0.00302813	0.00230605	Unclassified	Unclassified	Unclassified	Unclassified	0.0119863	0.151623	0.116293	0.675392	0.000770604	0.00168957	0.00172458	0.000604344	0.00059772	0.000852565	0.000619966	0.000635813	0.0006723	0.0176834	0.0188556	0.249677	0.0310296	0.0788123	0.614877	0.00215294	0.0023159	0.00214642	0.00210103	0.00251447	0.00200371
AMIGO3	Missing	Missing	Secretory	Missing	NA	NA	NA	NA	NA	NA	NA	NA	0.782144	0.00479114	0.00483748	0.208227	NA	NA	NA	NA	Missing	Missing	Unclassified	Missing	NA	NA	NA	NA	NA	NA	NA	NA	NA	NA	NA	NA	NA	NA	NA	NA	NA	NA	NA	NA	NA	NA	NA	NA	NA
AMMECR1	Cytosol	Cytosol	Cytosol	Cytosol	0.00386507	0.00851483	0.9858	0.00181967	0.0119059	0.0523059	0.929226	0.00656172	0.0049734	0.00544982	0.987402	0.0021743	0.00335447	0.00684007	0.988187	0.00161848	Unclassified	Unclassified	Unclassified	C5	0.00110321	0.00114729	0.000853801	0.000760759	0.00143867	0.00082079	0.00116128	0.00509408	0.281494	0.585437	0.0584105	0.00369658	0.0567626	0.000932739	0.00088693	0.00307823	0.00284249	0.00292567	0.00305955	0.0048542	0.00500173	0.00426153	0.0381884	0.0751672	0.461562
AMMECR1L	Cytosol	Nuclear	Nuclear	Nuclear	0.0437874	0.26664	0.672553	0.0170203	0.00951898	0.932498	0.0514635	0.00651968	0.0101718	0.959898	0.0250721	0.00485849	0.00621656	0.929981	0.0610437	0.00275884	Unclassified	N4	N4	N4	0.0103183	0.013976	0.0109367	0.00855639	0.0249553	0.0174321	0.0174751	0.206777	0.0307841	0.578314	0.0196458	0.00628223	0.0375261	0.0103277	0.0066926	0.00244499	0.00217128	0.0025113	0.00239142	0.00733524	0.00440045	0.00317495	0.917587	0.00610647	0.00876878
AMN	Secretory	Missing	Missing	Missing	0.982516	0.00387352	0.00674625	0.00686468	NA	NA	NA	NA	NA	NA	NA	NA	NA	NA	NA	NA	Unclassified	Missing	Missing	Missing	0.754674	0.0704593	0.145013	0.0123688	0.00117	0.000787057	0.000891743	0.00102472	0.00166956	0.00242246	0.00105343	0.000728554	0.000872234	0.00140005	0.00546463	NA	NA	NA	NA	NA	NA	NA	NA	NA	NA
AMN1	Cytosol	Cytosol	Cytosol	Cytosol	0.00228502	0.0031603	0.993231	0.00132384	0.00509005	0.0074447	0.984739	0.00272599	0.00524501	0.00556433	0.986785	0.00240592	0.0030967	0.0057545	0.989854	0.00129522	C1	Unclassified	Unclassified	Unclassified	0.000641614	0.000651098	0.000540612	0.000451699	0.00103221	0.000557655	0.000772778	0.000797654	0.666965	0.0403869	0.228985	0.0180687	0.0388253	0.000665226	0.000658615	0.00129988	0.00117831	0.00128457	0.0013273	0.00157093	0.00127206	0.00137752	0.00322419	0.34233	0.455883
AMOT	Nuclear	Unclassified	Missing	Missing	0.128722	0.516549	0.305121	0.049608	0.154597	0.228884	0.283756	0.332763	NA	NA	NA	NA	NA	NA	NA	NA	Unclassified	Unclassified	Missing	Missing	0.033641	0.0359484	0.030462	0.0286702	0.234605	0.0302149	0.181829	0.0698999	0.163305	0.041537	0.0407484	0.0208138	0.0387169	0.0262836	0.0233244	0.0246894	0.0496516	0.0307161	0.0495395	0.0369615	0.0674006	0.0970136	0.027508	0.0957153	0.104984
AMOTL1	Nuclear	Nuclear	Mitochondria	Mitochondria	0.119641	0.55239	0.0747577	0.253211	0.0241073	0.853796	0.0376214	0.0844757	0.0405345	0.0529922	0.00712335	0.89935	0.0673134	0.116695	0.0129391	0.803053	Unclassified	N4	M1	M1	0.0124674	0.031784	0.039969	0.035421	0.0244047	0.200367	0.263871	0.0637472	0.0124127	0.0287255	0.0111955	0.00753546	0.0148885	0.228855	0.0243562	0.00413532	0.00420579	0.0110644	0.00470182	0.00651421	0.0113372	0.00436257	0.831582	0.00560436	0.00718538
AMOTL2	Cytosol	Cytosol	Cytosol	Cytosol	0.00545862	0.0139744	0.977477	0.0030903	0.00455648	0.00786013	0.985149	0.00243404	0.0101808	0.017923	0.967339	0.00455749	0.00382688	0.00692627	0.987359	0.0018878	Unclassified	Unclassified	Unclassified	Unclassified	0.00129056	0.00171574	0.00115879	0.00129353	0.00208011	0.00153151	0.00202743	0.00833533	0.0672863	0.754315	0.0668366	0.00395092	0.0850883	0.00180094	0.00128936	0.00114266	0.00108811	0.00104072	0.00128498	0.00139691	0.00125052	0.00137096	0.00384174	0.0938271	0.114977
AMPD1	Unclassified	Missing	Missing	Missing	0.141425	0.308604	0.482829	0.0671421	NA	NA	NA	NA	NA	NA	NA	NA	NA	NA	NA	NA	Unclassified	Missing	Missing	Missing	0.0425245	0.0490749	0.0296988	0.0201272	0.0833419	0.0317641	0.102486	0.0910121	0.138247	0.090699	0.0500013	0.0645384	0.139343	0.0361752	0.0309668	NA	NA	NA	NA	NA	NA	NA	NA	NA	NA
AMPD2	Cytosol	Cytosol	Cytosol	Cytosol	0.00259317	0.00412899	0.991936	0.00134181	0.00378328	0.00649332	0.987671	0.0020522	0.00328997	0.00347256	0.991732	0.00150574	0.00391589	0.00648336	0.987718	0.00188259	Unclassified	Unclassified	Unclassified	Unclassified	0.000716108	0.00070939	0.000647564	0.000520108	0.000784739	0.000580169	0.000815395	0.00194869	0.022206	0.0172454	0.175641	0.128052	0.648792	0.000725854	0.000615954	0.000901774	0.00088805	0.000882781	0.00111067	0.00112941	0.00101214	0.00105975	0.00329201	0.0226731	0.0100046
AMPD3	Cytosol	Cytosol	Cytosol	Cytosol	0.00310863	0.00505672	0.990215	0.0016198	0.00430758	0.0064259	0.986968	0.00229813	0.00384776	0.00415546	0.990249	0.0017473	0.00338354	0.0057269	0.989233	0.00165642	Unclassified	Unclassified	Unclassified	Unclassified	0.000873596	0.000857507	0.00078704	0.000590485	0.000991756	0.000689202	0.00100898	0.00236678	0.0168939	0.00887038	0.070126	0.259751	0.634573	0.000879802	0.000740003	0.00104529	0.00100812	0.00101234	0.00124182	0.00134914	0.00117825	0.0012642	0.00263431	0.135172	0.0546975
AMZ2	Cytosol	Cytosol	Cytosol	Cytosol	0.00508038	0.0116159	0.981004	0.0022996	0.0106285	0.0197808	0.963225	0.00636579	0.00356205	0.00418789	0.990569	0.00168095	0.00324041	0.00887444	0.986223	0.00166236	Unclassified	Unclassified	Unclassified	Unclassified	0.00143532	0.00153673	0.00110957	0.000998753	0.00181207	0.00100863	0.00142669	0.00736846	0.160762	0.730779	0.0392234	0.0030045	0.0472357	0.00113725	0.00116234	0.00275744	0.00237729	0.00296807	0.00252565	0.00399464	0.00338869	0.00329462	0.00910281	0.160978	0.639519
ANAPC1	Nuclear	Unclassified	Cytosol	Cytosol	0.0442666	0.775036	0.171125	0.00957245	0.124775	0.582505	0.271459	0.0212606	0.0324133	0.0563902	0.903793	0.00740315	0.04416	0.143816	0.798065	0.0139597	N1	Unclassified	C1	C1	0.0176685	0.0112089	0.0102734	0.00511579	0.727298	0.00807021	0.0189439	0.0207242	0.138058	0.0121468	0.00870684	0.00440071	0.00781231	0.00525304	0.00431941	0.0606781	0.0158815	0.0335912	0.0146245	0.506808	0.0205608	0.0297079	0.025429	0.13592	0.0658936
ANAPC10	Unclassified	Cytosol	Unclassified	Cytosol	0.0691236	0.321477	0.589245	0.0201539	0.032559	0.109054	0.845438	0.0129488	0.0477895	0.331185	0.607936	0.0130898	0.0556363	0.186162	0.744838	0.0133634	Unclassified	Unclassified	Unclassified	Unclassified	0.0261068	0.0188012	0.013712	0.0105037	0.153547	0.016433	0.02915	0.122348	0.465554	0.0659	0.0229438	0.00964234	0.0252053	0.0109227	0.00923119	0.0105682	0.00651887	0.0084939	0.00697798	0.0410628	0.0107742	0.0108915	0.0463255	0.28476	0.394431
ANAPC11	Missing	Cytosol	Cytosol	Cytosol	NA	NA	NA	NA	0.00825477	0.0109527	0.977154	0.00363821	0.0563629	0.0906765	0.831612	0.0213491	0.0141496	0.0305976	0.949121	0.00613184	Missing	Unclassified	Unclassified	Unclassified	NA	NA	NA	NA	NA	NA	NA	NA	NA	NA	NA	NA	NA	NA	NA	0.00239087	0.00180247	0.00211876	0.00194267	0.00411001	0.00181849	0.00234073	0.00268352	0.610106	0.277912
ANAPC13	Nuclear	Unclassified	Nuclear	Nuclear	0.111756	0.753016	0.0852782	0.0499502	0.477966	0.504241	0.00968338	0.00810954	0.00933847	0.980056	0.00865152	0.00195377	0.00905978	0.981654	0.0071449	0.00214161	Unclassified	Unclassified	N1	N1	0.0338868	0.0357905	0.0290769	0.0130015	0.536925	0.0287824	0.129277	0.0580316	0.0225156	0.0173344	0.0131859	0.0122784	0.0199638	0.0272032	0.022747	0.331799	0.0347137	0.0980141	0.013439	0.479126	0.0036373	0.0200337	0.00144382	0.00277787	0.00254054
ANAPC15	Missing	Secretory	Cytosol	Unclassified	NA	NA	NA	NA	0.977925	0.0139212	0.00297549	0.00517813	0.0127076	0.0218488	0.961537	0.00390611	0.577339	0.337262	0.0208158	0.0645829	Missing	Unclassified	C1	Unclassified	NA	NA	NA	NA	NA	NA	NA	NA	NA	NA	NA	NA	NA	NA	NA	0.208706	0.545305	0.167833	0.056081	0.0091651	0.000986632	0.00318017	0.000589291	0.000604966	0.000592604
ANAPC16	Nuclear	Nuclear	Nuclear	Nuclear	0.0329836	0.878018	0.0810026	0.00799557	0.0214066	0.948198	0.0223558	0.0080401	0.015402	0.950918	0.030624	0.00305642	0.0177776	0.9457	0.0319754	0.00454659	N1	N1	N1	N1	0.0130835	0.00903507	0.00715289	0.00371214	0.82745	0.00820962	0.0227632	0.0195953	0.0604146	0.00676013	0.0049767	0.00325377	0.00559739	0.00446586	0.0035297	0.00705497	0.00366065	0.00529805	0.00539292	0.900475	0.0212065	0.0142111	0.0123052	0.00514722	0.00397375
ANAPC2	Nuclear	Cytosol	Cytosol	Cytosol	0.0453421	0.846195	0.101607	0.00685592	0.0809438	0.173067	0.72959	0.0163994	0.0269316	0.0510141	0.915465	0.00658962	0.0503385	0.182052	0.753759	0.0138505	N1	Unclassified	C1	Unclassified	0.0219189	0.00911774	0.00983902	0.00446646	0.816039	0.00593455	0.0129093	0.0113124	0.0831673	0.00674465	0.00467626	0.00268847	0.00433016	0.0036491	0.00320682	0.0355446	0.0123685	0.0218572	0.0111735	0.128205	0.0121666	0.0167264	0.0159686	0.462681	0.169288
ANAPC4	Nuclear	Cytosol	Cytosol	Cytosol	0.0539109	0.763314	0.172171	0.0106048	0.0347156	0.0833724	0.872242	0.00966967	0.0330305	0.0556357	0.903496	0.00783816	0.0386963	0.116816	0.831935	0.0125524	N1	Unclassified	C1	C1	0.0220579	0.0130156	0.010946	0.00789147	0.680197	0.0140111	0.0298611	0.0392441	0.13279	0.0165454	0.00882769	0.00459826	0.00940956	0.00588291	0.00472188	0.0132152	0.00611634	0.009377	0.00600712	0.0540079	0.00749599	0.00929859	0.0125699	0.558342	0.209485
ANAPC5	Unclassified	Cytosol	Cytosol	Cytosol	0.0619775	0.523281	0.404003	0.0107384	0.104855	0.201062	0.674034	0.0200485	0.0416039	0.0722152	0.87715	0.00903124	0.0526715	0.198515	0.735798	0.013015	Unclassified	Unclassified	C1	Unclassified	0.0240944	0.013336	0.015894	0.00865306	0.471639	0.00912429	0.0214533	0.0210641	0.334152	0.0350444	0.0172819	0.00583611	0.0116887	0.00576367	0.00497468	0.0460267	0.014495	0.0314989	0.0128347	0.1457	0.0152488	0.0205248	0.0195891	0.365365	0.198139
ANAPC7	Nuclear	Unclassified	Nuclear	Nuclear	0.0539122	0.861154	0.0766188	0.00831491	0.186163	0.397039	0.375544	0.0412542	0.0589988	0.719977	0.211794	0.00923079	0.0455541	0.807657	0.13478	0.0120096	N1	Unclassified	N1	N1	0.0245781	0.0132856	0.0106682	0.00538028	0.78012	0.0111765	0.022551	0.0473067	0.0483877	0.0120165	0.00676903	0.00313134	0.0063143	0.00468084	0.00363407	0.0785618	0.0216013	0.0670763	0.0189238	0.294208	0.0294283	0.0366669	0.0367351	0.13604	0.140585
ANG	Nuclear	Missing	Nuclear	Missing	0.0569825	0.836687	0.0923481	0.0139826	NA	NA	NA	NA	0.0171266	0.935449	0.0424787	0.00494599	NA	NA	NA	NA	N4	Missing	N4	Missing	0.0216314	0.0144838	0.0129506	0.00791667	0.0735055	0.0243697	0.0161203	0.722691	0.0143081	0.0551748	0.00786591	0.00345964	0.0115396	0.00873242	0.00525017	NA	NA	NA	NA	NA	NA	NA	NA	NA	NA
ANGEL1	Secretory	Secretory	Secretory	Secretory	0.992628	0.00103042	0.00148032	0.00486151	0.985323	0.00482326	0.00430688	0.00554701	0.996888	0.00116462	0.0014005	0.000547066	0.993867	0.00350235	0.00222338	0.000407529	Unclassified	Unclassified	S1	S1	0.626231	0.164631	0.193526	0.0082403	0.000249347	0.000295429	0.000218448	0.000267197	0.000247119	0.00028896	0.000285928	0.000326641	0.000331675	0.000963692	0.00389782	0.518319	0.0926187	0.219174	0.155211	0.00178056	0.00105629	0.00104868	0.000937723	0.000930573	0.00097585
ANGEL2	Nuclear	Nuclear	Nuclear	Nuclear	0.0306915	0.894499	0.0648985	0.00991121	0.00546021	0.974855	0.0163588	0.00332629	0.00883022	0.937159	0.0511631	0.00284743	0.0392551	0.869689	0.079938	0.0111179	N4	N4	N4	N4	0.0119785	0.00774598	0.00683873	0.00412829	0.0491277	0.0109014	0.00962463	0.824845	0.0108443	0.0389952	0.00414528	0.0027836	0.00813009	0.00571091	0.0042003	0.00138372	0.00128728	0.00124161	0.0015476	0.00494491	0.00354127	0.00197434	0.964394	0.00255442	0.00238943
ANGPT1	Cytosol	Missing	Missing	Missing	0.0947821	0.157536	0.698538	0.0491438	NA	NA	NA	NA	NA	NA	NA	NA	NA	NA	NA	NA	Unclassified	Missing	Missing	Missing	0.0266957	0.0302278	0.0232558	0.0146029	0.042468	0.0181253	0.0465767	0.0503661	0.17488	0.0845068	0.2919	0.043689	0.103563	0.0232515	0.0258923	NA	NA	NA	NA	NA	NA	NA	NA	NA	NA
ANGPTL1	Cytosol	Missing	Missing	Missing	0.0298888	0.0465901	0.909249	0.0142722	NA	NA	NA	NA	NA	NA	NA	NA	NA	NA	NA	NA	Unclassified	Missing	Missing	Missing	0.00910199	0.00900522	0.00728711	0.00449446	0.0143026	0.00608908	0.0120674	0.0141311	0.129093	0.0163697	0.0319849	0.620688	0.111114	0.00765922	0.00661297	NA	NA	NA	NA	NA	NA	NA	NA	NA	NA
ANGPTL2	Nuclear	Missing	Missing	Cytosol	0.112587	0.699665	0.137653	0.0500948	NA	NA	NA	NA	NA	NA	NA	NA	0.152116	0.158768	0.665875	0.023241	Unclassified	Missing	Missing	Unclassified	0.0320979	0.0352682	0.0214928	0.0237285	0.340583	0.0272927	0.253818	0.0779715	0.052741	0.023535	0.0182955	0.015515	0.0275669	0.0264657	0.0236291	NA	NA	NA	NA	NA	NA	NA	NA	NA	NA
ANGPTL3	Secretory	Cytosol	Unclassified	Secretory	0.737939	0.168103	0.0615735	0.0323839	0.118577	0.0679306	0.717343	0.0961494	0.0100933	0.652871	0.333115	0.0039203	0.792874	0.0725369	0.0115038	0.123085	Unclassified	Unclassified	Unclassified	Unclassified	0.359211	0.085168	0.188292	0.105268	0.087056	0.0241737	0.0185725	0.038301	0.0179349	0.0239737	0.00857043	0.00404503	0.00704946	0.0188551	0.0135288	0.0282845	0.0289782	0.0240901	0.0372244	0.0204987	0.0128441	0.0164986	0.0180893	0.409771	0.186475
ANGPTL4	Missing	Secretory	Secretory	Secretory	NA	NA	NA	NA	0.938212	0.0266569	0.00716155	0.0279697	0.989383	0.00742329	0.00203489	0.00115923	0.994452	0.00212348	0.00255302	0.000871201	Missing	Unclassified	S1	S1	NA	NA	NA	NA	NA	NA	NA	NA	NA	NA	NA	NA	NA	NA	NA	0.307453	0.157304	0.385164	0.0882915	0.0172935	0.00253951	0.00555463	0.0012692	0.00200599	0.00165905
ANGPTL6	Missing	Missing	Unclassified	Missing	NA	NA	NA	NA	NA	NA	NA	NA	0.0484667	0.222271	0.710109	0.0191528	NA	NA	NA	NA	Missing	Missing	Unclassified	Missing	NA	NA	NA	NA	NA	NA	NA	NA	NA	NA	NA	NA	NA	NA	NA	NA	NA	NA	NA	NA	NA	NA	NA	NA	NA
ANK1	Cytosol	Missing	Cytosol	Unclassified	0.00513805	0.0246861	0.967554	0.00262229	NA	NA	NA	NA	0.00649068	0.0139373	0.97658	0.00299234	0.278798	0.291912	0.368007	0.0612829	Unclassified	Missing	Unclassified	Unclassified	0.0013174	0.00154797	0.00112073	0.00115196	0.00169517	0.00131018	0.00164436	0.0200364	0.0587851	0.406586	0.11548	0.0128586	0.373843	0.00142219	0.0012001	NA	NA	NA	NA	NA	NA	NA	NA	NA	NA
ANK2	Nuclear	Missing	Unclassified	Cytosol	0.0211299	0.794696	0.171474	0.0126998	NA	NA	NA	NA	0.00716532	0.52502	0.464895	0.00291973	0.00886888	0.147218	0.839712	0.00420151	N4	Missing	Unclassified	Unclassified	0.00410078	0.00704937	0.00517314	0.00480665	0.0107852	0.0160693	0.00916948	0.758672	0.00812352	0.12213	0.00734264	0.00353515	0.0303423	0.00806624	0.0046336	NA	NA	NA	NA	NA	NA	NA	NA	NA	NA
ANK3	Nuclear	Cytosol	Nuclear	Cytosol	0.0899122	0.707644	0.0760951	0.126349	0.00645537	0.0178206	0.972181	0.00354335	0.0145367	0.848498	0.129978	0.00698735	0.0144373	0.290956	0.686908	0.00769866	Unclassified	Unclassified	N4	Unclassified	0.0102034	0.0291014	0.0316071	0.0190003	0.0251713	0.199976	0.0604387	0.422058	0.0114992	0.0268602	0.00996644	0.0069098	0.0208594	0.101155	0.0251942	0.00162957	0.00153291	0.00157036	0.00172254	0.00203017	0.00195769	0.00193699	0.0118957	0.0568758	0.351153
ANKDD1A	Missing	Cytosol	Missing	Missing	NA	NA	NA	NA	0.0074214	0.0108164	0.977845	0.00391749	NA	NA	NA	NA	NA	NA	NA	NA	Missing	Unclassified	Missing	Missing	NA	NA	NA	NA	NA	NA	NA	NA	NA	NA	NA	NA	NA	NA	NA	0.00190346	0.00174019	0.00171958	0.00205816	0.00259465	0.00194308	0.00217568	0.00410301	0.263079	0.113628
ANKEF1	Cytosol	Missing	Secretory	Missing	0.0686276	0.03631	0.883553	0.0115098	NA	NA	NA	NA	0.959099	0.0121211	0.00764193	0.0211377	NA	NA	NA	NA	Unclassified	Missing	Unclassified	Missing	0.0124471	0.0106763	0.0323198	0.0131844	0.0140605	0.00485423	0.0104115	0.00698378	0.294396	0.537267	0.0337863	0.00437136	0.0137316	0.00534136	0.0061684	NA	NA	NA	NA	NA	NA	NA	NA	NA	NA
ANKFY1	Cytosol	Cytosol	Cytosol	Cytosol	0.00714549	0.0725815	0.91681	0.00346266	0.00395925	0.00714372	0.986812	0.00208487	0.0125208	0.24564	0.736389	0.00545012	0.00474395	0.0159738	0.976953	0.00232927	Unclassified	Unclassified	Unclassified	Unclassified	0.00207321	0.00209808	0.00160313	0.00137106	0.0025809	0.00180303	0.00234625	0.0658513	0.0396763	0.056063	0.0514863	0.0325719	0.737013	0.00179773	0.00166492	0.000990217	0.000928323	0.0009337	0.00110701	0.00117685	0.0010509	0.00114597	0.00377	0.0583273	0.130297
ANKH	Secretory	Nuclear	Secretory	Secretory	0.939806	0.029276	0.0132652	0.0176528	0.0602406	0.687599	0.202438	0.0497223	0.988531	0.00692744	0.00294712	0.00159406	0.95247	0.0411686	0.00441809	0.0019429	Unclassified	Unclassified	S1	S1	0.201551	0.179783	0.258625	0.299847	0.011518	0.00571444	0.00891868	0.00312491	0.00300706	0.00370675	0.00215961	0.00202947	0.00236233	0.00783677	0.00981605	0.0140331	0.00855528	0.0289739	0.00867831	0.181313	0.109486	0.0256615	0.371139	0.0262029	0.0905595
ANKHD1	Cytosol	Cytosol	Cytosol	Cytosol	0.00296111	0.00537376	0.990163	0.00150219	0.00530875	0.0114122	0.98051	0.0027692	0.00378398	0.0186151	0.975877	0.00172367	0.00347833	0.00617618	0.98854	0.00180547	Unclassified	Unclassified	Unclassified	Unclassified	0.000825142	0.000831211	0.000712693	0.000592065	0.000914554	0.000628836	0.000939537	0.00289084	0.0447234	0.0332663	0.237077	0.097979	0.577118	0.000803571	0.000698615	0.00133212	0.00127458	0.00122639	0.00147566	0.00160001	0.00148928	0.00161481	0.00670808	0.0623667	0.240424
ANKHD1-EIF4EBP3	Nuclear	Missing	Cytosol	Missing	0.0121375	0.768919	0.212707	0.00623657	NA	NA	NA	NA	0.0165048	0.0243384	0.952277	0.00688018	NA	NA	NA	NA	N4	Missing	Unclassified	Missing	0.00265145	0.00379797	0.00274844	0.00293963	0.00548058	0.006474	0.00403751	0.752927	0.00697231	0.147169	0.00622215	0.00358698	0.0487564	0.00369734	0.00253923	NA	NA	NA	NA	NA	NA	NA	NA	NA	NA
ANKIB1	Secretory	Cytosol	Secretory	Cytosol	0.591451	0.0325301	0.085973	0.290046	0.105769	0.0340841	0.820223	0.0399239	0.882673	0.0494375	0.048184	0.0197057	0.102192	0.0434631	0.841548	0.0127971	Unclassified	Unclassified	Unclassified	Unclassified	0.10561	0.0902916	0.272412	0.123137	0.00802105	0.00683273	0.00762917	0.0100472	0.00905857	0.0598621	0.00888246	0.0032375	0.00493241	0.0323504	0.257696	0.0347529	0.0180142	0.0334707	0.0195314	0.0142406	0.00546259	0.00605091	0.00833006	0.489205	0.23207
ANKLE1	Missing	Missing	Cytosol	Missing	NA	NA	NA	NA	NA	NA	NA	NA	0.0331925	0.0328369	0.926477	0.00749339	NA	NA	NA	NA	Missing	Missing	C1	Missing	NA	NA	NA	NA	NA	NA	NA	NA	NA	NA	NA	NA	NA	NA	NA	NA	NA	NA	NA	NA	NA	NA	NA	NA	NA
ANKLE2	Secretory	Secretory	Secretory	Secretory	0.992702	0.00152483	0.00162262	0.00415104	0.95878	0.00514086	0.0036101	0.0324693	0.989055	0.00284332	0.00313929	0.00496208	0.977654	0.00626455	0.00698461	0.00909675	Unclassified	Unclassified	Unclassified	Unclassified	0.623419	0.168202	0.189394	0.0116869	0.000395906	0.000445692	0.000311206	0.000372029	0.000291789	0.000307025	0.000307271	0.000355375	0.000361161	0.00105959	0.00309146	0.193812	0.433783	0.24857	0.0826156	0.00178791	0.000994136	0.00176914	0.000589663	0.000862309	0.000830385
ANKMY2	Cytosol	Cytosol	Cytosol	Cytosol	0.00307502	0.00432195	0.990861	0.00174241	0.00695353	0.0101967	0.979212	0.00363796	0.00522566	0.00534964	0.987106	0.00231853	0.00232991	0.00313201	0.993373	0.0011655	Unclassified	Unclassified	Unclassified	Unclassified	0.000834903	0.000892372	0.000732967	0.000614779	0.00137276	0.000778713	0.0010982	0.00107228	0.554752	0.030944	0.362569	0.0201487	0.0224478	0.000900179	0.000842231	0.00169203	0.00167636	0.00158685	0.00199829	0.00248959	0.00192819	0.00214969	0.00362925	0.279432	0.0191
ANKRA2	Cytosol	Cytosol	Cytosol	Nuclear	0.00488587	0.0144491	0.978075	0.00259038	0.0529505	0.0454563	0.877373	0.0242201	0.135288	0.0892736	0.740358	0.0350802	0.0182495	0.894147	0.0771396	0.0104638	Unclassified	Unclassified	Unclassified	N4	0.00128866	0.00144789	0.0011178	0.00103152	0.00172295	0.00120667	0.00164569	0.0098738	0.0903153	0.274739	0.187484	0.0186909	0.406846	0.0013761	0.00121428	0.0153232	0.00876176	0.0205858	0.00827971	0.0140636	0.00688311	0.00655126	0.0179584	0.333669	0.413341
ANKRD1	Nuclear	Nuclear	Missing	Unclassified	0.146896	0.530486	0.254958	0.0676601	0.0144587	0.93719	0.0386587	0.00969259	NA	NA	NA	NA	0.122943	0.295788	0.52086	0.0604085	Unclassified	N4	Missing	Unclassified	0.0502461	0.0482285	0.030843	0.0175786	0.0852547	0.0288861	0.0793194	0.337026	0.0643374	0.0386963	0.0239746	0.027118	0.100832	0.03766	0.0300001	0.00372978	0.00365703	0.00299056	0.00408134	0.00658927	0.00758568	0.00491274	0.918102	0.00675702	0.00410199
ANKRD10	Nuclear	Unclassified	Cytosol	Nuclear	0.00963989	0.963557	0.0195799	0.00722364	0.0221558	0.591061	0.366983	0.0197996	0.00806452	0.191368	0.796764	0.00380378	0.0163129	0.684875	0.290671	0.00814148	N4	Unclassified	Unclassified	N4	0.00217409	0.00340635	0.00252838	0.00153106	0.00674467	0.00713742	0.00491852	0.944756	0.00265435	0.0073595	0.00191261	0.00152846	0.00612501	0.00486739	0.00235625	0.00528372	0.00508578	0.00658665	0.00519968	0.0110492	0.0179288	0.00790638	0.554177	0.0287949	0.0952468
ANKRD11	Nuclear	Nuclear	Nuclear	Nuclear	0.00415207	0.985111	0.0074999	0.00323678	0.0112426	0.956326	0.0251742	0.00725757	0.0181598	0.946428	0.0251148	0.010297	0.00852031	0.972585	0.0139761	0.00491846	N4	N4	N2	N2	0.00102058	0.00122288	0.0011272	0.000781413	0.0272657	0.0782694	0.00586418	0.873712	0.00111997	0.00152948	0.0013485	0.00128172	0.00222022	0.00211237	0.00112441	0.00268445	0.00251524	0.00271162	0.00333133	0.0155989	0.175394	0.00607373	0.759259	0.00458929	0.00472624
ANKRD12	Nuclear	Nuclear	Nuclear	Nuclear	0.00271746	0.990712	0.0047362	0.00183482	0.0166028	0.75762	0.214848	0.0109289	0.0107328	0.96473	0.0200423	0.00449507	0.00857776	0.962446	0.0241956	0.00478074	N4	N4	N4	N4	0.000633484	0.000865521	0.000726135	0.000492321	0.00348797	0.00418042	0.00125878	0.981784	0.000569522	0.00174502	0.000593519	0.000625258	0.00120289	0.0011645	0.000670311	0.0043245	0.00391605	0.00415427	0.00420802	0.0115603	0.0132544	0.00637582	0.726429	0.0228484	0.0591782
ANKRD13A	Cytosol	Cytosol	Cytosol	Cytosol	0.00571808	0.00656184	0.984638	0.00308161	0.00409855	0.00616649	0.987462	0.00227268	0.00574398	0.00630286	0.985456	0.00249702	0.00364904	0.00530989	0.989284	0.00175666	C1	Unclassified	Unclassified	C1	0.00154223	0.00150579	0.00168623	0.000983833	0.00199306	0.00104559	0.0017123	0.00181089	0.667806	0.182573	0.121507	0.00435205	0.00840047	0.00135151	0.00173009	0.000995829	0.000971965	0.00095582	0.00117493	0.00152031	0.00114603	0.00127981	0.00222033	0.672963	0.072602
ANKRD13B	Missing	Cytosol	Cytosol	Missing	NA	NA	NA	NA	0.056873	0.0399007	0.882759	0.0204678	0.0129967	0.0162772	0.965277	0.00544924	NA	NA	NA	NA	Missing	Unclassified	Unclassified	Missing	NA	NA	NA	NA	NA	NA	NA	NA	NA	NA	NA	NA	NA	NA	NA	0.0193775	0.0107448	0.0132844	0.0134662	0.0174404	0.00618552	0.0076244	0.00865035	0.660374	0.133563
ANKRD13C	Unclassified	Cytosol	Cytosol	Cytosol	0.400859	0.0419569	0.468695	0.088489	0.241352	0.0482302	0.642588	0.0678291	0.0240322	0.0150008	0.952395	0.0085722	0.176943	0.0564987	0.747831	0.0187277	Unclassified	Unclassified	Unclassified	Unclassified	0.172117	0.0530932	0.135397	0.0402511	0.013139	0.00593504	0.0084911	0.0143918	0.0379937	0.39224	0.0260438	0.0041725	0.0082457	0.0148002	0.0736888	0.0910122	0.0364958	0.0524017	0.0614428	0.0187645	0.00812124	0.0102616	0.0110828	0.408046	0.155052
ANKRD13D	Cytosol	Cytosol	Cytosol	Cytosol	0.0042148	0.0055941	0.987746	0.00244472	0.005581	0.00816273	0.983251	0.00300502	0.0047304	0.00495685	0.988262	0.00205047	0.00284521	0.00399077	0.991764	0.00140052	Unclassified	Unclassified	Unclassified	C1	0.00116127	0.00121857	0.0010214	0.000813549	0.0016523	0.000925158	0.00138442	0.00163222	0.568507	0.244493	0.144247	0.00544728	0.0250519	0.00116412	0.0012806	0.00137835	0.0013482	0.00126813	0.00158632	0.00197116	0.00152697	0.00172153	0.00294307	0.553246	0.0681105
ANKRD16	Cytosol	Cytosol	Cytosol	Cytosol	0.00586221	0.0074352	0.983687	0.00301549	0.00438109	0.00766315	0.985625	0.00233093	0.00512286	0.00537421	0.98722	0.00228274	0.00409251	0.0057716	0.988193	0.00194299	Unclassified	Unclassified	Unclassified	Unclassified	0.00160306	0.00164759	0.00145094	0.00116062	0.00201714	0.00135214	0.00191389	0.00215204	0.154111	0.0357065	0.477662	0.134882	0.181326	0.00158158	0.0014339	0.00107316	0.00102417	0.00100838	0.00127539	0.00133665	0.00115911	0.00124055	0.00392684	0.0257925	0.0167305
ANKRD17	Cytosol	Cytosol	Cytosol	Cytosol	0.00542812	0.0162954	0.976145	0.00213108	0.00488134	0.00922786	0.983346	0.00254432	0.0198229	0.107969	0.864463	0.00774499	0.00781522	0.0228617	0.965551	0.00377246	Unclassified	Unclassified	Unclassified	Unclassified	0.00144666	0.00156312	0.00128884	0.00112951	0.00199235	0.0010927	0.0015286	0.0116817	0.212794	0.598634	0.0617868	0.00685189	0.0960781	0.00113451	0.000996574	0.00127159	0.00108223	0.00123524	0.00129228	0.00193465	0.00147942	0.0016072	0.00420659	0.200863	0.620958
ANKRD18A	Missing	Mitochondria	Missing	Missing	NA	NA	NA	NA	0.145515	0.0338602	0.0332951	0.78733	NA	NA	NA	NA	NA	NA	NA	NA	Missing	M2	Missing	Missing	NA	NA	NA	NA	NA	NA	NA	NA	NA	NA	NA	NA	NA	NA	NA	0.0156206	0.0484655	0.0278436	0.0535853	0.00993491	0.00765378	0.00794285	0.00832865	0.00782491	0.00528501
ANKRD2	Missing	Cytosol	Cytosol	Cytosol	NA	NA	NA	NA	0.00353224	0.00557645	0.988989	0.00190224	0.00602122	0.00617746	0.985249	0.00255265	0.0058806	0.00873111	0.982735	0.00265365	Missing	Unclassified	Unclassified	Unclassified	NA	NA	NA	NA	NA	NA	NA	NA	NA	NA	NA	NA	NA	NA	NA	0.000872056	0.00082352	0.000818788	0.00101787	0.00106657	0.000949007	0.00101313	0.00254775	0.0732975	0.0202006
ANKRD20A4	Nuclear	Missing	Missing	Missing	0.0103862	0.952925	0.0264158	0.0102735	NA	NA	NA	NA	NA	NA	NA	NA	NA	NA	NA	NA	N4	Missing	Missing	Missing	0.00180961	0.00315524	0.00349234	0.00192896	0.00494817	0.00834634	0.00386877	0.935761	0.00183778	0.0146007	0.00163679	0.00111864	0.00722185	0.00790095	0.00237257	NA	NA	NA	NA	NA	NA	NA	NA	NA	NA
ANKRD20A8P	Missing	Missing	Missing	Nuclear	NA	NA	NA	NA	NA	NA	NA	NA	NA	NA	NA	NA	0.0187608	0.947817	0.0237364	0.00968539	Missing	Missing	Missing	N3	NA	NA	NA	NA	NA	NA	NA	NA	NA	NA	NA	NA	NA	NA	NA	NA	NA	NA	NA	NA	NA	NA	NA	NA	NA
ANKRD22	Secretory	Secretory	Secretory	Secretory	0.98209	0.00892745	0.00482478	0.00415813	0.957397	0.00425888	0.00304377	0.0353004	0.992049	0.00359724	0.00304755	0.00130644	0.990331	0.00358375	0.00253403	0.00355076	Unclassified	S2	S1	S2	0.596811	0.170553	0.155662	0.0590638	0.00360776	0.00192767	0.00228121	0.00111081	0.0010797	0.00114331	0.000828434	0.000820577	0.000952767	0.00192352	0.00223461	0.0392658	0.803253	0.0767123	0.0381654	0.00105401	0.0011157	0.00145731	0.000631846	0.000654804	0.000585767
ANKRD24	Missing	Cytosol	Nuclear	Cytosol	NA	NA	NA	NA	0.0498362	0.107492	0.820953	0.0217185	0.234339	0.588253	0.0681503	0.109258	0.0583872	0.144012	0.777745	0.0198557	Missing	Unclassified	Unclassified	Unclassified	NA	NA	NA	NA	NA	NA	NA	NA	NA	NA	NA	NA	NA	NA	NA	0.0143247	0.0129052	0.00956511	0.0130412	0.0394659	0.018373	0.0237741	0.0258792	0.418111	0.229659
ANKRD26	Unclassified	Cytosol	Unclassified	Unclassified	0.111439	0.0830952	0.528537	0.276929	0.0997311	0.152165	0.621738	0.126366	0.0811277	0.522936	0.360344	0.035592	0.250276	0.115291	0.247145	0.387288	Unclassified	Unclassified	Unclassified	Unclassified	0.0198307	0.0260044	0.0280873	0.0375167	0.0145755	0.0117038	0.0227767	0.0340393	0.0271294	0.434489	0.0366818	0.00906531	0.0211713	0.166889	0.11004	0.0198784	0.023136	0.0329069	0.0238098	0.0339955	0.0391295	0.0376971	0.0413432	0.186459	0.295825
ANKRD27	Secretory	Secretory	Unclassified	Secretory	0.931624	0.0428687	0.0126747	0.0128326	0.924104	0.0462232	0.016541	0.0131322	0.490234	0.213004	0.26052	0.0362419	0.602011	0.230046	0.145923	0.0220206	Unclassified	Unclassified	Unclassified	Unclassified	0.632466	0.0914736	0.179969	0.027715	0.0224889	0.00552831	0.00385687	0.0109947	0.00328258	0.00345696	0.00235372	0.00156028	0.00202117	0.00717028	0.00566228	0.478565	0.0453821	0.372289	0.0278674	0.0337004	0.00404913	0.00579458	0.00267914	0.0045664	0.00630101
ANKRD28	Cytosol	Cytosol	Cytosol	Cytosol	0.00292693	0.00412422	0.991415	0.00153362	0.00505821	0.00737178	0.984845	0.00272468	0.00241143	0.00255971	0.99391	0.00111889	0.0030174	0.00430745	0.991167	0.00150807	Unclassified	Unclassified	C1	Unclassified	0.00077379	0.000821073	0.000723531	0.000608541	0.00142799	0.000721897	0.00100596	0.000968366	0.586583	0.0291038	0.327641	0.0246244	0.0234632	0.000805163	0.000728461	0.0012152	0.00120569	0.00118531	0.00145201	0.0017977	0.00141235	0.00156623	0.0025955	0.447271	0.0326119
ANKRD30A	Missing	Cytosol	Missing	Cytosol	NA	NA	NA	NA	0.0197068	0.0458475	0.924739	0.00970677	NA	NA	NA	NA	0.0296918	0.128448	0.835948	0.00591246	Missing	Unclassified	Missing	Unclassified	NA	NA	NA	NA	NA	NA	NA	NA	NA	NA	NA	NA	NA	NA	NA	0.00539225	0.00472417	0.00464158	0.00494885	0.00963171	0.00682046	0.00716813	0.0222272	0.159388	0.609795
ANKRD30B	Missing	Missing	Missing	Cytosol	NA	NA	NA	NA	NA	NA	NA	NA	NA	NA	NA	NA	0.0536481	0.129222	0.795757	0.0213727	Missing	Missing	Missing	Unclassified	NA	NA	NA	NA	NA	NA	NA	NA	NA	NA	NA	NA	NA	NA	NA	NA	NA	NA	NA	NA	NA	NA	NA	NA	NA
ANKRD31	Secretory	Missing	Cytosol	Secretory	0.785429	0.176847	0.0151049	0.0226193	NA	NA	NA	NA	0.0575715	0.0866531	0.833781	0.0219943	0.722257	0.147511	0.0121434	0.118088	Unclassified	Missing	Unclassified	Unclassified	0.356658	0.100815	0.115487	0.212469	0.102988	0.0354161	0.0328317	0.00561076	0.00331596	0.00308819	0.00266333	0.00276999	0.00326742	0.0151366	0.00748274	NA	NA	NA	NA	NA	NA	NA	NA	NA	NA
ANKRD33B	Unclassified	Secretory	Missing	Unclassified	0.374316	0.319971	0.104044	0.20167	0.783153	0.109972	0.0667486	0.0401266	NA	NA	NA	NA	0.668482	0.285242	0.00988595	0.0363896	Unclassified	Unclassified	Missing	Unclassified	0.171986	0.100748	0.0478623	0.0537195	0.0713841	0.0324463	0.150776	0.0653644	0.0291695	0.0251566	0.0151493	0.013299	0.0212693	0.0432734	0.158396	0.182539	0.445378	0.0923154	0.0629205	0.0417211	0.0170885	0.0332493	0.0179131	0.0160296	0.0104451
ANKRD35	Missing	Missing	Unclassified	Missing	NA	NA	NA	NA	NA	NA	NA	NA	0.180218	0.173855	0.125859	0.520069	NA	NA	NA	NA	Missing	Missing	M2	Missing	NA	NA	NA	NA	NA	NA	NA	NA	NA	NA	NA	NA	NA	NA	NA	NA	NA	NA	NA	NA	NA	NA	NA	NA	NA
ANKRD36	Missing	Nuclear	Cytosol	Missing	NA	NA	NA	NA	0.0334766	0.931214	0.027001	0.00830824	0.00723707	0.0091039	0.980038	0.00362152	NA	NA	NA	NA	Missing	N1	Unclassified	Missing	NA	NA	NA	NA	NA	NA	NA	NA	NA	NA	NA	NA	NA	NA	NA	0.0138636	0.00642003	0.00721995	0.00597306	0.85807	0.0114415	0.0547634	0.00693966	0.00693784	0.00438459
ANKRD36C	Missing	Missing	Cytosol	Cytosol	NA	NA	NA	NA	NA	NA	NA	NA	0.00559734	0.00887576	0.983045	0.00248144	0.0184105	0.059268	0.915522	0.00679961	Missing	Missing	Unclassified	C2	NA	NA	NA	NA	NA	NA	NA	NA	NA	NA	NA	NA	NA	NA	NA	NA	NA	NA	NA	NA	NA	NA	NA	NA	NA
ANKRD39	Cytosol	Cytosol	Cytosol	Cytosol	0.00386111	0.00485669	0.989222	0.00206009	0.00355892	0.00575549	0.988597	0.0020883	0.005887	0.00628356	0.985237	0.00259281	0.00300439	0.00484965	0.990651	0.00149533	Unclassified	Unclassified	Unclassified	Unclassified	0.00107487	0.00105298	0.000993382	0.00073987	0.00133326	0.000906905	0.00125713	0.00135939	0.0324148	0.00587028	0.198856	0.351168	0.400913	0.00110845	0.000951634	0.000870982	0.000819279	0.00086415	0.00100451	0.00111532	0.00106164	0.00116677	0.00241175	0.212194	0.550546
ANKRD40	Cytosol	Cytosol	Cytosol	Unclassified	0.00438981	0.0102932	0.983523	0.00179423	0.0179761	0.0863066	0.885723	0.0099945	0.0218434	0.340922	0.628252	0.00898228	0.0112902	0.41865	0.564935	0.00512464	Unclassified	Unclassified	Unclassified	Unclassified	0.00117867	0.00118694	0.00119166	0.000832535	0.00285976	0.00098155	0.00126776	0.00518413	0.434471	0.501808	0.0229374	0.00251027	0.0217963	0.000962116	0.000832119	0.00484657	0.00373411	0.00549011	0.00390534	0.00760806	0.00581406	0.00478607	0.0680984	0.0791209	0.526989
ANKRD44	Cytosol	Cytosol	Cytosol	Cytosol	0.00270059	0.00390892	0.991945	0.00144537	0.00698347	0.0102889	0.979084	0.00364312	0.00301927	0.00316905	0.992431	0.00138096	0.00318284	0.0046049	0.990635	0.00157733	C1	Unclassified	C1	C1	0.000727013	0.000764364	0.000659478	0.000549733	0.00131811	0.000673872	0.000927014	0.000989917	0.669696	0.0362399	0.2367	0.0240162	0.0252932	0.000756007	0.000689362	0.00172396	0.00168102	0.00157846	0.00200004	0.00254752	0.00193444	0.00216304	0.00364392	0.271633	0.0232262
ANKRD46	Secretory	Secretory	Secretory	Secretory	0.989704	0.00284214	0.00266388	0.00478989	0.971399	0.0141244	0.00247116	0.0120051	0.972059	0.0133758	0.00460445	0.00996085	0.988061	0.00589598	0.00279666	0.00324686	Unclassified	Unclassified	S4	Unclassified	0.346851	0.555248	0.0772163	0.0103889	0.000672904	0.000735585	0.000693774	0.000739875	0.000547867	0.000506998	0.000529993	0.000504005	0.000575017	0.00179807	0.00299182	0.203219	0.2021	0.533934	0.0321468	0.0089721	0.00189376	0.0026002	0.000658286	0.000491928	0.00055477
ANKRD49	Cytosol	Cytosol	Cytosol	Cytosol	0.00380986	0.00464351	0.989454	0.00209214	0.00544477	0.00769174	0.984029	0.00283412	0.00877283	0.00945386	0.977884	0.00388917	0.00487303	0.00703665	0.98583	0.00225999	Unclassified	Unclassified	Unclassified	C3	0.00105061	0.00105902	0.000953349	0.00074689	0.00135048	0.000912724	0.00127691	0.0011034	0.0793798	0.0055369	0.44499	0.277134	0.182414	0.00111014	0.000981997	0.00131307	0.001286	0.00126822	0.00157747	0.00176966	0.00149021	0.00159128	0.00284059	0.123293	0.0182759
ANKRD50	Cytosol	Cytosol	Cytosol	Cytosol	0.00546427	0.00934034	0.98275	0.0024454	0.0114389	0.0147378	0.967773	0.00605	0.00375538	0.00504027	0.989416	0.00178865	0.00319901	0.00851636	0.986813	0.00147169	Unclassified	Unclassified	Unclassified	C2	0.00145968	0.00156374	0.0013633	0.00107755	0.00198467	0.00106615	0.00155393	0.00473559	0.125667	0.803732	0.0277139	0.0020779	0.0235591	0.00126795	0.00117745	0.00320856	0.00221236	0.00374151	0.00227645	0.00336524	0.00204197	0.00189439	0.00743615	0.272136	0.560179
ANKRD52	Cytosol	Cytosol	Cytosol	Cytosol	0.00409264	0.00749028	0.986391	0.00202619	0.00517494	0.00734807	0.984721	0.00275594	0.00433258	0.00436566	0.989383	0.00191886	0.00454443	0.00671793	0.986518	0.00221937	Unclassified	Unclassified	Unclassified	Unclassified	0.00110942	0.00117528	0.000968352	0.000839589	0.00161556	0.000969921	0.00131005	0.00359474	0.389511	0.338392	0.158346	0.00861129	0.0915295	0.00105591	0.000970282	0.00125122	0.00124074	0.00120272	0.00148026	0.00170532	0.00141733	0.00156335	0.00266207	0.270598	0.019476
ANKRD53	Missing	Cytosol	Missing	Missing	NA	NA	NA	NA	0.0215961	0.0585553	0.908324	0.0115242	NA	NA	NA	NA	NA	NA	NA	NA	Missing	Unclassified	Missing	Missing	NA	NA	NA	NA	NA	NA	NA	NA	NA	NA	NA	NA	NA	NA	NA	0.00598079	0.00496996	0.00547237	0.005173	0.014305	0.0121934	0.0119613	0.0200956	0.264217	0.498346
ANKRD54	Cytosol	Cytosol	Cytosol	Cytosol	0.0108448	0.0426706	0.941162	0.00532288	0.00453723	0.0084723	0.984313	0.00267698	0.00724764	0.023745	0.965754	0.00325326	0.00434836	0.0197168	0.97369	0.00224467	Unclassified	Unclassified	Unclassified	Unclassified	0.00288134	0.00328082	0.00241786	0.00226479	0.00372184	0.00259851	0.00363438	0.0327159	0.0586629	0.461134	0.0781038	0.0186892	0.324572	0.00279216	0.00253072	0.00113898	0.00104101	0.00115894	0.00119829	0.00141232	0.00137213	0.00137884	0.00430901	0.129045	0.588015
ANKRD6	Missing	Missing	Missing	Cytosol	NA	NA	NA	NA	NA	NA	NA	NA	NA	NA	NA	NA	0.0308763	0.0798606	0.875918	0.0133454	Missing	Missing	Missing	Unclassified	NA	NA	NA	NA	NA	NA	NA	NA	NA	NA	NA	NA	NA	NA	NA	NA	NA	NA	NA	NA	NA	NA	NA	NA	NA
ANKRD62	Missing	Cytosol	Missing	Unclassified	NA	NA	NA	NA	0.0330146	0.0615683	0.890466	0.014951	NA	NA	NA	NA	0.142139	0.378792	0.453348	0.0257208	Missing	Unclassified	Missing	Unclassified	NA	NA	NA	NA	NA	NA	NA	NA	NA	NA	NA	NA	NA	NA	NA	0.00919645	0.00854147	0.00648459	0.00879211	0.0160931	0.00919051	0.0111031	0.0251816	0.119983	0.0252588
ANKRD65	Missing	Missing	Cytosol	Missing	NA	NA	NA	NA	NA	NA	NA	NA	0.0672786	0.0533249	0.8245	0.054897	NA	NA	NA	NA	Missing	Missing	Unclassified	Missing	NA	NA	NA	NA	NA	NA	NA	NA	NA	NA	NA	NA	NA	NA	NA	NA	NA	NA	NA	NA	NA	NA	NA	NA	NA
ANKRD9	Missing	Cytosol	Cytosol	Cytosol	NA	NA	NA	NA	0.00563388	0.00972051	0.98088	0.00376607	0.00638032	0.0277247	0.962994	0.0029014	0.0171089	0.0412145	0.935067	0.00660961	Missing	Unclassified	Unclassified	Unclassified	NA	NA	NA	NA	NA	NA	NA	NA	NA	NA	NA	NA	NA	NA	NA	0.00137381	0.00131112	0.00143659	0.00151236	0.00188259	0.00188918	0.00194336	0.00400538	0.183828	0.595722
ANKS1A	Cytosol	Cytosol	Cytosol	Cytosol	0.00536396	0.00726721	0.984284	0.00308492	0.00561821	0.0077573	0.983664	0.00296024	0.00499344	0.00518838	0.987664	0.0021546	0.00612296	0.00953324	0.981544	0.00279942	Unclassified	Unclassified	Unclassified	Unclassified	0.00144768	0.00157515	0.00128538	0.00105575	0.00192107	0.00136005	0.00204008	0.00194602	0.0994007	0.00621668	0.595665	0.201062	0.0819396	0.00164111	0.00144381	0.00135129	0.00135488	0.00129837	0.00161366	0.00179546	0.00153262	0.00167179	0.00275742	0.166572	0.0144196
ANKS1B	Cytosol	Missing	Missing	Secretory	0.0139426	0.0258937	0.955826	0.00433746	NA	NA	NA	NA	NA	NA	NA	NA	0.981073	0.0114533	0.00583899	0.00163508	Unclassified	Missing	Missing	S1	0.00328044	0.00346125	0.00420923	0.00299169	0.00758759	0.00317976	0.0048736	0.0102528	0.294593	0.550614	0.0669348	0.00519193	0.0384923	0.00253904	0.00179842	NA	NA	NA	NA	NA	NA	NA	NA	NA	NA
ANKS3	Cytosol	Cytosol	Cytosol	Cytosol	0.00419414	0.00529797	0.988183	0.00232496	0.00380252	0.00558984	0.988444	0.0021633	0.00599014	0.0062259	0.985207	0.002577	0.00907107	0.0150295	0.971817	0.00408199	Unclassified	C1	Unclassified	Unclassified	0.00115692	0.00119751	0.00103209	0.000807628	0.00153779	0.001013	0.00145745	0.00128974	0.0967119	0.00544873	0.465859	0.303483	0.116681	0.00122868	0.00109628	0.00091183	0.000894822	0.000891688	0.00110418	0.00140731	0.00103897	0.00117912	0.00196445	0.716709	0.0989033
ANKS4B	Cytosol	Missing	Missing	Missing	0.00378632	0.00460453	0.989635	0.00197463	NA	NA	NA	NA	NA	NA	NA	NA	NA	NA	NA	NA	Unclassified	Missing	Missing	Missing	0.00107792	0.00102708	0.000989567	0.000691756	0.00131133	0.000846609	0.00123109	0.00121549	0.0200619	0.00382869	0.0930177	0.570871	0.301855	0.00107468	0.000899942	NA	NA	NA	NA	NA	NA	NA	NA	NA	NA
ANKS6	Cytosol	Cytosol	Cytosol	Unclassified	0.00421327	0.00553965	0.988094	0.00215293	0.00316722	0.0048399	0.990227	0.00176541	0.012086	0.00979683	0.972406	0.00571084	0.0723332	0.448081	0.470548	0.00903772	Unclassified	Unclassified	Unclassified	Unclassified	0.00107185	0.00115163	0.00113735	0.00085245	0.00176048	0.000914241	0.00140287	0.00146207	0.62209	0.227946	0.123827	0.00351479	0.010717	0.00106824	0.0010847	0.000779588	0.00073396	0.000759412	0.000894255	0.000945196	0.000864008	0.00096629	0.00206441	0.295147	0.437809
ANKZF1	Cytosol	Cytosol	Cytosol	Cytosol	0.00890921	0.0339793	0.954188	0.00292344	0.00437546	0.0094049	0.983896	0.00232349	0.0151591	0.0527328	0.926768	0.00533953	0.00401776	0.00893829	0.98495	0.00209374	Unclassified	Unclassified	Unclassified	Unclassified	0.00246288	0.00239867	0.00227385	0.00177381	0.0031737	0.0016106	0.00214205	0.027053	0.0863654	0.746139	0.0362307	0.0051679	0.0802848	0.00152779	0.00139564	0.00111637	0.000975193	0.00109043	0.00119347	0.00152379	0.0013644	0.00144089	0.00507581	0.112526	0.590287
ANLN	Nuclear	Nuclear	Nuclear	Nuclear	0.0143129	0.897773	0.0782092	0.0097051	0.00694464	0.965774	0.0207445	0.0065367	0.00944844	0.961677	0.0255048	0.00336929	0.00748088	0.948634	0.040275	0.00360973	N4	N4	N4	N4	0.00297075	0.00505326	0.00339673	0.00289222	0.00771835	0.0104835	0.00639715	0.873174	0.00588933	0.0413975	0.0040835	0.00271353	0.0241253	0.00606632	0.00363878	0.00163372	0.00177255	0.00155161	0.00198676	0.00344873	0.00444374	0.00238048	0.955501	0.00336318	0.00267969
ANO1	Secretory	Secretory	Nuclear	Secretory	0.9445	0.0209527	0.00496968	0.0295778	0.988559	0.00387443	0.00451716	0.00304953	0.0572496	0.701951	0.219115	0.0216841	0.982387	0.00695919	0.0028209	0.00783306	S4	S4	N4	Unclassified	0.00516616	0.070262	0.0235154	0.845556	0.00224418	0.00594559	0.01137	0.00139288	0.00103575	0.000959408	0.000911453	0.00098658	0.00107649	0.0259854	0.00359246	0.344251	0.105001	0.04255	0.496757	0.00110181	0.000933873	0.000996758	0.000841992	0.000974582	0.000865961
ANO10	Secretory	Secretory	Secretory	Secretory	0.993311	0.002284	0.0019391	0.00246628	0.985253	0.00298342	0.00292449	0.00883891	0.992993	0.00242941	0.0029698	0.00160755	0.992084	0.00330311	0.00287194	0.00174121	Unclassified	Unclassified	S2	S2	0.349015	0.54783	0.0854291	0.0110367	0.00060375	0.00065851	0.000557855	0.00046389	0.000387471	0.000355066	0.000385677	0.000389785	0.000421095	0.0014329	0.00103338	0.144299	0.720068	0.0624497	0.0584363	0.000815632	0.000645804	0.000888094	0.000633894	0.000630894	0.000576942
ANO2	Missing	Missing	Missing	Nuclear	NA	NA	NA	NA	NA	NA	NA	NA	NA	NA	NA	NA	0.0270737	0.804594	0.0284521	0.13988	Missing	Missing	Missing	N4	NA	NA	NA	NA	NA	NA	NA	NA	NA	NA	NA	NA	NA	NA	NA	NA	NA	NA	NA	NA	NA	NA	NA	NA	NA
ANO3	Secretory	Cytosol	Missing	Missing	0.99081	0.00318215	0.00266766	0.00333977	0.00873495	0.0211663	0.966074	0.00402496	NA	NA	NA	NA	NA	NA	NA	NA	Unclassified	C1	Missing	Missing	0.660372	0.102984	0.210997	0.0164571	0.00110763	0.000765504	0.000652416	0.000656603	0.000537436	0.000557115	0.000493678	0.000525153	0.000554279	0.00130299	0.00203679	0.00244798	0.00196901	0.00199538	0.00232258	0.0108611	0.00263776	0.00333723	0.00433025	0.788611	0.0871421
ANO6	Secretory	Secretory	Secretory	Secretory	0.976067	0.00497651	0.00265138	0.0163055	0.98095	0.00671168	0.00715207	0.00518654	0.987594	0.00489716	0.00397626	0.00353285	0.990177	0.00462501	0.00273693	0.00246113	Unclassified	Unclassified	S4	Unclassified	0.0249398	0.424063	0.0905072	0.436556	0.00102358	0.00184007	0.00152964	0.000583223	0.000512449	0.000489321	0.000512236	0.000561087	0.000576283	0.00597771	0.0103278	0.394433	0.146702	0.0355685	0.404246	0.00201625	0.00150434	0.00169436	0.00149672	0.00157551	0.0013089
ANO7	Missing	Missing	Missing	Unclassified	NA	NA	NA	NA	NA	NA	NA	NA	NA	NA	NA	NA	0.292757	0.0667943	0.576491	0.0639578	Missing	Missing	Missing	Unclassified	NA	NA	NA	NA	NA	NA	NA	NA	NA	NA	NA	NA	NA	NA	NA	NA	NA	NA	NA	NA	NA	NA	NA	NA	NA
ANO8	Secretory	Secretory	Secretory	Secretory	0.995249	0.00105482	0.00143539	0.00226039	0.990812	0.00218201	0.00209945	0.00490659	0.991147	0.00188295	0.00275276	0.00421768	0.988693	0.00311322	0.00286967	0.00532421	Unclassified	Unclassified	Unclassified	Unclassified	0.699918	0.163677	0.126642	0.00501301	0.00026985	0.000287511	0.000217504	0.000279952	0.000274256	0.00023155	0.000275948	0.000324609	0.000329032	0.000705618	0.00155477	0.231489	0.575492	0.0920059	0.0918248	0.000647015	0.00048232	0.000629108	0.000423566	0.000416447	0.00042527
ANO9	Secretory	Missing	Secretory	Secretory	0.925775	0.0218209	0.00385347	0.0485511	NA	NA	NA	NA	0.975006	0.00732285	0.00741715	0.0102541	0.982951	0.00480707	0.0029318	0.00930983	Unclassified	Missing	Unclassified	Unclassified	0.0114023	0.101329	0.243967	0.569076	0.00303345	0.0113712	0.00590413	0.00151214	0.000735572	0.000854531	0.000716594	0.000738637	0.000808142	0.0425038	0.0060473	NA	NA	NA	NA	NA	NA	NA	NA	NA	NA
ANOS1	Missing	Unclassified	Nuclear	Missing	NA	NA	NA	NA	0.389329	0.574257	0.00908846	0.027325	0.23592	0.716185	0.0384443	0.00945053	NA	NA	NA	NA	Missing	Unclassified	N1	Missing	NA	NA	NA	NA	NA	NA	NA	NA	NA	NA	NA	NA	NA	NA	NA	0.0566038	0.0242602	0.295386	0.013079	0.502387	0.0297169	0.0265183	0.0156355	0.00165482	0.0023134
ANP32A	Cytosol	Nuclear	Unclassified	Nuclear	0.0294798	0.177191	0.778413	0.014916	0.0318537	0.764287	0.187092	0.0167678	0.0590613	0.346626	0.570819	0.0234942	0.0101883	0.93945	0.0456112	0.00475051	Unclassified	N4	Unclassified	N4	0.00869432	0.00920294	0.0066334	0.00494917	0.0131486	0.007539	0.0128688	0.143635	0.042132	0.0211441	0.0307194	0.0410143	0.643403	0.00772619	0.00718982	0.00826604	0.00789194	0.00678965	0.00890602	0.0140358	0.0111583	0.0103209	0.728772	0.0162169	0.00998371
ANP32B	Cytosol	Nuclear	Nuclear	Nuclear	0.0372693	0.273959	0.669969	0.0188026	0.0301517	0.752773	0.201341	0.0157343	0.0390064	0.743669	0.202149	0.0151761	0.0114857	0.951413	0.0319318	0.00516917	Unclassified	N4	N4	N4	0.0111447	0.0119311	0.00810224	0.00609129	0.0176212	0.00973982	0.0171206	0.229477	0.0430985	0.0207971	0.0287055	0.0373589	0.540009	0.00963842	0.00916413	0.00783667	0.0074803	0.00641692	0.00841777	0.0130303	0.0105258	0.00974986	0.719467	0.0156045	0.00989724
ANP32D	Cytosol	Missing	Nuclear	Nuclear	0.0653743	0.136916	0.765017	0.0326924	NA	NA	NA	NA	0.107788	0.645951	0.207869	0.0383919	0.0234621	0.893348	0.0724408	0.0107495	Unclassified	Missing	N4	N4	0.0191853	0.0220939	0.014709	0.00938608	0.0337333	0.0145869	0.0360338	0.0525623	0.098873	0.023628	0.0425602	0.114506	0.485449	0.0169939	0.0156985	NA	NA	NA	NA	NA	NA	NA	NA	NA	NA
ANP32E	Cytosol	Nuclear	Nuclear	Nuclear	0.03101	0.185087	0.768203	0.0156998	0.0273648	0.737336	0.220823	0.014476	0.0174731	0.827176	0.148494	0.00685669	0.010925	0.871563	0.112357	0.00515465	Unclassified	N4	N4	N4	0.00907535	0.00957585	0.00711954	0.00523926	0.0137861	0.00787015	0.0131417	0.150289	0.0746854	0.0261492	0.0345135	0.0370678	0.595787	0.0082084	0.00749135	0.00710842	0.00679453	0.00585205	0.00760978	0.0115955	0.00955057	0.00883235	0.707358	0.0152953	0.00976702
ANPEP	Unclassified	Secretory	Secretory	Secretory	0.475287	0.486565	0.0189805	0.0191679	0.53594	0.184028	0.194459	0.0855732	0.988975	0.00403552	0.00295848	0.00403092	0.974248	0.0176014	0.00454693	0.00360355	Unclassified	Unclassified	S4	Unclassified	0.159321	0.0648498	0.0806309	0.170485	0.329194	0.0263602	0.12593	0.00507965	0.00449168	0.00424907	0.00328031	0.00322895	0.00373052	0.0112886	0.0078793	0.0940258	0.10271	0.0594263	0.279778	0.0532573	0.0362434	0.0446671	0.04986	0.0487621	0.026169
ANTXR1	Secretory	Secretory	Secretory	Secretory	0.707915	0.00866422	0.0088297	0.274591	0.985521	0.00462546	0.0049842	0.00486902	0.712565	0.0109022	0.00629319	0.270239	0.979678	0.00601656	0.00284737	0.0114576	Unclassified	Unclassified	Unclassified	Unclassified	0.0201928	0.125547	0.144388	0.417786	0.00170449	0.00266463	0.00256608	0.00172902	0.00151188	0.00333281	0.00141197	0.00119724	0.00137579	0.0377355	0.236856	0.366192	0.225597	0.058973	0.334759	0.00140339	0.00103729	0.00114783	0.00103695	0.00105773	0.00094353
ANTXR2	Secretory	Secretory	Secretory	Secretory	0.969094	0.00580072	0.00278646	0.0223191	0.961789	0.0146052	0.014004	0.00960223	0.987747	0.00294426	0.00296898	0.0063396	0.962431	0.00805818	0.00442084	0.0250903	Unclassified	Unclassified	S4	Unclassified	0.00769194	0.331748	0.0530929	0.576561	0.00103024	0.00204199	0.00209396	0.000634532	0.000554457	0.000525437	0.00053968	0.000573675	0.000593211	0.0102235	0.0120956	0.45506	0.234459	0.0378612	0.234408	0.0046839	0.00301708	0.00371853	0.00318565	0.00316536	0.00250039
ANXA1	Cytosol	Cytosol	Cytosol	Cytosol	0.00674735	0.0105173	0.979273	0.00346271	0.00698869	0.0136649	0.975715	0.00363187	0.00491934	0.00596175	0.986954	0.00216451	0.00498602	0.00829241	0.984378	0.00234368	Unclassified	Unclassified	Unclassified	Unclassified	0.00195	0.00192258	0.0017275	0.00114726	0.00261925	0.00149693	0.00244076	0.00396033	0.030234	0.00683771	0.0311738	0.38165	0.529377	0.00186738	0.00159533	0.00173243	0.00168825	0.00158296	0.00198505	0.00233791	0.00188074	0.00205416	0.00739203	0.0383713	0.0167333
ANXA10	Cytosol	Missing	Cytosol	Missing	0.00633382	0.00887696	0.981613	0.00317602	NA	NA	NA	NA	0.00598346	0.00703758	0.984349	0.00262958	NA	NA	NA	NA	Unclassified	Missing	Unclassified	Missing	0.00175673	0.00178393	0.00158958	0.00120357	0.00211573	0.00141086	0.00212477	0.0032256	0.051744	0.0214299	0.141982	0.253583	0.512874	0.00171003	0.00146599	NA	NA	NA	NA	NA	NA	NA	NA	NA	NA
ANXA11	Cytosol	Cytosol	Cytosol	Cytosol	0.00265329	0.00338486	0.992488	0.0014743	0.00345532	0.00571168	0.98896	0.00187341	0.00318322	0.00313551	0.992234	0.00144686	0.00240635	0.00451647	0.991858	0.00121896	Unclassified	Unclassified	Unclassified	Unclassified	0.000718964	0.000737608	0.00065214	0.000544575	0.00100146	0.00063328	0.00088365	0.00086647	0.239614	0.0292565	0.530577	0.0464518	0.146588	0.000770962	0.000703335	0.000856357	0.00080834	0.000800207	0.000990419	0.00103147	0.000934948	0.00100887	0.00273638	0.102578	0.0733911
ANXA13	Secretory	Cytosol	Unclassified	Cytosol	0.79533	0.00945731	0.00487539	0.190337	0.0398006	0.0598488	0.881165	0.0191854	0.209194	0.395864	0.323631	0.0713105	0.0468572	0.0997223	0.835177	0.0182438	Unclassified	Unclassified	Unclassified	Unclassified	0.00482651	0.0716699	0.126319	0.592515	0.00110959	0.00384933	0.00309514	0.00140324	0.000874473	0.00130365	0.000889582	0.00087162	0.000936059	0.155394	0.0349428	0.00997026	0.00944891	0.00807063	0.0123108	0.0172533	0.0102462	0.0129399	0.0194094	0.072981	0.0411603
ANXA2	Cytosol	Cytosol	Nuclear	Unclassified	0.0161694	0.283595	0.692437	0.00779859	0.0134212	0.0552718	0.924661	0.00664573	0.00715162	0.935262	0.0549146	0.00267219	0.0104443	0.367947	0.616776	0.00483276	Unclassified	Unclassified	N4	Unclassified	0.00396904	0.00484839	0.00363945	0.00371256	0.00594081	0.00539862	0.00513506	0.267121	0.0238392	0.398943	0.0241986	0.0101951	0.23526	0.00429131	0.00350729	0.00350174	0.00320867	0.00314053	0.00357021	0.00470043	0.00383674	0.0039751	0.0427595	0.0475413	0.126506
ANXA3	Cytosol	Cytosol	Cytosol	Cytosol	0.00641207	0.00902913	0.981342	0.00321669	0.00622583	0.0122388	0.978261	0.00327409	0.00359529	0.00400384	0.990773	0.00162793	0.00364953	0.00653817	0.98805	0.0017621	Unclassified	Unclassified	Unclassified	Unclassified	0.00187258	0.0017876	0.00167962	0.00107227	0.00255808	0.00138548	0.00223272	0.00285285	0.0318656	0.00568886	0.0328266	0.512538	0.398423	0.0017376	0.00147909	0.00152958	0.00149336	0.00142689	0.001776	0.00202135	0.00166957	0.00180958	0.0067383	0.0364874	0.0191584
ANXA4	Cytosol	Cytosol	Cytosol	Cytosol	0.0037166	0.00511772	0.989207	0.00195878	0.00776799	0.0145322	0.973654	0.00404572	0.00427516	0.00497734	0.988844	0.00190392	0.00404775	0.00692862	0.987087	0.00193659	Unclassified	Unclassified	C4	Unclassified	0.0010541	0.00102485	0.00096618	0.000671462	0.00136696	0.000854671	0.00125831	0.00163778	0.0205791	0.00403923	0.0452103	0.478995	0.440384	0.00106816	0.000890618	0.0019206	0.001877	0.00175205	0.00221834	0.00265187	0.00209466	0.00228909	0.00749653	0.0373112	0.0192026
ANXA5	Cytosol	Cytosol	Cytosol	Cytosol	0.00431663	0.00611846	0.987308	0.00225677	0.020566	0.0345366	0.935049	0.00984799	0.00613682	0.00780534	0.983428	0.00263031	0.00630543	0.0104504	0.98034	0.00290462	Unclassified	Unclassified	C4	Unclassified	0.0012271	0.0012041	0.00112077	0.000764666	0.0016013	0.00099797	0.00150257	0.00201662	0.016902	0.00394445	0.0223708	0.64232	0.301771	0.00123504	0.00102173	0.00535111	0.00516224	0.00432933	0.00572331	0.00837229	0.00560936	0.00643932	0.0141157	0.056907	0.0180446
ANXA6	Cytosol	Cytosol	Cytosol	Cytosol	0.00568459	0.00794736	0.983508	0.00285962	0.00416203	0.00596977	0.987634	0.00223468	0.00347518	0.00385394	0.991091	0.00157965	0.00395765	0.00601915	0.988129	0.00189396	Unclassified	Unclassified	Unclassified	Unclassified	0.00152629	0.0015853	0.00140492	0.00116807	0.00240196	0.0013236	0.00197345	0.00224835	0.400408	0.053012	0.387105	0.0589633	0.0840196	0.00152262	0.001337	0.00100183	0.000974502	0.000984811	0.00120089	0.00137578	0.00113678	0.00122133	0.00223589	0.208957	0.0292237
ANXA7	Cytosol	Cytosol	Cytosol	Cytosol	0.00291338	0.00394494	0.99144	0.00170164	0.00477896	0.0068769	0.985738	0.00260596	0.00450204	0.00465841	0.988876	0.00196368	0.00230698	0.00308294	0.993465	0.00114535	Unclassified	Unclassified	Unclassified	Unclassified	0.000788567	0.000843346	0.0006991	0.000582362	0.00128688	0.000728878	0.00102484	0.000904344	0.566515	0.0318499	0.357432	0.0154559	0.0201876	0.000858206	0.000843433	0.00115164	0.00113949	0.00110861	0.00137923	0.00162734	0.00132076	0.00146675	0.00246205	0.494015	0.0595607
ANXA8	Missing	Cytosol	Cytosol	Cytosol	NA	NA	NA	NA	0.0178342	0.0308799	0.942657	0.00862896	0.0231329	0.0338584	0.934102	0.00890643	0.0213671	0.0459289	0.923941	0.00876307	Missing	Unclassified	Unclassified	Unclassified	NA	NA	NA	NA	NA	NA	NA	NA	NA	NA	NA	NA	NA	NA	NA	0.00463956	0.00450767	0.0037499	0.00493703	0.00702104	0.00485242	0.0056608	0.0133457	0.0489765	0.0258643
ANXA8L1	Missing	Cytosol	Cytosol	Cytosol	NA	NA	NA	NA	0.0256018	0.0413859	0.921283	0.0117291	0.00935316	0.0128173	0.973942	0.00388783	0.00371901	0.00736354	0.987107	0.00181039	Missing	Unclassified	C4	C5	NA	NA	NA	NA	NA	NA	NA	NA	NA	NA	NA	NA	NA	NA	NA	0.0068794	0.00665905	0.00515652	0.00690682	0.0109605	0.00705574	0.00839509	0.0149745	0.0580022	0.0182612
ANXA9	Secretory	Unclassified	Secretory	Secretory	0.760346	0.0946345	0.0257132	0.119306	0.508137	0.0370613	0.0082559	0.446546	0.597087	0.0952685	0.0373088	0.270336	0.649011	0.200872	0.0555832	0.0945339	Unclassified	Unclassified	Unclassified	Unclassified	0.04163	0.0654656	0.370537	0.282714	0.016332	0.0351493	0.0296104	0.0135429	0.00461448	0.0092826	0.00454118	0.00306423	0.00421074	0.103002	0.0163038	0.0266399	0.0766454	0.374122	0.0307301	0.0126482	0.0132657	0.00605722	0.00509015	0.0016592	0.00225322
AOC1	Nuclear	Unclassified	Cytosol	Cytosol	0.0165365	0.96109	0.0172469	0.00512662	0.0388495	0.457837	0.484282	0.0190312	0.02029	0.269162	0.7013	0.00924808	0.0157261	0.220282	0.756606	0.00738653	N4	Unclassified	Unclassified	Unclassified	0.00604875	0.00307518	0.00583205	0.00158055	0.00669959	0.00311214	0.00226866	0.94901	0.00190371	0.0102347	0.00130136	0.00100715	0.00280002	0.00342093	0.00170569	0.0102629	0.00939302	0.00836047	0.0108331	0.0174519	0.0123116	0.0126033	0.41547	0.0326916	0.0232567
AOC3	Missing	Cytosol	Cytosol	Unclassified	NA	NA	NA	NA	0.0171663	0.027215	0.946908	0.00871079	0.00822038	0.0207541	0.967784	0.00324167	0.287984	0.190327	0.491712	0.0299771	Missing	Unclassified	C1	Unclassified	NA	NA	NA	NA	NA	NA	NA	NA	NA	NA	NA	NA	NA	NA	NA	0.00440543	0.00422805	0.00358185	0.00495098	0.00824791	0.00462521	0.00650597	0.00783594	0.675407	0.123256
AOX1	Cytosol	Missing	Cytosol	Cytosol	0.0052398	0.00702841	0.985278	0.00245412	NA	NA	NA	NA	0.00520416	0.00801783	0.984418	0.00235995	0.141282	0.108066	0.689654	0.0609986	Unclassified	Missing	Unclassified	Unclassified	0.00143593	0.00149537	0.00126005	0.00104843	0.00179591	0.00107643	0.00163579	0.00252027	0.311797	0.135584	0.396106	0.029563	0.112228	0.00127082	0.0011833	NA	NA	NA	NA	NA	NA	NA	NA	NA	NA
AP1AR	Secretory	Secretory	Secretory	Secretory	0.976185	0.015176	0.00548736	0.00315132	0.990101	0.00606375	0.00235187	0.00148346	0.994179	0.00312525	0.002175	0.000521141	0.973426	0.0197047	0.00565932	0.00121018	Unclassified	S1	S1	S1	0.756252	0.0695217	0.136184	0.0142275	0.00981946	0.0019302	0.0014266	0.00199972	0.00173748	0.00118632	0.000870193	0.000779765	0.000913598	0.00159216	0.00155916	0.673524	0.0746128	0.201277	0.0406873	0.00385483	0.000587465	0.00119797	0.000423486	0.000467442	0.000464751
AP1B1	Cytosol	Cytosol	Cytosol	Cytosol	0.0481012	0.0409921	0.903315	0.00759173	0.0217846	0.0158866	0.953811	0.00851758	0.0140269	0.0138507	0.967589	0.00453315	0.0204094	0.0296476	0.945296	0.00464725	Unclassified	Unclassified	Unclassified	Unclassified	0.0180847	0.00902993	0.0161079	0.00487868	0.0242252	0.00321222	0.00505237	0.00850232	0.398793	0.47139	0.020195	0.00340942	0.00952832	0.00296788	0.00462384	0.00661884	0.00402233	0.00685639	0.00428704	0.00573633	0.00245963	0.00270211	0.0049885	0.594592	0.273179
AP1G1	Cytosol	Cytosol	Cytosol	Cytosol	0.148008	0.077893	0.756604	0.0174941	0.0183386	0.0137408	0.961333	0.00658717	0.0256416	0.0219227	0.945509	0.00692709	0.0379796	0.055753	0.899195	0.00707273	Unclassified	C1	Unclassified	Unclassified	0.0659014	0.0231084	0.0478415	0.0111573	0.0475364	0.00595083	0.00922199	0.0151837	0.371639	0.335573	0.0308601	0.00596445	0.0125674	0.00607636	0.0114178	0.00581188	0.0035744	0.0049686	0.00398373	0.00541447	0.00215773	0.00253713	0.00363144	0.727142	0.167004
AP1G2	Cytosol	Cytosol	Cytosol	Cytosol	0.00282356	0.00411374	0.991657	0.00140597	0.00593965	0.00883034	0.982015	0.00321455	0.00362726	0.00384478	0.990855	0.00167297	0.00248035	0.00456575	0.991691	0.00126313	Unclassified	Unclassified	Unclassified	Unclassified	0.000854266	0.000798349	0.000667996	0.000502953	0.00139555	0.000634515	0.000838543	0.00124513	0.604451	0.354351	0.0254712	0.00157704	0.00580557	0.00069889	0.000707084	0.00142585	0.00141619	0.00137359	0.00172403	0.00217224	0.00166869	0.0018743	0.00311511	0.490215	0.0400417
AP1M1	Cytosol	Cytosol	Cytosol	Cytosol	0.0326885	0.0357854	0.924839	0.0066873	0.0175767	0.0177946	0.956797	0.00783186	0.0126925	0.0104883	0.972071	0.00474812	0.0163056	0.0241047	0.955688	0.00390187	Unclassified	Unclassified	Unclassified	Unclassified	0.0126323	0.00710979	0.00959858	0.00334789	0.0189847	0.00281806	0.00436399	0.00961868	0.32097	0.572332	0.0180556	0.00303001	0.0104508	0.00263605	0.00405125	0.00525883	0.00324154	0.00577129	0.00330504	0.00566571	0.00260509	0.00264747	0.00687633	0.429406	0.419878
AP1M2	Cytosol	Cytosol	Cytosol	Cytosol	0.102029	0.0685528	0.817251	0.0121667	0.00866871	0.0133623	0.974637	0.00333248	0.0304821	0.0303883	0.931322	0.00780799	0.0506919	0.0665766	0.874807	0.00792496	Unclassified	C1	Unclassified	Unclassified	0.0385334	0.0159627	0.0384026	0.00913062	0.0440168	0.00488947	0.00812786	0.0115186	0.429042	0.344092	0.0276491	0.00487796	0.0115905	0.00455998	0.00760672	0.00263228	0.0018568	0.00226026	0.00191937	0.00636573	0.00181655	0.00219058	0.00298939	0.798208	0.110057
AP1S1	Cytosol	Cytosol	Cytosol	Cytosol	0.0225544	0.0256783	0.946476	0.00529103	0.00656571	0.00898365	0.981455	0.00299604	0.00557928	0.00608701	0.985934	0.00239962	0.00998398	0.0208608	0.965837	0.00331849	Unclassified	C1	Unclassified	C1	0.00951471	0.00465526	0.00638964	0.00199482	0.015147	0.00201984	0.00319231	0.00531918	0.535102	0.389192	0.0135048	0.00251183	0.00616487	0.00204141	0.00324962	0.00182879	0.0014784	0.00160703	0.0016515	0.00310295	0.0014553	0.00168853	0.00273687	0.798674	0.10853
AP1S2	Cytosol	Cytosol	Cytosol	Cytosol	0.00930182	0.0138632	0.973911	0.00292431	0.0115753	0.0133217	0.970981	0.00412178	0.00451751	0.00480037	0.988755	0.00192711	0.0250454	0.0370644	0.932407	0.00548297	Unclassified	C1	Unclassified	Unclassified	0.00300044	0.00240861	0.00255903	0.00133374	0.00558491	0.00145472	0.00206812	0.00475549	0.425524	0.525707	0.0141416	0.00174616	0.00679147	0.00136154	0.00156278	0.00370373	0.00232704	0.00311187	0.0024327	0.00576697	0.00192154	0.00224812	0.00338509	0.722456	0.185008
AP1S3	Secretory	Cytosol	Cytosol	Cytosol	0.664504	0.212824	0.107756	0.0149159	0.0485508	0.027123	0.910029	0.0142968	0.0572611	0.0828678	0.848814	0.0110567	0.0294015	0.0752925	0.887893	0.00741288	Unclassified	Unclassified	Unclassified	Unclassified	0.505912	0.0600545	0.0822321	0.0163053	0.174237	0.00754922	0.0117255	0.0193125	0.0617864	0.0236041	0.011635	0.00410498	0.00662555	0.00666877	0.00824715	0.0168048	0.008277	0.013523	0.00994598	0.0118528	0.00387079	0.00458718	0.00681229	0.67789	0.146007
AP2A1	Secretory	Mitochondria	Unclassified	Secretory	0.861233	0.0179515	0.00756639	0.113249	0.320992	0.0122584	0.0143564	0.652393	0.314802	0.0528552	0.00933928	0.623003	0.563252	0.0465325	0.023084	0.367132	Unclassified	M2	M1	Unclassified	0.00999049	0.0759097	0.255002	0.520331	0.00257363	0.00687753	0.00631547	0.00218484	0.00126487	0.00271566	0.00130524	0.00103208	0.00124854	0.0967097	0.0165393	0.0406962	0.0496779	0.148318	0.0822996	0.00370476	0.00300948	0.00241829	0.00312586	0.00347616	0.00472368
AP2A2	Secretory	Mitochondria	Mitochondria	Unclassified	0.803261	0.0183713	0.00620426	0.172163	0.211917	0.0316155	0.0321402	0.724327	0.280422	0.0758424	0.021954	0.621781	0.47263	0.0733829	0.0544395	0.399547	Unclassified	Unclassified	M1	Unclassified	0.00614592	0.0711869	0.181468	0.54446	0.00211252	0.00785591	0.00633304	0.00206987	0.00111089	0.00177213	0.00112289	0.00103253	0.00116581	0.156024	0.0161391	0.0226368	0.0288464	0.111755	0.0486794	0.0067688	0.00607767	0.00427983	0.0144892	0.00606477	0.0120531
AP2B1	Secretory	Mitochondria	Unclassified	Secretory	0.917539	0.0174821	0.01099	0.0539888	0.239288	0.0202266	0.0190256	0.72146	0.474223	0.0818488	0.0218995	0.422029	0.683814	0.0684477	0.0822805	0.165457	Unclassified	M2	Unclassified	Unclassified	0.0168369	0.0907058	0.241811	0.568186	0.0030174	0.0054277	0.00717021	0.00186677	0.00167375	0.00512982	0.00169724	0.00110944	0.0013797	0.0437949	0.0101939	0.0288546	0.0331987	0.125782	0.0514526	0.00567856	0.00453711	0.00303855	0.0069724	0.00380238	0.00724929
AP2M1	Secretory	Mitochondria	Mitochondria	Unclassified	0.820386	0.0531894	0.00909981	0.117325	0.153738	0.0117618	0.00707695	0.827424	0.29122	0.0811218	0.00942342	0.618235	0.466207	0.0330418	0.0123071	0.488444	Unclassified	M2	M1	M1	0.00949583	0.0704561	0.246513	0.493921	0.00608876	0.0285086	0.0147789	0.00381309	0.00182735	0.00210928	0.00165402	0.00162628	0.00188287	0.107818	0.00950693	0.0119473	0.0283955	0.0830716	0.0303234	0.00294183	0.00292186	0.00158379	0.00431432	0.00134219	0.00177171
AP2S1	Secretory	Unclassified	Unclassified	Secretory	0.753548	0.0600332	0.0371302	0.149289	0.303407	0.0435628	0.0744975	0.578533	0.437745	0.0537934	0.0293534	0.479108	0.685977	0.0680285	0.0900788	0.155915	Unclassified	M2	Unclassified	Unclassified	0.0285249	0.0685126	0.39827	0.25824	0.0113698	0.0155232	0.0189818	0.0141585	0.00524674	0.0191321	0.00538764	0.00285155	0.00451218	0.117913	0.0313763	0.0417913	0.0407816	0.145282	0.075552	0.0116208	0.00802493	0.00706505	0.016852	0.0162617	0.0313873
AP3B1	Cytosol	Cytosol	Cytosol	Cytosol	0.0024827	0.00352822	0.992685	0.00130456	0.00301746	0.00444677	0.990853	0.00168288	0.00284334	0.00319123	0.992673	0.00129291	0.00301442	0.00443401	0.991005	0.00154697	Unclassified	Unclassified	Unclassified	C1	0.000675976	0.000705562	0.00058764	0.000513527	0.00107812	0.000598097	0.000815073	0.00103693	0.611544	0.0883569	0.244319	0.0120882	0.0363764	0.000673163	0.0006314	0.000738269	0.000707221	0.000714075	0.000857899	0.00103008	0.000826761	0.000928848	0.00166108	0.593515	0.193124
AP3B2	Cytosol	Cytosol	Unclassified	Cytosol	0.00241258	0.0032465	0.993057	0.00128416	0.00411669	0.00573833	0.987826	0.00231909	0.236273	0.102419	0.58433	0.0769783	0.00610111	0.00959876	0.981425	0.00287471	Unclassified	C1	Unclassified	Unclassified	0.000648161	0.00067234	0.000590469	0.000501615	0.00100831	0.000585002	0.000794029	0.000859156	0.43263	0.0348076	0.431114	0.0338711	0.0606338	0.000673538	0.000610617	0.000993968	0.000972788	0.000966826	0.00118311	0.00155335	0.00108246	0.00127205	0.00183046	0.720145	0.119198
AP3D1	Cytosol	Cytosol	Cytosol	Cytosol	0.00243767	0.00344758	0.992855	0.0012601	0.00337214	0.00497308	0.989811	0.00184332	0.0224281	0.0228842	0.949091	0.00559684	0.00227816	0.00334692	0.993174	0.00120075	Unclassified	Unclassified	Unclassified	C1	0.000656228	0.000682093	0.000589993	0.000509356	0.0010084	0.000580051	0.00079028	0.00106885	0.453865	0.0623212	0.37605	0.0258606	0.0747568	0.000660973	0.000599129	0.000837785	0.000792925	0.000800515	0.000940913	0.0011961	0.00090541	0.00102819	0.00184339	0.631753	0.210109
AP3M1	Cytosol	Cytosol	Cytosol	Cytosol	0.00302454	0.00392643	0.991433	0.00161646	0.00349436	0.00515419	0.98942	0.00193112	0.00304027	0.00362196	0.991968	0.00136995	0.00435592	0.00675627	0.986733	0.00215507	Unclassified	Unclassified	Unclassified	C1	0.000814196	0.000843884	0.000747522	0.000618935	0.00121847	0.000726275	0.0010087	0.000972982	0.337428	0.0219194	0.505593	0.0595808	0.0669114	0.00085244	0.000764021	0.000856556	0.000822382	0.000819964	0.000995461	0.00124634	0.000968983	0.00107119	0.00186768	0.621554	0.0843321
AP3M2	Cytosol	Cytosol	Cytosol	Cytosol	0.00517763	0.00695588	0.98523	0.00263686	0.00570212	0.00855772	0.982735	0.00300519	0.00340317	0.00375144	0.991291	0.00155424	0.00428942	0.00631318	0.987338	0.00205972	Unclassified	Unclassified	Unclassified	Unclassified	0.00140249	0.00145721	0.00128631	0.00103161	0.00198825	0.00119969	0.00173107	0.00203687	0.339548	0.0364388	0.402136	0.107309	0.099798	0.0013905	0.00124636	0.00143074	0.0013625	0.00130035	0.00160852	0.00207404	0.00157644	0.00176851	0.00313873	0.446024	0.0842183
AP3S1	Cytosol	Cytosol	Cytosol	Cytosol	0.00806992	0.00814826	0.980544	0.00323777	0.00415625	0.00603639	0.987607	0.00219989	0.0104457	0.0110075	0.975003	0.00354349	0.00250514	0.00385876	0.992344	0.00129211	Unclassified	Unclassified	Unclassified	C1	0.00213914	0.00189403	0.00268235	0.00135439	0.00277276	0.00117773	0.0020514	0.00214637	0.517272	0.406576	0.0453567	0.00263376	0.00870592	0.00145249	0.00178528	0.00105282	0.00098258	0.000983815	0.00113703	0.00143062	0.00107445	0.00123019	0.00230113	0.557704	0.284541
AP3S2	Cytosol	Cytosol	Cytosol	Cytosol	0.00270363	0.00384766	0.992018	0.00143036	0.00361917	0.00517008	0.989206	0.00200477	0.101344	0.0347454	0.830808	0.0331022	0.00300296	0.00487364	0.990583	0.00154003	Unclassified	Unclassified	Unclassified	Unclassified	0.000755412	0.000765005	0.000662095	0.000521123	0.00118896	0.000613545	0.000843534	0.00120162	0.57834	0.348795	0.0525321	0.00217589	0.010176	0.000708823	0.00072154	0.000895064	0.000853253	0.000860532	0.00101032	0.00120346	0.000962427	0.00107241	0.00193178	0.552428	0.248149
AP4B1	Cytosol	Cytosol	Cytosol	Cytosol	0.00900891	0.012879	0.974317	0.00379459	0.0403126	0.0278654	0.918729	0.0130925	0.0136897	0.01154	0.969647	0.00512375	0.00268779	0.00389864	0.992135	0.00127828	C1	Unclassified	C1	C1	0.00256099	0.00216523	0.00298604	0.00129665	0.00547332	0.00152608	0.00270601	0.00317359	0.816242	0.114268	0.0346611	0.00397432	0.00517275	0.00181599	0.0019786	0.0140487	0.00775033	0.00913158	0.009382	0.0124855	0.00402738	0.00505588	0.00629663	0.689614	0.151712
AP4E1	Cytosol	Cytosol	Cytosol	Cytosol	0.0100176	0.00950572	0.977121	0.00335556	0.0188414	0.0151583	0.959038	0.00696197	0.0119415	0.0111091	0.971664	0.00528525	0.00248819	0.00367741	0.992606	0.00122814	C1	C1	C1	C1	0.00267682	0.00205543	0.00392166	0.00136366	0.00392017	0.00123454	0.00211784	0.00223318	0.79543	0.143057	0.0316298	0.00282996	0.00417393	0.00147246	0.0018831	0.00602859	0.00386166	0.00450462	0.00444654	0.006079	0.00230668	0.00277755	0.00399508	0.746554	0.147175
AP4M1	Cytosol	Cytosol	Cytosol	Cytosol	0.0131463	0.0114601	0.971003	0.00439025	0.146451	0.0407331	0.780597	0.0322181	0.0662507	0.0310475	0.879891	0.0228107	0.00250307	0.00361	0.992649	0.0012381	C1	Unclassified	Unclassified	C1	0.00326282	0.00268282	0.00525166	0.001949	0.00419235	0.00153575	0.00277641	0.00295557	0.691882	0.229458	0.039906	0.00357806	0.00617969	0.0019036	0.00248665	0.0561336	0.0243491	0.0337057	0.0322631	0.0184661	0.00600714	0.00826232	0.0079975	0.539499	0.152967
AP4S1	Cytosol	Cytosol	Cytosol	Cytosol	0.00338957	0.00509894	0.989806	0.00170499	0.0119567	0.0183751	0.963696	0.0059719	0.00664665	0.00776614	0.982725	0.00286184	0.00266376	0.00383697	0.992145	0.00135436	C1	Unclassified	Unclassified	C1	0.000912515	0.00094427	0.000874217	0.000658566	0.00202395	0.000790586	0.00113713	0.00114728	0.846685	0.0545264	0.0801337	0.00432569	0.00413571	0.000870544	0.000834446	0.00302586	0.00297511	0.0025998	0.00335597	0.0048962	0.00333422	0.00388597	0.00625868	0.292759	0.0247408
AP5B1	Cytosol	Cytosol	Cytosol	Cytosol	0.00472774	0.0063416	0.986434	0.00249621	0.0166734	0.0209813	0.957153	0.00519241	0.123412	0.0492687	0.799842	0.0274775	0.00665302	0.0113003	0.978891	0.00315593	C1	C1	Unclassified	C1	0.00140779	0.00126761	0.00129141	0.00076093	0.0021542	0.000971551	0.00150358	0.00171227	0.782169	0.151435	0.0455356	0.00283897	0.00445636	0.00116325	0.00133297	0.00580047	0.00326801	0.00396812	0.00363679	0.0120134	0.00228254	0.0028876	0.00379773	0.798656	0.101998
AP5M1	Cytosol	Cytosol	Cytosol	Cytosol	0.00439334	0.00448314	0.988627	0.00249638	0.0168738	0.0189463	0.959094	0.00508615	0.0345347	0.0315399	0.924444	0.00948113	0.00305056	0.00438718	0.991044	0.00151805	Unclassified	C1	Unclassified	Unclassified	0.00117918	0.0011831	0.00124215	0.000788908	0.00135001	0.000759312	0.00118467	0.00118914	0.581284	0.322677	0.0725439	0.0028878	0.00923498	0.00103313	0.00146325	0.00583138	0.00325921	0.00440759	0.0033756	0.00941998	0.00241777	0.00292944	0.00417914	0.760502	0.134311
AP5S1	Cytosol	Cytosol	Cytosol	Cytosol	0.00847278	0.0116821	0.975567	0.00427856	0.104482	0.124458	0.75694	0.0141199	0.0065187	0.00639756	0.984495	0.00258902	0.00338658	0.00491865	0.990034	0.00166071	Unclassified	Unclassified	C1	C1	0.00227719	0.00236544	0.00229847	0.00153168	0.00369686	0.00176422	0.00298669	0.00323433	0.510228	0.0718763	0.363071	0.0142962	0.0160957	0.00210116	0.00217741	0.0517088	0.0130571	0.0278628	0.0118531	0.0964896	0.0080691	0.0110772	0.00882224	0.559133	0.130415
AP5Z1	Cytosol	Cytosol	Cytosol	Cytosol	0.00943368	0.00799072	0.978996	0.00357958	0.0251346	0.0151818	0.95096	0.00872351	0.0662823	0.0285061	0.884337	0.0208749	0.00669476	0.00879753	0.981696	0.00281184	Unclassified	C1	Unclassified	C1	0.00299394	0.00217293	0.00301116	0.00125565	0.00281569	0.00113614	0.00173334	0.00230555	0.39063	0.563557	0.0177705	0.00173002	0.00530881	0.00139202	0.00218756	0.00825519	0.00481145	0.00653601	0.00553191	0.0067266	0.00228577	0.00281463	0.00335477	0.729699	0.157466
APAF1	Cytosol	Cytosol	Cytosol	Cytosol	0.0037822	0.0050522	0.989169	0.00199704	0.00360717	0.00633238	0.988124	0.00193602	0.00398969	0.00414827	0.990048	0.00181423	0.00293193	0.00425604	0.991363	0.00144944	Unclassified	Unclassified	Unclassified	Unclassified	0.00106041	0.00104528	0.000971843	0.000704671	0.00128356	0.000865186	0.00125131	0.00165215	0.0248118	0.00634244	0.0919661	0.449495	0.416553	0.00108698	0.000910059	0.000872724	0.000839016	0.000855564	0.00103987	0.00109797	0.000964243	0.00102626	0.0032439	0.0394942	0.0365248
APBA1	Cytosol	Missing	Cytosol	Cytosol	0.0177011	0.236954	0.738507	0.00683772	NA	NA	NA	NA	0.00862944	0.0273561	0.95948	0.00453464	0.0111018	0.0264371	0.958268	0.00419336	Unclassified	Missing	Unclassified	C2	0.00434661	0.00505319	0.00427123	0.00403002	0.00777449	0.00596603	0.00528095	0.217932	0.016248	0.653975	0.0160928	0.00399237	0.0481987	0.00402311	0.00281461	NA	NA	NA	NA	NA	NA	NA	NA	NA	NA
APBA2	Unclassified	Cytosol	Missing	Cytosol	0.190928	0.137091	0.627082	0.0449	0.105007	0.135381	0.693936	0.0656765	NA	NA	NA	NA	0.00342066	0.0048622	0.990039	0.00167824	Unclassified	Unclassified	Missing	Unclassified	0.0877994	0.0435389	0.0431949	0.0163944	0.0333914	0.00952133	0.0130899	0.0810881	0.0706921	0.483994	0.04066	0.00715002	0.024586	0.0146023	0.0302977	0.0214799	0.0171162	0.0458645	0.0205464	0.0278244	0.0336388	0.0268453	0.0470725	0.166171	0.362281
APBA3	Secretory	Secretory	Cytosol	Cytosol	0.891873	0.0108005	0.00599686	0.0913298	0.596487	0.0942168	0.0426567	0.266639	0.173999	0.066212	0.707013	0.0527757	0.182528	0.173494	0.621258	0.0227203	S3	Unclassified	Unclassified	Unclassified	0.182007	0.0846269	0.603281	0.0219585	0.00249161	0.0020528	0.0011874	0.00506865	0.00114637	0.00150479	0.00113061	0.00102568	0.0011894	0.027049	0.0642808	0.0538185	0.0305228	0.470764	0.0413821	0.0181382	0.010326	0.00671642	0.0590362	0.00825211	0.013362
APBB1	Cytosol	Cytosol	Cytosol	Cytosol	0.182973	0.0463562	0.732246	0.0384241	0.216575	0.0628747	0.613228	0.107321	0.103331	0.055866	0.786544	0.0542591	0.0408272	0.0303575	0.919573	0.00924193	Unclassified	Unclassified	Unclassified	Unclassified	0.0592484	0.0290396	0.0702959	0.0243895	0.0142932	0.00632039	0.0100267	0.0157159	0.0807598	0.601465	0.0338024	0.00448337	0.0117356	0.0123633	0.0260608	0.0607801	0.0322385	0.091091	0.0324659	0.0213833	0.0101164	0.0093657	0.0220094	0.262222	0.22399
APBB1IP	Missing	Missing	Unclassified	Missing	NA	NA	NA	NA	NA	NA	NA	NA	0.0731806	0.254798	0.439638	0.232383	NA	NA	NA	NA	Missing	Missing	Unclassified	Missing	NA	NA	NA	NA	NA	NA	NA	NA	NA	NA	NA	NA	NA	NA	NA	NA	NA	NA	NA	NA	NA	NA	NA	NA	NA
APBB2	Unclassified	Unclassified	Unclassified	Nuclear	0.510201	0.348209	0.038279	0.10331	0.253688	0.229938	0.0445818	0.471791	0.496112	0.383843	0.0510601	0.0689852	0.159979	0.751155	0.0627799	0.0260852	Unclassified	Unclassified	Unclassified	N4	0.0939898	0.0603827	0.311221	0.0446081	0.0337636	0.0203447	0.0103952	0.283706	0.00701391	0.0140815	0.00658393	0.00372249	0.00687719	0.0738458	0.0294645	0.0213954	0.0179106	0.194446	0.0199366	0.0194443	0.0163089	0.00696359	0.187222	0.00824347	0.0132825
APC	Nuclear	Secretory	Nuclear	Nuclear	0.245581	0.51573	0.185078	0.0536114	0.523111	0.185271	0.0318782	0.259739	0.0452312	0.842723	0.0980276	0.0140183	0.133369	0.566023	0.267599	0.0330092	Unclassified	Unclassified	N4	N4	0.0732441	0.0518511	0.0845186	0.035967	0.0610612	0.039242	0.0282924	0.387134	0.0219629	0.116405	0.021129	0.00625313	0.0193276	0.0347524	0.018859	0.0449261	0.0219502	0.432702	0.0235331	0.0333509	0.0130178	0.00648698	0.132415	0.00553452	0.00961474
APC2	Unclassified	Missing	Missing	Missing	0.648024	0.307149	0.0150188	0.0298084	NA	NA	NA	NA	NA	NA	NA	NA	NA	NA	NA	NA	Unclassified	Missing	Missing	Missing	0.349661	0.0713263	0.189163	0.037874	0.129325	0.0903144	0.0101612	0.0773482	0.00343341	0.00304267	0.00262002	0.00246537	0.00345732	0.023545	0.00626339	NA	NA	NA	NA	NA	NA	NA	NA	NA	NA
APCDD1L	Missing	Missing	Secretory	Missing	NA	NA	NA	NA	NA	NA	NA	NA	0.985355	0.00272534	0.00343496	0.00848448	NA	NA	NA	NA	Missing	Missing	Unclassified	Missing	NA	NA	NA	NA	NA	NA	NA	NA	NA	NA	NA	NA	NA	NA	NA	NA	NA	NA	NA	NA	NA	NA	NA	NA	NA
APCS	Missing	Missing	Nuclear	Nuclear	NA	NA	NA	NA	NA	NA	NA	NA	0.168309	0.609074	0.197703	0.0249136	0.0784071	0.858839	0.0322754	0.0304785	Missing	Missing	Unclassified	Unclassified	NA	NA	NA	NA	NA	NA	NA	NA	NA	NA	NA	NA	NA	NA	NA	NA	NA	NA	NA	NA	NA	NA	NA	NA	NA
APEH	Cytosol	Cytosol	Cytosol	Cytosol	0.00416426	0.00564193	0.987995	0.00219874	0.0057738	0.00820441	0.982968	0.00305378	0.00581666	0.00631861	0.98524	0.00262455	0.00509584	0.00781386	0.984666	0.00242431	Unclassified	Unclassified	Unclassified	Unclassified	0.00115071	0.00116331	0.00104496	0.000805271	0.00146451	0.000973453	0.001377	0.00182697	0.102388	0.0153901	0.221314	0.253217	0.395687	0.00117593	0.00102282	0.00136457	0.00138254	0.00131574	0.00171095	0.00185354	0.00155743	0.00168761	0.00310584	0.0643341	0.0100484
APEX1	Unclassified	Nuclear	Nuclear	Nuclear	0.0142224	0.353123	0.62557	0.00708523	0.0195252	0.887708	0.0812361	0.0115303	0.0104518	0.963618	0.0217615	0.0041692	0.00761516	0.94951	0.0393063	0.0035682	Unclassified	N4	N4	N4	0.00408463	0.00440485	0.00310863	0.00262431	0.00625604	0.00465114	0.00540718	0.336808	0.0197488	0.0283144	0.0209184	0.0214404	0.535147	0.00365275	0.00343248	0.00489058	0.00470435	0.00433304	0.00559719	0.00849009	0.00781914	0.00614002	0.865259	0.00842562	0.0054091
APEX2	Cytosol	Cytosol	Unclassified	Cytosol	0.0146446	0.0576925	0.92056	0.00710314	0.0118189	0.0482463	0.934018	0.00591634	0.00860367	0.342016	0.645669	0.00371042	0.0179255	0.232249	0.741708	0.00811781	Unclassified	Unclassified	Unclassified	Unclassified	0.00373329	0.00412007	0.00353471	0.0032565	0.00533534	0.00434351	0.00542727	0.0425864	0.0327986	0.305341	0.142485	0.0229305	0.417005	0.00398679	0.00311635	0.00304294	0.0029316	0.00267949	0.00316485	0.00397696	0.00337333	0.00352845	0.0373675	0.0302009	0.0653568
APH1A	Secretory	Secretory	Secretory	Secretory	0.819577	0.00632555	0.00533209	0.168765	0.973517	0.00458086	0.00475085	0.0171515	0.975356	0.00297276	0.00372036	0.0179513	0.979011	0.00916576	0.00610536	0.00571806	Unclassified	Unclassified	Unclassified	Unclassified	0.0379177	0.270628	0.189003	0.322028	0.00138585	0.00198245	0.00177346	0.00118379	0.00101145	0.00140012	0.000953798	0.000941391	0.00102533	0.01255	0.156215	0.161378	0.405751	0.122426	0.283962	0.00130311	0.00115715	0.00111453	0.00100607	0.000983303	0.000931739
API5	Nuclear	Nuclear	Nuclear	Nuclear	0.119306	0.784663	0.0469699	0.0490606	0.0942285	0.619141	0.0262289	0.260401	0.118029	0.716613	0.0880165	0.0773417	0.0268352	0.886374	0.05248	0.0343104	N4	Unclassified	N4	N4	0.0183177	0.0228797	0.0606261	0.0174826	0.0276086	0.0358277	0.0134923	0.707735	0.0058546	0.0246454	0.00549088	0.00272898	0.00825009	0.0370877	0.0119729	0.00820421	0.00897561	0.0692962	0.00775249	0.0165284	0.0304131	0.0066141	0.565586	0.00398656	0.00692171
APIP	Cytosol	Cytosol	Cytosol	Cytosol	0.00354421	0.0176549	0.976893	0.00190801	0.0311835	0.103246	0.851365	0.0142056	0.0180798	0.0827418	0.891329	0.00784937	0.014921	0.0522329	0.926323	0.00652332	Unclassified	Unclassified	Unclassified	C5	0.000989184	0.00100799	0.000876904	0.000670132	0.00122257	0.000857756	0.00117074	0.0144039	0.0261125	0.0310548	0.0676767	0.0870536	0.764995	0.00103379	0.000874217	0.00843002	0.00798343	0.00647892	0.00829117	0.0132019	0.00903946	0.0102631	0.0707413	0.0347059	0.0308606
APLF	Nuclear	Nuclear	Nuclear	Nuclear	0.274629	0.645106	0.024237	0.056028	0.0961127	0.809561	0.0133598	0.0809663	0.353404	0.588754	0.0324535	0.025389	0.0543323	0.786911	0.147515	0.0112416	Unclassified	Unclassified	Unclassified	N1	0.0332568	0.0253723	0.0879283	0.128072	0.125891	0.354606	0.141098	0.0235111	0.00517189	0.00692324	0.00424028	0.0033683	0.00453327	0.0439629	0.0120651	0.00664576	0.00632395	0.0761598	0.00698324	0.50056	0.240592	0.0169903	0.0514181	0.00270207	0.00241055
APLP1	Unclassified	Unclassified	Unclassified	Missing	0.485293	0.151161	0.296067	0.0674784	0.215758	0.315851	0.42393	0.0444608	0.256326	0.424133	0.284006	0.0355347	NA	NA	NA	NA	Unclassified	Unclassified	Unclassified	Missing	0.185019	0.0897166	0.156196	0.0543626	0.0399847	0.0161885	0.0180354	0.0769522	0.0428348	0.203857	0.026073	0.00622414	0.0170783	0.0306253	0.036853	0.0834242	0.0229884	0.0898821	0.0194633	0.189773	0.0289522	0.0265113	0.0706148	0.136497	0.179691
APLP2	Secretory	Secretory	Secretory	Secretory	0.959741	0.00204346	0.00208028	0.0361353	0.961622	0.0100525	0.00381601	0.0245093	0.991784	0.00166563	0.00214264	0.00440751	0.993717	0.00311987	0.00185546	0.00130754	Unclassified	S3	Unclassified	Unclassified	0.257438	0.435773	0.248905	0.0176246	0.000448957	0.000632851	0.000367942	0.00059371	0.000389772	0.00037008	0.000406177	0.000447236	0.000467015	0.00522624	0.0309091	0.178033	0.0734729	0.634528	0.0755878	0.00488802	0.00192438	0.00130728	0.00193283	0.000754712	0.000716984
APMAP	Secretory	Secretory	Secretory	Secretory	0.984773	0.00285742	0.00237782	0.00999221	0.925434	0.0160536	0.00433294	0.0541792	0.971315	0.00281946	0.00310163	0.0227639	0.980285	0.00738823	0.00330216	0.00902453	Unclassified	S3	Unclassified	Unclassified	0.46374	0.186439	0.299448	0.0351454	0.000801094	0.000875495	0.000586958	0.000593871	0.000438923	0.000546149	0.000438231	0.000467005	0.000487508	0.00212721	0.00786501	0.118553	0.187749	0.58098	0.0381517	0.00783901	0.0034285	0.00379159	0.00099454	0.000957354	0.00120386
APOA1	Secretory	Cytosol	Cytosol	Unclassified	0.967733	0.00264744	0.00184922	0.0277699	0.00769202	0.0109408	0.977408	0.00395911	0.0848692	0.131781	0.751155	0.0321945	0.33978	0.26146	0.319065	0.0796952	Unclassified	Unclassified	Unclassified	Unclassified	0.18125	0.39827	0.333329	0.0548844	0.000623746	0.00100425	0.000473526	0.000545914	0.000336298	0.00033627	0.000359174	0.000405069	0.000412409	0.0057539	0.022016	0.00185209	0.00186407	0.00171919	0.00225667	0.00260397	0.00207101	0.0022996	0.00396628	0.0629881	0.0074526
APOA2	Secretory	Missing	Missing	Unclassified	0.982025	0.00309561	0.00274011	0.0121392	NA	NA	NA	NA	NA	NA	NA	NA	0.499132	0.327159	0.114988	0.0587212	Unclassified	Missing	Missing	Unclassified	0.157379	0.698538	0.108297	0.0178105	0.000792288	0.000902303	0.000706791	0.000694225	0.000565184	0.000498622	0.000535139	0.00054115	0.000600012	0.00399616	0.008143	NA	NA	NA	NA	NA	NA	NA	NA	NA	NA
APOA4	Nuclear	Cytosol	Missing	Nuclear	0.0964915	0.653591	0.233178	0.0167391	0.00413494	0.00591999	0.987805	0.00213979	NA	NA	NA	NA	0.13436	0.811392	0.0143201	0.0399279	Unclassified	Unclassified	Missing	Unclassified	0.0340007	0.0190019	0.0188581	0.0246308	0.399804	0.0238055	0.0551025	0.174879	0.128625	0.057676	0.0204772	0.00699482	0.0194045	0.00929907	0.00744001	0.00102747	0.000962275	0.00100298	0.00114221	0.00155529	0.00113367	0.00128186	0.00194917	0.476951	0.20804
APOB	Secretory	Secretory	Secretory	Secretory	0.72815	0.0110885	0.00736119	0.253401	0.847776	0.0358855	0.0242235	0.0921147	0.89606	0.0061021	0.00660402	0.0912338	0.870957	0.0380146	0.0578598	0.0331685	Unclassified	S3	Unclassified	Unclassified	0.0107565	0.094953	0.298525	0.323915	0.00190834	0.00382099	0.00281684	0.00254238	0.00131603	0.00214526	0.00133403	0.00120744	0.00135842	0.129178	0.124223	0.151281	0.0343781	0.57374	0.0883768	0.00986588	0.00453585	0.00385901	0.0176247	0.00510424	0.00678329
APOBEC3B	Nuclear	Nuclear	Nuclear	Missing	0.0507238	0.924985	0.0173158	0.00697583	0.0177036	0.966954	0.00759038	0.00775151	0.0263363	0.959005	0.00728067	0.00737819	NA	NA	NA	NA	N1	Unclassified	N3	Missing	0.0219842	0.00619062	0.0104935	0.0120554	0.822581	0.00849888	0.088476	0.0054289	0.0063117	0.00390665	0.00268409	0.00189441	0.00251894	0.00344396	0.00353187	0.0031808	0.00385973	0.00398937	0.00667372	0.101302	0.129867	0.734311	0.00147419	0.00184769	0.00173907
APOBEC3C	Nuclear	Cytosol	Nuclear	Nuclear	0.0204245	0.955326	0.0196431	0.00460635	0.00739011	0.0116864	0.977091	0.00383278	0.016355	0.960143	0.0208083	0.00269401	0.0610543	0.748813	0.17853	0.0116021	N1	Unclassified	N1	N1	0.00843354	0.0042487	0.00465004	0.00309224	0.92886	0.00525209	0.0150257	0.00618866	0.0115439	0.00248109	0.00194282	0.0015116	0.00216371	0.00262139	0.00198496	0.00183225	0.00178631	0.00164449	0.00212707	0.00311681	0.00215699	0.00265155	0.00376107	0.61768	0.152228
APOBEC3F	Nuclear	Unclassified	Nuclear	Nuclear	0.0418788	0.845702	0.0971793	0.01524	0.413451	0.547604	0.0259929	0.0129528	0.0575465	0.876603	0.0501962	0.015654	0.0292861	0.945677	0.0190418	0.00599495	N1	Unclassified	N1	N1	0.0141107	0.0138917	0.00880251	0.00507386	0.778511	0.0108276	0.0254754	0.0308883	0.0688031	0.0079885	0.00625815	0.00529695	0.0088326	0.0083797	0.00686025	0.268355	0.0230786	0.10373	0.0182868	0.518846	0.00670317	0.0196018	0.00245286	0.0104286	0.00805622
APOBEC3G	Missing	Missing	Unclassified	Nuclear	NA	NA	NA	NA	NA	NA	NA	NA	0.0411947	0.541758	0.406213	0.0108348	0.0382034	0.807178	0.145755	0.00886288	Missing	Missing	Unclassified	N1	NA	NA	NA	NA	NA	NA	NA	NA	NA	NA	NA	NA	NA	NA	NA	NA	NA	NA	NA	NA	NA	NA	NA	NA	NA
APOBR	Cytosol	Missing	Missing	Missing	0.0065157	0.010845	0.980372	0.0022672	NA	NA	NA	NA	NA	NA	NA	NA	NA	NA	NA	NA	Unclassified	Missing	Missing	Missing	0.00193314	0.00162715	0.00195643	0.000998974	0.00419229	0.00113227	0.00180801	0.00371248	0.420921	0.525894	0.0221669	0.00188452	0.00950647	0.00120953	0.00105767	NA	NA	NA	NA	NA	NA	NA	NA	NA	NA
APOC1	Secretory	Secretory	Secretory	Secretory	0.923353	0.00905658	0.00494426	0.0626465	0.84325	0.0395859	0.094093	0.023071	0.97792	0.00762152	0.00819395	0.00626485	0.968038	0.0161253	0.00838036	0.00745683	Unclassified	Unclassified	Unclassified	Unclassified	0.146021	0.354685	0.399407	0.023239	0.00240663	0.00273304	0.00137292	0.00254398	0.00114574	0.000876644	0.000947289	0.000908433	0.00106616	0.0270201	0.0356264	0.486866	0.0504462	0.214297	0.0916415	0.0234496	0.00475122	0.00689608	0.00448894	0.0451317	0.0313028
APOC3	Secretory	Unclassified	Missing	Nuclear	0.949582	0.0265376	0.00691625	0.0169643	0.186587	0.504714	0.0136706	0.295028	NA	NA	NA	NA	0.129484	0.648403	0.173029	0.0490841	Unclassified	Unclassified	Missing	Unclassified	0.0180319	0.340121	0.0182024	0.573227	0.00441008	0.00451643	0.0152609	0.0023502	0.00149964	0.00150946	0.00126112	0.00121407	0.00143196	0.00875788	0.00820639	0.00964578	0.0326191	0.12779	0.0165318	0.0405489	0.414806	0.0377437	0.0116161	0.00269148	0.00346341
APOD	Missing	Unclassified	Missing	Cytosol	NA	NA	NA	NA	0.62894	0.30544	0.0248685	0.0407506	NA	NA	NA	NA	0.01726	0.0225296	0.954207	0.00600388	Missing	Unclassified	Missing	Unclassified	NA	NA	NA	NA	NA	NA	NA	NA	NA	NA	NA	NA	NA	NA	NA	0.370017	0.0567051	0.160443	0.0417745	0.173419	0.0155997	0.0101223	0.1063	0.0059842	0.00431346
APOE	Secretory	Secretory	Secretory	Secretory	0.953386	0.00956984	0.00733161	0.0297122	0.892329	0.0323406	0.00605557	0.069275	0.987403	0.00211482	0.00237283	0.00810941	0.986077	0.00508425	0.00399221	0.00484632	Unclassified	S3	S3	Unclassified	0.20916	0.158581	0.389104	0.196542	0.00255847	0.00305808	0.00243132	0.00152196	0.00141648	0.0025554	0.00122364	0.000996612	0.00113948	0.0059717	0.0237405	0.114374	0.0569657	0.691594	0.0293955	0.0202756	0.00490485	0.00344577	0.00371437	0.00123133	0.00157325
APOH	Cytosol	Cytosol	Cytosol	Unclassified	0.0185251	0.0314853	0.94073	0.00925958	0.00816127	0.0117592	0.975851	0.00422822	0.0438871	0.0666809	0.872367	0.0170651	0.122427	0.207339	0.502341	0.167893	Unclassified	Unclassified	Unclassified	Unclassified	0.00436869	0.00506395	0.00552857	0.00356388	0.00697139	0.00441076	0.00801181	0.0120913	0.114456	0.736154	0.0462629	0.00464374	0.039213	0.00538717	0.00387241	0.00201175	0.00196213	0.00184075	0.00234665	0.0027509	0.00218576	0.00248269	0.00433981	0.184566	0.0227692
APOL1	Secretory	Missing	Secretory	Secretory	0.763002	0.0128935	0.00722853	0.216876	NA	NA	NA	NA	0.978742	0.00450876	0.00451244	0.012237	0.989591	0.00417499	0.00369306	0.00254099	Unclassified	Missing	S3	Unclassified	0.074117	0.576108	0.0672629	0.0455139	0.00336774	0.00299175	0.00368301	0.00285098	0.00163373	0.00151826	0.00131486	0.00123479	0.00152689	0.013115	0.203761	NA	NA	NA	NA	NA	NA	NA	NA	NA	NA
APOL2	Secretory	Secretory	Secretory	Secretory	0.979286	0.00815803	0.00281673	0.00973936	0.891902	0.0297214	0.00652919	0.0718473	0.987399	0.00181996	0.00186021	0.00892035	0.987689	0.00418187	0.0025519	0.00557751	S3	S3	S3	Unclassified	0.288614	0.174801	0.464161	0.0517089	0.0032923	0.00249368	0.00127594	0.00109611	0.000552056	0.00055669	0.000520292	0.000577463	0.000610234	0.00510679	0.00463257	0.0913577	0.142622	0.623941	0.0339812	0.0152305	0.00626972	0.00656946	0.00165167	0.00145737	0.00193281
APOL3	Missing	Missing	Secretory	Missing	NA	NA	NA	NA	NA	NA	NA	NA	0.763124	0.0198688	0.0298779	0.187129	NA	NA	NA	NA	Missing	Missing	Unclassified	Missing	NA	NA	NA	NA	NA	NA	NA	NA	NA	NA	NA	NA	NA	NA	NA	NA	NA	NA	NA	NA	NA	NA	NA	NA	NA
APOL5	Missing	Missing	Nuclear	Missing	NA	NA	NA	NA	NA	NA	NA	NA	0.00317301	0.987512	0.00799006	0.00132447	NA	NA	NA	NA	Missing	Missing	N4	Missing	NA	NA	NA	NA	NA	NA	NA	NA	NA	NA	NA	NA	NA	NA	NA	NA	NA	NA	NA	NA	NA	NA	NA	NA	NA
APOL6	Secretory	Secretory	Secretory	Secretory	0.92743	0.024364	0.0140936	0.0341128	0.911296	0.0470765	0.014381	0.0272463	0.973562	0.00773695	0.0078218	0.0108796	0.976486	0.00875097	0.00470329	0.0100598	Unclassified	Unclassified	S2	Unclassified	0.21415	0.648704	0.0464965	0.0180792	0.00639539	0.00433781	0.00741974	0.00621107	0.0037198	0.00293163	0.00237491	0.00210937	0.00295789	0.00822898	0.0258839	0.111254	0.549708	0.200606	0.049728	0.0271824	0.00615563	0.009953	0.00378547	0.00329709	0.00259163
APOM	Secretory	Cytosol	Cytosol	Secretory	0.639299	0.0145429	0.0276515	0.318507	0.0169875	0.0160865	0.960945	0.00598138	0.0253626	0.0309827	0.93431	0.00934497	0.809764	0.0312232	0.00645055	0.152562	Unclassified	C1	C1	Unclassified	0.017939	0.0846518	0.0696995	0.467009	0.0028427	0.00387074	0.00474059	0.00308891	0.00308507	0.0174064	0.00274924	0.00197164	0.00243915	0.0632911	0.255215	0.00545704	0.00349924	0.00425323	0.00377803	0.00741552	0.00231382	0.00317287	0.00318425	0.745703	0.153125
APOO	Mitochondria	Mitochondria	Mitochondria	Mitochondria	0.0542701	0.0077493	0.00781426	0.930166	0.00632394	0.00127526	0.00253622	0.989865	0.0280839	0.00394092	0.00385387	0.964121	0.016934	0.0068186	0.00273201	0.973515	M2	M2	M2	M2	0.0122224	0.00930241	0.0244547	0.00829056	0.0011431	0.00109722	0.00134495	0.00416402	0.00123493	0.00294708	0.00131678	0.000966861	0.00134862	0.0319409	0.898225	0.000296585	0.00141017	0.000820221	0.00379696	0.0001639	0.000343335	0.000243308	0.000524719	0.000469458	0.000527266
APOOL	Mitochondria	Mitochondria	Mitochondria	Mitochondria	0.0625793	0.00165717	0.00181971	0.933944	0.0200619	0.00173982	0.00187501	0.976323	0.0029459	0.00238961	0.00291873	0.991746	0.013254	0.00647119	0.00277714	0.977498	M2	M2	M2	M2	0.0029794	0.0229146	0.0186189	0.0180664	0.000308127	0.000452226	0.000545005	0.000351814	0.000331177	0.000368259	0.000315155	0.000392068	0.000413046	0.00921738	0.924726	0.000740967	0.00783785	0.00336987	0.00811319	0.0003074	0.000647719	0.000371495	0.000413205	0.000334839	0.000385083
APP	Secretory	Secretory	Secretory	Secretory	0.954049	0.00438585	0.00403126	0.0375344	0.97726	0.00511921	0.00355301	0.0140674	0.992118	0.00199945	0.00282352	0.00305863	0.989685	0.00369391	0.00330351	0.0033178	Unclassified	Unclassified	Unclassified	Unclassified	0.203356	0.612083	0.126524	0.0120857	0.000953426	0.0011423	0.000896592	0.00139353	0.000868954	0.000765792	0.000765615	0.000755638	0.000875257	0.00987395	0.0276604	0.221087	0.339971	0.273984	0.142219	0.00203834	0.00114499	0.00112731	0.000808568	0.000718612	0.000688446
APPBP2	Cytosol	Cytosol	Cytosol	Cytosol	0.00578249	0.0118276	0.980332	0.00205766	0.00397496	0.00655095	0.987346	0.00212781	0.00517471	0.00690307	0.98558	0.00234191	0.00302609	0.0063143	0.989119	0.00154048	Unclassified	Unclassified	Unclassified	Unclassified	0.00146412	0.00163504	0.00143181	0.00125152	0.00251024	0.00113523	0.00153971	0.00664243	0.30868	0.613151	0.0371287	0.00252183	0.0188508	0.00110934	0.000948319	0.000989023	0.000927927	0.000926036	0.00113198	0.0012167	0.00104907	0.00115293	0.00313225	0.0669717	0.0522014
APPL1	Cytosol	Cytosol	Cytosol	Cytosol	0.00226139	0.0030777	0.9934	0.00126089	0.00478681	0.00680455	0.985821	0.00258768	0.00474015	0.00498815	0.988231	0.00204092	0.00233803	0.00317979	0.993316	0.00116588	Unclassified	Unclassified	Unclassified	Unclassified	0.000604996	0.000641036	0.00054318	0.00047218	0.00100881	0.000557447	0.000761033	0.000750412	0.648516	0.0778203	0.239554	0.0083756	0.0191342	0.000641449	0.000619442	0.00115449	0.00113761	0.00111524	0.00137948	0.00161012	0.00132143	0.00145032	0.00242269	0.427156	0.0405766
APPL2	Cytosol	Cytosol	Cytosol	Cytosol	0.00341704	0.00478234	0.989831	0.00196939	0.0107986	0.00989167	0.973763	0.00554721	0.00329694	0.00336415	0.991839	0.00149945	0.0163968	0.0192403	0.959807	0.00455626	Unclassified	Unclassified	Unclassified	C2	0.000929045	0.00100112	0.000808659	0.000678215	0.00147061	0.000861562	0.00123573	0.00121444	0.523759	0.0366901	0.392588	0.0173419	0.0194526	0.00100737	0.000962021	0.00288455	0.00228552	0.00306366	0.00256482	0.00303704	0.00175398	0.00199981	0.00310084	0.649766	0.240403
APRT	Cytosol	Cytosol	Cytosol	Cytosol	0.00283689	0.00388272	0.991759	0.00152119	0.00326052	0.00648689	0.988477	0.0017755	0.00293668	0.00308033	0.992623	0.00135971	0.0024358	0.00447028	0.991876	0.00121774	Unclassified	Unclassified	Unclassified	Unclassified	0.000792095	0.000771471	0.000735687	0.000537641	0.000960758	0.000664714	0.000924678	0.00133257	0.0166629	0.0042321	0.0771666	0.352969	0.540729	0.000830367	0.000690819	0.000783377	0.000753439	0.000774061	0.000949647	0.000960939	0.000861317	0.000912323	0.00375231	0.0265384	0.017193
APTX	Nuclear	Nuclear	Nuclear	Nuclear	0.0281163	0.929698	0.0327416	0.00944382	0.00584093	0.9826	0.00742988	0.00412952	0.0284838	0.938818	0.0263291	0.00636883	0.060596	0.899476	0.0302034	0.00972436	N4	N4	Unclassified	N1	0.00858115	0.00586537	0.00742795	0.00624179	0.0847184	0.0730348	0.0195094	0.752436	0.00472009	0.0163866	0.00363602	0.00184214	0.00615675	0.00655317	0.00289065	0.00127916	0.000842218	0.00261896	0.00110059	0.0198451	0.00719251	0.00161987	0.953942	0.00111087	0.0012162
AQP5	Unclassified	Missing	Missing	Missing	0.590104	0.287343	0.104107	0.0184468	NA	NA	NA	NA	NA	NA	NA	NA	NA	NA	NA	NA	Unclassified	Missing	Missing	Missing	0.440383	0.0450177	0.0948993	0.00980409	0.197595	0.0125897	0.0236513	0.0535062	0.0355423	0.0411483	0.0143713	0.00390743	0.00913759	0.00694627	0.0115005	NA	NA	NA	NA	NA	NA	NA	NA	NA	NA
AQR	Nuclear	Nuclear	Nuclear	Nuclear	0.00441977	0.988637	0.00491361	0.00202968	0.0144239	0.960358	0.016917	0.00830068	0.0103796	0.968587	0.015008	0.00602509	0.0041336	0.982874	0.010623	0.00236904	N1	N2	N2	N4	0.00243225	0.000717546	0.000689653	0.000580315	0.946896	0.0135143	0.0240652	0.00416147	0.000922184	0.000819525	0.000946992	0.00103284	0.00119207	0.00122915	0.000800537	0.00297296	0.00293502	0.00367292	0.004843	0.0720961	0.676845	0.0091843	0.202233	0.00344797	0.00297831
ARAF	Cytosol	Cytosol	Cytosol	Cytosol	0.0095345	0.0132398	0.971858	0.00536752	0.00497268	0.00729875	0.985068	0.00266029	0.00800348	0.00945537	0.97919	0.00335158	0.00473713	0.00741618	0.985615	0.00223165	C3	Unclassified	Unclassified	Unclassified	0.00260652	0.00288025	0.00223637	0.00181137	0.00344161	0.00227957	0.00370537	0.00381329	0.131432	0.0184052	0.721931	0.0600187	0.040071	0.00274056	0.00262696	0.00122919	0.00116921	0.00114895	0.00142533	0.00180853	0.00138244	0.00151286	0.00259492	0.471994	0.034639
ARAP1	Cytosol	Cytosol	Cytosol	Cytosol	0.00261082	0.00333877	0.99262	0.00143002	0.00371304	0.00521624	0.989059	0.00201179	0.00386239	0.00390633	0.990505	0.00172628	0.00272563	0.00379349	0.992125	0.00135581	Unclassified	Unclassified	Unclassified	Unclassified	0.000696955	0.000725918	0.000637834	0.000550118	0.00093023	0.00062905	0.000868046	0.000911441	0.189195	0.0350867	0.58439	0.0427039	0.141245	0.000761172	0.000668846	0.00090411	0.000873444	0.000876283	0.00105921	0.00119355	0.00102256	0.00109079	0.00190934	0.302375	0.0465413
ARAP2	Cytosol	Cytosol	Cytosol	Cytosol	0.00436207	0.0107704	0.982778	0.00208958	0.00462722	0.00614114	0.98668	0.00255195	0.0341818	0.180013	0.771034	0.0147711	0.00435841	0.0169906	0.97668	0.00197103	Unclassified	Unclassified	Unclassified	C2	0.00103901	0.00132878	0.000923186	0.00107109	0.001419	0.00104046	0.001305	0.00700594	0.114166	0.724184	0.0673561	0.00380285	0.0732687	0.00115362	0.000935955	0.00118603	0.00106695	0.0011658	0.00120844	0.00142082	0.00108727	0.00118011	0.00245295	0.452666	0.386941
ARAP3	Cytosol	Cytosol	Cytosol	Cytosol	0.00401033	0.00555889	0.988159	0.0022714	0.00884323	0.013627	0.973084	0.00444541	0.00426608	0.00422164	0.98952	0.00199278	0.00264123	0.00377687	0.992263	0.00131869	Unclassified	Unclassified	C1	C1	0.00106358	0.00116682	0.000963985	0.00081594	0.00159696	0.00101736	0.00147487	0.00146971	0.312497	0.0209649	0.594202	0.0336093	0.0268863	0.00119035	0.00108105	0.00228065	0.00211406	0.00196174	0.00248678	0.00369018	0.00244314	0.00280371	0.00468993	0.434453	0.0520543
ARC	Unclassified	Mitochondria	Nuclear	Unclassified	0.451759	0.116606	0.368656	0.0629788	0.05243	0.152922	0.0174539	0.777194	0.0161576	0.944815	0.0170868	0.0219406	0.547104	0.0236771	0.0181961	0.411023	Unclassified	Unclassified	N4	Unclassified	0.290349	0.0726462	0.0673155	0.0214483	0.0219694	0.00747912	0.0101561	0.0770018	0.0466566	0.2697	0.026223	0.00659406	0.0194821	0.0160257	0.0469531	0.0043349	0.0119285	0.0223911	0.0137755	0.00510992	0.0325441	0.00592177	0.109347	0.00372654	0.00360234
ARCN1	Cytosol	Cytosol	Cytosol	Cytosol	0.0036009	0.00656258	0.988244	0.00159298	0.00395218	0.00570284	0.988184	0.00216064	0.0040333	0.00567954	0.988502	0.00178557	0.00267515	0.0055162	0.990558	0.00125033	Unclassified	Unclassified	Unclassified	C2	0.00101816	0.00106357	0.000804659	0.000714515	0.00146812	0.00076203	0.000999898	0.00333254	0.30907	0.628253	0.0322675	0.00180889	0.0168444	0.000805306	0.000787671	0.000977532	0.000939224	0.000917471	0.00111795	0.0013035	0.00108046	0.00117975	0.00213914	0.458776	0.115576
AREG	Secretory	Unclassified	Secretory	Secretory	0.831399	0.0541435	0.00625841	0.108199	0.387828	0.459032	0.09783	0.0553098	0.912859	0.052517	0.0185339	0.0160905	0.945351	0.0238361	0.0161007	0.014712	S3	Unclassified	Unclassified	Unclassified	0.0390278	0.0819312	0.59627	0.11417	0.0134152	0.0269285	0.00418648	0.00961331	0.0013545	0.00117678	0.00116972	0.00116987	0.00138755	0.0938167	0.0143823	0.0577519	0.0467046	0.230069	0.0533022	0.342377	0.0351189	0.0391449	0.0423916	0.0235663	0.013512
AREL1	Secretory	Secretory	Secretory	Secretory	0.99355	0.00206862	0.00206758	0.00231374	0.958104	0.00414328	0.00314101	0.034612	0.992096	0.00178252	0.00221709	0.00390413	0.991815	0.00335092	0.00226879	0.00256526	Unclassified	Unclassified	Unclassified	Unclassified	0.47805	0.42957	0.07732	0.00861068	0.000536068	0.00056282	0.000482091	0.00048764	0.000415437	0.000377382	0.000415688	0.000403101	0.00045597	0.00114909	0.00116464	0.125189	0.555691	0.204358	0.0728663	0.00149458	0.000891784	0.00119786	0.00055906	0.000678272	0.000643078
ARF1	Missing	Cytosol	Missing	Cytosol	NA	NA	NA	NA	0.0100293	0.0150234	0.969833	0.00511438	NA	NA	NA	NA	0.00392567	0.00609755	0.988052	0.00192461	Missing	Unclassified	Missing	Unclassified	NA	NA	NA	NA	NA	NA	NA	NA	NA	NA	NA	NA	NA	NA	NA	0.00244216	0.00244774	0.00219453	0.00294486	0.00346791	0.0026525	0.00300302	0.00589998	0.0325052	0.0061253
ARF4	Cytosol	Cytosol	Cytosol	Cytosol	0.00719247	0.00653596	0.982639	0.00363228	0.00450179	0.00623425	0.986735	0.00252899	0.00378874	0.00384783	0.990616	0.00174749	0.00299615	0.004036	0.991569	0.00139932	Unclassified	Unclassified	Unclassified	C1	0.00195632	0.00173222	0.00239376	0.00111017	0.00199717	0.00102396	0.00174283	0.001772	0.594637	0.314592	0.0626051	0.00307316	0.00773202	0.0014252	0.00220708	0.00109855	0.00107263	0.00104471	0.00128591	0.00154677	0.00113367	0.00130997	0.00224385	0.711145	0.144037
ARF5	Cytosol	Cytosol	Cytosol	Cytosol	0.00909593	0.00889617	0.977634	0.00437405	0.00552962	0.00691521	0.984629	0.00292645	0.00368816	0.00433885	0.990251	0.00172239	0.00398104	0.00528755	0.989288	0.00144298	Unclassified	Unclassified	Unclassified	Unclassified	0.00273961	0.00245383	0.00243521	0.00146727	0.0023118	0.00126856	0.00189127	0.00342454	0.134754	0.816729	0.0159315	0.0016258	0.00859319	0.00175052	0.00262352	0.00143428	0.00128697	0.00132328	0.00148508	0.00184669	0.00122037	0.0014044	0.00244375	0.691524	0.202139
ARF6	Unclassified	Cytosol	Secretory	Cytosol	0.186288	0.153462	0.0360207	0.624229	0.248136	0.0569449	0.624621	0.0702985	0.641828	0.0590352	0.185275	0.113862	0.0379898	0.0391365	0.912551	0.0103225	Unclassified	Unclassified	Unclassified	C2	0.00990099	0.0301049	0.0530996	0.0931823	0.0106674	0.0374518	0.0923501	0.0129931	0.00567828	0.0157551	0.00530594	0.00390874	0.00537265	0.605298	0.0189307	0.0729776	0.0322396	0.105772	0.0371461	0.0236153	0.00869314	0.00986737	0.0147691	0.282523	0.231588
ARFGAP1	Cytosol	Secretory	Secretory	Secretory	0.0096753	0.011008	0.976636	0.00268074	0.924778	0.0331817	0.00483396	0.0372062	0.877224	0.0698869	0.0394872	0.0134022	0.784911	0.134653	0.0667532	0.0136828	C1	S3	Unclassified	Unclassified	0.00255524	0.00192101	0.00377668	0.00142238	0.00581972	0.00116511	0.002066	0.00195714	0.805491	0.145375	0.0197253	0.00243807	0.00360673	0.00127359	0.00140714	0.0955052	0.0564087	0.734577	0.0382873	0.0224735	0.00448452	0.00288214	0.00334148	0.000955033	0.00089113
ARFGAP2	Cytosol	Cytosol	Cytosol	Cytosol	0.00356207	0.00444949	0.989997	0.00199136	0.00850297	0.011687	0.975206	0.00460393	0.00703966	0.00785036	0.981638	0.00347157	0.00317608	0.00431357	0.990975	0.00153577	Unclassified	Unclassified	Unclassified	Unclassified	0.000930506	0.00100289	0.000897736	0.000730945	0.00138837	0.000785233	0.00117076	0.00110513	0.614147	0.108298	0.244482	0.00686488	0.0162056	0.000958111	0.00103325	0.00208013	0.00203325	0.00198601	0.00240358	0.00274892	0.0023551	0.00254295	0.00404004	0.352813	0.12889
ARFGAP3	Cytosol	Cytosol	Cytosol	Cytosol	0.00359438	0.00463272	0.989659	0.00211374	0.00878289	0.0129926	0.972804	0.00542019	0.00526872	0.00566637	0.986686	0.00237923	0.00274839	0.00385631	0.992034	0.00136137	C3	Unclassified	Unclassified	Unclassified	0.000937884	0.00103663	0.000855282	0.000764583	0.00132334	0.000919769	0.00132506	0.00106455	0.23573	0.0449513	0.634505	0.0247857	0.0496871	0.00111526	0.000998488	0.00219297	0.00207521	0.00223477	0.00227993	0.0028229	0.00243667	0.00259249	0.00514053	0.241027	0.582625
ARFGEF1	Cytosol	Cytosol	Cytosol	Cytosol	0.00529784	0.00805516	0.983718	0.00292851	0.0125413	0.0194	0.961744	0.00631434	0.00638807	0.00713865	0.983786	0.00268702	0.00583034	0.00925767	0.982201	0.00271122	Unclassified	Unclassified	Unclassified	Unclassified	0.00145036	0.00158049	0.00126393	0.00100307	0.00247157	0.0013144	0.00200882	0.00226037	0.570197	0.0408954	0.334792	0.0196079	0.0182265	0.00150254	0.00142598	0.00315023	0.00310122	0.00273728	0.00355258	0.00505452	0.00355041	0.00409465	0.00670039	0.319953	0.026358
ARFGEF2	Cytosol	Cytosol	Cytosol	Cytosol	0.0032854	0.0042982	0.990606	0.00181067	0.00474481	0.00688432	0.985789	0.00258171	0.00329317	0.00343555	0.991759	0.001512	0.00293653	0.00426186	0.991336	0.00146605	C1	Unclassified	C1	Unclassified	0.000959701	0.000924585	0.000815334	0.000585776	0.00136984	0.000720857	0.00102305	0.00118445	0.675149	0.269789	0.0386477	0.00192932	0.00509027	0.00084911	0.000961556	0.00116923	0.00113022	0.00109501	0.00135035	0.00167089	0.00130399	0.0014468	0.00246264	0.573576	0.0702641
ARFGEF3	Cytosol	Cytosol	Secretory	Cytosol	0.0471962	0.0293613	0.915529	0.00791309	0.00525581	0.00787064	0.984113	0.00276031	0.806614	0.17315	0.0160329	0.0042029	0.00217262	0.00320626	0.993532	0.00108878	Unclassified	C1	S1	C1	0.016556	0.00772738	0.0184759	0.00443685	0.0159766	0.00272063	0.00448022	0.00618384	0.458719	0.42564	0.0204489	0.00328419	0.00743706	0.00294296	0.00497013	0.0013423	0.00123465	0.00121744	0.00146143	0.00231948	0.00131536	0.00154772	0.00268809	0.767892	0.11527
ARFIP1	Cytosol	Cytosol	Cytosol	Cytosol	0.00235351	0.00359504	0.992885	0.00116596	0.00343569	0.00512942	0.989595	0.00183964	0.00389067	0.00392696	0.990451	0.00173172	0.00550622	0.00974957	0.982691	0.00205367	C1	Unclassified	Unclassified	C1	0.000630148	0.000681655	0.000544458	0.000497244	0.00110531	0.000571295	0.000751393	0.00116704	0.683699	0.221009	0.0740959	0.00295041	0.0111308	0.000605403	0.000560554	0.000854955	0.000799986	0.000819985	0.000960767	0.00109013	0.000931788	0.00105686	0.00205064	0.368149	0.424647
ARFIP2	Cytosol	Cytosol	Cytosol	Cytosol	0.0612465	0.0290948	0.901927	0.00773179	0.0130031	0.015469	0.965756	0.00577231	0.00333654	0.00353098	0.991594	0.00153837	0.044734	0.092116	0.854913	0.00823728	Unclassified	Unclassified	Unclassified	C1	0.0161264	0.00793504	0.0313092	0.00587585	0.0155283	0.00285712	0.00538198	0.00532737	0.544041	0.321538	0.0245354	0.00352021	0.00829235	0.00305847	0.00467332	0.00387584	0.00244909	0.0041988	0.00247939	0.00440325	0.00220184	0.00215951	0.00670437	0.396486	0.465388
ARFRP1	Secretory	Secretory	Secretory	Secretory	0.973693	0.0117506	0.00821713	0.00633923	0.987002	0.00413258	0.0036746	0.00519072	0.97427	0.0138644	0.00918998	0.00267515	0.983413	0.00761248	0.00690525	0.0020694	Unclassified	Unclassified	S1	S1	0.776484	0.0961682	0.0957126	0.00532781	0.00311519	0.0022905	0.00271002	0.00363491	0.00192703	0.00167285	0.00150334	0.00133642	0.00177748	0.0039132	0.00242603	0.481629	0.281152	0.11485	0.109371	0.00140922	0.000766623	0.00121967	0.000737063	0.000797316	0.000741905
ARG1	Unclassified	Cytosol	Cytosol	Cytosol	0.14733	0.392565	0.394307	0.0657977	0.0149446	0.0278351	0.949358	0.00786222	0.0468148	0.0423196	0.892122	0.0187431	0.226351	0.0844261	0.632096	0.0571273	Unclassified	Unclassified	Unclassified	Unclassified	0.0246057	0.0353695	0.053181	0.0341735	0.0818004	0.0771838	0.177378	0.0562032	0.0336855	0.300473	0.0232859	0.00811117	0.0287523	0.0460368	0.0197609	0.00387154	0.00380754	0.00312826	0.0041373	0.00629252	0.00492549	0.00583481	0.0107823	0.291585	0.323602
ARG2	Nuclear	Nuclear	Unclassified	Unclassified	0.0565076	0.746356	0.130693	0.0664429	0.0163883	0.790082	0.181934	0.0115963	0.0658813	0.42144	0.0883855	0.424293	0.0472223	0.384547	0.0469267	0.521304	N4	N4	Unclassified	Unclassified	0.0134573	0.0212373	0.0130426	0.00877043	0.0331819	0.0200378	0.0313587	0.661778	0.0302105	0.0420814	0.0108076	0.00914683	0.0384468	0.0489587	0.0174842	0.0042641	0.00418618	0.00346023	0.00447784	0.00712397	0.0063401	0.00555471	0.771063	0.0147805	0.0135968
ARGLU1	Nuclear	Nuclear	Nuclear	Nuclear	0.00285819	0.989903	0.00541914	0.00181971	0.0130829	0.946939	0.0243704	0.0156076	0.0111295	0.963676	0.0159376	0.00925672	0.00628945	0.976881	0.0137872	0.00304231	N4	N4	N4	N4	0.000689691	0.000884212	0.000733815	0.000550472	0.00496432	0.00488335	0.00141572	0.97864	0.000632472	0.00205164	0.000641766	0.000657298	0.00143597	0.00113435	0.000685358	0.00314923	0.00327594	0.0027901	0.00386761	0.00590613	0.00972773	0.00405333	0.927252	0.00474793	0.00289087
ARHGAP1	Cytosol	Cytosol	Cytosol	Cytosol	0.00332727	0.00417796	0.990611	0.00188369	0.00505802	0.00731969	0.984909	0.00271349	0.00576362	0.00644041	0.985274	0.00252215	0.0028506	0.00408581	0.991621	0.00144269	C1	Unclassified	C1	C1	0.000933014	0.000948877	0.000809394	0.000635984	0.00131997	0.000733998	0.00105218	0.00107181	0.724019	0.161964	0.0940311	0.00325812	0.00733944	0.000882759	0.00100094	0.00125489	0.00121455	0.00116657	0.00142202	0.00176994	0.00136675	0.00152807	0.00265492	0.491037	0.0699014
ARHGAP10	Cytosol	Cytosol	Unclassified	Cytosol	0.0153142	0.0240916	0.955075	0.0055188	0.0325101	0.0235724	0.92344	0.0204774	0.207791	0.482389	0.266284	0.043536	0.011554	0.0338613	0.950556	0.00402849	Unclassified	Unclassified	Unclassified	C2	0.0043122	0.00417288	0.00393368	0.0028954	0.00524866	0.00249511	0.00349589	0.012852	0.0647702	0.849771	0.0173011	0.0024096	0.0208236	0.00284697	0.00267183	0.00904217	0.00654772	0.0104876	0.00643266	0.00692193	0.0039226	0.00365533	0.00907254	0.413749	0.399183
ARHGAP11A	Secretory	Secretory	Secretory	Nuclear	0.747937	0.198561	0.0124035	0.0410983	0.830276	0.114609	0.01228	0.0428347	0.60665	0.229986	0.0108456	0.152519	0.0560668	0.896731	0.00553289	0.0416696	Unclassified	Unclassified	S4	Unclassified	0.0291562	0.351507	0.0564967	0.310777	0.0342959	0.0494689	0.110474	0.00432223	0.00270074	0.00264347	0.00225042	0.00221344	0.00259541	0.0212836	0.0198148	0.0453228	0.425604	0.328313	0.0310363	0.0740498	0.0114143	0.0262175	0.00292731	0.0025511	0.00237489
ARHGAP12	Cytosol	Cytosol	Cytosol	Cytosol	0.00309983	0.0040001	0.991199	0.00170059	0.00545156	0.0085208	0.983226	0.00280171	0.00339081	0.0036196	0.991465	0.0015241	0.00316987	0.00494926	0.990249	0.00163208	Unclassified	C1	Unclassified	Unclassified	0.00081456	0.000878941	0.000733277	0.000673053	0.00108657	0.000747973	0.00104155	0.00112401	0.210766	0.0933051	0.558906	0.0231689	0.105054	0.000906714	0.000793875	0.00139728	0.00129018	0.00127936	0.00148474	0.00242845	0.00148389	0.00170597	0.00290249	0.715338	0.160506
ARHGAP17	Cytosol	Cytosol	Cytosol	Cytosol	0.00326142	0.00417221	0.990663	0.00190369	0.00458238	0.00661123	0.986305	0.00250178	0.00344217	0.00346042	0.991572	0.00152509	0.00290379	0.00412219	0.991528	0.00144588	Unclassified	Unclassified	Unclassified	Unclassified	0.000880032	0.000935876	0.000776265	0.000669243	0.00128595	0.000804341	0.0011417	0.000940225	0.310095	0.0377912	0.570926	0.024101	0.0477494	0.000982915	0.000920774	0.00109828	0.00108625	0.00107907	0.00131878	0.00160239	0.0012735	0.00140752	0.00232781	0.430405	0.0333939
ARHGAP18	Cytosol	Cytosol	Cytosol	Cytosol	0.0060013	0.0087255	0.981853	0.00342068	0.00465721	0.00683755	0.985945	0.00255991	0.0057388	0.00623699	0.98557	0.00245463	0.0027848	0.003829	0.992012	0.00137443	C3	Unclassified	Unclassified	Unclassified	0.0016136	0.00179426	0.00142602	0.00116742	0.00233264	0.00153123	0.00233824	0.00252339	0.192829	0.0122383	0.64093	0.0826128	0.0532422	0.00179543	0.00162525	0.00111834	0.00111049	0.00107468	0.00135369	0.0016084	0.00128784	0.00143603	0.00250528	0.474316	0.0557144
ARHGAP21	Nuclear	Secretory	Nuclear	Unclassified	0.155983	0.495929	0.089014	0.259074	0.562114	0.03296	0.0144813	0.390445	0.0532468	0.629703	0.28346	0.0335901	0.117585	0.4106	0.31936	0.152455	Unclassified	Unclassified	N4	Unclassified	0.0145132	0.0390452	0.0702539	0.0321705	0.0232678	0.0704212	0.0545261	0.347714	0.012571	0.0381016	0.0124979	0.00730673	0.0185368	0.22149	0.037584	0.0368634	0.0353638	0.437727	0.0521601	0.00895847	0.00643068	0.00337706	0.0141938	0.00287593	0.0039261
ARHGAP22	Nuclear	Missing	Secretory	Missing	0.0923734	0.850573	0.0384548	0.0185985	NA	NA	NA	NA	0.693249	0.0881583	0.132612	0.0859809	NA	NA	NA	NA	Unclassified	Missing	Unclassified	Missing	0.028851	0.01124	0.0172231	0.0350593	0.472267	0.0266623	0.336548	0.0150956	0.0128244	0.00904614	0.00592077	0.00439663	0.00626697	0.0109902	0.00760832	NA	NA	NA	NA	NA	NA	NA	NA	NA	NA
ARHGAP23	Missing	Missing	Unclassified	Cytosol	NA	NA	NA	NA	NA	NA	NA	NA	0.327118	0.0953269	0.47477	0.102785	0.0991422	0.0538807	0.824456	0.0225214	Missing	Missing	Unclassified	Unclassified	NA	NA	NA	NA	NA	NA	NA	NA	NA	NA	NA	NA	NA	NA	NA	NA	NA	NA	NA	NA	NA	NA	NA	NA	NA
ARHGAP24	Missing	Missing	Cytosol	Cytosol	NA	NA	NA	NA	NA	NA	NA	NA	0.0100538	0.0228344	0.962644	0.00446816	0.00470295	0.00807047	0.985028	0.00219853	Missing	Missing	C5	Unclassified	NA	NA	NA	NA	NA	NA	NA	NA	NA	NA	NA	NA	NA	NA	NA	NA	NA	NA	NA	NA	NA	NA	NA	NA	NA
ARHGAP25	Cytosol	Cytosol	Missing	Cytosol	0.00254804	0.00309926	0.992942	0.00141039	0.00395984	0.0061156	0.987838	0.00208676	NA	NA	NA	NA	0.00226727	0.00308569	0.993496	0.00115131	Unclassified	Unclassified	Missing	Unclassified	0.000692125	0.000703671	0.000629597	0.000522651	0.000890548	0.000608113	0.000837529	0.000763067	0.142285	0.0131726	0.555088	0.10658	0.175818	0.000751829	0.000658564	0.00101504	0.00091509	0.000961227	0.00106849	0.00128139	0.00100914	0.00110564	0.00271943	0.343562	0.30688
ARHGAP26	Cytosol	Cytosol	Nuclear	Cytosol	0.0337965	0.035816	0.915334	0.0150537	0.163866	0.137747	0.641395	0.0569925	0.306317	0.575958	0.0752743	0.0424505	0.171212	0.0903965	0.714666	0.023726	Unclassified	Unclassified	N4	Unclassified	0.00762961	0.00999969	0.00869188	0.00747531	0.00701451	0.00411699	0.00567738	0.0190071	0.0598494	0.817461	0.0174125	0.00288663	0.0177245	0.00672779	0.00832592	0.0422864	0.0194612	0.0866201	0.015498	0.0468823	0.0167251	0.0117552	0.0623841	0.164393	0.319529
ARHGAP27	Cytosol	Cytosol	Cytosol	Cytosol	0.00254451	0.00325437	0.992764	0.0014372	0.00548647	0.00800829	0.983609	0.0028963	0.00400699	0.00403731	0.990173	0.001783	0.0025702	0.00377026	0.992363	0.00129676	Unclassified	Unclassified	Unclassified	Unclassified	0.000692814	0.000715819	0.000615291	0.000520583	0.00101888	0.00062562	0.000859605	0.000750266	0.320721	0.0225119	0.535488	0.0420065	0.0720366	0.000751525	0.00068568	0.00135209	0.00130567	0.00127215	0.00155656	0.00199724	0.00154746	0.00167972	0.00278386	0.389638	0.0294181
ARHGAP28	Cytosol	Missing	Missing	Missing	0.0264236	0.0307711	0.925761	0.0170447	NA	NA	NA	NA	NA	NA	NA	NA	NA	NA	NA	NA	Unclassified	Missing	Missing	Missing	0.00725609	0.00756535	0.00703705	0.00456512	0.00798622	0.0043819	0.00932987	0.00907309	0.377748	0.219157	0.246349	0.0246287	0.0578787	0.00723229	0.00981238	NA	NA	NA	NA	NA	NA	NA	NA	NA	NA
ARHGAP29	Cytosol	Cytosol	Cytosol	Cytosol	0.00282138	0.00384467	0.991776	0.0015584	0.00637973	0.00845501	0.981609	0.00355652	0.00499401	0.00517819	0.98765	0.00217746	0.00313283	0.00450155	0.990844	0.00152178	Unclassified	C1	Unclassified	Unclassified	0.000758864	0.000797007	0.000700208	0.000565305	0.00121751	0.000655361	0.000931195	0.0010406	0.652379	0.19283	0.128826	0.00397768	0.0137635	0.000772607	0.000785792	0.00158	0.00152558	0.00144769	0.00182646	0.00216067	0.00150633	0.0017675	0.00302051	0.719973	0.137836
ARHGAP31	Cytosol	Cytosol	Cytosol	Nuclear	0.00908129	0.045976	0.940931	0.00401148	0.00647026	0.0120016	0.9781	0.00342772	0.00807537	0.0597092	0.92809	0.00412499	0.00923467	0.972512	0.0126529	0.00560032	Unclassified	Unclassified	Unclassified	N2	0.00211343	0.00269017	0.00196742	0.00231028	0.00317107	0.00232699	0.00262141	0.0378565	0.123277	0.681753	0.0386425	0.00712558	0.0901334	0.00227651	0.00173497	0.00171635	0.00141706	0.00177364	0.00156321	0.00219662	0.00170928	0.00172379	0.00637191	0.156168	0.631231
ARHGAP32	Cytosol	Cytosol	Cytosol	Cytosol	0.012121	0.0178873	0.965131	0.00486056	0.035883	0.0314033	0.915202	0.0175113	0.0237794	0.162036	0.803769	0.0104164	0.00676591	0.0158121	0.975002	0.00241958	C2	Unclassified	Unclassified	C2	0.00278103	0.00332144	0.00329427	0.00272431	0.00403993	0.00232365	0.00333105	0.00819266	0.0663849	0.857221	0.0178734	0.0023315	0.0213206	0.00271533	0.00214523	0.0103365	0.00657813	0.0128452	0.00612329	0.0098496	0.00483675	0.00445955	0.0122574	0.36882	0.431139
ARHGAP35	Cytosol	Cytosol	Cytosol	Cytosol	0.00339814	0.00410573	0.990581	0.00191519	0.00506893	0.00724695	0.985007	0.00267741	0.004327	0.00436941	0.989369	0.00193444	0.00401553	0.00582559	0.988232	0.00192723	Unclassified	Unclassified	Unclassified	Unclassified	0.000920644	0.000948178	0.000843109	0.000686208	0.00116508	0.000829895	0.00117225	0.000938508	0.0831656	0.00596782	0.581115	0.180093	0.14024	0.00102462	0.000890567	0.00124885	0.0012044	0.00117699	0.0014387	0.00174204	0.0013976	0.00151141	0.0025959	0.295744	0.031101
ARHGAP39	Unclassified	Secretory	Secretory	Secretory	0.24288	0.29722	0.203946	0.255953	0.871371	0.0449512	0.0165653	0.0671125	0.564694	0.0336916	0.0108547	0.39076	0.673338	0.155881	0.100023	0.0707583	Unclassified	S3	Unclassified	Unclassified	0.0241623	0.0486796	0.101649	0.0683892	0.0287909	0.0741592	0.120502	0.0737678	0.023805	0.122592	0.0239531	0.00936296	0.0242332	0.223136	0.0328174	0.141937	0.0308039	0.62901	0.0696208	0.0134451	0.00454448	0.003456	0.0235056	0.00341238	0.00373988
ARHGAP4	Cytosol	Missing	Cytosol	Missing	0.00435084	0.00564059	0.987441	0.00256804	NA	NA	NA	NA	0.00483821	0.00523368	0.987821	0.00210709	NA	NA	NA	NA	Unclassified	Missing	Unclassified	Missing	0.00115957	0.0012395	0.00113185	0.000819918	0.00168933	0.000939392	0.00145731	0.00155455	0.640601	0.164322	0.165147	0.0053693	0.0120006	0.00119192	0.00137613	NA	NA	NA	NA	NA	NA	NA	NA	NA	NA
ARHGAP42	Missing	Missing	Nuclear	Cytosol	NA	NA	NA	NA	NA	NA	NA	NA	0.0313819	0.844552	0.110782	0.0132844	0.00334528	0.00855243	0.986604	0.00149806	Missing	Missing	N4	C2	NA	NA	NA	NA	NA	NA	NA	NA	NA	NA	NA	NA	NA	NA	NA	NA	NA	NA	NA	NA	NA	NA	NA	NA	NA
ARHGAP44	Cytosol	Cytosol	Cytosol	Cytosol	0.00293043	0.00394309	0.991575	0.00155155	0.00375611	0.00533847	0.988873	0.00203265	0.00431683	0.00441057	0.989406	0.00186706	0.00263162	0.00362037	0.992442	0.00130592	Unclassified	Unclassified	Unclassified	Unclassified	0.000800697	0.000844485	0.000680061	0.000605186	0.00115031	0.000661227	0.000923828	0.00120772	0.537903	0.164599	0.247449	0.00794883	0.0336757	0.000775769	0.000775783	0.000916206	0.000876201	0.000883565	0.00108014	0.00122482	0.00104338	0.001125	0.00194527	0.330501	0.0677962
ARHGAP45	Cytosol	Cytosol	Cytosol	Cytosol	0.0632173	0.0639808	0.851545	0.021257	0.0044693	0.00564876	0.987455	0.00242709	0.0561406	0.123178	0.797002	0.0236794	0.00337466	0.00787761	0.987161	0.00158675	Unclassified	C1	Unclassified	C2	0.0129676	0.0130811	0.0236821	0.0134865	0.0153566	0.0108984	0.0209848	0.0167411	0.0822853	0.708729	0.0318877	0.00503837	0.0236043	0.0140164	0.0072406	0.0011303	0.00104194	0.00107421	0.00122286	0.00150426	0.00101911	0.00117727	0.00194812	0.728654	0.16245
ARHGAP5	Cytosol	Cytosol	Cytosol	Cytosol	0.00289303	0.00376113	0.991683	0.00166323	0.00404115	0.00587885	0.987897	0.00218304	0.00368297	0.00375031	0.990946	0.00162089	0.00271342	0.00377894	0.992155	0.00135312	Unclassified	Unclassified	Unclassified	Unclassified	0.000765979	0.000821055	0.000697858	0.000608143	0.00112166	0.00073122	0.00100776	0.000900487	0.287595	0.040268	0.574688	0.0263534	0.0627779	0.000872859	0.00079037	0.000999204	0.000950271	0.00094469	0.00114698	0.0013918	0.0011191	0.00121158	0.00215637	0.41621	0.0598964
ARHGAP6	Cytosol	Missing	Missing	Missing	0.00386381	0.00501478	0.988833	0.00228795	NA	NA	NA	NA	NA	NA	NA	NA	NA	NA	NA	NA	C3	Missing	Missing	Missing	0.00103562	0.0011203	0.000924461	0.000783424	0.00139859	0.000987743	0.00144579	0.00118265	0.146105	0.00800962	0.667467	0.104274	0.0629783	0.00121061	0.00107733	NA	NA	NA	NA	NA	NA	NA	NA	NA	NA
ARHGDIA	Cytosol	Cytosol	Cytosol	Cytosol	0.0034287	0.00467022	0.990103	0.00179836	0.0114801	0.0172019	0.965746	0.00557197	0.00547713	0.00669163	0.985441	0.00239002	0.00436542	0.00689842	0.986683	0.00205364	Unclassified	C4	C4	Unclassified	0.000973554	0.000933141	0.000898386	0.000623623	0.00118659	0.000783618	0.00113434	0.00156568	0.0138907	0.00325591	0.0307586	0.541531	0.400667	0.000987911	0.000810451	0.00293656	0.00292303	0.00243491	0.00318564	0.00420579	0.00311356	0.00358983	0.00629275	0.0354321	0.0103514
ARHGDIB	Cytosol	Cytosol	Cytosol	Cytosol	0.00605968	0.00815212	0.982768	0.00301993	0.0045462	0.00826389	0.984743	0.00244647	0.0057745	0.00695252	0.984755	0.00251826	0.00405002	0.00636094	0.987655	0.00193366	Unclassified	Unclassified	C4	Unclassified	0.00177008	0.00167405	0.00159782	0.00101773	0.00247872	0.00131386	0.0020969	0.00226263	0.0337764	0.00425	0.0344283	0.67219	0.238124	0.00163419	0.00138574	0.00109609	0.00107373	0.00105604	0.00132034	0.00141322	0.00121825	0.0012833	0.00434912	0.0273912	0.0121067
ARHGEF1	Cytosol	Cytosol	Cytosol	Cytosol	0.003747	0.00498652	0.989078	0.00218856	0.0060798	0.00866624	0.982029	0.00322544	0.00478497	0.00499595	0.988152	0.00206752	0.00351608	0.00503504	0.989766	0.00168302	C3	C3	Unclassified	Unclassified	0.000999927	0.00108804	0.000899323	0.000759714	0.00141559	0.000953287	0.00138175	0.00123589	0.23886	0.0109847	0.640889	0.055941	0.0424027	0.00114242	0.00104614	0.00145122	0.00144895	0.00140299	0.00177664	0.00206903	0.00168181	0.00184654	0.00306887	0.231492	0.0156019
ARHGEF10	Cytosol	Cytosol	Cytosol	Missing	0.00348083	0.00450324	0.989998	0.00201758	0.00435875	0.00621597	0.987071	0.00235392	0.00444288	0.00450926	0.989087	0.00196065	NA	NA	NA	NA	C3	Unclassified	Unclassified	Missing	0.000934236	0.000998604	0.000843973	0.000704014	0.00133201	0.000879064	0.00125848	0.00103368	0.229658	0.00864907	0.609032	0.0724317	0.070228	0.00105726	0.000960319	0.00105419	0.00103722	0.00101739	0.00124994	0.0014729	0.00119683	0.00131912	0.00222712	0.308448	0.0270125
ARHGEF10L	Cytosol	Cytosol	Cytosol	Cytosol	0.00451965	0.00592426	0.987036	0.00252008	0.00438047	0.00614032	0.987107	0.00237206	0.00517067	0.00538735	0.987196	0.00224618	0.00406298	0.00576724	0.988243	0.00192715	C3	Unclassified	Unclassified	Unclassified	0.00121539	0.00130332	0.0010976	0.000903331	0.00168412	0.00111409	0.00162148	0.00150457	0.189652	0.00931356	0.623626	0.112143	0.0523025	0.00132823	0.00119185	0.00104627	0.00103356	0.00103281	0.00126783	0.00143894	0.00120533	0.00130584	0.00219022	0.31002	0.020538
ARHGEF11	Cytosol	Cytosol	Cytosol	Cytosol	0.00588435	0.0076308	0.983167	0.00331743	0.0319856	0.0201191	0.937083	0.0108126	0.0119961	0.0133847	0.968347	0.00627257	0.0112086	0.0118464	0.973615	0.00333016	Unclassified	Unclassified	Unclassified	Unclassified	0.00143547	0.00165264	0.00162718	0.00116906	0.00200444	0.00117643	0.00190915	0.00254077	0.226407	0.678762	0.0566155	0.00293528	0.0184471	0.00165209	0.00166534	0.0106737	0.00602421	0.00886368	0.006424	0.00857597	0.00300742	0.00348323	0.00505251	0.653322	0.212831
ARHGEF12	Cytosol	Cytosol	Cytosol	Cytosol	0.00414932	0.00483493	0.98894	0.00207546	0.00887525	0.00838917	0.978576	0.00415917	0.00687738	0.0065469	0.982973	0.00360262	0.00580684	0.00744938	0.984639	0.0021049	Unclassified	C1	Unclassified	C1	0.00107162	0.00110884	0.00116656	0.000802303	0.00146546	0.000796996	0.001195	0.00137747	0.464084	0.462507	0.0523678	0.00206623	0.00791568	0.000987128	0.00108833	0.00247093	0.00193097	0.00223102	0.00224232	0.00270528	0.0014384	0.00167715	0.00256833	0.763979	0.148944
ARHGEF15	Missing	Missing	Missing	Cytosol	NA	NA	NA	NA	NA	NA	NA	NA	NA	NA	NA	NA	0.00671151	0.0114311	0.978631	0.00322672	Missing	Missing	Missing	Unclassified	NA	NA	NA	NA	NA	NA	NA	NA	NA	NA	NA	NA	NA	NA	NA	NA	NA	NA	NA	NA	NA	NA	NA	NA	NA
ARHGEF16	Cytosol	Cytosol	Cytosol	Cytosol	0.00286799	0.0034454	0.992081	0.00160557	0.00368381	0.00534074	0.988957	0.00201823	0.00462052	0.00470029	0.988672	0.00200686	0.00381154	0.00504521	0.989344	0.0017995	C3	Unclassified	Unclassified	C1	0.000778718	0.000791854	0.000711287	0.000586135	0.00100337	0.000682714	0.000968099	0.000791212	0.120683	0.0116435	0.603902	0.0919911	0.163861	0.000853722	0.000751844	0.000906766	0.000861913	0.000860598	0.00105454	0.00127697	0.00101771	0.00110682	0.00193924	0.474513	0.0550201
ARHGEF17	Secretory	Unclassified	Secretory	Secretory	0.59351	0.128639	0.216148	0.0617031	0.351099	0.064037	0.502577	0.0822865	0.633286	0.0496299	0.0352971	0.281787	0.56673	0.137981	0.18731	0.107979	Unclassified	Unclassified	Unclassified	Unclassified	0.0812176	0.064877	0.232308	0.215108	0.0331236	0.0246673	0.0517458	0.0191021	0.0293202	0.147941	0.022287	0.00569403	0.0109058	0.0385481	0.023155	0.115032	0.0457806	0.138867	0.051419	0.0303973	0.0101043	0.0122555	0.0112798	0.256657	0.163282
ARHGEF18	Cytosol	Unclassified	Unclassified	Cytosol	0.0341301	0.0719385	0.87559	0.0183418	0.28154	0.369622	0.0261889	0.322649	0.0125065	0.559369	0.422946	0.00517863	0.00574821	0.00825943	0.983417	0.00257568	Unclassified	Unclassified	Unclassified	Unclassified	0.00949382	0.01192	0.00734695	0.00536931	0.0165786	0.00827974	0.0193255	0.0277547	0.296971	0.0252967	0.304783	0.115736	0.132804	0.00939139	0.00895036	0.0554557	0.145296	0.054498	0.0262907	0.305275	0.0152088	0.0423991	0.00673979	0.00581453	0.00560014
ARHGEF19	Missing	Missing	Cytosol	Missing	NA	NA	NA	NA	NA	NA	NA	NA	0.00667036	0.00693378	0.983385	0.00301116	NA	NA	NA	NA	Missing	Missing	Unclassified	Missing	NA	NA	NA	NA	NA	NA	NA	NA	NA	NA	NA	NA	NA	NA	NA	NA	NA	NA	NA	NA	NA	NA	NA	NA	NA
ARHGEF2	Cytosol	Cytosol	Cytosol	Cytosol	0.00552	0.00612642	0.986341	0.00201211	0.0235874	0.0157779	0.950511	0.0101233	0.0721758	0.0316517	0.874514	0.0216587	0.0811814	0.0698048	0.831143	0.0178707	Unclassified	C1	Unclassified	Unclassified	0.0014063	0.00130763	0.00178661	0.00101946	0.00242086	0.000888177	0.00140717	0.00141022	0.661259	0.285156	0.033772	0.00201171	0.00414286	0.000980456	0.00103166	0.0071584	0.00500277	0.0053953	0.00603098	0.00602778	0.00254802	0.00334239	0.00385971	0.729706	0.152323
ARHGEF25	Nuclear	Missing	Secretory	Missing	0.144069	0.629042	0.161704	0.0651846	NA	NA	NA	NA	0.526711	0.193069	0.197044	0.0831765	NA	NA	NA	NA	Unclassified	Missing	Unclassified	Missing	0.0429632	0.0484441	0.0277892	0.0248729	0.332698	0.0314506	0.161391	0.103503	0.0578685	0.0276537	0.0225037	0.0195387	0.0341395	0.0345384	0.0306462	NA	NA	NA	NA	NA	NA	NA	NA	NA	NA
ARHGEF26	Cytosol	Unclassified	Unclassified	Secretory	0.00463531	0.00973341	0.982844	0.00278724	0.458463	0.0688716	0.407329	0.0653367	0.258181	0.128108	0.508807	0.104903	0.641651	0.0478146	0.0726956	0.237839	Unclassified	Unclassified	Unclassified	Unclassified	0.00104503	0.00144876	0.000993642	0.00114788	0.00156763	0.0012222	0.0015772	0.00536638	0.0624588	0.849676	0.028771	0.00253518	0.0394031	0.00159108	0.00119616	0.165202	0.0389313	0.213142	0.041187	0.0299531	0.00968023	0.0105386	0.0186997	0.147384	0.194993
ARHGEF28	Cytosol	Cytosol	Cytosol	Cytosol	0.00423789	0.00485416	0.988838	0.00206945	0.0126549	0.0108933	0.97024	0.00621202	0.0156044	0.0102405	0.966773	0.00738178	0.00441968	0.00588007	0.987908	0.00179225	Unclassified	C1	Unclassified	C1	0.00120975	0.00108413	0.00124483	0.000699176	0.00163101	0.000766097	0.0011584	0.00129866	0.657695	0.285033	0.0388957	0.00208066	0.00513412	0.000936792	0.00113266	0.00345491	0.00268814	0.003325	0.00318686	0.00364806	0.00194912	0.00242753	0.00286855	0.738919	0.150844
ARHGEF3	Unclassified	Secretory	Unclassified	Unclassified	0.355822	0.129575	0.391542	0.123061	0.953809	0.0295834	0.00370588	0.0129013	0.449249	0.0838788	0.0157713	0.451101	0.333125	0.153232	0.0202419	0.493402	Unclassified	Unclassified	Unclassified	M1	0.0573158	0.066337	0.153072	0.0790975	0.0252989	0.0219659	0.0308232	0.0514874	0.0308038	0.305147	0.0296459	0.00696164	0.0189837	0.0811014	0.0419592	0.173	0.323149	0.430721	0.0269393	0.0193335	0.0024782	0.00707072	0.000701012	0.000792055	0.000818315
ARHGEF35	Cytosol	Cytosol	Cytosol	Cytosol	0.00462938	0.00638379	0.9865	0.00248641	0.0223153	0.0340029	0.933304	0.0103777	0.00831395	0.0105017	0.977636	0.00354865	0.0190699	0.0398261	0.933436	0.00766761	Unclassified	Unclassified	C4	Unclassified	0.00129273	0.00131365	0.00116118	0.00086182	0.00175059	0.00110566	0.00163057	0.00189696	0.0750281	0.00507106	0.160478	0.490428	0.255496	0.00133899	0.00114742	0.00587153	0.00573322	0.00453541	0.00617517	0.00932264	0.00602487	0.00719885	0.0114565	0.0507649	0.0108969
ARHGEF37	Missing	Cytosol	Cytosol	Cytosol	NA	NA	NA	NA	0.00777809	0.0115043	0.976548	0.00416953	0.0247197	0.0294422	0.934376	0.0114624	0.0100818	0.0172038	0.968318	0.0043965	Missing	Unclassified	Unclassified	Unclassified	NA	NA	NA	NA	NA	NA	NA	NA	NA	NA	NA	NA	NA	NA	NA	0.0018961	0.00188232	0.00175827	0.0022414	0.00282942	0.00217336	0.00244362	0.00405788	0.605103	0.0666871
ARHGEF38	Cytosol	Cytosol	Cytosol	Missing	0.00432031	0.00550154	0.987665	0.00251279	0.0215964	0.0425494	0.916003	0.0198509	0.0100501	0.0084575	0.976845	0.00464751	NA	NA	NA	NA	Unclassified	Unclassified	Unclassified	Missing	0.00114625	0.00123017	0.00110964	0.000834256	0.00166992	0.000945204	0.00146084	0.00142558	0.63209	0.0975747	0.237706	0.00715365	0.0131412	0.00118553	0.00132725	0.00486817	0.00564093	0.00487986	0.00620741	0.00613114	0.00654068	0.0061231	0.0237545	0.163592	0.480387
ARHGEF39	Secretory	Secretory	Secretory	Cytosol	0.711953	0.153803	0.0423472	0.0918966	0.939761	0.0427112	0.00853977	0.00898763	0.807162	0.104826	0.0553708	0.0326415	0.00673205	0.0142128	0.976441	0.00261381	Unclassified	Unclassified	Unclassified	Unclassified	0.073949	0.060353	0.329732	0.247919	0.0584294	0.0398372	0.0353022	0.0202344	0.00965972	0.0173315	0.00635549	0.00359719	0.00540328	0.076114	0.0157826	0.495771	0.0486259	0.370766	0.0245991	0.0329377	0.00286017	0.00540676	0.00150655	0.00224284	0.00274837
ARHGEF4	Secretory	Unclassified	Unclassified	Unclassified	0.783028	0.0582353	0.108211	0.0505257	0.42285	0.0721308	0.441129	0.0638899	0.539808	0.101916	0.267926	0.0903499	0.457568	0.0602078	0.441032	0.0411913	Unclassified	Unclassified	Unclassified	Unclassified	0.343715	0.0975923	0.272603	0.0691179	0.0220187	0.0083388	0.00966517	0.0182126	0.0199003	0.0661922	0.012552	0.00340582	0.00616091	0.0149538	0.0355718	0.135632	0.0417762	0.203354	0.0420878	0.0353917	0.0104836	0.0114576	0.0147979	0.212021	0.140058
ARHGEF40	Secretory	Secretory	Secretory	Secretory	0.941373	0.0297107	0.0130737	0.0158422	0.631594	0.11778	0.0584793	0.192147	0.990943	0.00389406	0.00209195	0.00307116	0.712797	0.159369	0.0970197	0.0308144	Unclassified	Unclassified	S3	Unclassified	0.312622	0.0980304	0.394878	0.135843	0.0133637	0.0066511	0.00603154	0.00366431	0.00301356	0.0046206	0.00212066	0.00148814	0.00183069	0.00774911	0.00809309	0.0775723	0.0645335	0.433093	0.0563957	0.055922	0.0277668	0.0171575	0.0169335	0.0175134	0.0194281
ARHGEF5	Cytosol	Cytosol	Cytosol	Cytosol	0.00261673	0.00344563	0.992458	0.00148001	0.00367587	0.00555227	0.988763	0.00200847	0.00444751	0.00483492	0.98863	0.00208716	0.00292692	0.00381425	0.991851	0.00140807	Unclassified	C1	Unclassified	C1	0.000700802	0.000740433	0.000632391	0.000543103	0.00106526	0.000650558	0.000889756	0.000840056	0.41034	0.0323578	0.478987	0.0240377	0.0467347	0.00076557	0.000714439	0.000910534	0.000869947	0.000864734	0.00103066	0.0014138	0.000988323	0.00113404	0.00201611	0.717571	0.125322
ARHGEF6	Nuclear	Missing	Cytosol	Cytosol	0.18789	0.518336	0.206105	0.0876693	NA	NA	NA	NA	0.0699778	0.0565848	0.855179	0.0182584	0.00476701	0.00590839	0.987441	0.00188354	Unclassified	Missing	Unclassified	C1	0.0602426	0.0657365	0.0377284	0.0241824	0.174185	0.0388631	0.165297	0.13999	0.0675479	0.0406508	0.0264494	0.024973	0.0464837	0.0482159	0.0394534	NA	NA	NA	NA	NA	NA	NA	NA	NA	NA
ARHGEF7	Cytosol	Cytosol	Cytosol	Cytosol	0.003093	0.00497787	0.990386	0.00154351	0.00354347	0.00509335	0.989458	0.00190505	0.00342178	0.00456924	0.990423	0.00158606	0.00259897	0.00385362	0.992217	0.00133058	Unclassified	Unclassified	Unclassified	Unclassified	0.000805844	0.000901562	0.000713144	0.000672454	0.0012623	0.000733266	0.000994197	0.00198811	0.417547	0.263025	0.250071	0.00716138	0.052581	0.000807032	0.000736481	0.000888648	0.000833935	0.000847655	0.000973236	0.00114923	0.00093705	0.00103621	0.00197085	0.50773	0.285675
ARHGEF9	Missing	Unclassified	Missing	Missing	NA	NA	NA	NA	0.305618	0.600413	0.0679839	0.0259854	NA	NA	NA	NA	NA	NA	NA	NA	Missing	Unclassified	Missing	Missing	NA	NA	NA	NA	NA	NA	NA	NA	NA	NA	NA	NA	NA	NA	NA	0.148053	0.0166293	0.123689	0.0172463	0.505152	0.0185006	0.0212435	0.0555164	0.0198706	0.0143919
ARID1A	Nuclear	Nuclear	Nuclear	Nuclear	0.0065407	0.978619	0.0096084	0.00523232	0.00674324	0.977601	0.0112862	0.00436964	0.017186	0.948978	0.0242535	0.00958253	0.0114362	0.965642	0.0167409	0.00618108	N4	N4	Unclassified	N2	0.00174745	0.00160645	0.00209292	0.00109387	0.155525	0.0840895	0.00816397	0.73084	0.00164792	0.00163935	0.00187172	0.00170168	0.00274773	0.00362019	0.00161212	0.0015696	0.00145702	0.00191121	0.00180541	0.0176648	0.00709492	0.00242191	0.950419	0.00213154	0.00155023
ARID1B	Nuclear	Nuclear	Nuclear	Nuclear	0.00617653	0.980181	0.0086359	0.00500687	0.00550489	0.981176	0.00959151	0.00372738	0.00813715	0.974341	0.0117383	0.00578385	0.00989184	0.970245	0.0142868	0.00557682	N4	N4	N2	N2	0.00164371	0.00152279	0.00205262	0.000957408	0.161557	0.0670507	0.00668269	0.744891	0.00146806	0.00152368	0.00166319	0.00152549	0.00245549	0.00349689	0.00150999	0.00126726	0.00114489	0.00174884	0.0013439	0.00983908	0.00534566	0.00184936	0.964142	0.00168646	0.00144593
ARID2	Nuclear	Nuclear	Nuclear	Nuclear	0.0107505	0.974541	0.00791081	0.00679785	0.0102717	0.983169	0.00464712	0.00191242	0.0118219	0.97091	0.0119832	0.00528535	0.00921404	0.974329	0.0117321	0.00472519	N3	N1	N3	N3	0.00376815	0.00329894	0.0021727	0.00151068	0.156156	0.0185229	0.796418	0.00344447	0.00175427	0.0017517	0.00139321	0.00129251	0.00171912	0.00504123	0.00175661	0.00267698	0.0010454	0.00486116	0.00168821	0.957759	0.00769805	0.0164359	0.00127613	0.000851464	0.000732265
ARID3A	Secretory	Unclassified	Nuclear	Nuclear	0.6536	0.0990853	0.0183795	0.228935	0.0489523	0.597555	0.0201487	0.333344	0.0244299	0.75725	0.20732	0.0109999	0.00561895	0.98212	0.00814527	0.00411547	S3	Unclassified	N4	N4	0.0131748	0.0453211	0.503519	0.0915857	0.0125986	0.027592	0.013301	0.0455936	0.00324273	0.00629519	0.00315899	0.0023697	0.0033129	0.204743	0.0241918	0.0048702	0.00617698	0.0316795	0.00622567	0.00753115	0.0155818	0.00377254	0.57067	0.00313131	0.00432311
ARID3B	Nuclear	Mitochondria	Nuclear	Nuclear	0.219304	0.517419	0.0138767	0.2494	0.0567429	0.167055	0.01486	0.761342	0.145558	0.703081	0.0195835	0.131778	0.0210562	0.911231	0.0192371	0.0484755	Unclassified	Unclassified	N4	N4	0.00460123	0.0163704	0.185743	0.0125895	0.0159667	0.0425499	0.00849017	0.450412	0.00276277	0.00311303	0.00247143	0.00212931	0.00340019	0.23008	0.0193201	0.0039429	0.00845641	0.0359637	0.00837986	0.00986582	0.0290298	0.00444274	0.123717	0.00306543	0.00225183
ARID4A	Nuclear	Nuclear	Nuclear	Nuclear	0.00307238	0.989214	0.00528602	0.00242751	0.0138492	0.9572	0.0207982	0.0081528	0.0168113	0.950677	0.0243156	0.00819606	0.00934719	0.97018	0.0151746	0.00529818	N4	Unclassified	N2	N2	0.000745662	0.000836691	0.000923301	0.000566725	0.0301986	0.0437318	0.00323854	0.912045	0.000693709	0.00119896	0.000910932	0.000889482	0.00159294	0.00163482	0.000792687	0.00316934	0.0029766	0.00336426	0.00433901	0.0545426	0.503816	0.0083976	0.390444	0.00413067	0.00372516
ARID4B	Nuclear	Nuclear	Nuclear	Nuclear	0.0028802	0.990333	0.00481487	0.00197156	0.0101566	0.96894	0.0144178	0.00648544	0.0174372	0.949916	0.0246535	0.00799357	0.0134971	0.960497	0.0190208	0.00698547	N4	N4	N4	Unclassified	0.000677648	0.000734305	0.000988804	0.000479447	0.0175292	0.00520244	0.00126848	0.966333	0.000656316	0.00102702	0.000803018	0.000846716	0.0014818	0.00131289	0.000658672	0.00225303	0.00209387	0.00313587	0.00267387	0.0541281	0.0335237	0.00435411	0.876934	0.00280706	0.0019922
ARID5A	Missing	Nuclear	Nuclear	Nuclear	NA	NA	NA	NA	0.197769	0.624861	0.0158618	0.161509	0.094292	0.804624	0.0214322	0.0796516	0.018746	0.957724	0.0136833	0.00984659	Missing	Unclassified	N4	N4	NA	NA	NA	NA	NA	NA	NA	NA	NA	NA	NA	NA	NA	NA	NA	0.0112251	0.0116164	0.164187	0.0107401	0.184914	0.213186	0.0225288	0.204232	0.00301417	0.00295396
ARID5B	Nuclear	Nuclear	Nuclear	Nuclear	0.125694	0.770957	0.0446045	0.0587446	0.024924	0.917601	0.00818313	0.0492915	0.032441	0.916282	0.0148815	0.0363958	0.0112444	0.964784	0.0115481	0.012424	Unclassified	N2	N4	N4	0.0120602	0.025539	0.060146	0.0279486	0.0446612	0.20279	0.0522281	0.471278	0.0066769	0.0182866	0.00653784	0.00415038	0.00895283	0.0432992	0.0154454	0.00175548	0.00345337	0.0145528	0.00516237	0.03152	0.844519	0.0226853	0.0188775	0.00154181	0.00161206
ARIH1	Cytosol	Cytosol	Cytosol	Cytosol	0.00290733	0.00378734	0.991748	0.00155708	0.00477696	0.00788774	0.984835	0.00249995	0.00416347	0.0044348	0.989499	0.00190245	0.00305248	0.0083605	0.987104	0.00148349	Unclassified	Unclassified	Unclassified	C5	0.000814912	0.000790645	0.000734382	0.000567391	0.00102591	0.000664263	0.000941461	0.0011557	0.0614183	0.00869116	0.259104	0.14862	0.513914	0.0008314	0.000725681	0.00119371	0.00114856	0.00109504	0.00133964	0.00141596	0.00128421	0.00139081	0.00379676	0.0682317	0.0693038
ARIH2	Cytosol	Cytosol	Cytosol	Cytosol	0.00264876	0.00460353	0.991354	0.00139394	0.00348632	0.00626213	0.988389	0.00186298	0.00299372	0.00305887	0.992574	0.00137315	0.00249958	0.00528496	0.990968	0.00124725	Unclassified	Unclassified	Unclassified	C5	0.000744855	0.000727293	0.000667409	0.000509199	0.00085315	0.000599263	0.000848326	0.00230279	0.0211236	0.00910901	0.106953	0.124183	0.729985	0.000746584	0.00064736	0.000856976	0.000813797	0.000816308	0.000999235	0.00104334	0.000937065	0.00100964	0.00327209	0.0493196	0.0460841
ARL1	Cytosol	Cytosol	Secretory	Secretory	0.131336	0.0325154	0.809554	0.0265945	0.0891386	0.038461	0.843852	0.028548	0.918877	0.0129948	0.0224916	0.0456367	0.957143	0.0163901	0.0211415	0.00532501	Unclassified	Unclassified	Unclassified	S1	0.0364815	0.0148751	0.0696634	0.0103163	0.0109154	0.00454677	0.00738855	0.00966466	0.307906	0.440885	0.0427849	0.00634561	0.0116321	0.00672537	0.0198692	0.0295903	0.0169733	0.0198276	0.0227474	0.0153145	0.00617799	0.00829957	0.0086689	0.603096	0.154619
ARL10	Unclassified	Missing	Mitochondria	Missing	0.380887	0.0516738	0.240918	0.326521	NA	NA	NA	NA	0.0594963	0.00512072	0.00611463	0.929268	NA	NA	NA	NA	Unclassified	Missing	M2	Missing	0.0894353	0.0635033	0.144745	0.0832036	0.011761	0.00810905	0.0103674	0.0214364	0.0186463	0.18618	0.0218527	0.00495223	0.00928722	0.0489614	0.27756	NA	NA	NA	NA	NA	NA	NA	NA	NA	NA
ARL13B	Secretory	Secretory	Secretory	Secretory	0.976868	0.00420212	0.00303916	0.0158906	0.978394	0.0148877	0.00420061	0.00251744	0.988494	0.00544624	0.00403338	0.00202593	0.990555	0.00495713	0.00336037	0.0011278	Unclassified	S1	Unclassified	S1	0.0580056	0.810413	0.0521727	0.0562772	0.000970452	0.00117656	0.00128524	0.00076986	0.000628173	0.000593902	0.000589833	0.000580018	0.000647234	0.00332265	0.0125679	0.770862	0.062529	0.102449	0.0425536	0.0103683	0.0011117	0.00248816	0.000919511	0.000900883	0.000802102
ARL14	Cytosol	Missing	Unclassified	Missing	0.0228763	0.0211372	0.940424	0.0155624	NA	NA	NA	NA	0.407656	0.0672326	0.484741	0.0403707	NA	NA	NA	NA	Unclassified	Missing	Unclassified	Missing	0.00514648	0.00609714	0.00750138	0.00413131	0.00514501	0.0030324	0.00671753	0.00624221	0.325864	0.488347	0.0935316	0.00799493	0.0246873	0.00637413	0.0091883	NA	NA	NA	NA	NA	NA	NA	NA	NA	NA
ARL14EP	Nuclear	Unclassified	Cytosol	Cytosol	0.00896936	0.896709	0.0895682	0.00475387	0.0154207	0.303229	0.672327	0.00902392	0.00672909	0.00961521	0.980645	0.00301097	0.034673	0.0799286	0.869821	0.0155777	N4	Unclassified	Unclassified	Unclassified	0.00207502	0.00300095	0.00196773	0.00192567	0.00457925	0.00510923	0.00313924	0.883881	0.00404394	0.0408781	0.0031716	0.00242282	0.0390517	0.00265347	0.0021004	0.00394124	0.00377051	0.00361756	0.00409144	0.00647898	0.00821508	0.00548152	0.283053	0.0442425	0.137448
ARL14EPL	Missing	Missing	Cytosol	Missing	NA	NA	NA	NA	NA	NA	NA	NA	0.00382751	0.00549119	0.988911	0.00177033	NA	NA	NA	NA	Missing	Missing	Unclassified	Missing	NA	NA	NA	NA	NA	NA	NA	NA	NA	NA	NA	NA	NA	NA	NA	NA	NA	NA	NA	NA	NA	NA	NA	NA	NA
ARL15	Secretory	Secretory	Secretory	Secretory	0.959229	0.00614653	0.00523697	0.0293876	0.977882	0.00749041	0.00824794	0.00638013	0.987563	0.00439862	0.00342278	0.00461544	0.792967	0.0143088	0.00882163	0.183902	S4	S4	S4	Unclassified	0.00730294	0.149763	0.0129837	0.789179	0.00120516	0.00119984	0.00236504	0.00137649	0.001182	0.00114478	0.000952332	0.000893719	0.00106414	0.00787632	0.0215112	0.123935	0.111045	0.0316397	0.711262	0.00207486	0.00188672	0.00183807	0.00169076	0.00181064	0.00153905
ARL2	Cytosol	Cytosol	Cytosol	Cytosol	0.011694	0.0185124	0.961804	0.00798962	0.00826614	0.011259	0.975717	0.00475775	0.0141641	0.0167628	0.963266	0.00580668	0.00423689	0.00629976	0.987474	0.00198938	Unclassified	Unclassified	Unclassified	Unclassified	0.00306621	0.00363581	0.0030031	0.0019889	0.00440372	0.00259733	0.00467279	0.00683855	0.0974284	0.813544	0.0286543	0.00329846	0.0188789	0.00406651	0.00392311	0.00193191	0.00199861	0.00182711	0.00250851	0.00258415	0.00215874	0.00247708	0.00403903	0.489487	0.0953048
ARL2BP	Cytosol	Cytosol	Cytosol	Cytosol	0.00700669	0.00987233	0.979498	0.00362292	0.00776968	0.014793	0.97354	0.00389741	0.00464951	0.00539246	0.987895	0.00206279	0.0032714	0.00693885	0.988207	0.00158231	Unclassified	Unclassified	Unclassified	C5	0.00201778	0.00201823	0.00176774	0.00120294	0.00297598	0.00158921	0.00261027	0.00269687	0.0491727	0.00707708	0.070962	0.320035	0.532252	0.00193742	0.0016855	0.00200237	0.00190219	0.00177002	0.0020951	0.00244444	0.00210741	0.0022694	0.00797179	0.041863	0.072222
ARL3	Cytosol	Cytosol	Cytosol	Cytosol	0.00453283	0.00582769	0.987285	0.00235494	0.0045121	0.00650418	0.98659	0.00239358	0.00461832	0.00494629	0.988363	0.0020721	0.00286849	0.00422644	0.99145	0.00145461	Unclassified	Unclassified	Unclassified	Unclassified	0.00127178	0.00126472	0.00115252	0.000843815	0.00158007	0.00101764	0.00149895	0.00173104	0.0532115	0.00847313	0.150593	0.439874	0.335133	0.00126771	0.00108724	0.00108022	0.00107631	0.00105319	0.00130238	0.00139586	0.00122197	0.00130401	0.00258234	0.0834592	0.014722
ARL4A	Cytosol	Cytosol	Unclassified	Secretory	0.132946	0.0935427	0.740993	0.0325185	0.103292	0.101407	0.77787	0.0174311	0.278353	0.152472	0.499481	0.0696944	0.782635	0.0949356	0.0944121	0.028017	Unclassified	Unclassified	Unclassified	Unclassified	0.0281042	0.0284859	0.0472587	0.029097	0.0255957	0.0140243	0.0207159	0.0332068	0.0582577	0.622993	0.0322007	0.00559879	0.0219431	0.0184183	0.0141002	0.0426967	0.0121425	0.0372008	0.0112521	0.0636266	0.00795922	0.00839878	0.0214221	0.475318	0.200984
ARL4C	Secretory	Missing	Cytosol	Secretory	0.772311	0.0236145	0.0190447	0.18503	NA	NA	NA	NA	0.212394	0.0974113	0.621514	0.0686815	0.789767	0.0310442	0.101168	0.0780208	S3	Missing	Unclassified	Unclassified	0.0359675	0.0944951	0.477599	0.164249	0.00503771	0.0058484	0.00510762	0.00762079	0.00255711	0.00904764	0.00327001	0.00181211	0.00235779	0.0940594	0.0909709	NA	NA	NA	NA	NA	NA	NA	NA	NA	NA
ARL4D	Missing	Secretory	Unclassified	Secretory	NA	NA	NA	NA	0.792903	0.04386	0.0112205	0.152016	0.547385	0.378612	0.0415424	0.0324606	0.964219	0.01684	0.0032377	0.0157034	Missing	Unclassified	Unclassified	Unclassified	NA	NA	NA	NA	NA	NA	NA	NA	NA	NA	NA	NA	NA	NA	NA	0.101136	0.107308	0.548687	0.035772	0.0206505	0.0105041	0.00774414	0.00496133	0.00245589	0.00303006
ARL5A	Cytosol	Cytosol	Cytosol	Cytosol	0.0461643	0.0198667	0.90938	0.024589	0.0205036	0.0225125	0.9473	0.00968429	0.0408801	0.0390566	0.907919	0.0121444	0.0192959	0.0217195	0.954115	0.00486989	Unclassified	Unclassified	Unclassified	Unclassified	0.0163467	0.00828101	0.0162168	0.00531974	0.00519851	0.00276487	0.00422056	0.00768271	0.113129	0.757932	0.0263639	0.00309833	0.00885621	0.00526583	0.0193232	0.00594288	0.00399264	0.00641019	0.00415787	0.00531678	0.00303961	0.00312029	0.0110358	0.254244	0.53122
ARL5B	Cytosol	Cytosol	Unclassified	Cytosol	0.124014	0.0357782	0.808364	0.0318435	0.0868735	0.0290776	0.855802	0.0282471	0.317401	0.0870053	0.490145	0.105449	0.240549	0.0987344	0.644355	0.016362	Unclassified	Unclassified	Unclassified	Unclassified	0.0315364	0.0166457	0.0627835	0.0130488	0.012121	0.00521215	0.00855002	0.00989505	0.311559	0.433893	0.0441139	0.00689961	0.0118987	0.00805052	0.023793	0.0258982	0.0150423	0.0260688	0.0198642	0.0108001	0.0048843	0.00599953	0.00739372	0.586332	0.182579
ARL6	Cytosol	Cytosol	Cytosol	Cytosol	0.0042961	0.00548914	0.987807	0.00240736	0.00481167	0.00608429	0.986238	0.00286608	0.00585891	0.00622978	0.985368	0.00254309	0.00414128	0.00584143	0.988062	0.00195522	Unclassified	Unclassified	Unclassified	Unclassified	0.00120783	0.00121094	0.00105394	0.000823387	0.00177449	0.000994464	0.00148934	0.00123084	0.259327	0.0113128	0.489107	0.0775074	0.150553	0.00124428	0.00116308	0.00114414	0.00114966	0.00115981	0.00135806	0.00134132	0.00112339	0.00124151	0.00237807	0.509305	0.267174
ARL6IP4	Nuclear	Nuclear	Nuclear	Nuclear	0.0127926	0.890632	0.0898755	0.00669974	0.0139275	0.931332	0.0438203	0.0109203	0.0140775	0.960782	0.0196894	0.00545139	0.0225313	0.918738	0.0492482	0.00948219	N4	N4	N4	N4	0.00349896	0.00427918	0.00270117	0.00231328	0.00778509	0.0071674	0.00476746	0.870912	0.00732702	0.00995383	0.00490763	0.00470041	0.0629866	0.00350522	0.00319452	0.00350835	0.00347396	0.00307516	0.00387005	0.00595888	0.00639876	0.00451216	0.914462	0.00614491	0.003954
ARL6IP5	Secretory	Secretory	Secretory	Secretory	0.956079	0.00855117	0.00546807	0.0299014	0.951231	0.029226	0.00703896	0.0125038	0.971372	0.00396936	0.00396159	0.0206967	0.979905	0.00522604	0.00383558	0.0110334	S3	Unclassified	Unclassified	Unclassified	0.268166	0.127578	0.481152	0.0791828	0.00264948	0.00250218	0.0014323	0.00196722	0.00113231	0.00170736	0.000928082	0.000783583	0.000916733	0.00794484	0.0219566	0.386573	0.0782671	0.456276	0.0301145	0.0199394	0.00305031	0.0049698	0.00126648	0.00176241	0.0022317
ARL6IP6	Nuclear	Nuclear	Nuclear	Nuclear	0.0474009	0.887221	0.0359236	0.0294542	0.0232891	0.937669	0.0190499	0.0199924	0.100167	0.697943	0.0250407	0.176849	0.010616	0.964069	0.00314262	0.0221724	Unclassified	Unclassified	N3	N3	0.00685745	0.00953027	0.0141445	0.0168686	0.0351495	0.34539	0.48882	0.0178627	0.00672771	0.0148958	0.00527715	0.00327334	0.00574956	0.022824	0.00663017	0.00328009	0.0051796	0.00493799	0.00989138	0.0299686	0.359347	0.542774	0.00557829	0.00463547	0.00449033
ARL8A	Mitochondria	Secretory	Secretory	Secretory	0.0781322	0.00719737	0.00461437	0.910056	0.983481	0.00546363	0.00400708	0.0070481	0.966725	0.00978347	0.00806983	0.0154217	0.991642	0.00435244	0.0030661	0.0009392	M2	Unclassified	Unclassified	S1	0.0342813	0.0102594	0.0300579	0.00353362	0.00100119	0.000937656	0.000874645	0.00438388	0.000907554	0.000916133	0.000796491	0.000923416	0.00107078	0.0184147	0.891641	0.433513	0.0561499	0.358111	0.135707	0.00222329	0.00106589	0.00100469	0.00116976	0.000818482	0.000843257
ARL8B	Secretory	Secretory	Secretory	Secretory	0.816883	0.0183974	0.0168759	0.147844	0.985289	0.00680114	0.00538889	0.00252091	0.98278	0.00486012	0.00637533	0.00598441	0.989217	0.0046862	0.0048901	0.00120621	Unclassified	S1	S1	S1	0.554619	0.172013	0.0804554	0.00979605	0.00460357	0.00428371	0.00424274	0.00526743	0.00360951	0.00358511	0.00303068	0.0030768	0.00357376	0.00984988	0.137994	0.720837	0.0382746	0.15782	0.0683568	0.00284989	0.00115141	0.00166245	0.00113739	0.00115244	0.000971123
ARL9	Missing	Missing	Cytosol	Missing	NA	NA	NA	NA	NA	NA	NA	NA	0.0062519	0.00693141	0.983937	0.00287966	NA	NA	NA	NA	Missing	Missing	Unclassified	Missing	NA	NA	NA	NA	NA	NA	NA	NA	NA	NA	NA	NA	NA	NA	NA	NA	NA	NA	NA	NA	NA	NA	NA	NA	NA
ARMC1	Mitochondria	Mitochondria	Mitochondria	Mitochondria	0.0409061	0.003323	0.00604359	0.949727	0.0218801	0.00612625	0.0101772	0.961816	0.0248766	0.00899233	0.0156478	0.950483	0.0709459	0.00945809	0.00916967	0.910426	M2	M2	M2	M2	0.00992474	0.00786994	0.0139384	0.00917304	0.000634632	0.00086884	0.00106442	0.00075511	0.000673229	0.00346298	0.00061973	0.000599639	0.000688019	0.00599332	0.943734	0.00159389	0.0061721	0.0049793	0.00913479	0.00106068	0.0018233	0.00151126	0.00173102	0.00247907	0.00358822
ARMC10	Mitochondria	Mitochondria	Mitochondria	Mitochondria	0.054314	0.00227996	0.00237736	0.941029	0.185905	0.0030563	0.0037274	0.807312	0.0757507	0.00287071	0.00354714	0.917831	0.156974	0.0108016	0.00478066	0.827443	M2	M2	M2	M2	0.0144114	0.0203577	0.011465	0.00807997	0.000504517	0.000531249	0.000604161	0.000640038	0.000447167	0.000539599	0.000420509	0.000457886	0.000512198	0.00269901	0.93833	0.00868609	0.118119	0.0197079	0.0393919	0.000794462	0.000755667	0.000755963	0.00075021	0.000760409	0.000679103
ARMC3	Unclassified	Missing	Missing	Unclassified	0.547456	0.421176	0.0181226	0.0132463	NA	NA	NA	NA	NA	NA	NA	NA	0.529503	0.438062	0.0243593	0.0080753	Unclassified	Missing	Missing	Unclassified	0.273324	0.0870591	0.167031	0.0200412	0.376603	0.011278	0.0243884	0.00890598	0.00422277	0.00353986	0.00311642	0.00313684	0.00410668	0.00800959	0.0052367	NA	NA	NA	NA	NA	NA	NA	NA	NA	NA
ARMC5	Secretory	Cytosol	Cytosol	Cytosol	0.882937	0.0386236	0.0531401	0.0252995	0.291587	0.0677103	0.587719	0.0529837	0.171113	0.13169	0.634633	0.0625646	0.062984	0.127648	0.793339	0.0160285	Unclassified	Unclassified	Unclassified	Unclassified	0.389752	0.092514	0.316978	0.0836929	0.0166741	0.00631165	0.00723235	0.00840553	0.0125294	0.0289037	0.00577092	0.0023371	0.003599	0.00849942	0.0168	0.113452	0.0335222	0.108389	0.0362241	0.0345567	0.00896129	0.0101905	0.0140018	0.290068	0.195734
ARMC6	Cytosol	Cytosol	Cytosol	Cytosol	0.00450678	0.00600911	0.986993	0.0024911	0.00453828	0.00664159	0.986321	0.00249895	0.00479027	0.00496795	0.988126	0.00211552	0.00233765	0.00315913	0.993333	0.00116974	Unclassified	Unclassified	Unclassified	Unclassified	0.00122759	0.00130471	0.00109774	0.000876745	0.00182247	0.00110473	0.00160878	0.00147313	0.244317	0.0116067	0.584031	0.0982698	0.0487682	0.00130469	0.00118641	0.00108393	0.00107728	0.00105955	0.00131752	0.00157896	0.0012707	0.00140239	0.00238954	0.552184	0.0491759
ARMC7	Cytosol	Cytosol	Cytosol	Cytosol	0.00737847	0.107224	0.882395	0.00300331	0.0253203	0.284996	0.670534	0.0191494	0.00776706	0.104343	0.884461	0.00342879	0.0113756	0.201501	0.781316	0.00580769	Unclassified	Unclassified	Unclassified	Unclassified	0.00198031	0.00221492	0.00148929	0.00169394	0.00244263	0.00181295	0.00212028	0.100848	0.0183033	0.5475	0.036413	0.00853112	0.271647	0.00159306	0.00141025	0.00622995	0.00595361	0.00691748	0.00621926	0.012581	0.0187736	0.0102601	0.243381	0.0568262	0.259831
ARMC8	Unclassified	Unclassified	Cytosol	Cytosol	0.0434195	0.366178	0.580375	0.0100274	0.161103	0.3141	0.500033	0.0247644	0.0432707	0.104638	0.841755	0.0103369	0.0544461	0.194737	0.7344	0.0164172	Unclassified	Unclassified	C1	Unclassified	0.0169039	0.0106134	0.0104302	0.00547205	0.325965	0.00669679	0.014381	0.0191351	0.509776	0.0348389	0.018085	0.00609669	0.0115778	0.00534061	0.0046868	0.0755929	0.0192808	0.0493393	0.0168897	0.245946	0.0183178	0.025272	0.0245647	0.255305	0.145555
ARMC9	Cytosol	Cytosol	Cytosol	Cytosol	0.00375472	0.00517824	0.988865	0.00220154	0.00986389	0.0150463	0.969965	0.00512455	0.00760546	0.00885895	0.98034	0.00319512	0.00622519	0.00987886	0.98105	0.00284557	Unclassified	Unclassified	Unclassified	Unclassified	0.00101391	0.00110263	0.000894458	0.00074371	0.0015405	0.000944184	0.00137583	0.00131772	0.423146	0.0204041	0.494569	0.0268514	0.0238948	0.00112005	0.00108149	0.00236696	0.0023662	0.00222644	0.00290429	0.00372179	0.00277901	0.00313988	0.00540563	0.298983	0.0197748
ARMCX1	Missing	Missing	Mitochondria	Mitochondria	NA	NA	NA	NA	NA	NA	NA	NA	0.284576	0.00742113	0.00873697	0.699266	0.0267795	0.00810233	0.00377784	0.96134	Missing	Missing	M2	M2	NA	NA	NA	NA	NA	NA	NA	NA	NA	NA	NA	NA	NA	NA	NA	NA	NA	NA	NA	NA	NA	NA	NA	NA	NA
ARMCX2	Cytosol	Missing	Mitochondria	Mitochondria	0.00797898	0.0167455	0.972606	0.00266964	NA	NA	NA	NA	0.0232269	0.00586192	0.00681488	0.964096	0.0397425	0.00395555	0.00237721	0.953925	C1	Missing	M2	M2	0.00209818	0.00197991	0.00248752	0.00141337	0.00843213	0.001632	0.00258277	0.00409857	0.667349	0.271894	0.0240849	0.00244773	0.00683097	0.00149552	0.00117411	NA	NA	NA	NA	NA	NA	NA	NA	NA	NA
ARMCX3	Mitochondria	Mitochondria	Mitochondria	Mitochondria	0.0205535	0.00151212	0.00185072	0.976084	0.0164183	0.000874397	0.0013694	0.981338	0.0134683	0.00142948	0.00210313	0.982999	0.0226884	0.00549105	0.00293118	0.968889	M2	M2	M2	M2	0.0038869	0.00710912	0.00493243	0.00462503	0.000307739	0.000377633	0.000424564	0.000402178	0.000340628	0.000396976	0.000332196	0.000376699	0.000404224	0.00231852	0.973765	0.000625403	0.00610175	0.00225785	0.00743327	0.000151166	0.000283073	0.000193385	0.000246773	0.000231863	0.000277819
ARMCX4	Unclassified	Missing	Unclassified	Secretory	0.366238	0.327729	0.156299	0.149734	NA	NA	NA	NA	0.154946	0.314872	0.476082	0.0540995	0.749569	0.0179991	0.0125987	0.219833	Unclassified	Missing	Unclassified	Unclassified	0.111766	0.160342	0.0440306	0.0500993	0.0886538	0.0334274	0.104909	0.100738	0.0446743	0.0377153	0.0208655	0.0197118	0.0333325	0.0459552	0.103779	NA	NA	NA	NA	NA	NA	NA	NA	NA	NA
ARMCX5	Cytosol	Cytosol	Cytosol	Cytosol	0.0615062	0.0320723	0.900037	0.00638441	0.00394965	0.00553471	0.988375	0.00214112	0.00881443	0.0109171	0.977234	0.00303487	0.0271997	0.0414018	0.926375	0.00502322	C1	C1	C1	C1	0.0168235	0.00751068	0.0312563	0.00591569	0.0196221	0.00272813	0.00509469	0.00462747	0.7055	0.165468	0.0196087	0.00347819	0.00598163	0.00264406	0.00374035	0.000989269	0.00092265	0.000936798	0.00110093	0.00156966	0.000977196	0.00116432	0.00182354	0.760858	0.130442
ARMCX6	Mitochondria	Mitochondria	Mitochondria	Mitochondria	0.0377242	0.017658	0.0113069	0.933311	0.117301	0.00644632	0.0058389	0.870413	0.27329	0.0643153	0.0450819	0.617313	0.0120675	0.00731099	0.00364068	0.976981	M2	M2	M2	M2	0.00636797	0.0117092	0.010741	0.00890602	0.00285517	0.00226574	0.00337184	0.00916521	0.00263611	0.00244247	0.00199253	0.00184092	0.00239486	0.0415198	0.891791	0.004564	0.0646868	0.0148537	0.033197	0.00158931	0.00191471	0.00165446	0.00128784	0.00123932	0.00105843
ARMT1	Cytosol	Cytosol	Cytosol	Cytosol	0.0107511	0.0183342	0.965397	0.00551741	0.00580283	0.0112013	0.979928	0.00306756	0.00857599	0.0114181	0.976435	0.00357101	0.008095	0.0137796	0.974465	0.00366018	Unclassified	Unclassified	C4	Unclassified	0.00310558	0.00326712	0.00264658	0.00173181	0.00467826	0.00242795	0.0045716	0.00665641	0.0300755	0.00697155	0.02444	0.715263	0.188648	0.00292881	0.0025886	0.0014203	0.00138398	0.00133579	0.00166276	0.00186901	0.00155267	0.00167064	0.00610894	0.0351586	0.0152485
ARNT	Unclassified	Nuclear	Nuclear	Nuclear	0.0160377	0.487895	0.488061	0.00800703	0.0139088	0.942392	0.027926	0.0157737	0.0041112	0.987681	0.00666505	0.0015424	0.00500692	0.975241	0.0174245	0.00232755	Unclassified	N4	N4	N4	0.00370685	0.00529549	0.00346127	0.00357408	0.00750818	0.0081089	0.00614855	0.466129	0.0107233	0.321582	0.0149564	0.00618726	0.134612	0.00460497	0.00340206	0.00353099	0.00360137	0.00292211	0.00385428	0.00703555	0.00694592	0.00455032	0.92386	0.00566926	0.00315062
ARNT2	Nuclear	Missing	Missing	Missing	0.0156713	0.822521	0.154539	0.00726899	NA	NA	NA	NA	NA	NA	NA	NA	NA	NA	NA	NA	N4	Missing	Missing	Missing	0.00367204	0.00494236	0.00390993	0.003147	0.0099465	0.00819093	0.00591376	0.79847	0.00590741	0.123123	0.00464153	0.00246998	0.0183965	0.00448303	0.00278596	NA	NA	NA	NA	NA	NA	NA	NA	NA	NA
ARNTL	Nuclear	Nuclear	Nuclear	Nuclear	0.0146568	0.958964	0.0154319	0.0109469	0.0183257	0.92628	0.0301836	0.0252107	0.0710375	0.761797	0.130589	0.0365762	0.0247689	0.774207	0.184331	0.0166933	N2	N2	Unclassified	N4	0.00255048	0.00448919	0.00415693	0.00346017	0.0154986	0.801835	0.0528575	0.0887729	0.00285015	0.00417114	0.002476	0.00214626	0.00378833	0.00729509	0.00365181	0.00320328	0.00360296	0.00644122	0.00507827	0.0137776	0.714624	0.0129261	0.184952	0.00451414	0.00905921
ARNTL2	Nuclear	Nuclear	Nuclear	Nuclear	0.00992239	0.970421	0.00858239	0.011074	0.00945476	0.901749	0.0813021	0.00749441	0.1182	0.672687	0.150264	0.0588487	0.00489088	0.965923	0.0265003	0.00268614	N4	N4	Unclassified	N4	0.00137443	0.00296303	0.00404739	0.00153754	0.0142204	0.237877	0.0107009	0.707623	0.00129873	0.00198246	0.00154414	0.00137966	0.0023774	0.00816002	0.00291394	0.00227892	0.00174946	0.00360102	0.00182536	0.00867805	0.0125157	0.00372077	0.876834	0.00760371	0.0289281
ARPC1A	Cytosol	Cytosol	Cytosol	Cytosol	0.00463055	0.00786264	0.985177	0.00232947	0.0121413	0.0189219	0.963032	0.00590511	0.00371122	0.00401566	0.9906	0.00167275	0.0027935	0.00458086	0.991177	0.00144828	Unclassified	Unclassified	Unclassified	Unclassified	0.00128242	0.0013224	0.00113585	0.000889881	0.00162732	0.00102446	0.00154174	0.00366913	0.098441	0.0500538	0.14949	0.140781	0.546411	0.00124754	0.00108194	0.00317116	0.00285002	0.00283671	0.00328337	0.00498866	0.00324517	0.00371467	0.00697334	0.48094	0.313238
ARPC1B	Cytosol	Cytosol	Cytosol	Cytosol	0.0194344	0.0473865	0.92369	0.00948866	0.00934263	0.0225876	0.96385	0.00422001	0.0361368	0.0647991	0.884787	0.0142771	0.0050221	0.00988002	0.982712	0.00238589	Unclassified	C1	Unclassified	Unclassified	0.00541463	0.00591703	0.00463202	0.00347076	0.00802019	0.00451035	0.00763146	0.0272245	0.156996	0.208969	0.0706088	0.0769769	0.410139	0.00510318	0.00438547	0.00264154	0.00215856	0.00213727	0.00240527	0.0122892	0.00257202	0.00309965	0.00462671	0.784592	0.105481
ARPC2	Cytosol	Cytosol	Cytosol	Cytosol	0.00478627	0.0149084	0.977971	0.00233419	0.015436	0.0262266	0.951161	0.00717684	0.00442895	0.00460209	0.988982	0.00198698	0.00294585	0.00496978	0.990725	0.00135944	Unclassified	Unclassified	Unclassified	C1	0.00133229	0.00138483	0.00112473	0.000944412	0.00162362	0.00106587	0.00153915	0.0106798	0.0676498	0.127	0.105821	0.0523599	0.625141	0.00124665	0.00108754	0.00419384	0.00362882	0.00356727	0.00404609	0.00761647	0.00411085	0.00478781	0.00971143	0.55	0.264923
ARPC3	Cytosol	Cytosol	Cytosol	Cytosol	0.00431186	0.00648258	0.987013	0.00219225	0.0127541	0.0227841	0.958477	0.00598505	0.00484892	0.00514983	0.987825	0.00217595	0.002661	0.00430245	0.991706	0.00133006	Unclassified	C1	Unclassified	C1	0.00117896	0.00120492	0.00107492	0.00085307	0.00156635	0.000987707	0.0014065	0.00252203	0.180472	0.0437764	0.274495	0.128138	0.360132	0.00116719	0.00102505	0.0034331	0.00307523	0.00285397	0.00339183	0.00853512	0.00349144	0.0041696	0.00658791	0.743936	0.114524
ARPC4	Cytosol	Missing	Missing	Missing	0.0140817	0.0263256	0.952674	0.00691858	NA	NA	NA	NA	NA	NA	NA	NA	NA	NA	NA	NA	C1	Missing	Missing	Missing	0.00387254	0.00428234	0.00359745	0.00232933	0.0102337	0.00321003	0.00580364	0.0070782	0.73044	0.0596748	0.130412	0.0140779	0.0180688	0.00356862	0.00334995	NA	NA	NA	NA	NA	NA	NA	NA	NA	NA
ARPC5	Cytosol	Cytosol	Cytosol	Cytosol	0.00495674	0.0122681	0.980377	0.00239772	0.0103177	0.0154924	0.969058	0.0051317	0.00281764	0.00288807	0.992998	0.00129651	0.00321311	0.00492089	0.990246	0.0016202	Unclassified	Unclassified	Unclassified	C1	0.00138869	0.00141608	0.00118528	0.000966694	0.00166533	0.00106577	0.00160414	0.00793283	0.0954672	0.107257	0.129946	0.0699186	0.577789	0.0012806	0.00111713	0.00265249	0.00245797	0.00241815	0.00278908	0.00428629	0.00283117	0.00319301	0.00518194	0.592787	0.211504
ARPC5L	Cytosol	Cytosol	Cytosol	Cytosol	0.00498666	0.0191733	0.973612	0.00222762	0.0596605	0.112332	0.808964	0.0190433	0.00364824	0.00429441	0.99039	0.00166767	0.0108861	0.0175043	0.968641	0.00296843	Unclassified	Unclassified	Unclassified	C1	0.00133617	0.00148928	0.00106839	0.00109281	0.00170399	0.00108915	0.00144641	0.0149337	0.134392	0.657294	0.058755	0.00512671	0.118045	0.00119953	0.00102808	0.0208349	0.0118212	0.014968	0.0120365	0.0497281	0.0116457	0.01409	0.0368681	0.44467	0.21176
ARPIN	Unclassified	Missing	Nuclear	Missing	0.144861	0.43853	0.348466	0.0681425	NA	NA	NA	NA	0.0133487	0.952218	0.0281654	0.00626779	NA	NA	NA	NA	Unclassified	Missing	N4	Missing	0.0467191	0.047947	0.0317305	0.0184641	0.081624	0.0297199	0.0771163	0.25007	0.106473	0.0421884	0.0322764	0.0352376	0.132291	0.037386	0.0307566	NA	NA	NA	NA	NA	NA	NA	NA	NA	NA
ARPP19	Cytosol	Cytosol	Cytosol	Cytosol	0.0051337	0.0118052	0.980601	0.00245992	0.0132224	0.0494965	0.930697	0.00658382	0.00366601	0.00379494	0.990869	0.00166992	0.00274198	0.00499251	0.990919	0.00134673	Unclassified	Unclassified	Unclassified	Unclassified	0.00144527	0.00143437	0.00125961	0.000994449	0.00196159	0.0011927	0.00170373	0.00694716	0.170989	0.105006	0.186606	0.0395828	0.478418	0.00128463	0.00117529	0.0034593	0.0032279	0.00307519	0.00345996	0.0046755	0.00386882	0.00399306	0.0369592	0.0442907	0.185221
ARPP21	Cytosol	Missing	Missing	Missing	0.0077593	0.0347566	0.953663	0.00382136	NA	NA	NA	NA	NA	NA	NA	NA	NA	NA	NA	NA	Unclassified	Missing	Missing	Missing	0.00229157	0.00220337	0.00184467	0.00141969	0.0028403	0.00185876	0.00261824	0.0274393	0.0730447	0.0400662	0.152898	0.0333741	0.65428	0.00202062	0.00180074	NA	NA	NA	NA	NA	NA	NA	NA	NA	NA
ARR3	Cytosol	Cytosol	Cytosol	Cytosol	0.027204	0.0459068	0.913683	0.0132063	0.0118346	0.0218901	0.960373	0.00590254	0.00934947	0.0116949	0.974833	0.00412286	0.00849111	0.0160187	0.971649	0.00384087	Unclassified	Unclassified	Unclassified	Unclassified	0.00818539	0.008357	0.00660668	0.00405495	0.0125606	0.00570735	0.0117953	0.0158436	0.0550935	0.0162118	0.0413016	0.617412	0.183665	0.00700823	0.00619807	0.00301949	0.00291648	0.00258171	0.00331688	0.00432199	0.00318979	0.00360842	0.0107699	0.0595532	0.0211904
ARRB1	Cytosol	Cytosol	Cytosol	Cytosol	0.00703892	0.0137109	0.975646	0.0036046	0.00422907	0.00881134	0.984702	0.00225745	0.00599535	0.00743621	0.983903	0.00266545	0.00422728	0.00977219	0.984008	0.0019926	Unclassified	Unclassified	Unclassified	C5	0.00204318	0.00203576	0.00175449	0.00120549	0.00269386	0.00154951	0.00256848	0.00689901	0.0326237	0.0099983	0.0459786	0.110151	0.776894	0.00192286	0.00168174	0.00102844	0.000994603	0.000986005	0.00122002	0.00130348	0.00112569	0.00121314	0.00516902	0.034219	0.0170825
ARRB2	Cytosol	Cytosol	Cytosol	Cytosol	0.00345156	0.0058988	0.988775	0.00187446	0.00454513	0.00710123	0.985932	0.00242158	0.00380037	0.00413089	0.990331	0.00173763	0.00376271	0.00645274	0.987991	0.00179402	Unclassified	Unclassified	Unclassified	Unclassified	0.000942091	0.000970257	0.000837782	0.000701429	0.00111915	0.000858648	0.00119069	0.00273032	0.027352	0.032328	0.246216	0.0681703	0.614709	0.00101987	0.000854585	0.00109714	0.00107759	0.00103291	0.00133749	0.00141307	0.00121473	0.00130231	0.00317111	0.0279656	0.00538707
ARRDC1	Unclassified	Cytosol	Cytosol	Cytosol	0.108925	0.192398	0.654132	0.0445447	0.0370104	0.0663273	0.885294	0.0113687	0.0112505	0.0158636	0.968886	0.00399961	0.0949177	0.177609	0.713852	0.0136213	Unclassified	Unclassified	Unclassified	Unclassified	0.0244536	0.0305054	0.0349487	0.0190173	0.0281884	0.0226814	0.0230292	0.1185	0.0297553	0.562367	0.0258034	0.00668957	0.0295166	0.0290954	0.0154494	0.0133551	0.00620315	0.0114096	0.00604253	0.0350376	0.00757899	0.00860473	0.0151059	0.433611	0.332628
ARRDC2	Unclassified	Unclassified	Missing	Missing	0.627064	0.360824	0.00623548	0.00587677	0.452968	0.528728	0.00774233	0.0105617	NA	NA	NA	NA	NA	NA	NA	NA	Unclassified	Unclassified	Missing	Missing	0.473614	0.0414114	0.0914568	0.0205818	0.34107	0.00914523	0.00855897	0.00205012	0.00182335	0.00121313	0.00104568	0.00100285	0.00115047	0.00328953	0.00258724	0.242147	0.0790025	0.108764	0.023055	0.484133	0.00414313	0.038813	0.00163881	0.00158521	0.00153231
ARRDC3	Missing	Unclassified	Secretory	Secretory	NA	NA	NA	NA	0.0664447	0.240909	0.655622	0.0370241	0.623043	0.0398901	0.0164255	0.320641	0.941862	0.0401118	0.007688	0.0103386	Missing	Unclassified	Unclassified	Unclassified	NA	NA	NA	NA	NA	NA	NA	NA	NA	NA	NA	NA	NA	NA	NA	0.0182667	0.0164146	0.013251	0.0185123	0.0536259	0.0806404	0.0727019	0.033941	0.327852	0.176485
ARRDC4	Secretory	Secretory	Missing	Secretory	0.794624	0.0125889	0.0112366	0.18155	0.99135	0.00357186	0.00341767	0.00166012	NA	NA	NA	NA	0.966319	0.00799414	0.00505641	0.0206301	Unclassified	S1	Missing	Unclassified	0.320327	0.228578	0.187978	0.0577408	0.00350996	0.00311237	0.00308624	0.0028803	0.00233889	0.00293957	0.0019523	0.00185838	0.00214748	0.00593275	0.175618	0.753002	0.0973859	0.0609669	0.0799959	0.00138163	0.000594446	0.000989321	0.000606459	0.000754942	0.00066738
ARSA	Unclassified	Cytosol	Unclassified	Nuclear	0.229901	0.398293	0.103431	0.268376	0.0758854	0.216952	0.677349	0.029813	0.339535	0.272866	0.294634	0.0929657	0.0598159	0.754136	0.169315	0.0167326	Unclassified	Unclassified	Unclassified	N4	0.0949558	0.0410805	0.0717144	0.0221503	0.019296	0.0111011	0.0150224	0.352873	0.01801	0.0429059	0.0174738	0.00848757	0.0165536	0.085821	0.182555	0.0246982	0.0119643	0.0265608	0.0126622	0.0355236	0.0123043	0.0110799	0.158044	0.11099	0.296437
ARSB	Unclassified	Nuclear	Unclassified	Nuclear	0.443437	0.20465	0.0352642	0.316649	0.05327	0.839421	0.0754624	0.0318464	0.345864	0.490068	0.0623023	0.101766	0.14592	0.754766	0.0782972	0.0210165	Unclassified	N4	Unclassified	N4	0.0885678	0.0301105	0.310597	0.0141616	0.0115699	0.00745918	0.00815133	0.177469	0.00742108	0.00934964	0.0061543	0.00524665	0.00709258	0.194787	0.121862	0.0132563	0.0056644	0.0283535	0.0059958	0.0287078	0.0102291	0.00553105	0.794953	0.00970573	0.0207986
ARSD	Secretory	Secretory	Secretory	Secretory	0.978421	0.00550015	0.00338251	0.0126963	0.791407	0.0933536	0.014216	0.101023	0.976104	0.00385724	0.00285704	0.0171819	0.959061	0.0188576	0.00796208	0.0141197	Unclassified	S3	S3	Unclassified	0.4005	0.144188	0.38721	0.0465229	0.00167516	0.00162496	0.00086531	0.00133473	0.000685208	0.000830928	0.000604191	0.000601488	0.000660697	0.00415799	0.00853833	0.087928	0.0659721	0.610149	0.0273584	0.0555161	0.017209	0.0146018	0.00602676	0.00301094	0.00458931
ARSE	Secretory	Missing	Missing	Secretory	0.960468	0.00743749	0.0054379	0.026657	NA	NA	NA	NA	NA	NA	NA	NA	0.675832	0.129336	0.0386834	0.156149	Unclassified	Missing	Missing	Unclassified	0.404198	0.111188	0.40028	0.0448014	0.00229007	0.0018289	0.00120275	0.00211577	0.0010479	0.00171475	0.000956412	0.000795523	0.000923323	0.00607941	0.0205776	NA	NA	NA	NA	NA	NA	NA	NA	NA	NA
ARSG	Missing	Missing	Secretory	Missing	NA	NA	NA	NA	NA	NA	NA	NA	0.972959	0.00560705	0.00622143	0.0152127	NA	NA	NA	NA	Missing	Missing	Unclassified	Missing	NA	NA	NA	NA	NA	NA	NA	NA	NA	NA	NA	NA	NA	NA	NA	NA	NA	NA	NA	NA	NA	NA	NA	NA	NA
ARSJ	Secretory	Missing	Secretory	Secretory	0.968423	0.00411809	0.00345079	0.0240076	NA	NA	NA	NA	0.921371	0.0143585	0.0316437	0.0326265	0.993426	0.00294541	0.00231608	0.00131242	Unclassified	Missing	Unclassified	Unclassified	0.43827	0.157011	0.342448	0.030694	0.00110684	0.00121132	0.000765918	0.00103401	0.000653965	0.00101496	0.000600507	0.000557506	0.000623851	0.00386774	0.0201399	NA	NA	NA	NA	NA	NA	NA	NA	NA	NA
ARSK	Unclassified	Nuclear	Nuclear	Nuclear	0.398253	0.451366	0.0608768	0.0895044	0.0168768	0.90533	0.0677223	0.010071	0.264892	0.645478	0.0400038	0.0496268	0.153908	0.758898	0.063276	0.0239184	Unclassified	N4	N4	N4	0.235087	0.0412635	0.10488	0.0170221	0.0185969	0.00802594	0.00747086	0.417272	0.0117153	0.0262356	0.00906886	0.00456592	0.00929116	0.0425093	0.0469951	0.00466346	0.00374682	0.00446583	0.00400073	0.0174694	0.0066027	0.00567689	0.875581	0.00955285	0.0130715
ART3	Missing	Missing	Cytosol	Missing	NA	NA	NA	NA	NA	NA	NA	NA	0.00799121	0.0111209	0.977176	0.00371171	NA	NA	NA	NA	Missing	Missing	Unclassified	Missing	NA	NA	NA	NA	NA	NA	NA	NA	NA	NA	NA	NA	NA	NA	NA	NA	NA	NA	NA	NA	NA	NA	NA	NA	NA
ART4	Missing	Secretory	Missing	Missing	NA	NA	NA	NA	0.768643	0.04774	0.166115	0.0175016	NA	NA	NA	NA	NA	NA	NA	NA	Missing	Unclassified	Missing	Missing	NA	NA	NA	NA	NA	NA	NA	NA	NA	NA	NA	NA	NA	NA	NA	0.505092	0.0478376	0.145166	0.0705479	0.0298306	0.00516295	0.00702049	0.00572595	0.0937636	0.04895
ARV1	Secretory	Secretory	Secretory	Unclassified	0.91698	0.00418774	0.00399534	0.0748368	0.817109	0.053262	0.0410825	0.0885462	0.987759	0.00406919	0.00449792	0.00367426	0.391266	0.00989994	0.0045208	0.594313	Unclassified	Unclassified	S2	Unclassified	0.366221	0.315984	0.194791	0.039984	0.00107258	0.00110204	0.00100477	0.00100835	0.000758735	0.000899806	0.000739305	0.000765031	0.000832467	0.00293123	0.0719056	0.100208	0.597479	0.0355798	0.0838432	0.0148311	0.0120302	0.0157229	0.0106779	0.00971075	0.0067506
ARVCF	Secretory	Secretory	Secretory	Secretory	0.769513	0.0250874	0.00851209	0.196888	0.976027	0.00573632	0.00589758	0.0123386	0.893148	0.00557493	0.00417277	0.097104	0.825115	0.019439	0.00545456	0.149992	Unclassified	S4	S4	S4	0.00379261	0.0488621	0.0141863	0.702672	0.00250229	0.00647753	0.0134313	0.00267631	0.00183358	0.00192802	0.0014815	0.00151446	0.00175453	0.178662	0.0182254	0.0961791	0.158789	0.0892193	0.63184	0.0016192	0.00146997	0.00133035	0.00131681	0.00122848	0.00113497
ARX	Missing	Missing	Cytosol	Missing	NA	NA	NA	NA	NA	NA	NA	NA	0.0370653	0.0552598	0.892905	0.0147699	NA	NA	NA	NA	Missing	Missing	Unclassified	Missing	NA	NA	NA	NA	NA	NA	NA	NA	NA	NA	NA	NA	NA	NA	NA	NA	NA	NA	NA	NA	NA	NA	NA	NA	NA
AS3MT	Cytosol	Cytosol	Cytosol	Cytosol	0.0034776	0.00584883	0.988871	0.00180229	0.00320232	0.00489184	0.99013	0.00177617	0.00417508	0.00433001	0.989604	0.00189055	0.00263561	0.00470475	0.991308	0.00135117	Unclassified	Unclassified	Unclassified	Unclassified	0.000941864	0.00097666	0.000843374	0.000715699	0.00130904	0.000830918	0.00112257	0.0025863	0.282583	0.157801	0.317523	0.0279359	0.203028	0.000954653	0.000847636	0.000769311	0.00075052	0.000754309	0.000928185	0.000939059	0.000882139	0.000967778	0.00210286	0.190541	0.170622
ASAH1	Unclassified	Secretory	Secretory	Secretory	0.242657	0.0595309	0.032516	0.665296	0.745065	0.0647676	0.0124053	0.177762	0.772976	0.0185616	0.0143312	0.194131	0.73003	0.206897	0.0334872	0.0295862	M2	S3	Unclassified	Unclassified	0.112695	0.0296291	0.0856419	0.0146901	0.00878277	0.00852852	0.00738165	0.034838	0.00686489	0.00751197	0.00569473	0.00563757	0.00680682	0.0938804	0.571416	0.0476731	0.0299486	0.640349	0.0270942	0.0195893	0.00988815	0.00402755	0.0312626	0.00265653	0.00241221
[truncated: 12,558 more rows]
[truncated: 39 more columns]
