# Supplementary material for: Functional-proteomics-based investigation of the cellular response to farnesyltransferase inhibition in lung cancer
Source: iScience. 2025 Jan 21;28(2):111864. doi: 10.1016/j.isci.2025.111864 (PMC11848503; doi:10.1016/j.isci.2025.111864)
Supplement: Table S5. Relocalization, related to Figure 2 [file mmc6.xlsx]

## Sheet: README
This sheet provides information about all supplementary tables. The table presented in this file is highlighted in green.
Supplementary Table	Title	Description	Notes	Corresponding Figures
Table S1	Summary	All proteins identified in this study with the key findings in each of the subprojects (prenylation status, localization, relocalization, and regulation upon tipifarnib treatment, PTP4A1 silencing and/or IFN treatment)	Prenylation status criteria: Enriched protein: exceeds threshold in prenylation profiling (see table 2) Prenylation candidate: enriched protein with a CXXX motif Farnesylated protein: prenylation candidate that relocalizes from non-cytosol to cytosol after tipifarnib treatment in at least 1 cell line (see table 5) Perturbation experiments columns: significant fold change values are displayed (cut…
Table S2	Prenylation Profiling	Results of the prenylated protein pull-down experiment	log2FC: protein quant fold change in F-azide metabolically labeled (n = 4) vs ctrl (n = 3) samples Enriched protein (n = 652): log2FC Percentile >95th percentile & DEqMS adj. p-value < 0.01	Figure 1c, S1b, S1e, S3
Table S3	Prenylation Candidate Support	Supporting evidence for prenylation	Prenylation candidate (n = 116): enriched proteins (see criteria described for Table 2) with a CXXX motif. Other supporting evidence is used as annotation.
		CXXX motif at the C-terminal
		Experimental evidence from literature:	Pubmed ID	Type of assay	Model	Criteria for inclusion
		Storck, Nat Chemistry 2019	30936521	Chemical probes + chemical proteomics	Human cells	Assigned prenylation status F or F/GG
		Palsuledesai, Mol Biosyst 2014	24577581	Metabolic labeling + chemical proteomics	Human cells	-
		Onono, MCP 2010	20103566	Western blot	Human cells	-
		Charron, PNAS 2013	23776219	Metabolic labeling + chemical proteomics	Mouse cells	High or medium confidence
		Kho, PNAS 2004	15308774	Metabolic labeling + chemical proteomics	Monkey cells	-
		Wang, Chem Comm 2012	22783549	Peptide substrate screen	-	Signal intensity > 65% (High)
		Hougland, J Mol Biol 2010	19878682	Peptide substrate screen	-	MTO, STO
		Krzysiak, BMCL 2010	20005705	Peptide substrate screen	-	Good substrate
		Prediction tools:				Scoring
		PrePS (http://mendel.imp.ac.at/sat/PrePS)				Predicted substrate: +, ++ and +++; Predicted non-substrate: -, -- and ---
		YDJ1_HM and RAS_HM prediction from Kim, G3 2023	37119806			Positive prediction: HM score >3; Negative prediction: HM score <3
Table S4	Localization	SubCellBarCode results at the neighboorhood and compartment levels	The classification was performed as described in Orre et al. (2019) and Arslan et al. (2022).	Figure 1e, S1f-I, S3
Table S5	Relocalization	Relocalization of proteins upon tipifarnib treatment	log2FC: protein quant fold change in the fraction (cytosol or non-cytosol) after tipifarnib treatment (n = 4) vs ctrl (n = 4) Criteria for relocalization: i) log2FC with opposite signs in the cytosolic and non-cytosolic fractions; ii) Minimum DEqMS adj.p-value < 0.05; iii) DeltaReloc >0.4 for Non-cytosol to cytosol and <-0.4 for cytosol to non-cytosol relocalization	Figure 2, S2, S3, S8e, S10e
Table S6	Quant after Tipifarnib	Quantitive global proteomics after tipifarnib treatment	Significant findings: DEqMS adj. p-value < 0.05	Figure 3, S5, S7, S8, S10
Table S7	Quant PTP4A1si_IFN	Quantitive global proteomics after PTP4A1 silencing and/or IFN stimulation	Significant findings: DEqMS adj. p-value < 0.05	Figure 5, S10

## Sheet: Table S5
Protein (gene-centric)	RelocalizingNonCyto_to_Cyto_CLcount	RelocalizingCyto_to_NonCyto_CLcount	H727_Relocalizing	H1568_Relocalizing	H1975_Relocalizing	H2009_Relocalizing	H727_RelocDelta	H1568_RelocDelta	H1975_RelocDelta	H2009_RelocDelta	H727_Cyto_DEqMS.adj.pval	H727_NonCyto_DEqMS.adj.pval	H1568_Cyto_DEqMS.adj.pval	H1568_NonCyto_DEqMS.adj.pval	H1975_Cyto_DEqMS.adj.pval	H1975_NonCyto_DEqMS.adj.pval	H2009_Cyto_DEqMS.adj.pval	H2009_NonCyto_DEqMS.adj.pval	H727_Cyto_log2FC	H727_NonCyto_log2FC	H1568_Cyto_log2FC	H1568_NonCyto_log2FC	H1975_Cyto_log2FC	H1975_NonCyto_log2FC	H2009_Cyto_log2FC	H2009_NonCyto_log2FC	H727_PSMcount	H1568_PSMcount	H1975_PSMcount	H2009_PSMcount
EHBP1L1	4	0	NonCyto to Cyto	NonCyto to Cyto	NonCyto to Cyto	NonCyto to Cyto	0.551069	0.48162	0.486975	0.594746	2.06e-06	2.07e-05	0.000128364	0.000286187	7.03e-08	9.06e-05	0.168585	0.00256952	0.308849	-0.242221	0.266921	-0.214699	0.328257	-0.158718	0.208313	-0.386433	77	64	58	66
HRAS	4	0	NonCyto to Cyto	NonCyto to Cyto	NonCyto to Cyto	NonCyto to Cyto	0.942231	0.547265	0.841335	0.99278	0.000596808	0.000782254	0.0260021	0.022354	3.73e-07	9.09e-05	0.0111281	0.314256	0.521262	-0.420969	0.286687	-0.260578	0.54489	-0.296445	0.771769	-0.221011	5	6	10	5
INPP5A	4	0	NonCyto to Cyto	NonCyto to Cyto	NonCyto to Cyto	NonCyto to Cyto	1.01324	0.595788	0.657027	0.52629	1.97e-09	0.00102145	2.56e-08	0.0992922	1.88e-07	0.000351469	0.00071264	0.635002	0.783934	-0.229306	0.519547	-0.0762411	0.455662	-0.201365	0.472374	-0.0539155	10	12	16	16
RAP2A	4	0	NonCyto to Cyto	NonCyto to Cyto	NonCyto to Cyto	NonCyto to Cyto	1.58954	0.780286	1.37919	1.13863	1.82e-07	0.00382549	4.49e-06	0.688699	2.32e-10	0.0203931	3.65e-07	0.0192695	1.17711	-0.412426	0.736482	-0.043804	1.19834	-0.180851	0.850729	-0.287901	10	2	4	6
RAP2C	4	0	NonCyto to Cyto	NonCyto to Cyto	NonCyto to Cyto	NonCyto to Cyto	1.2477	0.91092	1.35497	1.0883	1.27e-05	0.000111015	7.58e-06	0.0159596	6.49e-11	1.47e-05	4.67e-07	0.015212	0.714241	-0.533461	0.673176	-0.237744	1.00256	-0.352418	0.792764	-0.295539	7	18	17	11
RHOBTB3	4	0	NonCyto to Cyto	NonCyto to Cyto	NonCyto to Cyto	NonCyto to Cyto	0.863664	1.07826	0.880994	0.738432	0.105313	7.75e-07	0.0136884	1.68e-09	0.00848988	1.31e-09	0.447114	0.000236749	0.146703	-0.716961	0.201545	-0.876716	0.138826	-0.742168	0.15367	-0.584762	3	22	16	7
CCDC173	3	0	NonCyto to Cyto	NonCyto to Cyto	NonCyto to Cyto	NA	1.16809	0.736537	0.684331	NA	0.0191219	0.752562	0.00662817	0.570933	0.00105539	0.0305714	NA	NA	1.02656	-0.141528	0.626584	-0.109953	0.445647	-0.238684	NA	NA	2	4	5	NA
CMTM4	3	0	NonCyto to Cyto	NonCyto to Cyto	NonCyto to Cyto	No	1.12618	0.765762	1.01799	-0.703186	0.289533	7.18e-05	0.852182	0.00058026	0.499644	1.69e-05	0.24327	0.64807	0.202371	-0.923808	0.0461532	-0.719609	0.116455	-0.901535	-0.564703	0.138483	3	10	2	1
FAM219A	3	0	NonCyto to Cyto	No	NonCyto to Cyto	NonCyto to Cyto	0.990285	0.325875	1.2216	1.27802	0.000985239	0.0252773	0.0815983	0.668789	5.87e-09	0.00172134	5.07e-05	0.463798	0.658871	-0.331414	0.262821	-0.063054	0.954795	-0.266809	1.12662	-0.151392	16	9	10	4
FAM83F	3	0	NonCyto to Cyto	No	NonCyto to Cyto	NonCyto to Cyto	0.426143	0.302167	0.544679	0.448349	0.00142236	0.0190978	0.00104413	0.487599	4.53e-08	0.00342157	0.191593	0.0313927	0.274592	-0.151552	0.259881	-0.0422859	0.421122	-0.123557	0.214257	-0.234092	13	21	19	10
INF2	3	0	NonCyto to Cyto	No	NonCyto to Cyto	NonCyto to Cyto	0.676677	0.196306	0.698687	0.85264	4.12e-08	0.000243853	0.0303964	0.0974117	6.14e-12	1.01e-06	2.76e-10	0.00774938	0.469589	-0.207088	0.118502	-0.0778041	0.502687	-0.196	0.679962	-0.172679	95	134	171	73
PRICKLE3	3	0	NonCyto to Cyto	NonCyto to Cyto	No	NonCyto to Cyto	1.09825	0.767356	0.314741	1.00134	0.00624427	0.535336	0.000402361	0.050731	0.00888828	0.884854	0.00268213	0.0859905	0.916551	-0.181699	0.549865	-0.217491	0.299126	-0.0156145	0.70174	-0.299603	1	2	5	1
PTP4A1	3	0	No	NonCyto to Cyto	NonCyto to Cyto	NonCyto to Cyto	0.886341	1.49892	1.62072	1.10135	4.18e-10	0.579055	1.26e-09	0.815649	1.53e-13	0.000117481	5.07e-05	0.184925	0.924821	0.03848	1.47155	-0.0273632	1.37143	-0.249287	0.892909	-0.208443	7	9	10	4
PTP4A2	3	0	NonCyto to Cyto	NonCyto to Cyto	NonCyto to Cyto	No	0.618518	0.430857	0.630351	0.522674	6.76e-08	0.896187	0.00294852	0.860505	6.66e-06	0.269279	0.00277536	0.872513	0.607787	-0.0107302	0.408671	-0.0221865	0.548074	-0.0822767	0.549619	0.0269448	6	8	6	5
PTP4A3	3	0	NonCyto to Cyto	NonCyto to Cyto	NonCyto to Cyto	NA	0.558005	0.808574	0.882246	NA	0.00258682	0.00240975	0.000780647	0.000891768	4.34e-06	1.27e-05	NA	NA	0.3008	-0.257205	0.438017	-0.370557	0.483774	-0.398472	NA	NA	2	1	1	NA
ZNF653	3	0	NonCyto to Cyto	NonCyto to Cyto	NonCyto to Cyto	NA	0.855733	0.7014	0.431799	NA	0.377058	8.97e-05	0.224868	0.00208092	0.634757	0.0111588	NA	NA	0.136045	-0.719688	0.19796	-0.50344	0.0761628	-0.355636	NA	NA	1	2	1	NA
LZTS1	2	1	NonCyto to Cyto	NonCyto to Cyto	Cyto to NonCyto	No	0.910283	0.689607	-0.667584	0.83101	0.0180644	0.99136	0.0136884	0.267781	0.228051	0.000252289	0.26082	0.336795	0.904685	-0.00559779	0.506148	-0.183459	-0.152677	0.514907	0.561472	-0.269538	2	7	1	1
ANGPTL4	2	0	No	NonCyto to Cyto	NonCyto to Cyto	No	-0.213321	0.460182	0.443185	0.17187	0.751594	0.598908	0.642721	0.00158345	0.0348151	8.25e-07	0.998863	0.267747	-0.0862641	0.127057	0.0636839	-0.396498	0.0988588	-0.344326	0.00116161	-0.170709	1	2	10	2
B4GALT2	2	0	NA	NonCyto to Cyto	NonCyto to Cyto	NA	NA	1.1322	0.417323	NA	NA	NA	0.00289186	0.652695	0.137121	0.031573	NA	NA	NA	NA	1.00625	-0.125947	0.178606	-0.238717	NA	NA	NA	1	2	NA
CBWD2	2	0	NonCyto to Cyto	NonCyto to Cyto	NA	NA	0.522894	0.659574	NA	NA	0.588125	5.39e-05	0.509815	6.87e-05	NA	NA	NA	NA	0.0548584	-0.468036	0.0850605	-0.574513	NA	NA	NA	NA	3	1	NA	NA
DNAJA1	2	0	No	NonCyto to Cyto	No	NonCyto to Cyto	0.323412	0.493786	0.350921	0.448869	0.00317533	0.0266934	2.04e-08	0.478184	4.21e-09	0.657447	1.78e-05	0.0541018	0.202458	-0.120954	0.46391	-0.0298757	0.363853	0.0129318	0.336852	-0.112017	104	160	166	77
GCC2	2	0	NonCyto to Cyto	No	No	NonCyto to Cyto	0.463705	0.0949928	0.375438	0.520797	0.00164959	0.000428734	0.884548	0.470135	3.89e-05	0.00832391	9.29e-06	0.00405795	0.233015	-0.23069	0.0209311	-0.0740617	0.256871	-0.118567	0.320315	-0.200481	132	86	105	105
NOS1	2	0	NonCyto to Cyto	NonCyto to Cyto	NA	No	0.96964	0.834173	NA	0.403272	0.00954374	0.954737	0.0274863	0.359776	NA	NA	0.103418	0.99789	0.945285	-0.0243547	0.612253	-0.22192	NA	NA	0.403812	0.000539654	2	1	NA	2
OSBPL11	2	0	No	NonCyto to Cyto	NonCyto to Cyto	No	0.100375	0.403832	0.446424	0.16547	0.184176	0.920974	0.0554884	0.0347546	3.84e-06	0.0082065	0.895665	0.224416	0.111136	0.0107608	0.20282	-0.201012	0.32748	-0.118944	0.0369408	-0.128529	25	41	39	18
PALM3	2	0	NonCyto to Cyto	NA	No	NonCyto to Cyto	0.610949	NA	0.335417	0.619209	0.645169	0.000273056	NA	NA	0.137402	0.00113718	0.307047	0.0366422	0.0667	-0.544249	NA	NA	0.101915	-0.233502	0.275912	-0.343297	3	NA	7	1
PKLR	2	0	No	NonCyto to Cyto	NonCyto to Cyto	No	0.558558	0.994461	1.01446	-0.160676	0.0136405	0.727829	0.0105723	0.563784	0.00280026	0.00294853	0.805433	0.851681	0.65029	0.0917314	0.833944	-0.160517	0.531735	-0.482722	-0.115202	0.0454739	9	5	5	2
RHOB	2	0	NonCyto to Cyto	NonCyto to Cyto	No	No	0.516535	0.401314	0.120716	0.119349	0.681445	0.000185718	0.120774	0.00552114	0.187987	0.688492	0.965364	0.729079	0.0493289	-0.467206	0.147074	-0.25424	0.0935835	-0.027132	0.0312094	-0.0881401	2	15	5	1
RHOC	2	0	NonCyto to Cyto	NonCyto to Cyto	No	No	1.67614	1.72405	0.434741	0.0639159	0.486399	2.48e-05	0.880754	3.18e-05	0.80917	2.45e-05	0.772455	0.703973	0.198237	-1.4779	0.0624703	-1.66158	-0.0246178	-0.459359	0.189619	0.125703	1	3	10	4
SLC35C2	2	0	NonCyto to Cyto	NonCyto to Cyto	No	No	0.99372	0.539791	0.0819818	0.284034	0.332078	3.68e-05	0.978227	0.0242323	0.0818451	0.00568855	0.334768	0.593837	0.157061	-0.836659	0.00997368	-0.529817	-0.148905	-0.230887	0.417117	0.133083	4	3	2	1
SRSF8	2	0	NonCyto to Cyto	No	NonCyto to Cyto	No	0.499954	-0.117921	1.33524	-0.215545	0.400819	0.000447103	0.379615	0.961513	0.957874	3.71e-07	0.952128	0.813653	0.0903552	-0.409599	-0.126007	-0.00808525	0.0106324	-1.32461	-0.0833718	0.132173	13	3	3	1
TMEM65	2	0	No	NonCyto to Cyto	NonCyto to Cyto	No	0.000161776	0.402832	0.418757	-0.26799	0.467797	0.444873	0.0968724	0.0447092	0.0567292	0.00481187	0.500436	0.662222	-0.0636652	-0.063827	0.193062	-0.20977	0.171225	-0.247532	-0.197353	0.0706369	30	11	13	7
TNFSF9	2	0	NA	NA	NonCyto to Cyto	NonCyto to Cyto	NA	NA	0.440735	0.721697	NA	NA	NA	NA	0.445051	0.00363615	0.746133	0.015212	NA	NA	NA	NA	0.095127	-0.345608	0.134461	-0.587237	NA	NA	3	1
TOMM6	2	0	NonCyto to Cyto	NonCyto to Cyto	No	No	0.652132	0.845051	-0.143739	-0.343526	0.875254	0.000985166	0.398394	0.00324745	0.306745	0.978253	0.945917	0.131059	0.0355555	-0.616576	0.195906	-0.649145	-0.139968	0.00377082	-0.0393097	0.304216	2	2	2	3
WFIKKN1	2	0	NonCyto to Cyto	NonCyto to Cyto	NA	NA	1.478	1.21382	NA	NA	0.0255662	0.648807	0.0148863	0.878448	NA	NA	NA	NA	1.22872	-0.24928	1.14181	-0.0720182	NA	NA	NA	NA	1	2	NA	NA
ASB11	1	1	NA	NonCyto to Cyto	Cyto to NonCyto	NA	NA	0.49537	-0.516287	NA	NA	NA	0.00655936	0.029439	0.308904	0.00397078	NA	NA	NA	NA	0.30131	-0.19406	-0.137374	0.378914	NA	NA	NA	2	1	NA
BTN3A3	1	1	Cyto to NonCyto	NA	NonCyto to Cyto	No	-0.511244	NA	0.483126	-0.11397	0.000283037	0.133674	NA	NA	0.829584	2.7e-06	0.832929	0.779388	-0.395405	0.115839	NA	NA	0.0177581	-0.465367	-0.0691515	0.0448183	4	NA	6	6
CREB1	1	1	NonCyto to Cyto	No	Cyto to NonCyto	No	0.463607	0.100298	-1.26754	-0.188431	0.538304	0.000694537	0.501461	0.77584	0.636416	2.06e-06	0.728877	0.508008	0.0700196	-0.393587	0.0708895	-0.0294089	-0.089451	1.17809	-0.0979324	0.0904989	7	4	7	3
FAM83C	1	1	No	Cyto to NonCyto	NonCyto to Cyto	NA	1.10155	-0.721776	1.03105	NA	0.0530241	0.8043	0.0186567	0.572286	0.00060948	0.0975578	NA	NA	0.964632	-0.136917	-0.593738	0.128038	0.751225	-0.279821	NA	NA	1	1	1	NA
NUCKS1	1	1	No	NonCyto to Cyto	Cyto to NonCyto	No	-0.105127	0.640713	-0.949955	0.0988856	0.318721	0.979154	0.846421	2.36e-05	0.00108946	0.273497	0.915839	0.359945	-0.101114	0.00401252	0.028278	-0.612435	-0.750324	0.199631	-0.0445197	-0.143405	45	36	42	18
ORAI1	1	1	No	Cyto to NonCyto	NonCyto to Cyto	No	-0.171456	-0.444325	0.405256	-0.259245	0.29001	0.878788	0.631205	0.00420262	0.00217615	0.0464253	0.585677	0.810643	-0.207381	-0.0359248	-0.0711219	0.373203	0.263713	-0.141543	-0.205668	0.0535771	2	3	5	1
PRKCA	1	1	No	No	Cyto to NonCyto	NonCyto to Cyto	0.134743	0.229083	-1.23121	0.436669	0.448658	0.379195	0.113214	0.469034	5.4e-08	1.91e-06	0.615504	0.0196342	0.0642838	-0.070459	0.160858	-0.0682244	-0.72201	0.509199	0.117239	-0.319429	13	14	37	22
RRP36	1	1	NonCyto to Cyto	No	Cyto to NonCyto	No	0.463272	0.000705912	-0.76344	-0.330153	0.0874356	0.000304764	0.315212	0.253031	0.945416	3.44e-08	0.738639	0.438068	0.136238	-0.327034	0.119938	0.119232	-0.00614439	0.757296	-0.15714	0.173013	15	13	16	6
ZFPL1	1	1	No	Cyto to NonCyto	NonCyto to Cyto	No	-0.28449	-0.503886	0.813429	-0.050132	0.155639	0.0193591	0.401485	8.27e-05	0.0134543	0.000427411	0.61533	0.516496	-0.109358	0.175132	-0.0792482	0.424638	0.325991	-0.487438	-0.149131	-0.0989985	40	10	11	14
ZNF146	1	1	Cyto to NonCyto	No	NonCyto to Cyto	No	-0.554955	-0.366535	0.473067	-0.075853	0.537708	0.00158926	0.963174	0.0118083	0.0290818	0.0350588	0.651463	0.693928	-0.0916712	0.463283	-0.0098815	0.356653	0.252234	-0.220833	-0.144588	-0.0687347	1	6	5	4
ZNF428	1	1	NonCyto to Cyto	Cyto to NonCyto	No	No	0.45654	-0.709918	-0.194677	-0.0591921	0.763696	0.000396849	0.690637	5.45e-05	0.294238	0.000256355	0.945917	0.802185	0.0375874	-0.418953	-0.0607927	0.649125	0.0689124	0.263589	-0.0236011	0.035591	6	2	4	8
ABCA12	1	0	No	NonCyto to Cyto	No	No	0.312521	0.739728	0.0201933	-0.198027	0.115123	0.834275	0.00923406	0.539489	0.655778	0.882087	0.373222	0.856551	0.270658	-0.0418629	0.617323	-0.122405	0.0288883	0.00869497	-0.228465	-0.0304378	2	2	17	5
ABCB5	1	0	NA	NonCyto to Cyto	NA	NA	NA	0.853833	NA	NA	NA	NA	0.0704362	0.00878915	NA	NA	NA	NA	NA	NA	0.360778	-0.493054	NA	NA	NA	NA	NA	1	NA	NA
ABCB8	1	0	No	No	NonCyto to Cyto	No	0.0169831	-0.139861	0.40289	-0.189554	0.780331	0.533241	0.818335	0.73418	0.961494	7.04e-06	0.631063	0.54076	-0.0187291	-0.0357123	-0.0631219	0.0767394	0.00393817	-0.398952	-0.114308	0.0752459	13	1	25	13
ABCG1	1	0	No	NonCyto to Cyto	NA	NA	-0.153316	0.417136	NA	NA	0.048293	0.560999	0.275606	0.00304154	NA	NA	NA	NA	-0.217262	-0.0639453	0.113547	-0.303589	NA	NA	NA	NA	5	1	NA	NA
ABTB1	1	0	NonCyto to Cyto	No	No	No	0.403763	0.22365	-0.150881	0.14662	0.00653439	0.0207921	0.139312	0.502867	0.110091	0.737139	0.993848	0.226908	0.237196	-0.166567	0.156909	-0.066741	-0.125591	0.0252907	-0.00483684	-0.151456	4	6	4	1
ACAP3	1	0	No	No	NonCyto to Cyto	No	0.0850519	0.202747	0.41749	0.0762214	0.476433	0.826065	0.529688	0.330124	0.000654639	0.0457992	0.56396	0.0624918	0.0633696	-0.0216823	0.0882366	-0.11451	0.285864	-0.131626	-0.115315	-0.191537	11	3	5	7
ACSBG2	1	0	NonCyto to Cyto	NA	No	No	0.470736	NA	0.286152	0.321666	0.924487	0.00525363	NA	NA	0.00402409	0.377288	0.903629	0.0394577	0.0203255	-0.45041	NA	NA	0.38564	0.0994881	-0.0539296	-0.375596	1	NA	2	1
ACSL4	1	0	No	No	NonCyto to Cyto	No	-0.0113047	-0.037897	0.413962	-0.106032	0.905027	0.737	0.695161	0.221752	4.68e-07	2.85e-05	0.690736	0.207153	0.00844692	0.0197516	0.0268168	0.0647138	0.253952	-0.16001	-0.0425032	0.0635289	48	37	173	80
ACYP2	1	0	NonCyto to Cyto	No	No	No	0.441524	0.127391	0.0561346	0.00206606	0.121637	0.000230011	0.155601	0.791021	0.0262447	0.118824	0.99192	0.981701	0.117781	-0.323742	0.106697	-0.0206939	0.147893	0.0917581	0.00549416	0.00342811	6	10	5	7
ADAM12	1	0	NA	NA	NonCyto to Cyto	NA	NA	NA	0.423569	NA	NA	NA	NA	NA	0.00251939	0.633475	NA	NA	NA	NA	NA	NA	0.373236	-0.0503333	NA	NA	NA	NA	1	NA
ADGRB1	1	0	NonCyto to Cyto	NA	NA	No	1.25877	NA	NA	0.229114	0.0025981	0.731331	NA	NA	NA	NA	0.212491	0.316951	1.14036	-0.118412	NA	NA	NA	NA	0.434419	0.205305	1	NA	NA	1
AFMID	1	0	No	NonCyto to Cyto	NA	No	0.166065	0.6421	NA	0.159635	0.295559	0.00177838	0.705773	3.9e-05	NA	NA	0.778805	0.0679526	-0.0788509	-0.244916	0.050631	-0.591469	NA	NA	-0.0811258	-0.240761	2	1	NA	3
AGMAT	1	0	No	NA	NonCyto to Cyto	No	-0.173742	NA	0.407163	0.0160942	0.642365	0.0356985	NA	NA	0.0680951	0.021341	0.777878	0.63717	-0.0354695	0.138272	NA	NA	0.187287	-0.219877	0.0851227	0.0690284	12	NA	5	2
AIDA	1	0	No	No	NonCyto to Cyto	No	0.208533	0.0820123	0.448595	0.339584	0.00575399	0.896187	0.614974	0.760286	0.00324938	1.52e-05	0.756323	0.0770788	0.198617	-0.00991548	0.0524117	-0.0296006	0.163765	-0.284829	0.0936584	-0.245925	26	18	31	23
AJUBA	1	0	NonCyto to Cyto	No	No	No	0.467857	0.0683759	-0.0572004	0.253539	0.00177259	0.00173821	0.43322	0.88128	0.00162872	4.76e-05	0.711545	0.48633	0.253896	-0.213961	0.085397	0.0170211	0.142142	0.199342	0.131883	-0.121656	7	9	24	7
AKR1E2	1	0	No	No	NonCyto to Cyto	NA	-0.579114	0.0334932	0.435942	NA	0.0316783	0.542522	0.817115	0.447121	0.0351504	0.971515	NA	NA	-0.798631	-0.219517	-0.0226306	-0.0561238	0.428705	-0.00723733	NA	NA	1	1	2	NA
ALDH1A1	1	0	No	NonCyto to Cyto	No	No	0.136282	0.418615	0.0189616	-0.29065	0.0272504	0.589459	0.325375	0.00169104	0.658723	0.814814	0.978128	0.221916	0.110015	-0.026267	0.0999167	-0.318698	0.0357053	0.0167437	0.023878	0.314528	190	1	3	2
ALDH1A3	1	0	NonCyto to Cyto	No	No	No	0.473075	0.354952	0.0980584	0.236743	0.000145904	0.326903	8.88e-06	0.643042	1.2e-05	0.000209638	0.486228	0.170574	0.399507	-0.073568	0.33099	-0.0239621	0.297714	0.199656	0.120186	-0.116558	29	48	61	105
AMBN	1	0	NonCyto to Cyto	No	NA	NA	1.26703	0.835525	NA	NA	0.00469497	0.432372	0.231636	0.672493	NA	NA	NA	NA	1.02878	-0.238256	0.621007	-0.214518	NA	NA	NA	NA	1	1	NA	NA
ANKRD35	1	0	NonCyto to Cyto	NA	No	NA	0.568855	NA	0.0378066	NA	0.426192	0.00720768	NA	NA	0.17758	0.0364875	NA	NA	0.132858	-0.435997	NA	NA	-0.0880681	-0.125875	NA	NA	1	NA	3	NA
ANKRD49	1	0	NonCyto to Cyto	No	No	No	0.428223	-0.164561	-0.0520226	0.112925	0.494672	0.00734435	0.368794	0.445344	0.0184407	0.00171977	0.997311	0.384969	0.090841	-0.337382	-0.0933913	0.0711693	0.160081	0.212103	-0.00249798	-0.115423	1	9	5	5
ANXA13	1	0	No	No	NonCyto to Cyto	No	0.103012	-0.0281928	0.479492	-0.0664559	0.51488	0.484044	0.951117	0.977118	0.0426538	0.324666	0.959706	0.953759	0.0509646	-0.0520479	-0.0200762	0.0081166	0.333995	-0.145496	-0.0450064	0.0214495	24	1	2	1
APCDD1L	1	0	NA	NonCyto to Cyto	NA	NA	NA	0.452523	NA	NA	NA	NA	0.747624	0.00812842	NA	NA	NA	NA	NA	NA	0.0590601	-0.393463	NA	NA	NA	NA	NA	1	NA	NA
ARG2	1	0	No	NonCyto to Cyto	No	No	0.25342	0.788409	0.231654	0.126424	0.683254	0.00893594	0.000272092	0.0219533	0.258571	0.00371989	0.77127	0.835367	0.0380045	-0.215416	0.542745	-0.245664	0.065831	-0.165823	0.0913911	-0.035033	9	2	11	1
ASIC2	1	0	NA	NA	NonCyto to Cyto	NA	NA	NA	1.71402	NA	NA	NA	NA	NA	0.379433	7.25e-07	NA	NA	NA	NA	NA	NA	0.183296	-1.53072	NA	NA	NA	NA	2	NA
ASXL3	1	0	NonCyto to Cyto	NA	NA	NA	0.631988	NA	NA	NA	0.0309776	0.00129732	NA	NA	NA	NA	NA	NA	0.253764	-0.378224	NA	NA	NA	NA	NA	NA	1	NA	NA	NA
ATP10D	1	0	NonCyto to Cyto	No	No	No	0.447578	0.09062	0.23473	-0.172321	0.0199401	0.954344	0.713298	0.644119	0.775164	0.0135927	0.854398	0.773404	0.434287	-0.0132914	0.0439807	-0.0466393	0.0292785	-0.205451	-0.0981057	0.0742154	1	1	3	1
ATP2A1	1	0	NonCyto to Cyto	NA	NA	NA	0.432673	NA	NA	NA	0.910738	0.00187076	NA	NA	NA	NA	NA	NA	0.0189186	-0.413754	NA	NA	NA	NA	NA	NA	2	NA	NA	NA
ATP5I	1	0	No	No	NonCyto to Cyto	No	0.186961	-0.0950545	0.432885	-0.301975	0.0468534	0.919615	0.980545	0.289213	0.0245216	0.0798466	0.536319	0.0901775	0.199566	0.0126043	-0.00338995	0.0916645	0.255931	-0.176954	-0.127229	0.174746	11	13	15	13
ATP6V0C	1	0	NA	No	NonCyto to Cyto	No	NA	-0.107895	0.402887	0.0638756	NA	NA	0.837743	0.519851	0.864876	0.00764406	0.8655	0.383603	NA	NA	-0.0321021	0.075793	0.0294956	-0.373391	-0.0589446	-0.12282	NA	3	7	6
B3GALNT2	1	0	No	No	NonCyto to Cyto	No	-0.0637864	0.043982	0.515571	-0.171756	0.054929	0.210615	0.844492	0.296853	0.222568	0.000143923	0.663679	0.899989	-0.160384	-0.0965975	-0.0160211	-0.0600031	0.113051	-0.40252	-0.146721	0.0250347	5	3	5	3
B4GALNT1	1	0	No	No	NonCyto to Cyto	NA	-0.0903423	0.135065	0.513928	NA	0.781627	0.202981	0.503521	0.404574	0.0346231	0.117049	NA	NA	-0.019594	0.0707483	0.0650765	-0.0699881	0.309794	-0.204134	NA	NA	12	17	4	NA
BAHCC1	1	0	No	NonCyto to Cyto	No	No	-0.0102528	0.599277	0.44275	-0.113411	0.303035	0.310095	0.0331145	0.223978	0.00523648	0.840031	0.994905	0.434145	-0.158079	-0.147826	0.401981	-0.197296	0.474085	0.0313347	0.00481557	0.118226	2	3	2	1
BBS9	1	0	No	No	No	NonCyto to Cyto	0.139806	0.231256	0.129421	0.435314	0.596117	0.115788	0.31344	0.0200308	0.959944	0.0130533	0.912557	0.0246897	0.0391582	-0.100648	0.07448	-0.156776	-0.00348639	-0.132908	0.0435947	-0.39172	6	8	17	5
BCAS4	1	0	No	NonCyto to Cyto	No	NA	0.124811	0.54351	0.0555423	NA	0.421946	0.568381	0.0457688	0.172536	0.144424	0.474236	NA	NA	0.0728084	-0.0520026	0.341531	-0.201979	0.101058	0.0455152	NA	NA	4	3	3	NA
BDH1	1	0	No	No	NonCyto to Cyto	No	0.0369462	0.0782122	0.504984	-0.184569	0.9731	0.621157	0.444674	0.991358	0.00678624	0.00154347	0.388562	0.899472	-0.00367463	-0.0406209	0.0794307	0.00121846	0.236783	-0.268202	-0.20421	-0.0196409	11	9	5	6
BHLHE40	1	0	No	NonCyto to Cyto	No	No	-0.0327851	0.573779	0.159558	0.227612	0.148607	0.176226	0.372702	7.03e-05	0.0166939	0.000103172	0.990171	0.551167	-0.287613	-0.254828	0.0933917	-0.480387	-0.191982	-0.35154	-0.0210874	-0.248699	2	8	3	1
BLOC1S6	1	0	No	No	No	NonCyto to Cyto	0.0366795	0.0646949	-0.0937191	0.479535	0.850674	0.370909	0.817115	0.159435	0.988626	0.101135	0.616565	0.00532161	-0.0138855	-0.0505651	-0.0191057	-0.0838005	0.00117069	0.0948898	0.101171	-0.378364	8	8	8	6
BPI	1	0	No	NonCyto to Cyto	NA	NA	1.21479	1.83084	NA	NA	0.343884	0.00400921	0.446678	0.000707664	NA	NA	NA	NA	-0.589764	-1.80456	0.332975	-1.49787	NA	NA	NA	NA	1	1	NA	NA
BUB1	1	0	No	NonCyto to Cyto	No	No	0.387333	0.437745	0.273133	0.295471	0.0107354	0.000425985	3.36e-05	0.177101	2.25e-06	0.882413	0.467068	0.0971023	0.16348	-0.223853	0.361401	-0.0763433	0.267788	-0.00534523	0.137102	-0.158369	14	31	44	28
C12orf57	1	0	No	No	No	NonCyto to Cyto	-0.387611	-0.817759	-0.11551	0.423684	0.0470809	0.961345	0.0300873	0.948898	0.291395	0.544058	0.359687	0.0179976	-0.375416	0.0121955	-0.846445	-0.028686	-0.0758557	0.0396546	0.158791	-0.264893	20	15	36	11
C16orf45	1	0	NonCyto to Cyto	NA	NA	No	1.07113	NA	NA	-0.588116	4.19e-07	7.14e-06	NA	NA	NA	NA	0.640405	0.260657	0.59505	-0.476083	NA	NA	NA	NA	-0.270891	0.317225	3	NA	NA	1
C1orf109	1	0	No	No	No	NonCyto to Cyto	0.0592297	-0.0609675	0.110718	0.466786	0.249353	0.598353	0.701328	0.758128	0.23409	0.966338	0.930919	0.0461707	0.11278	0.0535498	-0.0354579	0.0255096	0.114809	0.00409024	0.0488096	-0.417977	3	8	7	3
C20orf196	1	0	NonCyto to Cyto	NA	No	NA	0.404778	NA	-0.167217	NA	0.502877	0.0297531	NA	NA	0.0101472	0.365308	NA	NA	0.102626	-0.302152	NA	NA	-0.240727	-0.07351	NA	NA	1	NA	1	NA
C2CD4B	1	0	NonCyto to Cyto	NA	NA	NA	2.04591	NA	NA	NA	0.60779	9.5e-06	NA	NA	NA	NA	NA	NA	0.172858	-1.87305	NA	NA	NA	NA	NA	NA	2	NA	NA	NA
C3orf20	1	0	NA	NonCyto to Cyto	NA	NA	NA	0.912485	NA	NA	NA	NA	0.00497824	0.722793	NA	NA	NA	NA	NA	NA	0.822119	-0.0903656	NA	NA	NA	NA	NA	1	NA	NA
C3orf52	1	0	NA	NonCyto to Cyto	No	No	NA	0.876235	0.298092	0.221213	NA	NA	0.0039113	0.978862	0.0152431	0.825465	0.76776	0.845524	NA	NA	0.867903	-0.00833248	0.274566	-0.0235264	0.163168	-0.0580446	NA	1	2	2
C5orf63	1	0	NA	No	NonCyto to Cyto	NA	NA	0.0767668	1.41968	NA	NA	NA	0.352148	0.580257	0.000332309	0.5454	NA	NA	NA	NA	0.172622	0.0958551	1.25795	-0.161728	NA	NA	NA	1	1	NA
C6orf141	1	0	NonCyto to Cyto	NA	No	No	0.842695	NA	0.14357	-0.150653	0.187162	0.000273056	NA	NA	0.0166939	0.182031	0.772861	0.72393	0.202212	-0.640484	NA	NA	0.278725	0.135155	-0.0928542	0.0577988	1	NA	1	1
C6orf226	1	0	NonCyto to Cyto	NA	NA	NA	0.760323	NA	NA	NA	0.00813282	0.757157	NA	NA	NA	NA	NA	NA	0.683023	-0.0773001	NA	NA	NA	NA	NA	NA	1	NA	NA	NA
CALHM2	1	0	NA	No	NonCyto to Cyto	NA	NA	-0.0299666	0.451545	NA	NA	NA	0.756174	0.994173	0.206766	4.6e-05	NA	NA	NA	NA	-0.0292836	0.000682992	0.0916962	-0.359849	NA	NA	NA	2	3	NA
CAMK2D	1	0	NonCyto to Cyto	No	No	No	0.47438	0.158242	-0.215411	0.215782	0.00177481	0.000782254	0.350399	0.178898	0.51885	4.92e-05	0.75501	0.054358	0.245255	-0.229125	0.0706394	-0.0876024	-0.0262478	0.189163	0.0547209	-0.161061	36	32	46	30
CAMK2G	1	0	NonCyto to Cyto	No	No	No	0.466571	0.0893569	-0.202022	0.195132	0.00570744	0.00173821	0.560757	0.413023	0.675958	0.00279742	0.905682	0.201316	0.232087	-0.234484	0.0406744	-0.0486825	-0.026975	0.175047	0.0385734	-0.156559	8	57	28	21
CASKIN1	1	0	NonCyto to Cyto	No	NA	NA	0.750929	-0.0189001	NA	NA	0.486399	0.00114372	0.310047	0.340155	NA	NA	NA	NA	0.130941	-0.619988	-0.116109	-0.0972086	NA	NA	NA	NA	1	3	NA	NA
CAV2	1	0	No	No	NonCyto to Cyto	No	-0.106868	-0.151057	0.49535	-0.182146	0.933298	0.318169	0.449741	0.386173	0.778203	1.58e-05	0.968557	0.0515848	0.0142464	0.121114	-0.0755934	0.075464	0.0277614	-0.467589	0.0123843	0.194531	2	9	21	9
CAVIN1	1	0	NonCyto to Cyto	No	No	No	0.669057	-0.209014	0.0291645	-0.112015	0.681404	0.00825486	0.31885	0.012998	0.788518	0.122387	0.493975	0.0175769	0.0997316	-0.569325	-0.0632273	0.145787	-0.00856219	-0.0377267	0.101073	0.213089	1	60	201	55
CCDC151	1	0	NA	NA	NonCyto to Cyto	NA	NA	NA	0.42792	NA	NA	NA	NA	NA	0.0485639	0.0624167	NA	NA	NA	NA	NA	NA	0.231051	-0.196869	NA	NA	NA	NA	1	NA
CCDC178	1	0	No	No	NonCyto to Cyto	NA	0.0179652	0.409385	0.533119	NA	0.858195	0.71694	0.745871	0.657617	0.274453	0.000779446	NA	NA	-0.0242961	-0.0422613	0.191588	-0.217796	0.126353	-0.406766	NA	NA	1	1	1	NA
CCDC182	1	0	No	NonCyto to Cyto	NA	NA	1.56846	0.892943	NA	NA	0.742582	0.00816392	0.75988	0.00599419	NA	NA	NA	NA	-0.267963	-1.83642	0.107645	-0.785298	NA	NA	NA	NA	1	2	NA	NA
CCDC57	1	0	NA	No	NonCyto to Cyto	No	NA	0.43341	0.400113	0.190884	NA	NA	0.0601703	0.729157	0.00126978	0.456544	0.992059	0.216104	NA	NA	0.36621	-0.0671997	0.337	-0.0631133	0.00681922	-0.184064	NA	1	3	1
CCDC61	1	0	No	NonCyto to Cyto	No	No	-0.0220577	0.613676	0.219815	-0.0993547	0.712971	0.919615	0.65288	0.000102839	0.19483	0.160721	0.488347	0.751187	-0.0318569	-0.00979929	0.0611795	-0.552497	0.111457	-0.108358	-0.135477	-0.036122	7	4	1	6
CCDC68	1	0	NonCyto to Cyto	NA	NA	NA	0.448019	NA	NA	NA	0.0353896	0.910523	NA	NA	NA	NA	NA	NA	0.421134	-0.0268854	NA	NA	NA	NA	NA	NA	1	NA	NA	NA
CCDC80	1	0	NonCyto to Cyto	No	No	No	0.90261	0.044958	0.0357352	-0.0380012	0.035378	0.223436	0.420552	0.138208	0.265709	0.0542017	0.996677	0.803984	0.593975	-0.308635	-0.080349	-0.125307	-0.0641651	-0.0999003	0.00321856	0.0412197	2	10	4	7
CCND1	1	0	No	NonCyto to Cyto	No	No	-0.00456021	0.401213	-0.22345	0.176167	0.115253	0.0809798	0.00501233	0.619845	0.530577	0.0548428	0.703888	0.573628	0.099167	0.103727	0.349318	-0.0518954	-0.0615166	0.161933	0.100663	-0.0755033	12	2	16	4
CD163L1	1	0	NonCyto to Cyto	NA	NA	NA	1.4033	NA	NA	NA	0.92198	0.000281265	NA	NA	NA	NA	NA	NA	0.0432187	-1.36008	NA	NA	NA	NA	NA	NA	1	NA	NA	NA
CDC14B	1	0	No	No	NonCyto to Cyto	No	0.0307146	0.0069733	0.665989	0.293506	0.135457	0.232247	0.232919	0.158289	0.000796176	0.941795	0.788546	0.0407065	0.128114	0.0973998	-0.181955	-0.188929	0.653554	-0.0124358	-0.110545	-0.404051	3	1	1	3
CEACAM6	1	0	NonCyto to Cyto	NA	NA	No	0.573006	NA	NA	-0.220005	0.633497	0.00683302	NA	NA	NA	NA	0.766028	0.779668	0.0932463	-0.479759	NA	NA	NA	NA	-0.146906	0.0730988	17	NA	NA	6
CENPE	1	0	No	NonCyto to Cyto	No	No	0.702211	0.455045	0.683531	1.01358	3.32e-11	0.121157	1.98e-08	0.850933	8.2e-13	3.57e-06	5.38e-08	0.451166	0.768659	0.0664487	0.446468	-0.00857628	0.973699	0.290168	1.10108	0.0875001	90	93	126	135
CES2	1	0	NonCyto to Cyto	No	No	No	0.487215	-0.0952391	0.132078	-0.0531402	0.6396	0.00129732	0.21282	0.827744	0.586508	0.260158	0.909875	0.551755	0.0641586	-0.423056	-0.116476	-0.0212368	0.0483218	-0.0837557	0.0495727	0.102713	8	2	14	5
CFAP45	1	0	NA	NonCyto to Cyto	No	NA	NA	0.545718	0.0812582	NA	NA	NA	0.0201003	0.148158	0.944617	0.294282	NA	NA	NA	NA	0.359862	-0.185856	0.00658745	-0.0746708	NA	NA	NA	1	2	NA
CFLAR	1	0	No	No	No	NonCyto to Cyto	-0.134536	-0.00574969	0.154543	0.416177	0.80803	0.0757036	0.251758	0.173183	2.43e-05	0.000209577	0.835828	0.0305556	0.0291822	0.163718	0.133783	0.139532	0.548227	0.393685	0.0716163	-0.344561	1	1	5	4
CHRDL2	1	0	No	NonCyto to Cyto	No	NA	-0.00581591	0.845026	0.334916	NA	0.83429	0.840009	0.00775884	0.709419	0.116087	0.1705	NA	NA	-0.0585597	-0.0527438	0.751792	-0.0932341	0.187634	-0.147281	NA	NA	2	1	2	NA
CHRNA5	1	0	NonCyto to Cyto	No	No	No	0.463177	0.0123661	0.276044	-0.0315255	0.054795	0.0297531	0.228301	0.214428	0.226845	0.0797631	0.990941	0.784454	0.225067	-0.238111	0.133006	0.120639	0.119712	-0.156332	0.00595024	0.0374757	3	2	2	3
CLIC6	1	0	NonCyto to Cyto	NA	NA	NA	0.737889	NA	NA	NA	0.946953	0.00403235	NA	NA	NA	NA	NA	NA	0.0221825	-0.715707	NA	NA	NA	NA	NA	NA	1	NA	NA	NA
CLK2	1	0	No	No	NonCyto to Cyto	No	-0.0500631	0.221927	0.44636	-0.115178	0.908769	0.668083	0.304499	0.03253	0.122774	3.38e-07	0.570239	0.783258	-0.0124168	0.0376462	0.0771562	-0.144771	0.0708505	-0.37551	-0.161379	-0.0462007	11	3	14	11
CMC1	1	0	No	No	NonCyto to Cyto	No	0.0267421	0.209397	0.445557	-0.22263	0.967738	0.926425	0.324979	0.435106	0.0378371	0.00437456	0.732213	0.936641	0.00859905	-0.018143	0.121919	-0.0874779	0.190486	-0.255072	-0.196517	0.0261132	1	3	3	2
CNBD1	1	0	NonCyto to Cyto	NA	NA	NA	0.486597	NA	NA	NA	0.0969884	0.0156583	NA	NA	NA	NA	NA	NA	0.200322	-0.286275	NA	NA	NA	NA	NA	NA	1	NA	NA	NA
CNNM2	1	0	No	No	NonCyto to Cyto	No	0.116807	0.164289	0.505304	-0.325185	0.429934	0.536312	0.936953	0.0244742	0.00061498	0.00267826	0.637508	0.953101	0.0656414	-0.0511659	-0.00936494	-0.173654	0.288259	-0.217045	-0.301843	0.023342	3	8	8	2
COL28A1	1	0	NonCyto to Cyto	NA	NA	NA	0.716248	NA	NA	NA	0.00367539	0.699752	NA	NA	NA	NA	NA	NA	0.638865	-0.0773827	NA	NA	NA	NA	NA	NA	1	NA	NA	NA
CRISPLD2	1	0	NA	No	NonCyto to Cyto	No	NA	0.197917	0.405677	-0.0102919	NA	NA	0.0731832	0.756176	0.0561622	4.13e-05	0.480359	0.179185	NA	NA	0.240186	0.042269	0.112201	-0.293475	-0.174425	-0.164133	NA	2	5	5
CSF1R	1	0	NA	NA	NonCyto to Cyto	NA	NA	NA	0.564222	NA	NA	NA	NA	NA	0.758242	2.81e-05	NA	NA	NA	NA	NA	NA	0.036	-0.528222	NA	NA	NA	NA	3	NA
CTSF	1	0	NA	No	NonCyto to Cyto	NA	NA	0.19692	0.45059	NA	NA	NA	0.127999	0.281369	0.450865	0.000415862	NA	NA	NA	NA	0.12094	-0.0759807	0.0762973	-0.374293	NA	NA	NA	2	1	NA
CYP4F8	1	0	No	No	NonCyto to Cyto	No	0.187833	0.0195916	0.430239	0.0555817	0.298348	0.56542	0.171442	0.0847076	0.0816648	0.00118437	0.681111	0.244195	0.119895	-0.0679381	-0.166448	-0.186039	0.146407	-0.283833	-0.162208	-0.217789	2	2	2	1
DENND1B	1	0	NonCyto to Cyto	No	No	No	0.461994	-0.0804165	-0.155436	0.10334	0.625005	0.000278696	0.664544	0.493529	0.838036	0.00926297	0.903629	0.548758	0.0531102	-0.408884	-0.0347971	0.0456194	0.016705	0.172141	0.0349788	-0.0683616	2	2	2	2
DENND2D	1	0	No	No	NonCyto to Cyto	No	0.0372091	0.175788	0.401824	0.00254479	0.775665	0.942281	0.685659	0.142077	0.000367048	0.00091136	0.640518	0.329957	0.0290313	-0.00817776	0.0462016	-0.129587	0.221503	-0.180321	-0.1135	-0.116045	3	1	7	9
DESI2	1	0	No	No	NonCyto to Cyto	No	-0.0129342	-0.0237655	0.449558	-0.110374	0.399919	0.272955	0.95497	0.856244	0.0021044	0.338442	0.848126	0.0894564	0.0623169	0.0752511	-0.00694426	0.0168212	0.358394	-0.0911644	0.0411135	0.151488	3	3	2	4
DGCR6L	1	0	No	No	NonCyto to Cyto	No	-0.37143	0.0634307	0.41101	0.0763797	0.692093	0.000836587	0.801909	0.74422	0.000246367	0.686953	0.887124	0.955989	-0.0409997	0.330431	0.0303192	-0.0331115	0.378759	-0.0322514	0.0642478	-0.0121318	2	1	2	1
DGKH	1	0	NonCyto to Cyto	No	No	No	0.437522	0.248491	-0.0735153	0.125018	0.519699	0.00131212	0.502198	0.145464	0.442021	0.0167214	0.951937	0.566658	0.07322	-0.364302	0.0886844	-0.159807	0.0404803	0.113996	0.0283306	-0.0966877	2	9	8	11
DIRAS1	1	0	NonCyto to Cyto	No	No	NA	1.69399	0.553552	1.1095	NA	5.29e-09	0.196863	3.22e-07	0.004663	3.4e-10	0.414345	NA	NA	1.52542	-0.168565	0.836613	0.283061	1.17203	0.0625337	NA	NA	1	2	4	NA
DIRAS2	1	0	NonCyto to Cyto	NA	NA	NA	1.03906	NA	NA	NA	1.15e-07	0.386099	NA	NA	NA	NA	NA	NA	0.947191	-0.0918694	NA	NA	NA	NA	NA	NA	5	NA	NA	NA
DIRAS3	1	0	NA	NonCyto to Cyto	No	No	NA	0.407703	-0.0981345	0.139699	NA	NA	0.370967	0.00910879	0.4853	0.958608	0.930919	0.81771	NA	NA	0.110364	-0.297338	-0.105867	-0.0077325	0.0661438	-0.0735552	NA	2	2	1
DMWD	1	0	No	No	NonCyto to Cyto	No	0.366763	0.0374878	0.452268	0.0273008	0.262389	0.000717516	0.285081	0.530544	0.177067	0.000774687	0.888707	0.627476	0.0861302	-0.280633	0.0828777	0.0453898	0.12399	-0.328277	-0.063387	-0.0906878	2	4	1	1
DNAH7	1	0	NonCyto to Cyto	No	No	NA	0.515852	0.276099	0.114262	NA	0.240674	0.00899179	0.769398	0.0342782	0.685554	0.470642	NA	NA	0.161064	-0.354788	0.0424742	-0.233625	0.0462787	-0.0679837	NA	NA	1	1	3	NA
DNAH8	1	0	No	NonCyto to Cyto	NA	No	0.0655944	0.605938	NA	0.665292	0.891736	0.277559	0.021099	0.580289	NA	NA	0.0788617	0.694546	-0.0137751	-0.0793696	0.497822	-0.108115	NA	NA	0.573399	-0.0918931	2	1	NA	1
DNASE2	1	0	No	NonCyto to Cyto	No	No	0.0328398	0.841947	0.296227	-0.132188	0.971724	0.87079	0.398394	5.58e-05	0.900413	0.000119849	0.877383	0.67039	0.00667258	-0.0261672	0.128691	-0.713256	0.00971633	-0.28651	-0.060239	0.0719494	3	5	13	8
DNMT3B	1	0	NonCyto to Cyto	No	No	No	0.433171	-0.273049	0.0356657	-0.375339	0.77139	0.00275967	0.181729	0.0152634	0.207152	0.101065	0.501746	0.646933	0.0438246	-0.389346	-0.101284	0.171765	-0.21012	-0.245786	-0.273131	0.102209	5	13	3	2
DOCK11	1	0	No	NonCyto to Cyto	No	No	0.00301213	0.495652	0.148921	0.0409278	0.139461	0.138015	0.0162665	0.940187	0.00734934	0.160645	0.619234	0.0862411	0.0603911	0.057379	0.479444	-0.0162081	0.103127	-0.0457941	-0.0582747	-0.0992026	34	1	54	60
DOCK8	1	0	No	No	NonCyto to Cyto	No	0.0866796	-0.204225	0.440838	0.251137	0.0180644	0.25383	0.488858	0.937599	0.00528873	0.0144584	0.89269	0.708412	0.149706	0.0630265	-0.181612	0.0226125	0.248659	-0.192179	0.114568	-0.136568	16	1	3	1
DPCR1	1	0	NA	NonCyto to Cyto	NA	NA	NA	0.503998	NA	NA	NA	NA	0.664754	0.000347837	NA	NA	NA	NA	NA	NA	0.0558289	-0.448169	NA	NA	NA	NA	NA	2	NA	NA
DTWD2	1	0	No	NonCyto to Cyto	No	NA	0.262072	0.735713	-0.0527167	NA	0.197445	0.230312	0.0516107	0.00016227	0.982387	0.439855	NA	NA	0.139244	-0.122828	0.231471	-0.504243	0.00211791	0.0548346	NA	NA	3	3	4	NA
DUSP1	1	0	NA	NonCyto to Cyto	NA	NA	NA	0.46974	NA	NA	NA	NA	0.0019376	0.949285	NA	NA	NA	NA	NA	NA	0.460439	-0.00930131	NA	NA	NA	NA	NA	2	NA	NA
DYNLT1	1	0	NonCyto to Cyto	No	No	No	0.579638	0.0674109	-0.086383	0.107962	0.593838	0.0051391	0.72906	0.810256	0.740309	0.372371	0.988523	0.419908	0.0986662	-0.480972	0.0416307	-0.0257802	-0.0275482	0.0588347	-0.0085556	-0.116517	4	12	10	4
DYNLT3	1	0	No	NonCyto to Cyto	No	No	0.355579	0.508199	0.0568277	0.00523333	0.0401933	0.346614	0.234787	0.010127	0.194381	0.6531	0.858099	0.665811	0.249631	-0.105948	0.167014	-0.341185	0.0843745	0.0275468	-0.0619214	-0.0671547	9	3	7	6
DZIP3	1	0	NonCyto to Cyto	No	No	No	0.607832	-0.0444933	0.119794	0.084084	0.216884	4.78e-05	0.95681	0.747291	0.713644	0.0107746	0.619234	0.0366422	0.118679	-0.489153	-0.00856191	0.0359314	0.0174013	-0.102393	-0.0659033	-0.149987	3	1	24	16
EEF1AKMT2	1	0	NonCyto to Cyto	No	No	No	0.497356	0.302483	0.165968	0.141802	0.202389	0.0363611	0.840079	0.015867	0.65922	0.277229	0.796372	0.86854	0.194014	-0.303341	0.0307253	-0.271758	0.0549565	-0.111012	0.1053	-0.0365024	3	1	5	2
EFCAB11	1	0	NonCyto to Cyto	No	NA	NA	0.71096	0.1428	NA	NA	0.0376177	0.204808	0.856255	0.0311547	NA	NA	NA	NA	0.458778	-0.252182	-0.0188639	-0.161664	NA	NA	NA	NA	1	1	NA	NA
EFHD1	1	0	NonCyto to Cyto	No	No	No	0.684791	0.112469	0.086652	-0.238512	0.479375	0.00369125	0.275021	0.0316679	0.937727	0.612155	0.994905	0.191398	0.136763	-0.548029	-0.14308	-0.255549	0.0143873	-0.0722646	0.00668596	0.245198	1	1	1	2
EMP3	1	0	NA	NA	NonCyto to Cyto	NA	NA	NA	0.927214	NA	NA	NA	NA	NA	0.00378966	0.0307327	NA	NA	NA	NA	NA	NA	0.566955	-0.360259	NA	NA	NA	NA	1	NA
EPHX3	1	0	NA	NA	NonCyto to Cyto	No	NA	NA	0.413918	0.289775	NA	NA	NA	NA	0.0672853	9.42e-05	0.989737	0.162372	NA	NA	NA	NA	0.118485	-0.295433	0.0110806	-0.278695	NA	NA	4	3
EPS15	1	0	No	No	NonCyto to Cyto	No	0.11723	-0.09224	0.583655	0.243231	0.0733421	0.876758	0.340006	0.136861	1.22e-06	0.00530345	0.63639	0.080474	0.106201	-0.0110286	-0.039321	0.052919	0.431184	-0.152472	0.0859837	-0.157247	67	106	68	80
EPS15L1	1	0	No	No	NonCyto to Cyto	No	0.140649	-0.0130078	0.416787	0.129283	0.193067	0.500252	0.337903	0.512167	2.54e-08	0.00135834	0.591274	0.341949	0.0921858	-0.0484629	-0.0351601	-0.0221524	0.315731	-0.101056	0.0687627	-0.0605205	133	150	128	95
ERVFRD-1	1	0	NA	NonCyto to Cyto	NA	NA	NA	0.468772	NA	NA	NA	NA	0.0468889	0.166862	NA	NA	NA	NA	NA	NA	0.292583	-0.17619	NA	NA	NA	NA	NA	1	NA	NA
ETFBKMT	1	0	No	NA	NonCyto to Cyto	NA	0.484125	NA	0.76032	NA	0.761559	0.18179	NA	NA	0.249565	0.016732	NA	NA	0.10744	-0.376686	NA	NA	0.258973	-0.501347	NA	NA	2	NA	2	NA
FAHD2B	1	0	NA	No	NonCyto to Cyto	NA	NA	0.107918	0.639748	NA	NA	NA	0.605657	0.189538	0.0200024	0.384194	NA	NA	NA	NA	-0.103835	-0.211753	0.480315	-0.159433	NA	NA	NA	2	2	NA
FAM217A	1	0	NA	NonCyto to Cyto	NA	No	NA	0.853637	NA	0.0392195	NA	NA	0.00843275	0.81763	NA	NA	0.970961	0.787394	NA	NA	0.789903	-0.0637342	NA	NA	-0.0226611	-0.0618806	NA	1	NA	1
FAM219B	1	0	NonCyto to Cyto	No	NA	NA	1.26218	0.168103	NA	NA	8.36e-10	4.05e-06	0.0206028	0.196848	NA	NA	NA	NA	0.824866	-0.437314	0.314362	0.146259	NA	NA	NA	NA	4	2	NA	NA
FAM83A	1	0	NA	NonCyto to Cyto	No	No	NA	0.53409	-0.0836699	0.0298429	NA	NA	0.023687	0.307374	0.365749	0.645207	0.85257	0.927256	NA	NA	0.386052	-0.148038	-0.0569535	0.0267164	0.0399063	0.0100635	NA	3	10	5
FAM89A	1	0	NonCyto to Cyto	No	No	No	0.438647	-0.185938	-0.0949884	0.375336	0.39668	0.00145973	0.375765	0.429408	0.296571	0.0254589	0.691818	0.403435	0.0900389	-0.348608	-0.103548	0.0823897	0.0995548	0.194543	0.185949	-0.189388	1	4	3	1
FBN2	1	0	NA	NonCyto to Cyto	NA	NA	NA	0.465173	NA	NA	NA	NA	0.49773	0.00555447	NA	NA	NA	NA	NA	NA	0.0984895	-0.366684	NA	NA	NA	NA	NA	1	NA	NA
FBXW7	1	0	No	No	NonCyto to Cyto	No	-0.0557374	0.13511	0.60276	-0.192658	0.625836	0.980322	0.94081	0.109505	0.00205262	0.203518	0.784305	0.913354	-0.0598257	-0.0040883	0.00939264	-0.125717	0.451893	-0.150867	-0.158031	0.0346263	3	4	3	3
FCHO2	1	0	No	No	NonCyto to Cyto	No	0.0457087	-0.289886	0.419081	0.439715	0.335895	0.700968	0.0207009	0.128915	0.000151822	0.759615	0.781329	0.0572044	0.0802109	0.0345021	-0.18729	0.102596	0.394704	-0.0243776	0.104757	-0.334958	23	55	36	29
FHL2	1	0	No	No	No	NonCyto to Cyto	-0.130345	-0.336273	-0.0647876	0.445217	0.0224153	0.000232826	0.914841	0.0012221	0.0262341	0.239062	0.00567312	0.342287	0.182138	0.312483	0.0151214	0.351394	-0.121887	-0.057099	0.354847	-0.0903705	39	82	36	21
FHOD3	1	0	NA	No	NonCyto to Cyto	No	NA	-0.486851	0.523101	0.0934094	NA	NA	0.0628526	0.892312	5.38e-05	0.0186052	0.84543	0.128524	NA	NA	-0.529075	-0.0422242	0.369898	-0.153203	-0.0438799	-0.137289	NA	1	21	20
FKBP11	1	0	NonCyto to Cyto	No	No	No	0.522771	-0.0881753	0.201363	-0.176592	0.910303	4.95e-05	0.236104	0.694732	0.301094	0.000118699	0.816742	0.800823	0.0149058	-0.507865	-0.0664069	0.0217684	0.0384443	-0.162919	-0.114236	0.0623552	3	13	33	4
FKBP15	1	0	No	No	NonCyto to Cyto	No	0.239186	-0.0109255	0.571037	0.299988	0.0815213	0.3032	0.425696	0.495293	5.74e-05	0.0381067	0.98326	0.0440096	0.152956	-0.0862302	-0.0472614	-0.0363359	0.419901	-0.151136	0.00992805	-0.29006	53	81	102	79
FLG2	1	0	No	No	NonCyto to Cyto	No	-0.0241962	-0.844272	1.38737	0.55253	0.652843	0.667325	0.230498	0.909276	0.0478755	0.263003	0.412876	0.759108	-0.335578	-0.311382	-0.94573	-0.101458	0.921474	-0.465894	0.715811	0.163282	1	1	2	1
FOS	1	0	NA	NonCyto to Cyto	NA	NA	NA	0.538166	NA	NA	NA	NA	0.36271	0.000844365	NA	NA	NA	NA	NA	NA	0.113444	-0.424722	NA	NA	NA	NA	NA	4	NA	NA
FOSL1	1	0	No	No	NonCyto to Cyto	No	0.0917954	-0.0279466	0.468897	-0.277204	0.520114	0.789516	0.0749853	0.0144631	0.000267302	0.0205725	0.467068	0.00558906	0.063738	-0.0280574	0.101202	0.129149	0.315551	-0.153347	0.171227	0.448432	6	5	15	6
FOXO4	1	0	NA	NonCyto to Cyto	NA	NA	NA	0.481454	NA	NA	NA	NA	0.869781	0.00214884	NA	NA	NA	NA	NA	NA	0.0307065	-0.450748	NA	NA	NA	NA	NA	3	NA	NA
FRRS1	1	0	NonCyto to Cyto	No	No	No	0.749255	-0.152771	0.360858	-0.13535	0.020827	0.578996	0.32266	0.606524	0.801357	0.000109796	0.84751	0.41174	0.609271	-0.139984	-0.102157	0.0506144	0.0221835	-0.338674	-0.0483293	0.0870208	1	5	3	6
FRY	1	0	No	No	NonCyto to Cyto	No	0.129715	0.162151	0.4142	0.227691	0.343884	0.312531	0.523629	0.907409	0.0485525	0.337485	0.890677	0.100032	0.0645561	-0.0651585	0.135934	-0.0262166	0.288244	-0.125955	0.0414151	-0.186275	44	1	3	4
FTH1	1	0	No	NonCyto to Cyto	No	No	0.0357509	0.439974	-0.0826637	-0.202978	0.78167	0.923604	0.866936	0.0218939	0.588237	0.28303	0.991552	0.0737259	0.0260263	-0.00972454	0.0404519	-0.399522	-0.0310686	0.0515951	-0.00506366	0.197914	46	56	41	24
FZD2	1	0	NA	NA	NonCyto to Cyto	No	NA	NA	0.42469	0.160959	NA	NA	NA	NA	0.014837	0.00491357	0.996233	0.230308	NA	NA	NA	NA	0.202915	-0.221775	-0.00333851	-0.164298	NA	NA	3	2
FZD3	1	0	No	NonCyto to Cyto	No	NA	-0.356521	0.438219	0.0575487	NA	0.0591402	0.77119	0.0353414	0.723201	0.78274	0.410411	NA	NA	-0.304709	0.0518122	0.376179	-0.0620405	-0.0435612	-0.10111	NA	NA	1	2	1	NA
GABPB1	1	0	No	NonCyto to Cyto	No	No	-0.206583	0.706323	-0.163826	-0.00231948	0.0508996	0.359886	0.968249	0.000166772	0.00800269	0.3973	0.905687	0.778892	-0.143197	0.0633866	0.00934629	-0.696976	-0.226056	-0.0622296	0.0351981	0.0375176	15	5	9	7
GAL	1	0	NonCyto to Cyto	No	NA	NA	0.995365	0.189165	NA	NA	0.662125	0.000220438	0.570178	0.151822	NA	NA	NA	NA	0.101923	-0.893441	0.061953	-0.127212	NA	NA	NA	NA	10	1	NA	NA
GDF15	1	0	No	NA	No	NonCyto to Cyto	0.067761	NA	0.308478	0.408499	0.998179	0.426907	NA	NA	0.602933	2.22e-05	0.610051	0.0275963	0.000272068	-0.0674889	NA	NA	-0.0362729	-0.344751	0.119639	-0.28886	41	NA	11	3
GJB3	1	0	NA	NonCyto to Cyto	NA	No	NA	0.487261	NA	-0.111039	NA	NA	0.00422935	0.985987	NA	NA	0.930919	0.723716	NA	NA	0.484227	-0.0030333	NA	NA	-0.0421493	0.0688899	NA	4	NA	4
GLS2	1	0	NonCyto to Cyto	NA	No	No	0.465376	NA	0.266715	-0.100743	0.0197508	0.136482	NA	NA	0.593683	0.0101092	0.887638	0.823189	0.299678	-0.165699	NA	NA	0.0505501	-0.216165	-0.0586637	0.0420789	5	NA	5	3
GMPR2	1	0	NonCyto to Cyto	No	No	No	0.439509	0.189138	0.0605337	0.0306214	1.33e-05	0.717884	0.0339414	0.92974	0.00986223	0.109493	0.904231	0.629763	0.412859	-0.0266502	0.198543	0.00940465	0.129232	0.0686986	-0.0488023	-0.0794237	28	32	45	22
GNB1	1	0	No	No	No	NonCyto to Cyto	-0.464204	-0.468396	0.022812	0.460443	0.219358	4.15e-06	0.841254	0.000210293	0.827616	0.853467	0.756166	0.0426156	0.102681	0.566885	0.0299984	0.498394	0.0133072	-0.00950473	0.10937	-0.351073	10	10	15	8
GNG11	1	0	NA	NA	NonCyto to Cyto	NA	NA	NA	1.36337	NA	NA	NA	NA	NA	1.34e-06	0.160334	NA	NA	NA	NA	NA	NA	1.17059	-0.192781	NA	NA	NA	NA	1	NA
GOLGA7	1	0	No	NonCyto to Cyto	No	No	0.0340377	0.441462	0.25236	-0.0851556	0.927919	0.634583	0.0676408	0.000146638	0.332034	0.00231662	0.994905	0.590951	-0.0109195	-0.0449572	0.131208	-0.310254	0.0612482	-0.191111	-0.00395871	0.0811969	9	12	11	9
GPA33	1	0	NA	NA	NonCyto to Cyto	No	NA	NA	0.422258	-0.241605	NA	NA	NA	NA	0.207152	0.000917098	0.822975	0.441671	NA	NA	NA	NA	0.112153	-0.310105	-0.0978231	0.143782	NA	NA	2	3
GPRASP2	1	0	No	No	No	NonCyto to Cyto	0.180556	0.0692161	-0.148066	0.685445	0.418529	0.202915	0.173819	0.0135166	0.235312	0.00276551	0.628948	0.00441276	0.0737719	-0.106784	-0.0984136	-0.16763	0.0977296	0.245795	0.136504	-0.548941	5	19	4	5
GPS2	1	0	No	No	NonCyto to Cyto	No	0.144954	0.268589	0.402096	-0.260006	0.431155	0.0966587	0.515982	0.00277114	0.00596051	0.00126049	0.64581	0.254906	0.0494315	-0.0955227	0.0507873	-0.217802	0.187779	-0.214317	-0.118637	0.141369	10	5	8	5
GSTM1	1	0	No	No	NA	NonCyto to Cyto	-0.0568081	0.111401	NA	0.60621	0.994122	0.800066	0.177436	0.748204	NA	NA	0.566449	0.0450918	-0.0022122	0.0545959	0.147182	0.0357813	NA	NA	0.209991	-0.396219	1	1	NA	3
GTF2IRD1	1	0	No	NonCyto to Cyto	No	No	0.0471748	0.419153	0.392111	-0.106948	0.825417	0.778815	0.0460231	0.0388292	0.0542826	4.9e-05	0.833921	0.800702	0.0218808	-0.025294	0.218243	-0.20091	0.110597	-0.281515	-0.0670877	0.0398601	9	5	15	9
HEG1	1	0	NA	NA	NonCyto to Cyto	No	NA	NA	0.449142	-0.346562	NA	NA	NA	NA	0.0454273	0.102289	0.734324	0.807403	NA	NA	NA	NA	0.259729	-0.189413	-0.248483	0.0980785	NA	NA	2	3
HERPUD1	1	0	No	No	NonCyto to Cyto	No	0.237643	-0.115566	1.12786	-0.291817	0.735028	0.0573121	0.169232	0.788842	0.865401	5.4e-07	0.383698	0.826615	0.0426721	-0.19497	-0.144847	-0.0292808	0.0284828	-1.09938	-0.347777	-0.0559595	7	24	3	2
HES1	1	0	No	NonCyto to Cyto	No	No	1.09592	0.793547	0.0226824	-0.34	0.0402373	0.997141	0.00858059	0.684889	0.687849	0.754878	0.501746	0.128628	1.09898	0.00306142	0.698938	-0.0946091	0.0687223	0.0460399	-0.160412	0.179587	2	2	1	2
HFM1	1	0	NA	No	NonCyto to Cyto	NA	NA	0.14414	0.560984	NA	NA	NA	0.361765	0.87609	0.156006	0.0093347	NA	NA	NA	NA	0.176147	0.0320062	0.203418	-0.357566	NA	NA	NA	3	2	NA
HMSD	1	0	No	NonCyto to Cyto	NA	NA	0.851146	0.937694	NA	NA	0.0769085	0.683811	0.0187486	0.769677	NA	NA	NA	NA	0.681275	-0.169871	0.836241	-0.101453	NA	NA	NA	NA	1	1	NA	NA
HNRNPUL2	1	0	No	No	NonCyto to Cyto	No	0.225131	0.0641026	0.541998	-0.0379183	0.825559	0.302253	0.539616	0.150534	0.391178	0.00321571	0.879434	0.908458	0.0488819	-0.176249	-0.0691713	-0.133274	0.125052	-0.416946	-0.0597822	-0.021864	13	5	5	3
HOXD3	1	0	NA	NonCyto to Cyto	NA	NA	NA	0.768012	NA	NA	NA	NA	0.961914	0.00136157	NA	NA	NA	NA	NA	NA	0.0157911	-0.752221	NA	NA	NA	NA	NA	1	NA	NA
IFI27L2	1	0	NonCyto to Cyto	NA	No	No	2.08272	NA	0.135317	0.0135543	0.00413524	2.28e-05	NA	NA	0.812757	0.198289	0.971608	0.9684	0.796749	-1.28597	NA	NA	-0.0429187	-0.178236	0.0255136	0.0119592	1	NA	3	3
IFIT2	1	0	NonCyto to Cyto	No	No	No	1.15642	0.253372	0.018632	0.165569	0.414138	6.6e-07	0.452874	0.0242959	0.0244677	0.0394527	0.674147	0.544039	0.108883	-1.04754	0.069784	-0.183588	0.105604	0.0869725	0.0957967	-0.0697727	1	7	75	20
IGSF9	1	0	NA	NA	NonCyto to Cyto	No	NA	NA	0.504424	0.0189095	NA	NA	NA	NA	0.477227	0.000836864	0.674063	0.318672	NA	NA	NA	NA	0.0878011	-0.416623	-0.144367	-0.163276	NA	NA	4	3
IL16	1	0	No	No	NonCyto to Cyto	No	0.0937049	0.0745043	0.435821	-0.0231556	0.0474165	0.534933	0.595362	0.163158	0.000391083	0.913051	0.87905	0.867498	0.136016	0.0423112	-0.0671145	-0.141619	0.424887	-0.0109339	-0.0489343	-0.0257788	2	1	2	5
INO80D	1	0	No	No	NonCyto to Cyto	No	0.270143	-0.192735	0.481019	-0.112982	0.196578	0.0186205	0.89236	0.0406161	0.0556595	0.00240603	0.978128	0.556311	0.0973988	-0.172744	-0.0168207	0.175914	0.185571	-0.295448	-0.0143702	0.0986119	12	7	3	2
INSC	1	0	NonCyto to Cyto	NA	NA	NA	0.800352	NA	NA	NA	0.00367539	0.323236	NA	NA	NA	NA	NA	NA	0.629023	-0.171329	NA	NA	NA	NA	NA	NA	3	NA	NA	NA
IQCC	1	0	NonCyto to Cyto	No	No	No	0.666492	0.169124	-0.300368	-0.14568	0.0106207	0.318015	0.74515	0.684889	0.00572695	0.836317	0.952128	0.402718	0.501105	-0.165386	0.0827266	-0.0863977	-0.322469	-0.0221005	-0.0251742	0.120506	5	2	1	2
IRX4	1	0	NonCyto to Cyto	NA	NA	NA	0.469272	NA	NA	NA	0.165288	0.00693236	NA	NA	NA	NA	NA	NA	0.158835	-0.310437	NA	NA	NA	NA	NA	NA	3	NA	NA	NA
ITGA5	1	0	No	NonCyto to Cyto	No	No	0.624661	0.435711	0.168125	-0.123541	0.825261	0.00775766	0.030761	0.00697481	0.941847	0.000124582	0.650494	0.886469	-0.0718537	-0.696515	0.201104	-0.234608	-0.00340787	-0.171533	-0.104397	0.0191439	1	9	45	15
ITSN2	1	0	No	No	NonCyto to Cyto	No	0.0408889	-0.0238247	0.454228	0.0950838	0.441828	0.954299	0.369514	0.874616	4.14e-06	0.0584522	0.763313	0.672563	0.0453242	0.00443524	-0.0292942	-0.00546952	0.364116	-0.0901123	0.0558136	-0.0392702	65	123	67	51
JADE1	1	0	No	No	NonCyto to Cyto	No	-0.0411504	0.248972	0.507854	-0.143328	0.20956	0.0416983	0.211103	0.0255472	0.0301554	0.00653607	0.998267	0.261825	0.0760479	0.117198	0.0945484	-0.154423	0.230841	-0.277013	-0.00163754	0.14169	8	5	4	2
KCNQ4	1	0	NA	NonCyto to Cyto	NA	NA	NA	0.599596	NA	NA	NA	NA	0.0119347	0.128	NA	NA	NA	NA	NA	NA	0.405089	-0.194507	NA	NA	NA	NA	NA	1	NA	NA
KCTD16	1	0	No	NonCyto to Cyto	NA	NA	0.159121	0.856625	NA	NA	0.267653	0.248983	0.00465178	0.234182	NA	NA	NA	NA	0.0802339	-0.0788873	0.648891	-0.207734	NA	NA	NA	NA	20	1	NA	NA
KCTD6	1	0	NA	NonCyto to Cyto	No	No	NA	0.409593	0.0252774	0.137262	NA	NA	0.0398522	0.0009494	0.326686	0.370601	0.995872	0.218281	NA	NA	0.155031	-0.254562	0.137554	0.112277	-0.0029467	-0.140209	NA	5	3	4
KIF14	1	0	No	No	NonCyto to Cyto	No	0.0520057	0.0382936	0.427451	-0.0214238	0.305757	0.980322	0.650534	0.212455	0.000179765	0.070834	0.73555	0.694769	0.0502266	-0.00177907	-0.0323313	-0.0706249	0.316337	-0.111115	-0.054235	-0.0328112	47	32	42	40
KIZ	1	0	NonCyto to Cyto	No	No	No	0.482521	-0.00549316	-0.0593087	0.179865	0.00996823	0.286405	0.770383	0.778709	0.743166	0.126181	0.819239	0.878128	0.359059	-0.123462	-0.0335219	-0.0280288	0.0223069	0.0816156	0.134299	-0.0455659	8	4	6	2
KLF7	1	0	NA	NonCyto to Cyto	NA	NA	NA	0.412669	NA	NA	NA	NA	0.0107603	0.662633	NA	NA	NA	NA	NA	NA	0.358765	-0.0539039	NA	NA	NA	NA	NA	1	NA	NA
KMT2E	1	0	No	NonCyto to Cyto	No	No	-0.0597596	0.497848	0.0860486	-0.141268	0.507206	0.686923	0.0087681	0.658167	0.861075	0.385584	0.90485	0.710475	-0.0367831	0.0229765	0.43398	-0.0638681	0.0180533	-0.0679953	-0.0605925	0.0806759	17	2	4	5
KRT14	1	0	No	No	NonCyto to Cyto	No	-0.696706	-0.917415	0.464367	-0.197027	0.0626842	0.774472	0.370979	0.97123	0.015887	0.752346	0.553646	0.069637	-0.594997	0.101709	-0.874924	0.0424906	0.414143	-0.0502238	0.342253	0.53928	3	16	5	9
KRT27	1	0	NonCyto to Cyto	No	NA	NA	0.859985	0.232449	NA	NA	0.232893	0.0259511	0.139227	0.960518	NA	NA	NA	NA	0.308629	-0.551356	0.242216	0.00976731	NA	NA	NA	NA	1	1	NA	NA
KRT81	1	0	NA	NA	NonCyto to Cyto	NA	NA	NA	1.09558	NA	NA	NA	NA	NA	3.28e-07	2.68e-05	NA	NA	NA	NA	NA	NA	0.678235	-0.417343	NA	NA	NA	NA	2	NA
L3MBTL3	1	0	No	No	NonCyto to Cyto	No	0.198974	0.102579	0.418021	-0.174433	0.282263	0.000262583	0.981	0.650262	0.0403469	0.000662658	0.468526	0.659031	-0.0694234	-0.268398	0.0072628	-0.0953162	0.151644	-0.266377	-0.264889	-0.0904553	25	1	8	2
LAMA2	1	0	No	NonCyto to Cyto	NA	NA	0.0894029	0.577629	NA	NA	0.870746	0.213024	0.0182544	0.44649	NA	NA	NA	NA	-0.0193526	-0.108755	0.451313	-0.126316	NA	NA	NA	NA	1	1	NA	NA
LAMP1	1	0	No	No	NonCyto to Cyto	No	0.303104	0.34635	0.469433	-0.142567	0.908192	0.00408517	0.958579	0.00054497	0.0932583	3.49e-07	0.728877	0.551167	0.015059	-0.288045	0.00681466	-0.339535	0.0803962	-0.389037	-0.0775072	0.0650603	12	42	32	40
LCA5L	1	0	NA	NA	NonCyto to Cyto	NA	NA	NA	0.754553	NA	NA	NA	NA	NA	0.0128997	8.06e-05	NA	NA	NA	NA	NA	NA	0.269641	-0.484912	NA	NA	NA	NA	1	NA
LCORL	1	0	No	No	NonCyto to Cyto	No	-0.183419	-0.0351952	0.563649	-0.195645	0.16765	0.000933254	0.413217	0.719571	0.00866905	0.131977	0.520856	0.752175	0.115139	0.298558	-0.0610648	-0.0258696	0.378261	-0.185388	-0.152623	0.0430219	10	2	1	4
LIMD2	1	0	No	No	NonCyto to Cyto	No	-0.0786661	0.484214	0.684661	-0.162554	0.691795	0.968866	0.476306	0.000159043	0.0261132	1.47e-06	0.637508	0.855997	-0.0899649	-0.0112988	-0.101976	-0.58619	0.16691	-0.51775	-0.132128	0.030426	1	1	4	2
LIPT1	1	0	No	NonCyto to Cyto	NA	NA	-0.304877	0.474948	NA	NA	0.644097	0.000221566	0.101806	0.0489458	NA	NA	NA	NA	0.0415481	0.346425	0.228631	-0.246317	NA	NA	NA	NA	2	1	NA	NA
LRG1	1	0	NA	NA	NonCyto to Cyto	No	NA	NA	0.484076	-0.0255008	NA	NA	NA	NA	0.948542	1.01e-06	0.100042	0.0304066	NA	NA	NA	NA	0.0051254	-0.478951	-0.319521	-0.29402	NA	NA	6	3
LRP2	1	0	NA	No	NonCyto to Cyto	NA	NA	0.0827168	0.50132	NA	NA	NA	0.648054	0.0426692	0.0217385	0.427259	NA	NA	NA	NA	0.0179943	-0.0647226	0.382978	-0.118342	NA	NA	NA	112	1	NA
LRRC4B	1	0	No	NA	NonCyto to Cyto	NA	0.556875	NA	0.441781	NA	0.607873	3.58e-05	NA	NA	0.78274	5.01e-06	NA	NA	-0.0666482	-0.623523	NA	NA	0.0217308	-0.42005	NA	NA	2	NA	3	NA
LRRIQ3	1	0	NonCyto to Cyto	NA	NA	NA	1.00003	NA	NA	NA	0.0443522	0.0820313	NA	NA	NA	NA	NA	NA	0.559882	-0.440144	NA	NA	NA	NA	NA	NA	1	NA	NA	NA
LRTOMT	1	0	NA	NonCyto to Cyto	NA	NA	NA	0.482267	NA	NA	NA	NA	0.0468436	0.00872074	NA	NA	NA	NA	NA	NA	0.215694	-0.266573	NA	NA	NA	NA	NA	1	NA	NA
LYRM2	1	0	No	No	NonCyto to Cyto	No	-0.00920696	0.134116	1.12036	-0.153174	0.975066	0.926425	0.533548	0.464533	0.511966	6.41e-05	0.901472	0.824306	0.00539955	0.0146065	0.0664844	-0.0676312	0.141921	-0.978435	-0.0852238	0.0679503	1	2	1	1
MACROD2	1	0	No	NonCyto to Cyto	No	NA	0.303311	1.24299	-0.164816	NA	0.257056	0.587604	0.744808	0.00787457	0.59343	0.0440298	NA	NA	0.202814	-0.100497	0.16291	-1.08008	0.0747265	0.239542	NA	NA	3	1	1	NA
MAGEE2	1	0	NonCyto to Cyto	NA	NA	NA	0.708604	NA	NA	NA	0.0252705	0.0218239	NA	NA	NA	NA	NA	NA	0.368955	-0.339649	NA	NA	NA	NA	NA	NA	1	NA	NA	NA
MAGEF1	1	0	No	NA	NonCyto to Cyto	No	-0.265814	NA	0.422619	0.00874407	0.421179	0.0332648	NA	NA	0.886239	9.54e-05	0.674063	0.351751	-0.0768597	0.188954	NA	NA	0.0153521	-0.407266	-0.127322	-0.136066	2	NA	3	2
MAML3	1	0	No	NA	NonCyto to Cyto	NA	0.0612619	NA	0.582674	NA	0.931352	0.366261	NA	NA	0.00311549	0.803287	NA	NA	-0.00932414	-0.0705861	NA	NA	0.541985	-0.0406887	NA	NA	6	NA	1	NA
MARCHF7	1	0	No	No	NonCyto to Cyto	NA	-0.0598296	-0.157718	0.492759	NA	0.166799	0.622914	0.199266	0.942905	0.900739	0.00149251	NA	NA	-0.0959939	-0.0361642	-0.148017	0.0097011	0.0216089	-0.47115	NA	NA	14	7	1	NA
MARK2	1	0	No	No	NonCyto to Cyto	No	-0.0183856	0.0853036	0.429619	-0.180795	0.343872	0.175086	0.0823208	0.788037	3.36e-05	0.509509	0.744512	0.700635	0.0554243	0.0738099	0.101477	0.0161736	0.387535	-0.0420838	-0.111767	0.0690283	82	67	74	45
MBOAT4	1	0	NA	NonCyto to Cyto	NA	NA	NA	0.541923	NA	NA	NA	NA	0.0172247	0.0922372	NA	NA	NA	NA	NA	NA	0.342069	-0.199854	NA	NA	NA	NA	NA	1	NA	NA
MCEMP1	1	0	NA	NA	NonCyto to Cyto	NA	NA	NA	0.559703	NA	NA	NA	NA	NA	0.0876731	0.0387973	NA	NA	NA	NA	NA	NA	0.265192	-0.294512	NA	NA	NA	NA	1	NA
METAP2	1	0	No	No	No	NonCyto to Cyto	0.320273	0.386342	0.293252	0.456081	0.238253	0.033043	1.64e-06	0.43725	1.99e-07	7.88e-05	0.00348868	0.933836	0.117711	-0.202562	0.351582	-0.0347593	0.620081	0.326829	0.444337	-0.0117445	111	50	58	44
METTL2B	1	0	No	No	NonCyto to Cyto	No	0.298302	0.0661171	0.685174	0.252614	0.97685	0.242038	0.381831	0.648444	0.0661287	0.00203388	0.924416	0.180978	-0.011526	-0.309828	0.130676	0.0645591	0.253688	-0.431486	-0.0640625	-0.316677	2	1	3	4
MGAT4A	1	0	No	No	NonCyto to Cyto	NA	0.0158437	0.194366	0.753199	NA	0.668056	0.911021	0.757872	0.0216263	0.0456794	0.328634	NA	NA	0.0224489	0.00660515	0.028666	-0.1657	0.523424	-0.229775	NA	NA	15	8	1	NA
MPP7	1	0	No	No	NonCyto to Cyto	No	-0.0723583	0.0468299	0.452108	-0.211646	0.804338	0.132626	0.849232	0.501285	0.0030878	0.00036344	0.470372	0.328222	0.0198558	0.0922142	0.0129656	-0.0338643	0.204232	-0.247876	-0.125288	0.0863582	26	38	24	35
MPPE1	1	0	No	NonCyto to Cyto	No	No	0.346884	0.703976	0.312281	-0.110045	0.179879	0.0104006	0.015077	0.00227663	0.927314	0.00464529	0.952927	0.521262	0.119737	-0.227147	0.326035	-0.37794	-0.0129127	-0.325194	0.03876	0.148805	4	1	3	1
MROH2A	1	0	NA	NonCyto to Cyto	NA	NA	NA	1.00312	NA	NA	NA	NA	0.00767861	0.843951	NA	NA	NA	NA	NA	NA	0.937847	-0.0652763	NA	NA	NA	NA	NA	1	NA	NA
MRPL17	1	0	No	No	NonCyto to Cyto	No	0.0103239	0.0873468	0.447941	-0.28505	0.935845	0.841753	0.791827	0.246714	0.0927406	8.99e-06	0.660496	0.518681	-0.00910458	-0.0194285	0.0205864	-0.0667604	0.0993024	-0.348639	-0.163846	0.121204	10	14	22	7
MRPL23	1	0	No	No	NonCyto to Cyto	No	0.197886	-0.305598	1.12757	-0.295082	0.661802	0.0554066	0.267261	0.431419	0.497252	1.51e-09	0.860163	0.554231	0.0419026	-0.155984	-0.185415	0.120183	0.05698	-1.07059	-0.121675	0.173407	10	1	6	1
MSRB2	1	0	No	No	NonCyto to Cyto	No	-0.256862	0.332682	0.458816	-0.185971	0.128686	0.0304089	0.425171	0.0289232	0.766591	0.00500559	0.532631	0.593292	-0.108397	0.148465	0.0977256	-0.234957	0.0511038	-0.407712	-0.343713	-0.157742	8	3	3	1
MYEF2	1	0	No	No	NonCyto to Cyto	No	0.000468904	0.15263	1.66977	-0.284723	0.963444	0.969394	0.996354	0.00343467	0.795377	3.29e-05	0.590662	0.39639	0.00351398	0.00304507	0.000430826	-0.152199	0.0936211	-1.57615	-0.159059	0.125665	27	31	2	14
MYH6	1	0	NonCyto to Cyto	NA	NA	NA	0.523347	NA	NA	NA	0.0133608	0.309428	NA	NA	NA	NA	NA	NA	0.386362	-0.136985	NA	NA	NA	NA	NA	NA	1	NA	NA	NA
MYLIP	1	0	NA	NA	NonCyto to Cyto	NA	NA	NA	0.408975	NA	NA	NA	NA	NA	0.845258	0.00932269	NA	NA	NA	NA	NA	NA	0.0347636	-0.374211	NA	NA	NA	NA	1	NA
MYO1A	1	0	No	NA	NonCyto to Cyto	No	0.181738	NA	0.812986	0.536447	0.00204882	0.942863	NA	NA	5.93e-05	0.0853518	0.195075	0.501308	0.186333	0.00459473	NA	NA	0.627517	-0.185469	0.4067	-0.129747	38	NA	3	5
MYORG	1	0	No	No	NonCyto to Cyto	No	-0.146729	-0.0988488	0.670942	-0.256045	0.74464	0.0825334	0.827399	0.0323854	0.162834	9.89e-05	0.780512	0.812566	-0.0277583	0.118971	0.0158464	0.114695	0.157322	-0.51362	-0.176321	0.0797235	8	22	9	2
NAP1L3	1	0	NA	NA	NonCyto to Cyto	NA	NA	NA	0.471557	NA	NA	NA	NA	NA	0.0125872	0.00644957	NA	NA	NA	NA	NA	NA	0.233682	-0.237875	NA	NA	NA	NA	2	NA
NATD1	1	0	No	NonCyto to Cyto	NA	NA	0.254164	0.541128	NA	NA	0.193088	0.169587	0.39378	0.00267779	NA	NA	NA	NA	0.127344	-0.12682	0.123362	-0.417766	NA	NA	NA	NA	1	1	NA	NA
NDUFA11	1	0	No	NonCyto to Cyto	No	No	-0.0555169	0.477855	0.00451018	-0.234439	0.487827	0.862857	0.0162807	0.996848	0.965567	0.893231	0.76776	0.607024	-0.0773417	-0.0218248	0.477158	-0.000697273	-0.00302803	-0.00753821	-0.127549	0.10689	3	2	3	1
NDUFA6	1	0	No	No	NonCyto to Cyto	No	-0.0176622	0.211212	0.407275	-0.146798	0.964703	0.924724	0.186228	0.385852	0.101557	4.5e-05	0.573784	0.896193	-0.00587869	0.0117835	0.132114	-0.0790982	0.10069	-0.306585	-0.170921	-0.0241234	14	17	36	17
NDUFA7	1	0	NA	NA	NonCyto to Cyto	NA	NA	NA	0.435755	NA	NA	NA	NA	NA	0.00302389	0.0664503	NA	NA	NA	NA	NA	NA	0.287744	-0.148011	NA	NA	NA	NA	1	NA
NDUFS4	1	0	No	No	NonCyto to Cyto	No	0.0339269	0.0369989	0.60633	-0.192586	0.508729	0.183025	0.984532	0.725364	0.0435486	0.000722742	0.804475	0.0614328	-0.0425539	-0.0764808	0.00264523	-0.0343537	0.219164	-0.387166	0.0809439	0.27353	19	16	18	9
NFATC4	1	0	NonCyto to Cyto	NA	No	No	0.484507	NA	-0.102903	0.205227	0.453109	0.0011884	NA	NA	0.989207	0.388653	0.71616	0.0626994	0.0891919	-0.395315	NA	NA	-0.00219563	0.100707	-0.136923	-0.34215	1	NA	4	4
NGEF	1	0	NonCyto to Cyto	No	NA	No	0.43949	0.0890999	NA	0.258056	0.055918	0.0111947	0.419525	0.567048	NA	NA	0.958758	0.015212	0.192864	-0.246626	0.053976	-0.035124	NA	NA	0.0129204	-0.245135	1	14	NA	31
NKIRAS1	1	0	NonCyto to Cyto	No	No	No	0.411983	0.213903	-0.0644361	0.246894	0.850352	0.0358806	0.424098	0.11872	0.816739	0.539273	0.978128	0.0732369	0.0442218	-0.367761	0.0807794	-0.133123	-0.0208986	0.0435375	0.0118779	-0.235016	1	5	6	8
NLRC4	1	0	NA	NonCyto to Cyto	NA	No	NA	0.474507	NA	0.370855	NA	NA	0.693716	0.00621277	NA	NA	0.811111	0.269508	NA	NA	0.0691469	-0.40536	NA	NA	0.125379	-0.245476	NA	3	NA	1
NME6	1	0	No	NonCyto to Cyto	No	No	0.23865	0.458298	0.0800055	0.0377031	0.694102	0.0256837	0.0427297	0.191729	0.596965	0.691658	0.909875	0.983035	0.0409561	-0.197693	0.294189	-0.164109	0.0481868	-0.0318187	0.0414191	0.00371596	4	3	9	6
NMNAT2	1	0	No	NA	NonCyto to Cyto	No	-0.0328443	NA	0.411818	0.107495	0.984213	0.657849	NA	NA	0.00696374	0.362736	0.804475	0.243259	0.0022592	0.0351035	NA	NA	0.319607	-0.0922115	-0.106344	-0.21384	4	NA	1	3
NOD2	1	0	NA	NonCyto to Cyto	NA	NA	NA	1.70627	NA	NA	NA	NA	0.62532	4.86e-10	NA	NA	NA	NA	NA	NA	0.0683227	-1.63795	NA	NA	NA	NA	NA	1	NA	NA
NOMO2	1	0	NA	No	NonCyto to Cyto	NA	NA	-0.380051	0.40832	NA	NA	NA	0.755551	0.00207223	0.343813	0.00212543	NA	NA	NA	NA	0.0513844	0.431435	0.0965354	-0.311784	NA	NA	NA	2	3	NA
NOVA1	1	0	No	NA	NonCyto to Cyto	NA	0.0451914	NA	0.439518	NA	0.907245	0.496472	NA	NA	0.539041	0.00423566	NA	NA	-0.0131934	-0.0583848	NA	NA	0.0822928	-0.357225	NA	NA	6	NA	1	NA
NOX5	1	0	No	NonCyto to Cyto	NA	NA	-0.204913	0.525125	NA	NA	0.134804	0.556703	0.758424	7.97e-05	NA	NA	NA	NA	-0.345276	-0.140364	0.0381992	-0.486926	NA	NA	NA	NA	1	1	NA	NA
NPHP1	1	0	NonCyto to Cyto	NA	No	No	0.458646	NA	0.0571505	-0.0399383	0.864466	0.0186675	NA	NA	0.566563	0.536769	0.796372	0.857487	0.0401598	-0.418486	NA	NA	0.029582	-0.0275685	-0.0635626	-0.0236244	1	NA	6	5
NPR3	1	0	NA	NA	NonCyto to Cyto	NA	NA	NA	0.485475	NA	NA	NA	NA	NA	0.553978	0.00177416	NA	NA	NA	NA	NA	NA	0.0799065	-0.405569	NA	NA	NA	NA	1	NA
NRAS	1	0	NA	No	NonCyto to Cyto	No	NA	-0.334606	0.81233	0.442714	NA	NA	0.944767	0.0292441	4.55e-06	0.00552376	0.393425	0.34105	NA	NA	-0.0159511	0.318655	0.582754	-0.229576	0.2773	-0.165415	NA	4	4	2
NRSN2	1	0	No	NA	NonCyto to Cyto	No	0.0386895	NA	0.459996	-0.194368	0.512777	0.261513	NA	NA	0.02256	0.0483634	0.640405	0.851514	-0.0718786	-0.110568	NA	NA	0.259416	-0.20058	-0.254751	-0.0603829	2	NA	2	1
NUDCD2	1	0	No	NonCyto to Cyto	No	No	0.166701	0.412641	-0.259246	0.327694	0.63483	0.781707	0.350688	0.0372312	0.50589	0.00342157	0.979079	0.136367	0.104516	-0.0621848	0.138513	-0.274128	-0.0503864	0.20886	-0.0207029	-0.348397	13	11	27	5
NUDT6	1	0	No	NonCyto to Cyto	No	No	0.122823	0.704759	0.245813	-0.0474553	0.326844	0.899531	0.231618	0.0001202	0.537638	0.000139282	0.958758	0.796486	0.105961	-0.0168617	0.149817	-0.554942	0.0319303	-0.213883	-0.0161904	0.0312649	3	2	21	7
NUMB	1	0	No	No	NonCyto to Cyto	No	-0.0697771	0.0789044	0.460056	-0.254761	0.93019	0.277571	0.038271	0.584496	1.54e-05	0.948122	0.544188	0.556311	0.00906896	0.0788461	0.104857	0.025953	0.45505	-0.00500592	-0.167978	0.0867834	30	47	33	16
NUS1	1	0	No	No	NonCyto to Cyto	No	-0.0440573	-0.0687676	0.486077	-0.126989	0.9731	0.812159	0.463403	0.137853	0.00753871	0.765467	0.554804	0.71751	-0.00645391	0.0376034	0.098141	0.166909	0.441239	-0.0448379	-0.195869	-0.0688803	3	2	3	2
OCSTAMP	1	0	NA	NonCyto to Cyto	NA	NA	NA	0.402493	NA	NA	NA	NA	0.075797	0.0499132	NA	NA	NA	NA	NA	NA	0.202907	-0.199586	NA	NA	NA	NA	NA	1	NA	NA
OR2M5	1	0	No	NA	NonCyto to Cyto	NA	0.536852	NA	0.923522	NA	0.28255	0.12593	NA	NA	0.0151698	0.0046943	NA	NA	0.229996	-0.306856	NA	NA	0.438703	-0.484819	NA	NA	1	NA	2	NA
OXNAD1	1	0	No	No	NonCyto to Cyto	No	0.242579	0.0943166	0.433548	-0.0941858	0.833115	0.00726015	0.303358	0.809321	0.0438148	0.0157269	0.793822	0.859314	0.0217279	-0.220851	0.075955	-0.0183616	0.204524	-0.229025	-0.0691938	0.0249921	3	2	8	8
P3H4	1	0	No	No	NonCyto to Cyto	No	0.181741	0.120582	0.477115	-0.108487	0.116269	0.690887	0.605955	0.227145	0.130773	0.000316864	0.551555	0.803984	0.142341	-0.0393995	0.0418151	-0.0787664	0.13104	-0.346075	-0.144389	-0.0359018	1	22	16	2
PAPPA	1	0	NonCyto to Cyto	NA	NA	NA	0.405472	NA	NA	NA	0.880883	0.0173854	NA	NA	NA	NA	NA	NA	0.0317093	-0.373763	NA	NA	NA	NA	NA	NA	1	NA	NA	NA
PARM1	1	0	NonCyto to Cyto	NA	NA	NA	0.451642	NA	NA	NA	0.0637957	0.00123096	NA	NA	NA	NA	NA	NA	0.159597	-0.292045	NA	NA	NA	NA	NA	NA	6	NA	NA	NA
PDE1C	1	0	No	NonCyto to Cyto	NA	NA	0.052859	0.643412	NA	NA	0.494672	0.173131	0.0165262	0.0012221	NA	NA	NA	NA	-0.0677509	-0.12061	0.280204	-0.363207	NA	NA	NA	NA	7	1	NA	NA
PDE6A	1	0	NonCyto to Cyto	NA	No	NA	0.862766	NA	1.25357	NA	0.0189394	0.549305	NA	NA	0.119259	4.51e-06	NA	NA	0.695278	-0.167488	NA	NA	-0.40819	-1.66176	NA	NA	1	NA	1	NA
PDE6C	1	0	NonCyto to Cyto	No	NA	No	0.742054	0.0879224	NA	-0.0820036	0.0289036	0.843127	0.964368	0.744678	NA	NA	0.912214	0.924045	0.675037	-0.0670174	0.0141903	-0.0737321	NA	NA	-0.0583538	0.0236498	1	2	NA	2
PET117	1	0	No	NonCyto to Cyto	No	No	-0.0954226	0.516303	0.226873	-0.313041	0.353928	0.832876	0.773036	0.00134006	0.997048	0.00423028	0.745081	0.175634	-0.0756974	0.0197252	0.0488359	-0.467467	-0.000316641	-0.22719	-0.107753	0.205288	2	2	4	1
PGM5	1	0	No	No	NonCyto to Cyto	No	-0.0992911	0.0195236	0.402202	-0.156429	0.974014	0.291631	0.82487	0.564044	0.490298	0.00365285	0.954021	0.314732	-0.00429208	0.094999	-0.0191865	-0.0387102	0.0808202	-0.321382	-0.0229655	0.133464	4	6	9	4
PHLDA2	1	0	No	No	NonCyto to Cyto	No	-0.130729	0.0811491	0.556297	0.236155	0.401102	0.849205	0.115161	0.452541	2.48e-06	0.0379033	0.212491	0.35848	-0.10371	0.0270193	0.145267	0.0641183	0.44096	-0.115337	0.419502	0.183347	5	4	14	7
PIGM	1	0	No	NonCyto to Cyto	No	NA	0.235035	0.520676	0.23451	NA	0.691795	0.0183524	0.018795	0.546247	0.882846	0.00485085	NA	NA	0.0383497	-0.196685	0.423731	-0.0969444	0.0140788	-0.220431	NA	NA	2	1	9	NA
PLA2G4D	1	0	NA	NA	NonCyto to Cyto	No	NA	NA	0.588713	0.149513	NA	NA	NA	NA	0.00537055	0.00427207	0.601828	0.679771	NA	NA	NA	NA	0.302631	-0.286082	0.265217	0.115704	NA	NA	1	1
PLCB2	1	0	NA	NA	NonCyto to Cyto	No	NA	NA	0.634133	0.00513974	NA	NA	NA	NA	0.809741	0.0303602	0.996677	0.969091	NA	NA	NA	NA	0.0786041	-0.555529	-0.00431948	-0.00945921	NA	NA	1	2
PLCZ1	1	0	NA	NonCyto to Cyto	NA	NA	NA	0.809335	NA	NA	NA	NA	0.0259217	0.882124	NA	NA	NA	NA	NA	NA	0.756597	-0.0527381	NA	NA	NA	NA	NA	1	NA	NA
PLEKHG7	1	0	No	NonCyto to Cyto	No	NA	0.414909	0.638038	0.2699	NA	0.556979	0.00936858	0.78098	0.00802136	0.705325	0.0410555	NA	NA	-0.134337	-0.549246	0.0740906	-0.563947	0.0498695	-0.220031	NA	NA	1	1	1	NA
PMF1	1	0	NonCyto to Cyto	No	No	NA	0.611895	0.0263445	0.143881	NA	0.572782	1.48e-05	0.688252	0.793486	0.908956	0.154432	NA	NA	0.0580957	-0.553799	0.0644665	0.0381219	-0.0175276	-0.161408	NA	NA	3	1	1	NA
POLR2F	1	0	NonCyto to Cyto	No	No	No	0.552011	-0.0587497	0.101148	-0.0806242	0.89944	0.000423614	0.612085	0.948898	0.182044	0.0103345	0.941326	0.69201	0.0224174	-0.529594	-0.0679266	-0.00917682	-0.120581	-0.221729	0.0768538	0.157478	3	1	5	3
POLR3GL	1	0	NonCyto to Cyto	NA	No	No	0.402455	NA	-0.465576	-0.208145	0.108388	0.024431	NA	NA	0.000383081	0.70487	0.674063	0.984979	0.171114	-0.23134	NA	NA	-0.508499	-0.0429225	-0.202461	0.00568382	4	NA	1	2
POTEF	1	0	No	NonCyto to Cyto	No	No	0.15667	0.430803	0.126897	0.0615943	0.0567094	0.783851	0.117845	0.00215042	0.856405	0.0506467	0.969465	0.712561	0.186159	0.0294898	0.145008	-0.285796	-0.0175377	-0.144435	0.0141887	-0.0474056	2	8	10	5
PPP1R16A	1	0	No	NonCyto to Cyto	No	No	0.24466	0.437536	0.302106	-0.643555	0.0461475	0.681483	0.0259144	0.0542222	0.000921207	0.89513	0.520856	0.981687	0.201171	-0.0434894	0.251153	-0.186384	0.312936	0.0108294	-0.62941	0.014145	3	8	2	1
PRKACG	1	0	No	No	NonCyto to Cyto	No	0.0718095	0.149117	0.407499	0.11446	0.0861928	0.286571	0.951597	0.18265	0.000921207	0.877164	0.928767	0.773722	0.176489	0.104679	0.0101576	-0.13896	0.391696	-0.0158032	0.0495056	-0.0649548	1	1	2	1
PRKCD	1	0	No	No	No	NonCyto to Cyto	0.137012	0.278651	-0.294257	0.400283	0.128236	0.513489	0.00990078	0.0232355	0.0234667	0.00461342	0.396202	0.0144877	0.0951827	-0.0418297	0.161894	-0.116757	-0.133398	0.160858	0.136671	-0.263612	59	37	99	74
PRKCE	1	0	No	No	No	NonCyto to Cyto	0.197242	0.301592	-0.377522	0.42694	0.282263	0.300284	0.0275026	0.00726692	0.0145208	0.238412	0.434814	0.0402503	0.103022	-0.0942195	0.141739	-0.159853	-0.266133	0.11139	0.172146	-0.254794	8	12	17	10
PRR5	1	0	NA	NA	NonCyto to Cyto	NA	NA	NA	0.400088	NA	NA	NA	NA	NA	0.849565	5.55e-05	NA	NA	NA	NA	NA	NA	0.0178548	-0.382233	NA	NA	NA	NA	3	NA
PRR5-ARHGAP8	1	0	NA	NonCyto to Cyto	NA	NA	NA	0.426074	NA	NA	NA	NA	0.141158	0.0107139	NA	NA	NA	NA	NA	NA	0.161217	-0.264857	NA	NA	NA	NA	NA	1	NA	NA
PRRT1B	1	0	NonCyto to Cyto	NA	NA	NA	1.24516	NA	NA	NA	0.648205	0.000157399	NA	NA	NA	NA	NA	NA	0.12722	-1.11794	NA	NA	NA	NA	NA	NA	1	NA	NA	NA
PTCD2	1	0	No	NonCyto to Cyto	No	No	0.025839	0.507823	0.21941	-0.058355	0.322198	0.43956	0.709629	6.5e-05	0.143901	0.0705544	0.945917	0.839322	0.109748	0.0839092	0.0419304	-0.465893	0.103278	-0.116132	-0.0261993	0.0321557	7	7	16	8
PTGIS	1	0	NonCyto to Cyto	NA	NA	NA	0.664905	NA	NA	NA	0.000528851	0.625752	NA	NA	NA	NA	NA	NA	0.597457	-0.0674483	NA	NA	NA	NA	NA	NA	1	NA	NA	NA
QPCT	1	0	No	No	NA	NonCyto to Cyto	0.0251457	0.105941	NA	0.473017	0.601722	0.433353	0.582217	0.0143879	NA	NA	0.846814	0.0376795	-0.0701775	-0.0953232	-0.037651	-0.143592	NA	NA	0.0805725	-0.392445	18	6	NA	1
RAB7B	1	0	NonCyto to Cyto	No	No	NA	0.797367	0.208	0.1459	NA	0.00459933	0.763715	0.808921	0.0526263	0.407112	0.0551233	NA	NA	0.724748	-0.0726184	0.0301024	-0.177898	0.0479624	-0.0979373	NA	NA	1	1	3	NA
RABL2A	1	0	NA	NA	NonCyto to Cyto	NA	NA	NA	0.527943	NA	NA	NA	NA	NA	0.746523	0.0153726	NA	NA	NA	NA	NA	NA	0.0737046	-0.454238	NA	NA	NA	NA	2	NA
RAC3	1	0	NonCyto to Cyto	No	No	No	0.52189	-0.481018	0.206769	0.224362	0.0357489	0.426761	0.00501233	0.915014	0.570095	0.183437	0.885131	0.30137	0.385413	-0.136477	-0.500007	-0.018989	0.0697227	-0.137047	0.060079	-0.164283	1	2	1	1
RASSF5	1	0	No	NonCyto to Cyto	No	No	0.269089	0.477781	0.0620379	0.22762	0.111095	0.4164	0.0455172	0.000943081	0.0672102	0.540012	0.761598	0.042503	0.179071	-0.090018	0.177549	-0.300232	0.089708	0.0276701	-0.100843	-0.328464	4	5	7	3
RASSF6	1	0	NonCyto to Cyto	No	NA	No	0.468661	0.146531	NA	0.119472	0.0522154	0.0369156	0.805425	0.219688	NA	NA	0.878695	0.304047	0.234865	-0.233796	0.0315714	-0.11496	NA	NA	-0.0740286	-0.193501	8	1	NA	2
RDH8	1	0	NA	NA	NonCyto to Cyto	NA	NA	NA	0.633074	NA	NA	NA	NA	NA	0.91464	0.0294107	NA	NA	NA	NA	NA	NA	0.0379909	-0.595083	NA	NA	NA	NA	1	NA
RELB	1	0	No	NonCyto to Cyto	No	No	0.160547	0.448981	0.0107955	0.205607	0.0445661	0.7007	0.000133209	0.478997	0.0534593	0.060628	0.772861	0.31832	0.201131	0.0405835	0.396449	-0.052532	0.0885699	0.0777744	0.0809281	-0.124679	3	16	30	15
RGS9	1	0	NA	NonCyto to Cyto	NA	NA	NA	0.812733	NA	NA	NA	NA	0.168762	0.0289132	NA	NA	NA	NA	NA	NA	0.331176	-0.481557	NA	NA	NA	NA	NA	1	NA	NA
RIPK4	1	0	No	No	No	NonCyto to Cyto	0.0816729	0.138939	-0.148128	0.412796	0.493429	0.494312	0.023687	0.468474	0.552571	0.0549231	0.582005	0.0254557	0.0417221	-0.0399508	0.193799	0.0548605	-0.0393421	0.108786	0.122832	-0.289964	12	2	15	14
RND1	1	0	NonCyto to Cyto	NA	NA	NA	0.460221	NA	NA	NA	0.544497	0.026413	NA	NA	NA	NA	NA	NA	0.107135	-0.353087	NA	NA	NA	NA	NA	NA	1	NA	NA	NA
RND3	1	0	No	No	NonCyto to Cyto	No	0.109212	0.133776	0.820841	0.0485707	0.239387	0.893779	9.15e-05	0.000465187	4.19e-08	0.00677697	0.815007	0.933322	0.0957826	-0.0134296	0.502256	0.368481	0.650197	-0.170644	0.0598217	0.011251	3	9	6	4
RNF14	1	0	No	No	No	NonCyto to Cyto	0.1563	0.20305	-0.0370889	0.43289	0.0305876	0.350585	0.39378	0.226907	0.0518989	0.00772529	0.347673	0.0256602	0.11221	-0.0440899	0.091716	-0.111334	0.117898	0.154987	0.17497	-0.25792	34	19	25	14
RNF167	1	0	No	NonCyto to Cyto	No	No	0.0815833	0.501846	0.412178	-0.264568	0.9258	0.246493	0.122314	0.00253696	0.426576	0.000161293	0.488284	0.867358	-0.0104249	-0.0920082	0.170212	-0.331633	-0.0974775	-0.509655	-0.230075	0.0344934	7	4	5	3
RPS25	1	0	No	No	No	NonCyto to Cyto	0.0937127	-0.287396	-0.189508	0.530232	0.214644	0.750962	0.0299088	0.312983	0.611137	0.00434655	0.928767	0.0375153	0.0729517	-0.020761	-0.204779	0.0826179	0.0461762	0.235685	0.0535354	-0.476696	42	59	58	48
RPS4Y1	1	0	NA	No	NonCyto to Cyto	NA	NA	-0.370402	0.573434	NA	NA	NA	0.411353	0.0177282	0.0256124	0.0358173	NA	NA	NA	NA	-0.103413	0.266989	0.309977	-0.263457	NA	NA	NA	1	1	NA
RTN4R	1	0	NA	NonCyto to Cyto	No	No	NA	0.491317	0.280258	0.237381	NA	NA	0.296538	0.0483094	0.533722	0.000320239	0.768635	0.939881	NA	NA	0.183251	-0.308066	-0.0557563	-0.336014	0.207684	-0.0296972	NA	3	3	1
RWDD4	1	0	No	NonCyto to Cyto	No	No	0.194613	0.502842	-0.0867172	0.0837233	0.0787795	0.509443	0.000607756	0.0157224	0.426452	0.0149699	0.94271	0.696595	0.141007	-0.053606	0.328369	-0.174474	0.0485527	0.13527	0.0274112	-0.0563121	7	8	13	6
S100A7	1	0	NonCyto to Cyto	No	No	No	1.54061	-0.308822	-0.283032	0.224352	0.997139	0.0471691	0.359939	0.672493	0.461106	0.0281486	0.737044	0.852652	0.00384939	-1.53676	-0.551897	-0.243075	-0.0776211	0.205411	0.324813	0.100461	1	2	2	2
SCG3	1	0	No	NA	NonCyto to Cyto	NA	0.0275832	NA	0.62904	NA	0.350993	0.203301	NA	NA	0.00493152	0.955035	NA	NA	-0.101868	-0.129451	NA	NA	0.617065	-0.0119743	NA	NA	97	NA	1	NA
SCNN1B	1	0	No	NonCyto to Cyto	NA	NA	-0.0674464	0.946931	NA	NA	0.139461	0.436059	0.504293	0.0388519	NA	NA	NA	NA	-0.14164	-0.074194	0.260374	-0.686557	NA	NA	NA	NA	2	1	NA	NA
SCO1	1	0	NonCyto to Cyto	No	No	No	0.423697	0.20071	0.261406	-0.176016	0.988936	0.00277492	0.506441	0.0147014	0.691278	0.000306214	0.801014	0.557688	0.00285317	-0.420843	-0.0900046	-0.290714	0.0260438	-0.235362	-0.0854246	0.0905917	9	12	25	11
SDCCAG3	1	0	No	No	NonCyto to Cyto	No	0.218299	0.0719133	0.56728	0.0501794	0.346029	0.0387999	0.966993	0.251583	8.9e-05	0.153362	0.889458	0.56488	0.0713491	-0.14695	0.00398098	-0.0679324	0.452008	-0.115272	-0.0756184	-0.125798	13	11	14	7
SEM1	1	0	NA	NA	NonCyto to Cyto	NA	NA	NA	0.518624	NA	NA	NA	NA	NA	0.110595	0.000465523	NA	NA	NA	NA	NA	NA	0.153264	-0.36536	NA	NA	NA	NA	1	NA
SESN3	1	0	No	NonCyto to Cyto	No	No	0.320866	0.466036	-0.0590122	0.123966	0.0211946	0.363644	0.00767861	0.033544	0.841258	0.606724	0.995872	0.297452	0.237114	-0.0837519	0.284178	-0.181858	-0.0195018	0.0395104	0.00290941	-0.121057	13	2	2	4
SGK1	1	0	NA	No	NonCyto to Cyto	No	NA	0.361754	0.907961	0.384239	NA	NA	0.0196701	0.472137	0.0150666	0.520099	0.833824	0.0962162	NA	NA	0.284865	-0.0768883	0.734855	-0.173106	0.0899212	-0.294318	NA	6	1	2
SH2D4B	1	0	NonCyto to Cyto	NA	NA	NA	0.857344	NA	NA	NA	0.902735	0.00941751	NA	NA	NA	NA	NA	NA	0.0511166	-0.806227	NA	NA	NA	NA	NA	NA	1	NA	NA	NA
SHROOM4	1	0	No	NonCyto to Cyto	NA	NA	0.82345	0.841694	NA	NA	0.0604465	0.425658	0.00439455	0.59344	NA	NA	NA	NA	0.58378	-0.23967	0.72859	-0.113104	NA	NA	NA	NA	1	1	NA	NA
SKA1	1	0	No	No	No	NonCyto to Cyto	0.074092	0.101276	0.078014	0.432416	0.121637	0.509443	0.398828	0.807501	0.0148126	0.352873	0.616371	0.0487766	0.130986	0.056894	0.0784693	-0.0228071	0.117086	0.0390715	0.141188	-0.291228	8	9	13	11
SLC14A1	1	0	NA	NonCyto to Cyto	NA	NA	NA	0.43153	NA	NA	NA	NA	0.303358	0.0177224	NA	NA	NA	NA	NA	NA	0.138709	-0.292821	NA	NA	NA	NA	NA	1	NA	NA
SLC18B1	1	0	No	No	NonCyto to Cyto	No	-0.0763871	-0.065011	0.404176	-0.0258575	0.317949	0.851835	0.419512	0.785123	0.00634951	0.817038	0.858972	0.837834	-0.0977911	-0.021404	-0.0980861	-0.033075	0.375173	-0.0290025	-0.0583587	-0.0325012	3	1	1	2
SLC25A15	1	0	No	No	NonCyto to Cyto	No	0.0362127	0.077236	0.470363	-0.182646	0.517749	0.733748	0.260391	0.67021	0.000538027	6.43e-05	0.803551	0.749656	0.080211	0.0439983	0.122366	0.0451303	0.216721	-0.253642	-0.111599	0.0710472	8	28	12	4
SLC25A23	1	0	No	No	NonCyto to Cyto	No	0.230298	0.0957879	0.407752	-0.200468	0.161229	0.274055	0.183392	0.719147	0.01321	0.000336754	0.737566	0.577527	0.132041	-0.0982573	0.131392	0.035604	0.160902	-0.24685	-0.110267	0.090201	2	3	11	4
SLC25A26	1	0	No	NonCyto to Cyto	No	NA	0.0802853	0.519208	0.103402	NA	0.616232	0.903978	0.876546	0.0397775	0.0945025	0.00133044	NA	NA	0.110951	0.0306659	0.0507047	-0.468503	-0.104519	-0.207921	NA	NA	3	3	7	NA
SLC35A1	1	0	No	No	NonCyto to Cyto	No	-0.172604	-0.148832	0.505999	0.0495226	0.667651	0.257773	0.997484	0.145496	0.386394	0.00128664	0.913929	0.994479	0.138529	0.311133	-0.000348371	0.148484	0.10637	-0.399629	0.0482006	-0.00132192	1	2	3	4
SLC39A11	1	0	No	No	NonCyto to Cyto	No	-0.0222668	0.151691	0.699895	-0.208665	0.926565	0.879188	0.78804	0.0149262	0.0394902	3.74e-08	0.952128	0.263282	-0.00898233	0.0132845	0.0188331	-0.132858	0.119953	-0.579942	-0.0287147	0.17995	3	7	4	4
SLC43A3	1	0	NA	NA	NonCyto to Cyto	NA	NA	NA	0.682524	NA	NA	NA	NA	NA	0.603932	3.41e-05	NA	NA	NA	NA	NA	NA	0.0675238	-0.615	NA	NA	NA	NA	2	NA
SLC48A1	1	0	NonCyto to Cyto	NA	NA	NA	0.751967	NA	NA	NA	0.137284	0.000532644	NA	NA	NA	NA	NA	NA	0.209918	-0.542049	NA	NA	NA	NA	NA	NA	1	NA	NA	NA
SLC51B	1	0	NonCyto to Cyto	NA	NA	NA	0.405551	NA	NA	NA	0.135417	0.00145973	NA	NA	NA	NA	NA	NA	0.124581	-0.280971	NA	NA	NA	NA	NA	NA	2	NA	NA	NA
SLC9C1	1	0	NA	No	NonCyto to Cyto	NA	NA	-0.0908229	1.01074	NA	NA	NA	0.812011	0.618144	0.0395505	0.539659	NA	NA	NA	NA	0.136889	0.227712	0.794261	-0.216481	NA	NA	NA	1	1	NA
SMIM15	1	0	No	NA	NonCyto to Cyto	No	-0.427813	NA	0.430179	0.0753414	0.330604	0.147686	NA	NA	0.684946	0.00637166	0.996677	0.706044	-0.179513	0.2483	NA	NA	0.062467	-0.367712	0.00390167	-0.0714398	1	NA	1	1
SNRNP35	1	0	NonCyto to Cyto	No	No	No	0.439327	0.0343463	-0.207455	-0.435658	0.275091	0.00613863	0.489787	0.696098	0.579564	0.238879	0.657582	0.663946	0.125228	-0.314098	0.0731504	0.0388042	-0.0745318	0.132924	-0.286282	0.149377	5	5	3	2
SNX24	1	0	No	No	No	NonCyto to Cyto	0.113735	0.0922539	-0.0415339	0.423832	0.223621	0.77305	0.715502	0.0326269	0.00436377	0.000437484	0.865846	0.0209602	0.0898406	-0.0238944	-0.0255033	-0.117757	0.170899	0.212433	0.056578	-0.367253	8	11	11	9
SPAG17	1	0	NA	NA	NonCyto to Cyto	NA	NA	NA	0.428401	NA	NA	NA	NA	NA	0.0642832	0.00356083	NA	NA	NA	NA	NA	NA	0.16735	-0.261051	NA	NA	NA	NA	1	NA
SPDL1	1	0	NonCyto to Cyto	No	No	No	0.620537	0.326677	0.401182	0.474398	4.49e-09	0.978561	2.62e-08	0.00114939	3.68e-09	8.02e-05	5.38e-08	0.0998096	0.618272	-0.00226499	0.501153	0.174476	0.658559	0.257377	0.573347	0.0989492	31	18	31	28
SPNS1	1	0	No	No	NonCyto to Cyto	No	0.0802712	0.157965	0.660338	0.0441342	0.637051	0.198323	0.690637	0.179114	0.00996115	0.168175	0.796372	0.678684	-0.0604242	-0.140695	0.0438762	-0.114089	0.452869	-0.207469	0.206226	0.162092	8	11	7	1
ST8SIA4	1	0	No	NA	NonCyto to Cyto	No	0.0624821	NA	0.448687	0.0432112	0.921557	0.733789	NA	NA	0.0481836	0.0016869	0.810187	0.36375	0.0163106	-0.0461715	NA	NA	0.171478	-0.277209	-0.0690689	-0.11228	3	NA	1	2
STARD3NL	1	0	No	No	NonCyto to Cyto	No	0.06042	-0.00114819	0.517654	-0.0804564	0.528034	0.900547	0.564238	0.494446	0.61976	2.18e-05	0.819924	0.959537	0.0786566	0.0182366	0.0443146	0.0454628	0.0472712	-0.470383	-0.0717972	0.00865929	6	6	4	4
STARD9	1	0	NonCyto to Cyto	No	No	No	0.485427	0.16594	-0.0826474	-0.121966	0.00283345	0.175679	0.208587	0.73703	0.604947	0.794319	0.764606	0.865212	0.359154	-0.126273	0.130679	-0.0352607	-0.0569384	0.025709	-0.092785	0.0291808	3	1	1	1
SYCP2L	1	0	NA	NA	NonCyto to Cyto	NA	NA	NA	0.835114	NA	NA	NA	NA	NA	0.0213873	0.793296	NA	NA	NA	NA	NA	NA	0.753864	-0.0812504	NA	NA	NA	NA	1	NA
SYDE2	1	0	NonCyto to Cyto	No	No	No	0.460806	0.206156	-0.0261208	0.328334	0.214432	0.022474	0.112556	0.192508	0.0356818	0.0104732	0.150445	0.885898	0.166468	-0.294338	0.119591	-0.0865644	0.174624	0.200745	0.353984	0.0256499	1	8	2	2
SYNGR3	1	0	NonCyto to Cyto	No	No	No	0.686719	-0.00384698	-0.16383	0.302587	0.0126134	0.257753	0.850994	0.837227	0.175167	0.584653	0.647637	0.535224	0.495647	-0.191072	-0.045445	-0.041598	-0.262219	-0.0983889	0.179251	-0.123336	5	2	1	1
TAGLN3	1	0	No	No	NonCyto to Cyto	No	0.202587	-0.377561	0.575555	0.124481	0.218294	0.104898	0.0542075	0.753	0.00451239	0.224517	0.531559	0.851956	0.0905212	-0.112066	-0.452178	-0.0746174	0.424212	-0.151343	0.152	0.027519	8	3	5	6
TEX48	1	0	NA	NA	NonCyto to Cyto	NA	NA	NA	0.411647	NA	NA	NA	NA	NA	0.142068	0.000841096	NA	NA	NA	NA	NA	NA	0.120726	-0.290921	NA	NA	NA	NA	1	NA
TEX9	1	0	No	NonCyto to Cyto	NA	NA	0.229794	1.44857	NA	NA	0.91494	0.0698084	0.626642	0.0127025	NA	NA	NA	NA	0.0176409	-0.212153	0.270986	-1.17759	NA	NA	NA	NA	3	1	NA	NA
TICAM1	1	0	No	NonCyto to Cyto	No	No	0.369403	0.455838	0.16684	0.23877	0.251495	0.0106172	0.888132	0.00075159	0.00915054	0.994482	0.700079	0.0598429	0.115631	-0.253772	0.0225112	-0.433327	0.167255	0.000414809	0.0697954	-0.168975	8	7	15	9
TMEM132B	1	0	NA	NonCyto to Cyto	NA	No	NA	0.621377	NA	0.0163911	NA	NA	0.0134671	0.375884	NA	NA	0.902345	0.800702	NA	NA	0.479655	-0.141722	NA	NA	0.203567	0.187176	NA	1	NA	1
TMEM14C	1	0	No	No	NonCyto to Cyto	No	0.0161503	0.0482743	0.400704	-0.0550939	0.702549	0.778708	0.451433	0.255272	0.448909	0.0189727	0.990171	0.897603	0.0596527	0.0435023	-0.172531	-0.220805	0.10588	-0.294823	-0.0139016	0.0411923	2	5	6	1
TMEM160	1	0	No	No	NonCyto to Cyto	No	-0.0204257	-0.188595	0.921997	-0.408729	0.595175	0.440883	0.897525	0.152687	0.158281	1.39e-07	0.628948	0.639209	0.0642835	0.0847092	-0.0222823	0.166313	0.127126	-0.794871	-0.268934	0.139795	4	4	3	1
TMEM17	1	0	No	No	NonCyto to Cyto	No	-0.0736218	0.114546	0.522773	0.0325539	0.983312	0.666756	0.203024	0.862151	0.0207795	0.215224	0.978128	0.863093	-0.00475629	0.0688656	0.134499	0.0199523	0.35561	-0.167163	-0.024122	-0.0566758	3	2	1	1
TMEM79	1	0	No	NonCyto to Cyto	NA	No	-0.509188	0.637406	NA	-0.365055	0.257977	0.89297	0.144808	0.00253438	NA	NA	0.717634	0.48823	-0.44404	0.0651474	0.207959	-0.429447	NA	NA	-0.188403	0.176653	1	4	NA	1
TMOD4	1	0	NA	No	NonCyto to Cyto	NA	NA	0.108735	0.941806	NA	NA	NA	0.109503	0.942113	2.33e-08	0.000153805	NA	NA	NA	NA	0.103267	-0.00546825	0.665781	-0.276025	NA	NA	NA	4	2	NA
TMUB1	1	0	NonCyto to Cyto	No	No	No	0.563929	0.211395	-0.230445	-0.099065	0.311888	0.000604068	0.776682	0.0134117	0.516845	0.00145233	0.796372	0.755403	0.120509	-0.44342	0.0269278	-0.184468	0.0607979	0.291242	-0.0614616	0.0376034	4	2	3	5
TNFRSF1A	1	0	No	No	NonCyto to Cyto	No	-0.128124	0.170925	0.495524	-0.079754	0.653395	0.0524488	0.338712	0.240825	0.383559	5.56e-05	0.946623	0.824306	0.0475497	0.175674	0.0828422	-0.0880823	0.0771211	-0.418403	-0.0333318	0.0464222	4	4	5	9
TPD52	1	0	No	No	NonCyto to Cyto	No	-0.0886554	0.0837381	0.435832	0.274633	0.125161	0.0035931	0.537201	0.817156	0.0370513	0.205979	0.532631	0.516703	0.093122	0.181777	0.0614287	-0.0223093	0.2832	-0.152632	0.177811	-0.0968222	11	4	1	3
TPPP2	1	0	NonCyto to Cyto	NA	NA	NA	0.999824	NA	NA	NA	0.031459	0.734493	NA	NA	NA	NA	NA	NA	0.85815	-0.141674	NA	NA	NA	NA	NA	NA	3	NA	NA	NA
TRIM62	1	0	No	No	NonCyto to Cyto	No	0.142445	0.226628	0.411757	-0.0343772	0.792476	0.13056	0.279067	0.231878	0.120261	0.000579244	0.601828	0.487332	0.02606	-0.116385	0.114981	-0.111647	0.121614	-0.290143	-0.107731	-0.0733541	3	3	1	4
TRPC5	1	0	NA	NA	NonCyto to Cyto	NA	NA	NA	0.994563	NA	NA	NA	NA	NA	5.93e-05	2.86e-05	NA	NA	NA	NA	NA	NA	0.499576	-0.494987	NA	NA	NA	NA	1	NA
TTC30A	1	0	NonCyto to Cyto	No	No	No	0.400734	-0.0746	0.143576	0.141387	0.0644662	0.0107684	0.114308	0.247442	0.122916	0.437105	0.542283	0.0267748	0.170694	-0.23004	-0.212112	-0.137512	0.098213	-0.0453633	-0.12815	-0.269537	7	4	6	5
TUBG2	1	0	NonCyto to Cyto	No	No	No	0.480583	-0.026138	-0.473819	0.221684	0.313572	0.00102145	0.781888	0.555699	0.694337	3.72e-05	0.958758	0.161955	0.107818	-0.372765	0.0381126	0.0642505	0.0447467	0.518566	-0.0289458	-0.250629	2	1	1	3
TUFT1	1	0	NonCyto to Cyto	No	No	No	0.41032	0.206788	0.266086	0.182307	0.00570744	0.0264937	0.00282546	0.0421305	2.67e-09	1.31e-05	0.0675801	0.680287	0.247805	-0.162515	0.136373	-0.0704152	0.498049	0.231963	0.217818	0.0355102	20	90	39	33
TYSND1	1	0	NonCyto to Cyto	No	No	No	0.465221	0.151001	-0.206731	0.141507	0.309329	0.00196107	0.691155	0.0583727	0.00169488	0.235398	0.990171	0.268422	0.112141	-0.35308	-0.0556132	-0.206614	-0.297229	-0.090498	-0.00718717	-0.148694	9	8	4	2
UBXN11	1	0	NonCyto to Cyto	NA	No	NA	0.700737	NA	-0.31756	NA	0.727417	5.94e-06	NA	NA	0.422819	0.000339308	NA	NA	0.0405757	-0.660162	NA	NA	0.0846214	0.402181	NA	NA	1	NA	3	NA
UGT1A8	1	0	NonCyto to Cyto	NA	NA	NA	0.683676	NA	NA	NA	0.0316783	0.643053	NA	NA	NA	NA	NA	NA	0.561934	-0.121742	NA	NA	NA	NA	NA	NA	2	NA	NA	NA
UNC13A	1	0	No	No	NonCyto to Cyto	No	-0.0637182	0.0452498	0.466033	-0.00868844	0.609796	0.116575	0.974388	0.865262	0.028832	0.989673	0.884057	0.779668	0.038602	0.10232	0.00901039	-0.0362394	0.463371	-0.00266188	-0.0673207	-0.0586322	8	1	3	1
VAMP4	1	0	No	No	NonCyto to Cyto	No	0.119546	0.00959995	0.661604	-0.0945032	0.210951	0.97749	0.874855	0.91451	0.52382	1.28e-06	0.94144	0.502426	0.115566	-0.00398005	0.024476	0.0148761	0.0575209	-0.604083	-0.0223611	0.072142	16	1	13	8
VSIG10	1	0	No	No	NonCyto to Cyto	NA	-0.116683	0.00273284	0.408291	NA	0.652553	0.32184	0.864496	0.810841	0.0838419	0.00299672	NA	NA	-0.0401435	0.0765393	-0.0189652	-0.0216981	0.150333	-0.257959	NA	NA	2	2	1	NA
VTN	1	0	No	No	NonCyto to Cyto	No	0.0140413	-0.233941	0.505846	-0.0195273	0.559476	0.468914	0.76518	0.0281289	0.874119	3.13e-05	0.939769	0.92325	-0.0877181	-0.101759	-0.0352406	0.1987	0.0178346	-0.488012	-0.0430279	-0.0235005	35	28	13	27
VWA3B	1	0	No	NonCyto to Cyto	No	NA	0.145088	0.501023	0.0709917	NA	0.347177	0.828803	0.0381668	0.839752	0.915775	0.680906	NA	NA	0.114943	-0.030145	0.454966	-0.0460568	0.0174053	-0.0535863	NA	NA	1	2	1	NA
WASHC1	1	0	No	No	NonCyto to Cyto	No	0.163653	0.0830317	0.436469	0.270408	0.430232	0.392785	0.611451	0.394218	0.000227189	0.259853	0.887124	0.186428	0.0806101	-0.0830429	0.0347447	-0.048287	0.356835	-0.0796344	0.060101	-0.210307	14	26	14	21
WASHC3	1	0	NonCyto to Cyto	No	No	No	0.400091	0.0215257	0.310172	0.371305	0.182385	0.00323974	0.845142	0.497239	0.000452673	0.356757	0.908603	0.11684	0.122198	-0.277893	-0.0137671	-0.0352928	0.258452	-0.0517201	0.0609598	-0.310345	8	11	15	9
WDR72	1	0	NonCyto to Cyto	NA	NA	NA	0.752697	NA	NA	NA	0.270268	7.29e-06	NA	NA	NA	NA	NA	NA	0.113248	-0.639449	NA	NA	NA	NA	NA	NA	3	NA	NA	NA
XIRP1	1	0	NonCyto to Cyto	No	No	No	0.464656	0.320301	0.167707	-0.107393	0.0448247	0.70889	0.425021	0.792519	0.282685	0.395852	0.552519	0.430479	0.388114	-0.0765418	0.24119	-0.0791112	0.0980673	-0.0696393	-0.333487	-0.226094	2	2	5	3
XKR6	1	0	NA	NA	NonCyto to Cyto	NA	NA	NA	0.701118	NA	NA	NA	NA	NA	0.0729955	0.0463403	NA	NA	NA	NA	NA	NA	0.348158	-0.35296	NA	NA	NA	NA	1	NA
ZBTB44	1	0	No	No	NonCyto to Cyto	No	0.00424937	0.528589	0.582341	0.0198233	0.0830546	0.0760375	0.24797	0.145788	0.509984	3.04e-06	0.964498	0.960348	0.11487	0.11062	0.251201	-0.277388	0.0558118	-0.526529	0.036046	0.0162227	6	2	1	2
ZBTB45	1	0	No	NA	NonCyto to Cyto	No	-0.514433	NA	0.442708	-0.12391	0.203607	0.147677	NA	NA	0.00186979	0.778538	0.609557	0.787991	-0.248183	0.26625	NA	NA	0.41055	-0.0321577	-0.177998	-0.0540873	1	NA	1	1
ZBTB48	1	0	NonCyto to Cyto	No	NA	No	0.554567	0.0208562	NA	0.0157731	0.894972	0.0141429	0.592549	0.696363	NA	NA	0.702963	0.490023	0.0372355	-0.517331	0.0614053	0.040549	NA	NA	0.153997	0.138223	2	1	NA	3
ZEB1	1	0	No	NA	NonCyto to Cyto	NA	0.312291	NA	0.486604	NA	0.10228	0.000146373	NA	NA	0.463074	0.00053404	NA	NA	-0.177949	-0.490239	NA	NA	0.0827064	-0.403898	NA	NA	1	NA	5	NA
ZFP36L1	1	0	No	No	NonCyto to Cyto	NA	0.235962	-0.175223	1.15376	NA	0.015523	0.000118278	0.993863	0.248633	0.00132682	8.55e-05	NA	NA	-0.321132	-0.557094	-0.0019486	0.173275	0.506645	-0.647116	NA	NA	3	3	2	NA
ZFYVE28	1	0	NonCyto to Cyto	No	NA	No	0.461789	0.149621	NA	0.0175513	0.0289681	0.0114067	0.201481	0.775287	NA	NA	0.934339	0.905956	0.222676	-0.239113	0.121411	-0.0282104	NA	NA	0.0467167	0.0291654	14	10	NA	3
ZMIZ1	1	0	No	NonCyto to Cyto	No	No	-0.125384	0.434584	-0.00221341	0.00691973	0.834948	0.0219903	0.380907	0.000433355	0.372281	0.331792	0.949137	0.917329	0.0167401	0.142124	0.0832271	-0.351357	-0.0568061	-0.0545927	0.022761	0.0158413	6	4	5	5
ZNF133	1	0	No	NA	NonCyto to Cyto	No	0.111905	NA	0.859894	-0.158464	0.907067	0.598353	NA	NA	0.000985695	0.829598	0.832449	0.701726	0.0248858	-0.0870194	NA	NA	0.814401	-0.0454933	-0.0860459	0.0724183	2	NA	1	1
ZNF324	1	0	NonCyto to Cyto	No	No	NA	0.668196	-0.445231	-0.0184728	NA	0.0197508	0.279253	0.76196	0.000134563	0.779735	0.586036	NA	NA	0.475285	-0.192911	0.0396446	0.484876	0.0340115	0.0524843	NA	NA	2	1	3	NA
ZNF483	1	0	No	NA	NonCyto to Cyto	No	0.147796	NA	0.468234	0.0192503	0.580152	0.383325	NA	NA	0.026023	0.0243215	0.997446	0.920021	0.0610608	-0.0867347	NA	NA	0.243389	-0.224846	0.00207663	-0.0171737	1	NA	3	3
ZNF530	1	0	NA	NA	NonCyto to Cyto	NA	NA	NA	0.702521	NA	NA	NA	NA	NA	0.0117549	0.000763645	NA	NA	NA	NA	NA	NA	0.297933	-0.404587	NA	NA	NA	NA	1	NA
ZNF599	1	0	NonCyto to Cyto	NA	NA	NA	0.617531	NA	NA	NA	0.00613893	0.84065	NA	NA	NA	NA	NA	NA	0.575561	-0.0419696	NA	NA	NA	NA	NA	NA	1	NA	NA	NA
ZNF615	1	0	No	NA	NonCyto to Cyto	No	0.163675	NA	0.558847	-0.103691	0.764755	0.26068	NA	NA	0.574659	2.72e-05	0.818846	0.938974	0.0408525	-0.122823	NA	NA	0.0575901	-0.501257	-0.125624	-0.0219335	4	NA	4	3
ZNF648	1	0	NA	NA	NonCyto to Cyto	NA	NA	NA	0.895726	NA	NA	NA	NA	NA	0.0462541	1.96e-05	NA	NA	NA	NA	NA	NA	0.242271	-0.653455	NA	NA	NA	NA	1	NA
ZNF692	1	0	No	NonCyto to Cyto	NA	NA	0.0241338	0.519953	NA	NA	0.288083	0.388464	0.0472753	0.212395	NA	NA	NA	NA	0.11472	0.0905857	0.336232	-0.183721	NA	NA	NA	NA	1	1	NA	NA
ZNF836	1	0	No	No	NonCyto to Cyto	No	-0.111491	0.127059	0.480429	-0.129487	0.608526	0.188435	0.424098	0.775986	0.0015478	0.563582	0.940397	0.281201	0.091969	0.20346	0.0938049	-0.0332543	0.417541	-0.0628887	0.033368	0.162855	1	1	2	1
ZNF91	1	0	No	No	NonCyto to Cyto	No	-0.0574986	0.0554031	0.48294	-0.234095	0.306308	0.52561	0.39378	0.855712	0.0773591	0.00222766	0.819239	0.354655	-0.15531	-0.0978115	0.0713394	0.0159363	0.175577	-0.307363	-0.0864432	0.147652	3	3	1	1
ZNHIT2	1	0	NonCyto to Cyto	No	No	No	0.609399	0.105587	0.0214482	0.0494472	0.75706	0.00049856	0.10795	0.00304154	0.014807	0.0232454	0.95365	0.81277	0.0526149	-0.556784	-0.128975	-0.234561	0.130636	0.109187	0.0188194	-0.0306278	7	16	18	5
AIFM2	0	4	Cyto to NonCyto	Cyto to NonCyto	Cyto to NonCyto	Cyto to NonCyto	-1.18334	-0.918626	-0.550484	-0.717753	8.81e-08	3.84e-09	5.53e-06	6.15e-07	2.99e-06	0.000637171	6.95e-06	0.0304066	-0.492007	0.691335	-0.429165	0.489461	-0.364479	0.186005	-0.525717	0.192037	27	19	22	9
JPT1	0	3	Cyto to NonCyto	Cyto to NonCyto	Cyto to NonCyto	No	-0.688614	-0.957468	-0.554975	0.0685184	0.00468177	0.291933	0.0427297	0.862375	0.12548	0.00256861	0.912106	0.482648	-0.529675	0.158939	-0.8774	0.0800687	-0.185838	0.369137	-0.0471745	-0.115693	26	18	68	42
ARPP19	0	2	No	Cyto to NonCyto	Cyto to NonCyto	No	-0.169611	-0.745902	-0.457555	0.00607136	0.3126	0.761379	0.0299088	0.197641	0.160172	0.000358333	0.702963	0.406325	-0.127087	0.0425232	-0.494451	0.251451	-0.120359	0.337195	-0.110721	-0.116793	4	10	10	5
CD59	0	2	Cyto to NonCyto	Cyto to NonCyto	No	No	-0.473473	-0.562689	0.297259	-0.0328346	0.935845	0.000787156	0.880185	2.69e-08	0.75846	0.00108081	0.89269	0.901111	-0.0137908	0.459682	-0.0113031	0.551386	-0.0344794	-0.331738	-0.057375	-0.0245404	2	26	9	9
CHCHD2	0	2	Cyto to NonCyto	Cyto to NonCyto	No	No	-1.44594	-1.42419	-0.10404	-0.163934	0.151199	0.000826014	0.136039	0.000174967	0.556936	0.0433142	0.520856	0.580761	-0.410188	1.03575	-0.368485	1.0557	0.0531809	0.157221	-0.300191	-0.136256	1	1	3	2
CHTF8	0	2	Cyto to NonCyto	Cyto to NonCyto	No	No	-0.568753	-0.646569	-0.106647	0.115044	0.315424	0.00515204	0.6287	1.6e-05	0.72896	0.351842	0.830694	0.733592	-0.149871	0.418881	-0.0570202	0.589548	-0.0339018	0.072745	0.0655783	-0.0494661	4	4	8	3
CRTC1	0	2	No	Cyto to NonCyto	Cyto to NonCyto	No	-0.0398867	-0.558081	-0.616364	0.367466	0.121053	0.250135	0.0344141	0.195656	0.0292438	3.71e-07	0.894257	0.273091	-0.135781	-0.0958945	-0.365501	0.192581	-0.132664	0.4837	0.0899242	-0.277541	19	5	12	2
CRTC2	0	2	No	Cyto to NonCyto	Cyto to NonCyto	No	-0.157606	-0.484811	-0.480035	0.351499	0.0423035	0.916575	0.023687	0.0117809	0.574686	0.000160765	0.646765	0.584726	-0.148232	0.00937378	-0.242473	0.242337	-0.0587997	0.421235	0.217732	-0.133768	7	10	7	3
DAZAP2	0	2	NA	Cyto to NonCyto	Cyto to NonCyto	NA	NA	-1.34918	-1.29431	NA	NA	NA	0.0456723	0.145968	4.57e-05	0.000229472	NA	NA	NA	NA	-0.827902	0.521275	-0.73393	0.560377	NA	NA	NA	1	2	NA
EIF1	0	2	Cyto to NonCyto	Cyto to NonCyto	No	No	-0.443782	-0.619212	0.0408223	0.441129	0.91065	0.015256	0.743371	0.00929021	0.327819	0.0966956	0.714905	0.103024	-0.0261435	0.417638	-0.0836032	0.535609	-0.080794	-0.121616	0.142192	-0.298938	2	4	9	3
ELOVL1	0	2	Cyto to NonCyto	No	Cyto to NonCyto	No	-0.591545	-0.521165	-0.467021	-0.0477156	0.245936	8.22e-05	0.964368	0.000104591	0.0246557	0.0649958	0.967764	0.986737	-0.115466	0.476079	0.00744717	0.528612	-0.269633	0.197388	-0.0566241	-0.00890854	3	4	2	2
FBLN1	0	2	Cyto to NonCyto	No	Cyto to NonCyto	No	-0.591125	0.166935	-0.659098	0.277379	0.0385896	0.538834	0.398728	0.94114	0.0121026	0.201407	0.108788	0.742495	-0.457551	0.133574	0.185273	0.0183374	-0.458192	0.200906	0.325114	0.0477352	11	23	19	9
FBN1	0	2	Cyto to NonCyto	Cyto to NonCyto	NA	No	-0.956943	-0.411829	NA	-1.94695	0.00942405	0.111366	0.175118	0.000306961	NA	NA	0.986157	0.0119594	-0.637043	0.3199	-0.104688	0.307141	NA	NA	0.0402821	1.98723	3	20	NA	4
FLYWCH2	0	2	No	Cyto to NonCyto	Cyto to NonCyto	No	-0.249722	-0.776858	-1.00929	0.0783904	0.89944	0.0116504	0.086642	9.81e-05	0.0001342	0.000326422	0.945917	0.826615	-0.0157273	0.233994	-0.212801	0.564057	-0.553697	0.455597	0.0345478	-0.0438426	4	7	11	8
GTF2A1	0	2	No	Cyto to NonCyto	Cyto to NonCyto	No	-0.336645	-0.465807	-1.31498	0.11119	0.674905	0.000516065	0.336196	0.00646295	0.0121954	1.08e-08	0.467068	0.728977	-0.036609	0.300036	-0.126656	0.339152	-0.243466	1.07152	0.153494	0.0423044	14	12	12	9
HDGFL3	0	2	No	No	Cyto to NonCyto	Cyto to NonCyto	-0.0891259	0.0421593	-0.67544	-0.457856	0.533977	0.625569	0.300983	0.713324	2.54e-05	0.00567467	0.742868	0.0483668	-0.050164	0.0389619	0.0650601	0.0229008	-0.460088	0.215352	-0.115114	0.342741	20	10	9	7
INIP	0	2	No	Cyto to NonCyto	Cyto to NonCyto	No	-0.254995	-0.56748	-0.572616	0.0178192	0.282263	0.766406	0.265159	0.00548594	0.00056633	0.278959	0.954021	0.84796	-0.194854	0.0601403	-0.167116	0.400363	-0.461391	0.111225	-0.0528662	-0.0706854	12	5	5	3
JPT2	0	2	Cyto to NonCyto	No	Cyto to NonCyto	No	-0.49969	-0.65294	-0.588587	0.0176071	0.0409933	0.785094	0.0846971	0.856244	0.0634078	0.00071715	0.730591	0.37128	-0.436714	0.0629768	-0.586431	0.0665092	-0.200711	0.387876	-0.0830974	-0.100704	58	26	54	45
KLF2	0	2	Cyto to NonCyto	Cyto to NonCyto	NA	NA	-0.546789	-0.41143	NA	NA	0.95736	1.49e-05	0.963829	0.000555121	NA	NA	NA	NA	-0.00697739	0.539811	-0.00703995	0.40439	NA	NA	NA	NA	1	1	NA	NA
MCRIP1	0	2	No	Cyto to NonCyto	Cyto to NonCyto	No	0.0643425	-0.507524	-0.652687	0.189944	0.789308	0.458421	0.0353414	0.994803	0.00809235	0.00132252	0.734918	0.736707	-0.0500601	-0.114403	-0.505741	0.00178337	-0.29813	0.354557	0.124519	-0.065425	4	9	6	6
MT-CO1	0	2	Cyto to NonCyto	Cyto to NonCyto	No	NA	-0.746683	-0.56567	0.233184	NA	0.943462	0.000123883	0.948703	0.00054497	0.932827	0.00388741	NA	NA	-0.0156082	0.731074	-0.0137745	0.551896	-0.00856065	-0.241745	NA	NA	4	8	9	NA
PDCD6	0	2	No	Cyto to NonCyto	Cyto to NonCyto	No	-0.252896	-0.633814	-0.827777	0.139884	0.309329	0.249151	0.00551722	0.663199	2.2e-07	3.41e-08	0.87206	0.114167	-0.122253	0.130643	-0.558911	0.0749035	-0.382293	0.445484	0.0289918	-0.110892	17	63	65	65
PTMA	0	2	No	Cyto to NonCyto	Cyto to NonCyto	No	0.0168883	-0.576328	-0.991636	0.0206938	0.911756	0.798385	0.246483	9.88e-05	1.73e-05	4.89e-05	0.945917	0.995717	-0.0173102	-0.0341985	-0.117394	0.458934	-0.544489	0.447146	0.021349	0.000655237	229	139	150	153
RNF113A	0	2	Cyto to NonCyto	No	Cyto to NonCyto	No	-0.497415	-0.346661	-0.889836	-0.18433	0.233319	0.000543729	0.91063	0.00827882	6.72e-06	0.000195414	0.694957	0.630004	-0.119101	0.378313	-0.0194511	0.32721	-0.543956	0.34588	-0.112748	0.0715821	16	15	19	9
SDC1	0	2	Cyto to NonCyto	Cyto to NonCyto	No	No	-0.451215	-0.525748	-0.0914379	-0.2832	0.0364128	0.198615	0.00110175	0.0176303	0.000609214	0.00458411	0.591274	0.301266	-0.290918	0.160297	-0.337654	0.188094	-0.300212	-0.208774	-0.145252	0.137949	7	12	20	9
SLC35F6	0	2	Cyto to NonCyto	Cyto to NonCyto	No	No	-0.41005	-0.714032	0.3717	0.292064	0.821351	0.000151723	0.0804357	2.17e-05	0.831514	0.000238667	0.84751	0.511595	-0.0242519	0.385799	-0.175988	0.538044	-0.0241955	-0.395895	0.117838	-0.174226	3	12	4	5
SS18	0	2	Cyto to NonCyto	Cyto to NonCyto	No	No	-0.430713	-0.684686	0.285261	0.076771	0.535718	9.49e-05	0.0141221	0.854678	0.0738721	0.258612	0.82593	0.984979	-0.0530121	0.377701	-0.637733	0.0469526	0.181924	-0.103337	0.0804018	0.0036307	5	2	3	3
STX16	0	2	No	Cyto to NonCyto	Cyto to NonCyto	No	-0.131846	-0.462579	-0.715199	-0.102833	0.633497	0.0557103	0.201934	0.000496338	0.0618281	2.56e-05	0.734324	0.863734	0.054017	0.185863	-0.117377	0.345201	-0.18762	0.527579	-0.14437	-0.0415374	2	4	3	1
SZRD1	0	2	No	Cyto to NonCyto	Cyto to NonCyto	No	-0.0812028	-0.509669	-0.475751	0.209914	0.148028	0.389114	0.00776275	0.321136	0.578733	4.75e-05	0.930806	0.701045	-0.195533	-0.11433	-0.393244	0.116424	-0.051151	0.4246	0.0768632	-0.133051	9	9	11	7
TCEAL3	0	2	Cyto to NonCyto	NA	Cyto to NonCyto	No	-0.467347	NA	-1.25657	0.156399	0.750732	0.0314887	NA	NA	8.35e-06	0.000117602	0.712935	0.93689	-0.0718681	0.395479	NA	NA	-0.744139	0.512429	0.138866	-0.0175326	1	NA	17	7
TRIR	0	2	No	Cyto to NonCyto	Cyto to NonCyto	No	0.156281	-0.688334	-0.990868	0.102143	0.298747	0.558145	0.612969	0.0013028	0.00133688	3.07e-05	0.680639	0.800823	0.099104	-0.0571775	-0.0993371	0.588997	-0.407732	0.583135	0.156432	0.0542882	32	11	30	5
UBE2E1	0	2	No	Cyto to NonCyto	Cyto to NonCyto	No	-0.366721	-0.436235	-0.610819	0.551474	0.489147	0.000667031	0.50044	0.00172531	0.0279933	0.00624126	0.762966	0.230629	0.0894397	0.45616	-0.0800367	0.356199	-0.278657	0.332162	0.199336	-0.352139	3	6	3	1
UBE2E3	0	2	No	Cyto to NonCyto	Cyto to NonCyto	No	-0.348022	-1.61632	-1.55353	-0.385483	0.0709656	0.316838	0.145357	0.000147045	0.000151822	0.0563538	0.861808	0.0894564	-0.227777	0.120245	-0.404883	1.21144	-1.1381	0.415433	0.132098	0.517581	9	3	7	1
UQCRH	0	2	Cyto to NonCyto	Cyto to NonCyto	No	No	-0.468634	-0.836374	-0.0123043	-0.078442	0.491276	0.00607036	0.158618	9.54e-05	0.374008	0.424479	0.722402	0.93278	-0.0975224	0.371111	-0.196539	0.639835	-0.0619679	-0.0496636	-0.091047	-0.0126051	9	8	15	13
VGLL4	0	2	Cyto to NonCyto	No	Cyto to NonCyto	No	-0.578612	-0.295789	-0.513116	0.132573	0.00238552	0.00601965	0.911984	0.00112376	0.00437933	1.22e-05	0.858099	0.310292	-0.332634	0.245978	-0.0124091	0.28338	-0.179412	0.333704	-0.102332	-0.234905	8	11	8	6
XAGE2	0	2	NA	Cyto to NonCyto	Cyto to NonCyto	NA	NA	-0.865402	-0.668789	NA	NA	NA	0.0241496	0.941766	0.015146	0.601257	NA	NA	NA	NA	-0.835104	0.0302976	-0.560294	0.108496	NA	NA	NA	51	1	NA
ZNRF2	0	2	No	Cyto to NonCyto	Cyto to NonCyto	No	-0.0558181	-0.536667	-0.604414	0.339438	0.882814	0.367479	0.0172093	0.515971	0.0223094	0.000112488	0.919252	0.224869	0.0158162	0.0716343	-0.432944	0.103723	-0.207164	0.39725	0.0642493	-0.275188	10	14	7	2
ABHD2	0	1	Cyto to NonCyto	No	No	No	-0.441777	-0.522327	-0.266755	-0.249328	0.858928	0.000273056	0.344868	1.06e-05	0.190257	0.00772529	0.902345	0.168109	-0.0229682	0.418809	0.105536	0.627863	-0.0899734	0.176782	-0.0482801	0.201047	9	5	4	5
AC011005.1	0	1	No	No	Cyto to NonCyto	No	0.471713	0.95853	-0.89139	0.691484	0.50027	0.3433	0.0581792	0.614083	0.013162	0.688628	0.990171	0.082053	0.206366	-0.265348	0.763777	-0.194752	-0.776634	0.114755	0.0206821	-0.670802	6	5	5	1
ACSS3	0	1	NA	No	Cyto to NonCyto	No	NA	0.212214	-0.525559	-0.0603542	NA	NA	0.43626	0.272472	0.021341	0.438581	0.832929	0.876583	NA	NA	0.0965266	-0.115687	-0.404155	0.121404	-0.0441169	0.0162373	NA	1	1	18
ACTB	0	1	No	No	Cyto to NonCyto	No	0.194936	-0.282154	-0.611576	0.30572	0.0997184	0.332808	0.296864	0.00788151	0.1892	5.53e-05	0.486228	0.7406	0.124338	-0.0705978	0.200035	0.482189	-0.130126	0.481449	0.240265	-0.0654552	10	3	4	2
ADAMTS1	0	1	NA	No	Cyto to NonCyto	NA	NA	0.0330294	-1.36388	NA	NA	NA	0.757012	0.975511	0.000101007	6.57e-05	NA	NA	NA	NA	0.0367103	0.00368087	-0.696269	0.667614	NA	NA	NA	12	1	NA
ADAMTS13	0	1	Cyto to NonCyto	NA	No	NA	-1.30272	NA	-0.57914	NA	0.016077	0.689018	NA	NA	0.184173	0.667607	NA	NA	-1.11781	0.184907	NA	NA	-0.443315	0.135825	NA	NA	1	NA	1	NA
ADAT1	0	1	No	No	Cyto to NonCyto	No	-0.240147	0.023149	-0.549213	0.101106	0.235712	0.00295707	0.361236	0.562995	0.00232883	0.00028229	0.554523	0.854692	-0.0672272	0.17292	0.0560271	0.032878	-0.249598	0.299615	0.124693	0.0235863	15	15	17	6
ADIRF	0	1	NA	Cyto to NonCyto	No	No	NA	-1.32959	-0.731667	0.314891	NA	NA	0.0653338	0.0448519	0.836042	0.0180129	0.950592	0.862249	NA	NA	-0.673801	0.655792	0.0907914	0.822459	0.144448	-0.170442	NA	2	7	4
ADM2	0	1	NA	NA	Cyto to NonCyto	NA	NA	NA	-0.598022	NA	NA	NA	NA	NA	0.0103361	0.00179737	NA	NA	NA	NA	NA	NA	-0.273354	0.324668	NA	NA	NA	NA	1	NA
ADNP2	0	1	No	No	Cyto to NonCyto	No	0.00721896	0.0924297	-0.527249	-0.159728	0.311871	0.2236	0.538024	0.73449	0.0690285	0.0005069	0.845499	0.605004	-0.0557426	-0.0629616	0.0609047	-0.031525	-0.172079	0.355171	-0.0734695	0.0862582	10	3	8	6
AEBP1	0	1	No	NA	NA	Cyto to NonCyto	-0.80985	NA	NA	-0.969158	0.601188	0.144608	NA	NA	NA	NA	0.75555	0.015212	-0.23763	0.57222	NA	NA	NA	NA	-0.179685	0.789473	2	NA	NA	3
AES	0	1	No	No	Cyto to NonCyto	No	-0.0466171	0.0344753	-0.428568	-0.00454218	0.673071	0.802362	0.533908	0.161786	0.377724	0.00177352	0.947934	0.908644	-0.0290735	0.0175436	-0.0406233	-0.0750986	-0.0945115	0.334056	-0.018643	-0.0141008	25	11	8	6
AFP	0	1	No	No	Cyto to NonCyto	No	-0.892639	0.818559	-0.800402	0.461545	0.0116145	0.725966	0.308842	0.486253	0.0435351	0.845067	0.737276	0.161831	-1.03449	-0.141854	0.501665	-0.316894	-0.73148	0.0689221	0.158687	-0.302858	1	9	5	5
AHDC1	0	1	No	No	No	Cyto to NonCyto	0.0533645	0.14345	-0.546779	-0.48777	0.970404	0.362485	0.224868	0.624537	0.404676	6.34e-07	0.464814	0.0409348	0.00301025	-0.0503542	0.103218	-0.0402315	0.0694713	0.616251	-0.192885	0.294885	12	6	10	6
AHNAK	0	1	No	No	Cyto to NonCyto	No	0.0601432	0.0425698	-0.971717	-0.0308138	0.0489807	0.483314	0.43323	0.0190817	1.89e-08	1.13e-07	0.66816	0.229686	0.0921882	0.0320449	-0.0258144	-0.0683843	-0.525653	0.446063	0.0949054	0.125719	695	1884	1683	1154
AIF1	0	1	NA	NA	NA	Cyto to NonCyto	NA	NA	NA	-1.83787	NA	NA	NA	NA	NA	NA	0.767122	0.0304066	NA	NA	NA	NA	NA	NA	-0.392086	1.44578	NA	NA	NA	1
AKAP13	0	1	No	No	Cyto to NonCyto	No	0.155149	0.00898463	-0.457881	0.202035	0.102895	0.150829	0.950533	0.937553	0.00282212	1.16e-06	0.846814	0.120436	0.0846918	-0.070457	0.00442953	-0.00455511	-0.14364	0.314242	0.0471678	-0.154867	139	220	161	97
AKR1C2	0	1	No	NA	Cyto to NonCyto	No	0.112937	NA	-0.466003	0.366875	0.155588	0.910933	NA	NA	0.00788004	0.000126441	0.695324	0.473724	0.125418	0.0124815	NA	NA	-0.181059	0.284944	0.192674	-0.174201	15	NA	6	1
ALOX5	0	1	NA	NA	Cyto to NonCyto	NA	NA	NA	-0.540357	NA	NA	NA	NA	NA	0.00036677	0.000730017	NA	NA	NA	NA	NA	NA	-0.294222	0.246135	NA	NA	NA	NA	2	NA
AMMECR1L	0	1	No	No	Cyto to NonCyto	NA	-0.198363	0.00998921	-0.714701	NA	0.304398	0.661116	0.565465	0.608955	0.00023196	0.000209638	NA	NA	-0.136511	0.0618517	0.0492874	0.0392982	-0.372245	0.342456	NA	NA	6	5	6	NA
ANAPC13	0	1	No	No	Cyto to NonCyto	No	-0.786872	0.0368922	-0.514446	-0.058336	0.0567094	0.122611	0.342994	0.12563	0.002428	0.0028076	0.566449	0.396539	-0.450375	0.336496	-0.0936993	-0.130591	-0.271204	0.243242	-0.233013	-0.174677	5	3	6	4
ANAPC15	0	1	Cyto to NonCyto	NA	No	No	-0.516271	NA	0.124039	0.349502	0.891703	0.00264965	NA	NA	0.751927	0.0392941	0.954982	0.370683	-0.0282279	0.488043	NA	NA	-0.0295897	-0.153628	0.0553147	-0.294188	1	NA	1	1
ANAPC16	0	1	No	Cyto to NonCyto	No	No	-0.17333	-0.524168	-0.196156	-0.0295177	0.178217	0.915325	0.0337012	0.504942	0.298269	0.0172718	0.913254	0.977038	-0.157444	0.0158868	-0.407289	0.116879	-0.0628945	0.133262	-0.0337718	-0.0042541	4	5	10	5
ANKHD1-EIF4EBP3	0	1	No	Cyto to NonCyto	No	No	-0.0510647	-0.904983	-0.112683	0.243297	0.336127	0.702885	0.0248226	0.0105059	0.816404	0.0156697	0.934339	0.143021	-0.089192	-0.0381274	-0.444878	0.460106	0.0153199	0.128003	0.0341362	-0.209161	3	1	4	2
ANKRD40	0	1	No	No	Cyto to NonCyto	No	-0.102817	0.0752929	-0.563636	0.1145	0.941887	0.110107	0.113011	0.369585	0.216304	0.00286481	0.796344	0.838034	0.00730845	0.110125	0.154715	0.0794216	-0.165212	0.398424	0.0810851	-0.0334144	10	7	9	4
ANKS3	0	1	No	No	Cyto to NonCyto	NA	0.196787	0.0497815	-0.400996	NA	0.340735	0.0617918	0.828777	0.985249	0.25166	0.000260751	NA	NA	0.0695877	-0.127199	0.0459839	-0.00379758	-0.088847	0.312149	NA	NA	11	3	4	NA
ANP32A	0	1	No	No	Cyto to NonCyto	No	0.0454911	0.0644027	-0.900485	-0.0651385	0.742582	0.202721	0.521522	0.578593	1.86e-05	0.0187873	0.75555	0.187275	-0.0214084	-0.0668995	0.0362678	-0.0281349	-0.657447	0.243038	0.0726325	0.137771	95	131	102	53
ANP32B	0	1	No	No	Cyto to NonCyto	No	-0.102909	0.0513579	-0.800652	0.0427258	0.766314	0.0453852	0.674523	0.567221	7.42e-05	0.0042979	0.603723	0.576801	-0.0160988	0.0868103	0.0239017	-0.0274562	-0.516896	0.283756	0.0976738	0.054948	66	79	95	69
ANP32D	0	1	No	No	Cyto to NonCyto	NA	-0.0741785	0.0187714	-0.794047	NA	0.65914	0.142608	0.908447	0.973088	8.84e-05	0.0234807	NA	NA	0.0408837	0.115062	0.0148342	-0.00393722	-0.559796	0.234251	NA	NA	2	3	2	NA
ANP32E	0	1	No	No	Cyto to NonCyto	No	-0.0119105	0.0631946	-0.594019	-0.0258561	0.934512	0.868459	0.716338	0.0233002	2.47e-05	0.0279099	0.778805	0.348173	-0.00428622	0.00762426	-0.0159914	-0.079186	-0.439677	0.154342	0.0519006	0.0777567	90	247	79	59
ANXA2	0	1	No	No	Cyto to NonCyto	No	0.0834937	0.0177683	-0.640439	-0.00151205	0.0251567	0.581032	0.996872	0.677459	5.4e-08	0.00011934	0.857923	0.674774	0.109483	0.0259897	0.000252137	-0.0175162	-0.439406	0.201033	0.0266669	0.0281789	473	752	1057	816
ANXA4	0	1	No	No	Cyto to NonCyto	No	0.103651	0.082429	-0.552054	0.104131	0.0113822	0.838634	0.27285	0.59304	0.000763189	1.91e-07	0.84044	0.218281	0.0956582	-0.00799275	0.0561908	-0.0262382	-0.172493	0.379561	0.0301409	-0.0739899	297	239	215	194
ANXA6	0	1	No	No	Cyto to NonCyto	No	0.270813	-0.138488	-1.23906	-0.0068548	0.213396	0.129526	0.536275	0.736565	2.27e-10	1.39e-09	0.958758	0.838755	0.126153	-0.14466	-0.0915504	0.0469379	-0.634735	0.604329	0.0131056	0.0199604	20	19	151	57
APEX1	0	1	No	No	Cyto to NonCyto	No	-0.228091	-0.0670979	-0.593517	0.219359	0.68658	1.49e-05	0.503784	0.0326679	3.88e-05	0.011629	0.514308	0.1687	-0.0166829	0.211408	0.0384662	0.105564	-0.413373	0.180144	0.108148	-0.11121	147	114	191	53
APIP	0	1	No	No	Cyto to NonCyto	No	-0.099242	0.155705	-0.831094	0.0844073	0.90119	0.0972538	0.0131722	0.59344	0.000440867	1.54e-05	0.970133	0.307641	0.011731	0.110973	0.191491	0.0357855	-0.357013	0.474081	-0.0114493	-0.0958566	29	9	11	12
APOA1	0	1	No	No	No	Cyto to NonCyto	-0.483205	-0.720131	-0.205062	-1.47962	0.146645	0.971973	0.274118	0.978077	0.826787	0.798872	0.84044	0.0258893	-0.501054	-0.0178486	-0.698723	0.0214081	-0.104532	0.10053	-0.238603	1.24102	65	13	13	39
APOA4	0	1	No	NA	No	Cyto to NonCyto	-0.476118	NA	-0.521754	-1.0838	0.345365	0.973547	NA	NA	0.0976199	0.402009	0.977442	0.0451747	-0.50196	-0.025842	NA	NA	-0.356925	0.164829	-0.0469226	1.03688	15	NA	1	10
ARL2	0	1	Cyto to NonCyto	No	No	No	-0.402275	0.086562	0.110877	0.226544	0.00702725	0.891962	0.626993	0.164299	0.991087	0.0553768	0.827151	0.0703997	-0.381762	0.0205129	-0.0679181	-0.15448	-0.000885971	-0.111763	0.0500056	-0.176538	2	5	11	7
ARNT	0	1	No	No	Cyto to NonCyto	No	-0.138928	-0.172176	-0.626205	0.061936	0.532997	0.0313917	0.315792	0.157369	0.000535393	0.179886	0.945917	0.412669	-0.0339433	0.104985	-0.0774124	0.0947635	-0.483504	0.142702	-0.0192195	-0.0811556	24	28	12	10
ART4	0	1	Cyto to NonCyto	NA	NA	NA	-0.903679	NA	NA	NA	0.038475	0.845171	NA	NA	NA	NA	NA	NA	-0.817107	0.0865717	NA	NA	NA	NA	NA	NA	1	NA	NA	NA
ASPN	0	1	No	No	NA	Cyto to NonCyto	-0.12258	0.198218	NA	-2.72604	0.662603	0.535759	0.155146	0.824181	NA	NA	0.921381	0.0175769	0.399223	0.521804	0.237048	0.03883	NA	NA	-0.236615	2.48943	7	1	NA	5
ATP10B	0	1	No	NA	Cyto to NonCyto	No	0.270027	NA	-0.773942	0.0346857	0.0811117	0.522979	NA	NA	0.0561622	0.00637416	0.980649	0.843511	0.196592	-0.0734347	NA	NA	-0.325066	0.448876	-0.0193489	-0.0540346	1	NA	1	1
ATP1A2	0	1	No	NA	Cyto to NonCyto	NA	-0.162015	NA	-0.970475	NA	0.399095	0.712337	NA	NA	0.0861741	5.06e-06	NA	NA	-0.304805	-0.142789	NA	NA	-0.209205	0.76127	NA	NA	1	NA	1	NA
ATP5J	0	1	No	No	Cyto to NonCyto	No	0.307974	0.248456	-0.473054	-0.699328	0.174375	0.00190583	0.806619	0.0122767	0.236717	1.03e-06	0.528139	0.103914	-0.220624	-0.528598	-0.0357738	-0.28423	-0.0666768	0.406377	-0.304903	0.394425	25	23	36	3
BBC3	0	1	Cyto to NonCyto	No	NA	NA	-0.549784	-0.326171	NA	NA	0.195171	0.00486604	0.881836	0.0202527	NA	NA	NA	NA	-0.171609	0.378175	0.0322494	0.358421	NA	NA	NA	NA	3	1	NA	NA
BCCIP	0	1	No	No	Cyto to NonCyto	No	-0.0659921	-0.00967138	-0.576707	0.0717668	0.795831	0.0584109	0.641614	0.762231	6.67e-05	0.00131133	0.892321	0.682785	0.0141452	0.0801373	-0.0241811	-0.0145097	-0.351144	0.225563	0.0315301	-0.0402367	53	78	103	61
BCL7B	0	1	No	NA	Cyto to NonCyto	NA	-0.0902832	NA	-0.746061	NA	0.325137	0.792472	NA	NA	0.000803071	0.29049	NA	NA	-0.128647	-0.0383641	NA	NA	-0.598665	0.147397	NA	NA	3	NA	4	NA
BCL9L	0	1	No	No	Cyto to NonCyto	No	-0.106122	-0.289888	-0.533124	-0.0759749	0.11848	0.00361093	0.975538	6.14e-05	0.388319	5.59e-06	0.862136	0.294155	0.116575	0.222697	0.00261011	0.292498	-0.0668683	0.466256	0.0528928	0.128868	13	23	13	9
BGN	0	1	No	NA	NA	Cyto to NonCyto	-0.065117	NA	NA	-2.89383	0.974277	0.755087	NA	NA	NA	NA	0.668972	0.0245695	-0.00742816	0.0576888	NA	NA	NA	NA	-0.732648	2.16119	8	NA	NA	5
BRI3	0	1	NA	Cyto to NonCyto	No	NA	NA	-0.612813	0.348844	NA	NA	NA	0.901806	0.00192514	0.331221	8.32e-05	NA	NA	NA	NA	-0.0301645	0.582648	-0.0945009	-0.443345	NA	NA	NA	1	1	NA
BRMS1	0	1	No	No	Cyto to NonCyto	No	-0.179711	0.0224194	-0.40848	0.02667	0.906695	0.0433367	0.235019	0.298004	0.478901	1.6e-05	0.970628	0.936934	-0.0136236	0.166088	0.101296	0.0788771	-0.0482532	0.360227	0.0147014	-0.0119685	12	7	6	10
BROX	0	1	No	No	Cyto to NonCyto	No	-0.010746	0.0378572	-0.429115	0.097343	0.0614653	0.0309547	0.979512	0.452046	0.0488896	5.67e-05	0.998916	0.206275	0.124293	0.135039	-0.0021379	-0.0399951	-0.1248	0.304315	0.000359235	-0.0969837	37	53	63	32
C11orf54	0	1	No	No	Cyto to NonCyto	No	-0.189937	-0.172026	-0.43009	0.163054	0.364381	0.335833	0.017412	0.511323	0.181031	9.91e-05	0.72207	0.396539	-0.0946937	0.0952428	-0.227266	-0.0552398	-0.0976169	0.332473	0.0766505	-0.0864035	35	26	10	10
C11orf58	0	1	No	No	Cyto to NonCyto	No	-0.0830449	-0.0940636	-1.12726	0.131755	0.883665	0.403576	0.482113	0.376154	6.47e-06	5.14e-05	0.779743	0.801956	-0.0157792	0.0672657	-0.0451697	0.0488939	-0.649698	0.477558	0.089189	-0.042566	61	58	50	32
C12orf43	0	1	No	No	Cyto to NonCyto	No	0.0656526	-0.0611446	-0.757431	-0.25485	0.742582	0.680219	0.644157	0.806855	0.978641	3.16e-08	0.942011	0.264443	0.0303687	-0.0352839	-0.0409257	0.0202189	-0.00250758	0.754924	0.0615303	0.31638	16	25	23	5
C12orf45	0	1	No	No	Cyto to NonCyto	No	-0.0662038	-0.100348	-0.426182	0.150895	0.564144	0.0757036	0.261672	0.00499509	0.0672102	0.000253763	0.158296	0.400043	0.0389894	0.105193	0.0708746	0.171223	-0.132135	0.294047	0.236841	0.0859463	10	10	16	7
C14orf119	0	1	NA	Cyto to NonCyto	No	No	NA	-0.689176	-0.432468	0.0493922	NA	NA	0.0161893	0.952859	0.861904	1.66e-05	0.895665	0.439048	NA	NA	-0.67099	0.0181861	0.0169696	0.449438	-0.0388591	-0.0882512	NA	4	8	4
C15orf48	0	1	No	No	No	Cyto to NonCyto	0.000219994	0.0955078	-0.0579691	-0.440417	0.999759	0.99931	0.886778	0.484476	0.592494	0.128205	0.618779	0.0343395	4.42e-05	-0.000175794	0.0212226	-0.0742852	0.0423197	0.100289	-0.132631	0.307786	3	24	21	10
C18orf32	0	1	No	Cyto to NonCyto	No	No	-0.123183	-0.487205	-0.00690778	-0.204548	0.789062	0.409875	0.668484	0.000210293	0.724239	0.61836	0.856981	0.685042	-0.0352803	0.087903	-0.0504181	0.436787	0.0418686	0.0487764	-0.101056	0.103492	9	4	7	5
C19orf25	0	1	No	No	Cyto to NonCyto	No	-0.0268171	0.282478	-0.682043	-0.104847	0.324824	0.443899	0.981861	0.00763094	1.32e-05	0.000115763	0.925671	0.374727	-0.112676	-0.0858593	-0.00359219	-0.28607	-0.395737	0.286306	0.043924	0.148771	9	11	17	4
C19orf53	0	1	No	No	Cyto to NonCyto	No	0.101127	-0.270908	-0.617417	0.0269362	0.808448	0.421493	0.017412	0.944045	0.0215391	1.16e-06	0.982371	0.977038	0.02765	-0.0734769	-0.262362	0.00854649	-0.152527	0.464891	0.0183834	-0.00855281	14	14	18	9
C1orf35	0	1	No	No	Cyto to NonCyto	No	0.0680442	-0.147267	-0.581394	-0.323349	0.570622	0.879673	0.891075	0.0100296	0.385415	8.87e-08	0.805896	0.124865	0.052399	-0.0156452	-0.0100674	0.1372	-0.0513612	0.530033	-0.0879931	0.235356	7	14	10	3
C1orf52	0	1	No	No	Cyto to NonCyto	No	-0.502102	-0.0797472	-0.723808	-0.0374744	0.0666962	0.163804	0.407814	0.789862	0.000976798	0.000204961	0.994905	0.786158	-0.293864	0.208238	-0.0602959	0.0194513	-0.34314	0.380668	0.00421716	0.0416916	10	27	11	11
C21orf59	0	1	No	No	Cyto to NonCyto	No	0.378732	0.194348	-0.864563	0.162988	0.271038	0.00269158	0.226725	0.908061	0.00859871	0.236931	0.970961	0.442902	0.0997719	-0.27896	0.17547	-0.0188781	-0.624378	0.240185	-0.0292053	-0.192193	2	2	2	2
C2orf49	0	1	No	Cyto to NonCyto	No	No	-0.0218315	-0.437009	0.0846298	-0.052872	0.823462	0.672241	0.896902	4.36e-05	0.21416	0.802478	0.959245	0.630004	0.033538	0.0553696	-0.0144307	0.422578	0.0707851	-0.0138447	0.022385	0.075257	10	13	11	5
C5orf22	0	1	No	No	Cyto to NonCyto	No	-0.161364	-0.00559411	-0.522071	0.0905076	0.894856	0.0231683	0.46638	0.336801	0.000664111	0.00507057	0.796372	0.69139	0.0139617	0.175326	0.0430997	0.0486938	-0.308258	0.213813	0.0515392	-0.0389683	10	26	40	25
C5orf24	0	1	No	No	Cyto to NonCyto	No	-0.195392	0.02803	-0.628349	-0.194806	0.176433	0.288219	0.691805	0.844948	0.610083	6.53e-07	0.84543	0.115736	-0.111502	0.0838902	0.0519787	0.0239487	-0.0426469	0.585702	0.0864412	0.281247	7	9	2	4
C5orf42	0	1	No	Cyto to NonCyto	No	No	0.0551499	-0.445292	0.145488	0.0379596	0.686299	0.951435	0.378064	0.0225648	0.068814	0.617045	0.876226	0.974802	0.0466598	-0.00849014	-0.134858	0.310434	0.115793	-0.0296955	0.0344924	-0.00346722	1	1	4	16
C8A	0	1	NA	NA	NA	Cyto to NonCyto	NA	NA	NA	-0.953999	NA	NA	NA	NA	NA	NA	0.724534	0.0385655	NA	NA	NA	NA	NA	NA	-0.238731	0.715267	NA	NA	NA	1
C8B	0	1	Cyto to NonCyto	No	No	NA	-0.467421	0.366411	-0.362975	NA	0.0205745	0.147677	0.348205	0.87609	0.138411	0.709944	NA	NA	-0.303231	0.16419	0.311041	-0.0553701	-0.477436	-0.114461	NA	NA	2	1	1	NA
C8orf59	0	1	No	No	Cyto to NonCyto	No	0.0940354	-0.114797	-0.683646	-0.0420925	0.864353	0.260659	0.889668	0.0612109	0.266944	3.16e-08	0.944576	0.649586	-0.0243593	-0.118395	0.0139904	0.128788	-0.0671599	0.616486	0.0305822	0.0726747	4	13	8	7
C9	0	1	No	No	No	Cyto to NonCyto	-0.776658	0.0992804	-0.449663	-2.19	0.0140421	0.947412	0.890353	0.919585	0.145971	0.897318	0.796344	0.0352419	-0.802886	-0.026228	0.0603773	-0.0389031	-0.412981	0.0366813	-0.445382	1.74462	3	1	1	2
C9orf16	0	1	No	No	Cyto to NonCyto	No	-0.321579	-0.0419438	-0.716844	0.213945	0.236845	0.318169	0.46638	0.621022	0.764336	2.3e-07	0.670804	0.38429	-0.177994	0.143584	-0.112232	-0.0702884	-0.0284813	0.688363	0.107747	-0.106198	1	2	2	4
C9orf78	0	1	No	No	Cyto to NonCyto	No	-0.117063	-0.063023	-0.561165	0.0429266	0.421174	0.113827	0.849643	0.226686	0.000320612	7.5e-05	0.601828	0.568979	-0.0417614	0.0753015	-0.0115701	0.0514529	-0.270302	0.290863	0.100238	0.057311	52	33	65	38
CACNB1	0	1	No	NA	Cyto to NonCyto	NA	-0.365807	NA	-0.458536	NA	0.651206	0.00158252	NA	NA	0.662537	0.000204886	NA	NA	0.0648076	0.430615	NA	NA	-0.0471653	0.411371	NA	NA	1	NA	1	NA
CALML3	0	1	No	No	Cyto to NonCyto	NA	0.20306	0.386162	-0.492624	NA	0.971724	0.0699078	0.464513	0.121506	0.00190359	0.256251	NA	NA	-0.00612603	-0.209186	0.139065	-0.247097	-0.380164	0.11246	NA	NA	2	1	2	NA
CAPNS2	0	1	NA	NA	Cyto to NonCyto	NA	NA	NA	-0.485968	NA	NA	NA	NA	NA	7.37e-05	0.980459	NA	NA	NA	NA	NA	NA	-0.483625	0.00234271	NA	NA	NA	NA	1	NA
CAPS	0	1	No	No	Cyto to NonCyto	No	0.00197631	-0.228134	-0.408525	-0.0828555	0.824097	0.82412	0.0569385	0.758009	0.0979072	6.04e-05	0.687181	0.976805	0.0296391	0.0276628	-0.272953	-0.0448189	-0.104486	0.304039	-0.0793582	0.0034973	3	4	69	29
CASP2	0	1	No	No	Cyto to NonCyto	No	-0.207142	-0.0341401	-0.545299	0.1905	0.38933	0.00406284	0.880677	0.438205	0.0135048	0.00523092	0.740427	0.163099	-0.0478183	0.159324	0.0128058	0.0469458	-0.263937	0.281362	0.064877	-0.125623	32	22	65	22
CBR3	0	1	No	No	Cyto to NonCyto	No	0.165	-0.00378613	-0.425467	-0.0382324	0.025404	0.645302	0.622354	0.522855	0.892396	2.56e-05	0.934339	0.97521	0.137029	-0.027971	0.035814	0.0396001	-0.0127691	0.412698	-0.0327764	0.00545595	4	17	18	6
CBX4	0	1	No	No	Cyto to NonCyto	No	-0.0789481	0.0041405	-0.570386	-0.0430666	0.931207	0.139691	0.509394	0.38156	0.0329596	0.0211401	0.657582	0.54364	0.00722929	0.0861774	-0.0307642	-0.0349047	-0.28588	0.284506	-0.141403	-0.0983365	13	19	8	7
CCDC12	0	1	No	No	Cyto to NonCyto	No	-0.050556	-0.0271692	-0.45417	0.0506394	0.6623	0.8043	0.39823	0.13367	0.000677591	0.000239549	0.796372	0.851159	-0.0319902	0.0185658	0.0531917	0.0803609	-0.222722	0.231449	0.0821817	0.0315423	27	16	20	12
CCDC66	0	1	No	NA	Cyto to NonCyto	No	-0.0581211	NA	-0.43346	0.203174	0.967801	0.697019	NA	NA	0.12689	0.00503614	0.944942	0.347718	-0.00675581	0.0513653	NA	NA	-0.154398	0.279061	0.0366489	-0.166525	1	NA	1	1
CCSER1	0	1	No	No	Cyto to NonCyto	No	0.0115083	0.0328796	-1.00015	0.363246	0.417831	0.345862	0.26544	0.427462	0.00410843	0.0555419	0.87158	0.0892461	-0.120988	-0.132496	0.0942054	0.0613257	-0.64055	0.359604	-0.115833	-0.47908	7	4	1	1
CD2BP2	0	1	No	No	Cyto to NonCyto	No	0.0817052	-0.0194007	-0.559251	-0.146426	0.95736	0.131276	0.647226	0.965061	5.94e-06	0.00566661	0.937906	0.23751	0.00406122	-0.0776439	-0.0216117	-0.00221097	-0.398552	0.160699	-0.0236259	0.1228	31	39	35	16
CD320	0	1	Cyto to NonCyto	No	No	No	-1.16517	0.118355	0.224151	-0.273633	0.33615	1.62e-05	0.874812	0.180178	0.0623392	0.000914602	0.52696	0.408211	-0.170422	0.99475	0.0174389	-0.100916	-0.258533	-0.482683	-0.164213	0.10942	1	2	2	2
CDC26	0	1	No	Cyto to NonCyto	No	No	0.0696006	-0.854436	-0.15774	0.0381203	0.355256	0.0595958	0.0161794	0.773129	0.0669116	0.400064	0.847116	0.945549	-0.0775649	-0.147166	-0.766206	0.08823	-0.111296	0.0464447	0.0466919	0.00857155	9	8	10	7
CDC42EP5	0	1	NA	NA	Cyto to NonCyto	NA	NA	NA	-0.489716	NA	NA	NA	NA	NA	0.745209	0.00105161	NA	NA	NA	NA	NA	NA	-0.0480592	0.441656	NA	NA	NA	NA	2	NA
CDC45	0	1	No	No	Cyto to NonCyto	No	-0.143302	0.0522804	-0.466124	0.164899	0.356036	0.0946799	0.742355	0.66844	0.000412205	0.0175089	0.738639	0.108619	-0.0534203	0.0898816	0.0250993	-0.0271811	-0.305154	0.160971	0.0511453	-0.113754	38	35	41	22
CDCA3	0	1	No	Cyto to NonCyto	No	No	-0.105625	-0.692788	-0.381003	-0.0492382	0.0305876	0.160586	0.0257805	0.398648	0.102063	0.000970848	0.904894	0.917461	-0.248058	-0.142433	-0.520076	0.172712	-0.122014	0.258988	-0.0832237	-0.0339855	14	7	8	3
CDCA8	0	1	No	No	No	Cyto to NonCyto	0.0316858	0.0641444	-0.113785	-0.493763	0.82051	0.454866	0.93404	0.178492	0.191978	0.00091136	0.527628	0.00154263	-0.0192347	-0.0509205	0.0056979	-0.0584465	0.0676969	0.181482	-0.104417	0.389346	21	21	14	13
CDK2AP1	0	1	No	Cyto to NonCyto	No	No	-0.072654	-0.475695	0.354366	-0.697758	0.644097	0.980322	0.0383557	0.30688	0.155198	0.104109	0.831196	0.10707	-0.0782316	-0.00557756	-0.332382	0.143312	0.174554	-0.179811	-0.169628	0.52813	3	4	3	3
CDK7	0	1	No	No	Cyto to NonCyto	No	-0.23558	0.000185783	-0.444216	-0.102299	0.0698251	0.125035	0.102656	0.0665191	0.00114776	0.0579966	0.852246	0.467489	-0.131423	0.104157	0.108579	0.108393	-0.30257	0.141646	-0.0386031	0.0636957	7	19	22	7
CDKN1A	0	1	No	No	Cyto to NonCyto	NA	-0.0804088	-0.184544	-1.12967	NA	0.615523	0.168869	0.442289	0.00144317	0.0247857	4.91e-08	NA	NA	0.0594176	0.139826	0.0603835	0.244928	-0.215874	0.9138	NA	NA	1	5	6	NA
CDKN1B	0	1	No	No	Cyto to NonCyto	No	-0.0335974	-0.119443	-0.61329	-0.00110891	0.246567	0.302253	0.0730108	0.30565	0.000579132	0.0410222	0.956175	0.884747	-0.220749	-0.187151	-0.24186	-0.122417	-0.418862	0.194429	0.0256103	0.0267192	4	17	13	1
CDKN1C	0	1	No	NA	Cyto to NonCyto	No	0.472253	NA	-0.656917	0.211798	0.831271	0.000885634	NA	NA	1.63e-05	0.0118177	0.884606	0.877683	-0.037859	-0.510112	NA	NA	-0.470503	0.186414	0.141879	-0.0699198	1	NA	6	1
CFDP1	0	1	No	No	Cyto to NonCyto	No	-0.145057	-0.251939	-0.835005	0.147608	0.933071	0.0502866	0.660284	0.00407654	9.98e-06	0.00077853	0.374193	0.728248	-0.00833447	0.136722	-0.0375997	0.214339	-0.534871	0.300133	0.194473	0.0468644	37	21	32	19
CGGBP1	0	1	No	No	Cyto to NonCyto	No	-0.149421	-0.0883143	-0.618837	0.191103	0.803031	0.274055	0.897048	0.118397	1.5e-05	2.57e-05	0.647637	0.789995	-0.0340672	0.115354	-0.00971947	0.0785948	-0.331876	0.286962	0.143285	-0.0478179	6	24	15	10
CHD1L	0	1	No	No	Cyto to NonCyto	No	-0.0417265	-0.0225922	-0.61224	0.0987432	0.641837	0.12309	0.823407	0.411486	0.000226182	0.00691572	0.52696	0.841592	0.0228435	0.06457	0.0129602	0.0355524	-0.38871	0.223531	0.0830009	-0.0157424	53	86	63	57
CHEK2	0	1	No	No	Cyto to NonCyto	No	-0.105444	0.0616203	-0.53946	0.15348	0.762465	0.11838	0.992435	0.244576	0.000265456	0.122204	0.745081	0.252901	-0.0206277	0.084816	-0.000936564	-0.0625569	-0.411189	0.128271	0.0585514	-0.0949287	15	20	25	20
CHFR	0	1	No	No	Cyto to NonCyto	No	0.0708142	-0.033375	-0.527394	-0.0967827	0.312306	0.907423	0.85646	0.466654	0.000317297	0.00431844	0.959049	0.540261	0.0618922	-0.00892201	0.017076	0.050451	-0.320717	0.206677	-0.0189827	0.0777999	6	4	10	7
CHPT1	0	1	Cyto to NonCyto	No	No	No	-0.651482	-0.168698	0.318508	0.0881918	0.0577881	0.000671482	0.619865	0.455955	0.0400424	0.0141363	0.616371	0.149314	-0.223872	0.427609	-0.0746822	0.0940161	0.150295	-0.168212	-0.221024	-0.309216	2	1	1	2
CHTOP	0	1	No	No	Cyto to NonCyto	No	0.303642	0.0139798	-1.04448	-0.278117	0.121053	0.00418427	0.755314	0.597105	0.00891863	3.42e-08	0.930919	0.0983947	0.105299	-0.198343	-0.0369814	-0.0509612	-0.222415	0.822063	-0.0363238	0.241793	34	21	21	8
CLCN6	0	1	No	No	Cyto to NonCyto	No	0.178994	-0.334059	-0.703177	-0.104688	0.234825	0.598441	0.840079	0.0337049	0.00913851	0.652345	0.653695	0.972113	0.122604	-0.05639	0.0506533	0.384713	-0.608706	0.094471	-0.110182	-0.00549439	7	4	1	2
CLDN1	0	1	NA	Cyto to NonCyto	No	NA	NA	-0.446861	-0.291952	NA	NA	NA	0.168939	4.35e-06	0.470332	0.00934035	NA	NA	NA	NA	-0.0799009	0.36696	-0.0678281	0.224124	NA	NA	NA	18	4	NA
CLEC3B	0	1	Cyto to NonCyto	No	No	No	-1.24638	-0.0477379	-0.103662	0.149365	0.000748882	0.9093	0.624579	0.451826	0.308296	0.69209	0.909875	0.70715	-1.20669	0.0396907	0.168287	0.216025	-0.162775	-0.0591129	0.0621126	-0.0872524	4	5	2	6
CLSTN1	0	1	No	No	Cyto to NonCyto	No	-0.0870188	-0.0580537	-0.497328	-0.482897	0.168827	0.684677	0.054132	0.144976	5.83e-05	0.574458	0.00850612	0.456943	-0.128513	-0.0414946	-0.170033	-0.11198	-0.452635	0.0446933	-0.613121	-0.130224	5	10	16	17
CMC4	0	1	No	Cyto to NonCyto	No	NA	0.0292225	-0.987118	-0.0985978	NA	0.503831	0.279784	0.0332667	0.000667395	0.812768	0.289095	NA	NA	-0.0639566	-0.0931792	-0.373264	0.613854	-0.0222152	0.0763827	NA	NA	2	1	3	NA
CMTR1	0	1	No	No	Cyto to NonCyto	No	-0.131324	-0.0585112	-0.453684	0.0542928	0.993574	0.00641972	0.750906	0.0784583	0.000169477	0.00826827	0.78933	0.755403	-0.000581297	0.130743	0.0185191	0.0770303	-0.294383	0.159301	0.0340693	-0.0202234	40	62	73	58
CNBP	0	1	No	Cyto to NonCyto	No	No	-0.0486611	-0.623061	-0.114168	0.29076	0.451902	0.789968	0.159851	0.00553079	0.37829	0.633376	0.967764	0.0761085	-0.0791086	-0.0304475	-0.213679	0.409382	-0.0762975	0.0378705	-0.0231551	-0.313915	81	107	88	30
CNEP1R1	0	1	Cyto to NonCyto	No	No	NA	-0.808504	-0.621338	-0.499573	NA	0.548783	0.0106112	0.748312	0.000237412	0.0316902	0.808028	NA	NA	-0.163705	0.644799	0.0629883	0.684326	-0.560064	-0.0604915	NA	NA	1	1	1	NA
CNN1	0	1	No	NA	No	Cyto to NonCyto	-0.878667	NA	-0.308164	-1.2483	0.87164	0.0992683	NA	NA	0.178871	0.0148079	0.712935	0.010969	0.135865	1.01453	NA	NA	-0.113476	0.194688	-0.237518	1.01078	1	NA	3	1
CNPY2	0	1	No	Cyto to NonCyto	No	No	-0.0406277	-1.02795	-0.16995	-0.0151958	0.18401	0.0807099	0.00551445	8.45e-06	0.0705842	0.988745	0.993756	0.927272	0.166925	0.207553	-0.362693	0.665261	-0.171277	-0.00132668	0.00778785	0.0229836	6	6	8	3
CNTNAP4	0	1	No	No	Cyto to NonCyto	No	0.156207	-0.312932	-3.0023	-0.219001	0.401102	0.85502	0.786524	0.0644472	0.9077	4.91e-08	0.964833	0.731828	0.124875	-0.0313322	0.0768017	0.389734	-0.0430035	2.9593	-0.0583472	0.160654	3	2	2	1
COA6	0	1	No	Cyto to NonCyto	No	No	0.041297	-0.514833	-0.292089	-0.402306	0.888716	0.578055	0.0779731	0.0419789	0.0595239	0.628018	0.852827	0.739549	-0.0194546	-0.0607516	-0.252917	0.261916	-0.384425	-0.0923361	-0.218384	0.183922	2	2	3	1
COL12A1	0	1	No	No	No	Cyto to NonCyto	-0.128208	0.133237	0.0559376	-1.74839	0.71962	0.249274	0.309876	3.15e-05	0.0782696	0.00102509	0.903629	0.0194632	0.0776114	0.20582	-0.0327861	-0.166023	-0.0588437	-0.114781	-0.181232	1.56716	24	128	76	20
COL14A1	0	1	No	No	NA	Cyto to NonCyto	0.296791	0.00249986	NA	-1.72788	0.194952	0.970076	0.634175	0.558788	NA	NA	0.856666	0.0275963	0.284943	-0.0118479	-0.0476016	-0.0501015	NA	NA	-0.260708	1.46717	1	1	NA	2
COL1A1	0	1	No	No	No	Cyto to NonCyto	-0.403274	0.333341	-0.15265	-2.15655	0.842175	0.534316	0.237481	0.834705	0.244492	0.564909	0.959765	0.00734424	0.259284	0.662558	0.409162	0.0758215	-0.279553	-0.126903	-0.0867868	2.06977	11	2	13	11
COL1A2	0	1	No	No	No	Cyto to NonCyto	-0.51669	0.452333	-0.399649	-1.79096	0.959028	0.362109	0.454262	0.772219	0.20045	0.97247	0.998916	0.0176531	0.045731	0.562421	0.326747	-0.125586	-0.410776	-0.0111266	-0.00193155	1.78903	4	1	2	2
COL3A1	0	1	Cyto to NonCyto	No	No	NA	-0.560542	0.268482	-0.103898	NA	0.00309962	0.466008	0.529096	0.869331	0.244467	0.503544	NA	NA	-0.465859	0.0946827	0.211908	-0.0565738	-0.21864	-0.114742	NA	NA	3	3	2	NA
COL6A3	0	1	No	No	No	Cyto to NonCyto	-0.357651	0.08052	0.0776487	-2.03334	0.534914	0.227979	0.895986	0.940187	0.095767	0.0136766	0.832449	0.0432622	0.494598	0.852249	0.0533164	-0.0272036	-0.192729	-0.270378	-0.387207	1.64613	19	7	5	40
COMP	0	1	Cyto to NonCyto	No	No	NA	-0.456283	0.519396	-0.475013	NA	0.016346	0.737	0.400134	0.913997	0.0946673	0.880333	NA	NA	-0.399439	0.0568443	0.454297	-0.0650983	-0.521676	-0.0466633	NA	NA	16	3	6	NA
COPS9	0	1	No	No	Cyto to NonCyto	No	-0.291632	-0.641445	-0.444191	0.0471268	0.0523603	0.407777	0.424098	0.995281	0.160697	0.0260881	0.877651	0.528042	-0.49202	-0.200389	-0.636482	0.00496274	-0.179539	0.264652	-0.0701407	-0.117268	2	1	4	1
COX17	0	1	No	Cyto to NonCyto	No	No	-0.247058	-0.778929	0.199289	-0.159397	0.55941	0.150259	0.497804	0.000264733	0.521494	0.686625	0.734324	0.598561	-0.078127	0.168931	-0.117038	0.661891	0.12739	-0.0718998	-0.0902338	0.069163	15	10	6	3
COX5A	0	1	No	No	No	Cyto to NonCyto	0.000635105	0.0879205	0.128458	-0.430877	0.712717	0.68988	0.964611	0.0576459	0.520051	0.0116178	0.955164	0.031987	-0.0226833	-0.0233184	-0.00339642	-0.0913169	0.0283998	-0.100058	-0.028459	0.402418	69	61	55	23
COX6B1	0	1	Cyto to NonCyto	No	No	No	-0.555253	-0.113029	0.00453916	0.0858678	0.484954	3.66e-07	0.866518	0.714232	0.223954	0.206551	0.994905	0.730024	-0.0436146	0.511638	-0.0416286	0.0714004	0.0639563	0.0594172	0.00608596	-0.0797819	13	10	9	8
CP	0	1	No	No	No	Cyto to NonCyto	0.0903965	-0.0865711	-0.231107	-0.9398	0.899045	0.347686	0.985643	0.796923	0.325212	0.89657	0.925634	0.0417335	-0.020478	-0.110874	0.00907939	0.0956505	-0.265519	-0.0344118	-0.100899	0.838902	19	2	8	7
CPB2	0	1	NA	No	NA	Cyto to NonCyto	NA	-0.329451	NA	-0.525153	NA	NA	0.469389	0.311441	NA	NA	0.714905	0.0375153	NA	NA	-0.1504	0.179051	NA	NA	-0.133097	0.392056	NA	1	NA	1
CPLX4	0	1	NA	No	Cyto to NonCyto	NA	NA	-0.0672439	-1.81107	NA	NA	NA	0.536275	0.280582	0.000763814	0.0139947	NA	NA	NA	NA	0.151004	0.218248	-1.13412	0.676948	NA	NA	NA	1	1	NA
CPNE2	0	1	No	No	Cyto to NonCyto	No	0.18828	0.0941223	-2.29926	0.200135	0.0737006	0.139691	0.774299	0.441328	5.4e-14	1.39e-09	0.982371	0.0454426	0.106259	-0.0820216	0.0306064	-0.0635159	-1.52804	0.771223	-0.00759708	-0.207732	8	20	27	10
CPNE4	0	1	NA	NA	Cyto to NonCyto	No	NA	NA	-1.66867	0.0420045	NA	NA	NA	NA	8.1e-09	6.23e-07	0.888707	0.508411	NA	NA	NA	NA	-0.99294	0.675734	-0.048471	-0.0904754	NA	NA	4	1
CPNE7	0	1	NA	No	Cyto to NonCyto	NA	NA	0.137719	-0.777575	NA	NA	NA	0.549956	0.362128	0.000154613	8.96e-06	NA	NA	NA	NA	0.0602999	-0.0774191	-0.34655	0.431026	NA	NA	NA	3	16	NA
CPNE8	0	1	No	No	Cyto to NonCyto	No	0.0430455	-0.205927	-2.26314	0.249682	0.325137	0.67244	0.755253	0.0215601	1.01e-12	3.74e-08	0.75555	0.13379	0.0794413	0.0363958	-0.030631	0.175296	-1.53409	0.72905	0.0789093	-0.170773	18	31	18	18
CPSF4	0	1	Cyto to NonCyto	No	No	No	-0.402334	-0.203129	0.192051	0.0947771	0.674769	0.000425985	0.887845	0.00360881	0.533532	0.0361985	0.921368	0.322585	-0.0427655	0.359569	0.0140387	0.217168	0.04902	-0.143031	-0.0368031	-0.13158	10	14	13	10
CPXM1	0	1	Cyto to NonCyto	NA	NA	NA	-0.419622	NA	NA	NA	0.704775	0.0169873	NA	NA	NA	NA	NA	NA	-0.0657266	0.353895	NA	NA	NA	NA	NA	NA	1	NA	NA	NA
CREB3L1	0	1	No	NA	Cyto to NonCyto	NA	0.02995	NA	-0.434172	NA	0.598443	0.918604	NA	NA	0.661639	0.000110508	NA	NA	0.0388373	0.00888728	NA	NA	-0.0420335	0.392138	NA	NA	7	NA	2	NA
CRIM1	0	1	No	Cyto to NonCyto	No	No	-0.329969	-0.576109	-0.127013	0.113122	0.326557	0.0297531	0.643993	6.22e-05	0.58931	0.440791	0.824321	0.970265	-0.106595	0.223375	-0.0559606	0.520148	-0.0574185	0.0695945	0.103553	-0.00956895	2	22	3	2
CRYAB	0	1	No	No	NA	Cyto to NonCyto	-1.4895	0.0905848	NA	-2.77626	0.928575	0.141704	0.785445	0.278572	NA	NA	0.579041	0.00716682	-0.120341	1.36916	-0.0465478	-0.137133	NA	NA	-0.645864	2.13039	4	1	NA	2
CSNK1G3	0	1	No	Cyto to NonCyto	No	No	0.00150239	-0.48471	0.09349	-0.173388	0.503083	0.497424	0.0914375	0.000454382	0.544583	0.0115208	0.861392	0.858989	0.0572983	0.0557959	-0.149367	0.335344	-0.0341304	-0.12762	-0.115555	0.0578328	8	7	11	2
CSRP2	0	1	No	Cyto to NonCyto	No	No	0.112265	-0.448572	-0.0926676	0.244873	0.0653948	0.755087	0.260859	0.0135282	0.691304	0.166405	0.971608	0.308931	0.138163	0.0258988	-0.147265	0.301308	-0.0243051	0.0683625	0.0246285	-0.220244	20	11	25	13
CT83	0	1	NA	No	Cyto to NonCyto	No	NA	-0.384381	-1.05978	0.062879	NA	NA	0.163037	0.000197019	0.0286603	1.25e-07	0.847116	0.394072	NA	NA	0.189333	0.573713	-0.21195	0.847826	-0.0737423	-0.136621	NA	1	7	3
CUTC	0	1	No	No	Cyto to NonCyto	No	-0.051294	0.0578638	-0.512129	0.245052	0.45015	0.144473	0.845358	0.274904	0.000151822	0.014076	0.424212	0.817728	0.067727	0.119021	-0.0198194	-0.0776832	-0.344126	0.168003	0.207871	-0.0371806	11	18	34	10
CWC15	0	1	No	No	Cyto to NonCyto	No	-0.130816	-0.075893	-0.623057	0.237819	0.592742	0.648963	0.621401	0.0111282	0.156547	6.23e-07	0.845499	0.627474	-0.0713996	0.059416	0.022393	0.098286	-0.0971109	0.525946	0.112409	-0.12541	18	27	23	11
CWC25	0	1	No	No	Cyto to NonCyto	No	-0.195802	-0.103877	-0.577045	-0.291023	0.618075	0.0761872	0.775984	0.0691335	0.137202	3.01e-05	0.886007	0.0451747	-0.0483744	0.147428	0.0275928	0.13147	-0.128394	0.44865	-0.0431437	0.247879	12	16	7	8
CWF19L1	0	1	No	No	Cyto to NonCyto	No	-0.138592	-0.0848375	-0.51674	0.0584356	0.648938	0.0111249	0.63949	0.244562	7.42e-05	0.0223469	0.845499	0.827378	-0.0232295	0.115363	-0.0284867	0.0563508	-0.365208	0.151532	0.0377195	-0.0207161	32	46	55	35
CXCL8	0	1	Cyto to NonCyto	NA	NA	NA	-0.583324	NA	NA	NA	0.989123	0.000671482	NA	NA	NA	NA	NA	NA	-0.00320795	0.580116	NA	NA	NA	NA	NA	NA	1	NA	NA	NA
CXorf56	0	1	No	No	Cyto to NonCyto	No	-0.0625832	-0.186599	-0.444574	0.0975823	0.297419	0.020899	0.906105	0.00140666	2.92e-05	6.52e-06	0.625293	0.955494	0.0555018	0.118085	-0.0084716	0.178127	-0.214523	0.230051	0.105064	0.00748193	15	19	20	11
CYP1B1	0	1	No	No	No	Cyto to NonCyto	-0.80089	-0.941777	-0.256814	-0.800725	0.236544	5.11e-09	0.00189445	1.58e-12	0.0194763	1.24e-07	0.983162	0.00157064	0.0893509	0.890241	0.219468	1.16124	0.0945973	0.351411	-0.013404	0.787321	10	56	44	7
CYP4F3	0	1	Cyto to NonCyto	NA	NA	NA	-0.572918	NA	NA	NA	0.25976	0.0128985	NA	NA	NA	NA	NA	NA	-0.181223	0.391696	NA	NA	NA	NA	NA	NA	2	NA	NA	NA
CYP51A1	0	1	No	No	No	Cyto to NonCyto	-0.177505	-0.168135	-0.056118	-0.460261	0.985326	0.0275314	0.939726	0.0135789	0.851583	0.189573	0.520856	0.00154263	0.00236082	0.179866	-0.00746184	0.160673	0.0131594	0.0692774	-0.0992678	0.360994	43	46	51	18
DCN	0	1	No	NA	NA	Cyto to NonCyto	-0.000614242	NA	NA	-2.11918	0.539769	0.521898	NA	NA	NA	NA	0.870575	0.0398071	0.530169	0.530783	NA	NA	NA	NA	-0.329848	1.78933	7	NA	NA	9
DCPS	0	1	No	No	Cyto to NonCyto	No	-0.142905	-0.0567274	-0.580954	0.145755	0.936903	0.016727	0.71707	0.458934	0.000840341	0.0390619	0.647817	0.716203	-0.00628556	0.13662	-0.0215123	0.0352151	-0.389398	0.191556	0.101308	-0.0444465	50	45	55	37
DCUN1D4	0	1	No	No	Cyto to NonCyto	No	-0.0978476	-0.106084	-0.505978	0.1353	0.0835877	0.00203929	0.651683	0.0218862	0.000516708	0.00028082	0.845499	0.512517	0.114225	0.212072	0.0332009	0.139285	-0.254993	0.250985	0.0551912	-0.0801092	6	6	6	8
DCUN1D5	0	1	No	No	Cyto to NonCyto	No	-0.113851	0.0162858	-0.525278	0.196584	0.655611	0.139365	0.915212	0.934378	0.00288061	0.0015527	0.456684	0.745448	-0.0298666	0.0839839	0.00974949	-0.00653626	-0.263015	0.262262	0.156807	-0.0397765	18	17	22	11
DDT	0	1	No	Cyto to NonCyto	No	No	-0.234665	-0.853223	-0.233891	0.224266	0.135476	0.69568	0.0131722	0.990101	0.677725	0.00138569	0.997242	0.109812	-0.182356	0.0523094	-0.848587	0.00463652	0.0377127	0.271604	0.00269615	-0.22157	10	15	21	6
DDX11	0	1	No	No	Cyto to NonCyto	No	-0.0224409	0.00277263	-0.426695	0.0602041	0.441828	0.809852	0.668476	0.658517	8.25e-05	0.00362462	0.877018	0.149935	-0.0343344	-0.0118935	0.0265325	0.0237599	-0.271918	0.154776	-0.0233991	-0.0836032	26	31	30	27
DDX59	0	1	No	No	Cyto to NonCyto	No	-0.168602	-0.0216692	-0.508368	0.0720048	0.62449	0.0010642	0.204892	0.412019	0.000968945	0.00109124	0.778805	0.838913	-0.0225072	0.146095	-0.0531328	-0.0314636	-0.267157	0.241212	0.0519862	-0.0200186	31	48	35	14
DEAF1	0	1	No	Cyto to NonCyto	No	No	0.0484579	-0.456277	0.129178	-0.0515678	0.752877	0.931251	0.121767	0.0426692	0.855942	0.427537	0.901956	0.926987	0.0372746	-0.0111833	-0.209033	0.247244	0.0297529	-0.0994246	-0.0790492	-0.0274814	2	5	2	1
DFFB	0	1	No	No	Cyto to NonCyto	No	-0.0168388	0.0999041	-0.726821	0.0810424	0.893502	0.970898	0.979759	0.194399	0.00016962	0.00621218	0.680639	0.773705	-0.0129646	0.00387414	0.00309044	-0.0968137	-0.46377	0.263051	0.132972	0.0519301	5	5	7	5
DGAT1	0	1	No	No	Cyto to NonCyto	No	0.162763	-0.000994925	-0.404616	-0.015089	0.403659	0.171401	0.246745	0.191123	0.00474187	0.554323	0.856666	0.771331	0.0649694	-0.0977939	-0.132008	-0.131013	-0.342914	0.0617019	-0.0647661	-0.0496771	7	7	5	5
DGKA	0	1	No	No	Cyto to NonCyto	No	0.135647	-0.0543073	-0.438681	0.0454435	0.0297273	0.995309	0.610265	0.494168	0.0160345	5.95e-06	0.61089	0.0995317	0.135096	-0.000551073	-0.0253896	0.0289177	-0.126517	0.312163	-0.077854	-0.123297	4	94	108	30
DHX29	0	1	No	Cyto to NonCyto	No	No	0.110463	-0.472078	0.174807	0.071664	0.0997184	0.997776	0.000552798	0.000326853	0.00213803	0.295773	0.971498	0.228471	0.110148	-0.000315414	-0.245807	0.22627	0.136861	-0.0379453	-0.00761824	-0.0792822	53	96	152	71
DNAJC17	0	1	No	No	Cyto to NonCyto	No	-0.0957894	-0.117292	-0.457391	0.133822	0.315021	0.323648	0.484192	0.326963	0.00288677	0.00642718	0.589441	0.814233	-0.0495164	0.0462731	-0.0535855	0.0637064	-0.252444	0.204947	0.106418	-0.0274033	24	17	23	9
DNAJC8	0	1	No	No	Cyto to NonCyto	No	-0.172465	-0.0292936	-0.604023	-0.0689257	0.662851	0.000389663	0.493874	0.943936	1.13e-05	0.000709519	0.84543	0.168086	-0.0186936	0.153772	-0.0330764	-0.00378279	-0.383415	0.220608	0.0373527	0.106278	60	54	77	57
DNAJC9	0	1	No	No	Cyto to NonCyto	No	-0.126063	-0.0286085	-0.659708	0.0872981	0.907245	0.00110842	0.558784	0.94757	5.93e-05	6.23e-07	0.628305	0.974445	0.0059229	0.131985	-0.0326205	-0.00401193	-0.269134	0.390574	0.0838132	-0.00348483	52	43	84	36
DNM3	0	1	No	Cyto to NonCyto	No	No	-0.0804417	-0.552887	0.100899	0.235182	0.283935	0.589149	0.889098	0.0233002	0.968711	0.45836	0.912463	0.0643481	-0.168005	-0.0875631	-0.04466	0.508227	-0.00783183	-0.108731	-0.04296	-0.278142	5	1	3	6
DPH3	0	1	No	Cyto to NonCyto	No	NA	-0.387204	-0.65063	-0.280746	NA	0.741564	0.00446168	0.030822	0.232156	0.00653323	0.228318	NA	NA	-0.0456221	0.341582	-0.440828	0.209802	-0.204286	0.07646	NA	NA	1	2	2	NA
DR1	0	1	No	No	Cyto to NonCyto	No	-0.0480533	0.171241	-0.436132	0.291426	0.996319	0.568656	0.558784	0.129806	0.00905777	0.000170818	0.727191	0.70715	0.000637207	0.0486905	0.0549339	-0.116307	-0.170479	0.265653	0.186005	-0.105421	12	12	15	7
DRAP1	0	1	No	No	Cyto to NonCyto	No	-0.0846952	-0.0257054	-0.423546	0.242058	0.610134	0.0589322	0.425408	0.76076	0.0190516	0.000281639	0.150587	0.73458	0.0385309	0.123226	-0.0412893	-0.0155839	-0.158291	0.265254	0.208143	-0.0339144	25	27	27	21
DTWD1	0	1	No	No	Cyto to NonCyto	No	-0.212056	0.134413	-0.480146	0.201701	0.909314	0.00421226	0.262908	0.595367	0.0501949	0.0214609	0.921498	0.231291	0.0115871	0.223643	0.0923902	-0.0420229	-0.23006	0.250086	0.0377226	-0.163978	8	4	8	3
DUS3L	0	1	No	No	Cyto to NonCyto	No	-0.17422	-0.0679361	-0.474294	0.218617	0.238488	0.0480185	0.815216	0.490793	6.84e-05	0.180945	0.63639	0.575022	-0.0673298	0.10689	-0.0209409	0.0469952	-0.384933	0.0893611	0.135203	-0.0834134	26	35	66	16
DXO	0	1	No	No	Cyto to NonCyto	No	-0.219674	0.0888905	-0.703142	0.153894	0.402832	0.0122554	0.788416	0.0614846	0.00137961	0.0463962	0.861808	0.556006	-0.0566708	0.163003	-0.0212565	-0.110147	-0.466963	0.236178	0.0631395	-0.0907547	8	8	7	2
EIF4EBP3	0	1	NA	NA	Cyto to NonCyto	NA	NA	NA	-0.845468	NA	NA	NA	NA	NA	0.00027944	0.0380985	NA	NA	NA	NA	NA	NA	-0.591269	0.254199	NA	NA	NA	NA	1	NA
ELF1	0	1	No	No	Cyto to NonCyto	No	0.0672842	-0.258956	-0.416026	0.202252	0.289852	0.931682	0.529195	0.000157681	0.433038	5.56e-05	0.81945	0.772007	0.0750785	0.00779428	0.0479128	0.306868	-0.0598467	0.35618	0.124364	-0.0778883	14	15	12	10
ELOF1	0	1	Cyto to NonCyto	No	No	No	-0.694495	-0.577014	-0.0510509	0.486865	0.762465	7.14e-06	0.993344	0.00240313	0.676581	0.93488	0.994905	0.106289	-0.0367431	0.657752	0.00243706	0.579451	-0.0432899	0.00776103	-0.00853449	-0.495399	4	3	2	2
ENPP2	0	1	Cyto to NonCyto	NA	NA	NA	-0.521786	NA	NA	NA	0.338037	0.0103867	NA	NA	NA	NA	NA	NA	-0.144379	0.377407	NA	NA	NA	NA	NA	NA	5	NA	NA	NA
EPPK1	0	1	No	No	Cyto to NonCyto	No	-0.0185054	-0.0195503	-0.857341	-0.0668979	0.868789	0.984373	0.470488	0.820693	5.2e-06	0.00608534	0.930381	0.100274	-0.0162583	0.00224716	-0.0283954	-0.00884504	-0.615719	0.241622	0.012197	0.0790949	71	566	413	322
ERF	0	1	No	No	Cyto to NonCyto	No	0.0291705	0.0782452	-0.46937	-0.0555574	0.416431	0.201592	0.690838	0.703944	0.201535	0.0149811	0.695074	0.592202	-0.0652821	-0.0944526	0.0427269	-0.0355183	-0.167785	0.301585	-0.182908	-0.127351	3	9	3	3
ETS1	0	1	No	No	Cyto to NonCyto	No	-0.183118	0.0112248	-0.413721	0.138796	0.198728	0.0253365	0.528618	0.535443	0.0154078	0.0572868	0.516132	0.557688	-0.0684764	0.114641	0.0835643	0.0723396	-0.244844	0.168876	0.263441	0.124645	12	1	11	5
ETV3	0	1	No	No	Cyto to NonCyto	No	0.171953	-0.0448287	-0.670637	0.143768	0.284714	0.500987	0.278754	0.0637178	0.39344	5.17e-06	0.879434	0.764052	0.105254	-0.0666991	0.0871515	0.13198	-0.0827742	0.587863	0.0756762	-0.0680918	7	6	4	3
EVA1A	0	1	NA	No	Cyto to NonCyto	No	NA	-0.133799	-0.496154	-0.253581	NA	NA	0.0358047	0.401365	0.457645	3.29e-05	0.941326	0.187353	NA	NA	-0.208239	-0.0744399	-0.0649463	0.431208	-0.0362652	0.217316	NA	5	4	1
EVL	0	1	No	No	Cyto to NonCyto	No	0.0891661	-0.0874717	-0.403903	-0.143296	0.902885	0.171401	0.915945	0.136316	0.175927	5.03e-05	0.684858	0.732277	-0.0128377	-0.102004	0.0105176	0.0979894	-0.0871383	0.316765	-0.0981482	0.0451483	12	23	21	10
EWSR1	0	1	No	No	Cyto to NonCyto	No	-0.148187	-0.27863	-0.402808	-0.323208	0.608982	0.0341593	0.113214	0.0260988	5.93e-05	0.000487269	0.79622	0.0370738	-0.0321332	0.116054	-0.121933	0.156697	-0.234586	0.168222	-0.0666984	0.25651	42	56	66	34
FAM118B	0	1	No	No	Cyto to NonCyto	No	-0.152725	0.0184282	-0.666113	0.0704191	0.121637	0.169526	0.996354	0.808347	0.000360863	0.117149	0.882436	0.845697	-0.0830822	0.0696429	-0.000564965	-0.0189932	-0.501746	0.164367	0.0437678	-0.0266513	18	13	17	9
FAM122A	0	1	Cyto to NonCyto	No	No	No	-0.41708	-0.0664295	-0.318017	-0.211239	0.424363	0.00197436	0.263799	0.779491	0.00635964	0.00572233	0.994905	0.171233	-0.0846211	0.332459	-0.0895285	-0.023099	-0.164992	0.153025	-0.00515356	0.206086	7	4	3	3
FAM122B	0	1	No	No	Cyto to NonCyto	No	0.031709	0.157313	-0.554245	-0.277919	0.490646	0.22757	0.666702	0.0210397	0.00115989	0.0077158	0.621216	0.165494	-0.0552946	-0.0870036	-0.0464074	-0.20372	-0.326238	0.228007	-0.117781	0.160138	11	8	12	4
FAM133B	0	1	No	No	Cyto to NonCyto	No	0.365647	-0.368833	-1.16422	-0.174923	0.691419	0.0443466	0.285896	8.52e-05	0.0102234	1.14e-07	0.951331	0.522031	0.0694721	-0.296175	0.112471	0.481303	-0.268509	0.895716	0.0640439	0.238967	3	1	3	1
FAM136A	0	1	No	Cyto to NonCyto	No	No	-0.350655	-0.640697	0.341391	0.0907062	0.945471	0.000151289	0.251038	0.000133203	0.113323	4.57e-05	0.772455	0.984979	-0.00715862	0.343497	-0.132729	0.507968	0.0824569	-0.258934	0.0874174	-0.00328881	19	18	24	14
FAM13A	0	1	No	No	Cyto to NonCyto	No	0.259802	-0.100409	-0.406535	-0.087982	0.131034	0.0592173	9.23e-06	0.000102839	0.000810957	0.00131292	0.356631	0.22896	0.118898	-0.140904	-0.372348	-0.271939	-0.218398	0.188137	-0.284057	-0.196074	19	22	24	5
FAM168A	0	1	Cyto to NonCyto	NA	No	NA	-1.52785	NA	0.0496496	NA	0.0052848	0.962829	NA	NA	0.296911	0.580936	NA	NA	-1.49896	0.0288943	NA	NA	0.0961768	0.0465273	NA	NA	2	NA	2	NA
FAM177A1	0	1	No	No	Cyto to NonCyto	No	0.9643	-0.253231	-0.416208	-0.296159	0.77139	0.000111015	0.604995	0.0142325	0.940705	2.01e-07	0.991464	0.0770646	-0.078179	-1.04248	-0.0503836	0.202848	-0.00434167	0.411866	-0.00773962	0.288419	12	21	17	8
FAM186B	0	1	No	Cyto to NonCyto	No	No	-0.265781	-0.820369	-0.0412029	-0.586999	0.16765	0.96672	0.0298777	0.916669	0.356323	0.466773	0.176548	0.763682	-0.277555	-0.0117737	-0.778467	0.0419017	-0.141	-0.0997971	-0.507833	0.0791662	3	1	3	2
FAM192A	0	1	No	No	Cyto to NonCyto	No	-0.186637	-0.298058	-0.640422	0.166183	0.326844	0.108122	0.595362	4.96e-05	0.00013722	0.00299672	0.790366	0.597582	-0.0738897	0.112747	-0.0316495	0.266409	-0.396016	0.244407	0.0860601	-0.0801225	24	27	34	18
FAM207A	0	1	No	No	Cyto to NonCyto	No	-0.120212	0.0557816	-0.45471	0.207643	0.0698251	0.935376	0.992933	0.448455	0.592699	2.1e-07	0.520856	0.838913	-0.113624	0.00658769	0.00110453	-0.0546771	-0.0288803	0.42583	0.174812	-0.032831	12	11	23	8
FAM210B	0	1	Cyto to NonCyto	NA	No	NA	-0.703232	NA	0.1305	NA	0.130883	0.0169575	NA	NA	0.975711	0.263756	NA	NA	-0.276039	0.427193	NA	NA	0.00489704	-0.125603	NA	NA	2	NA	2	NA
FAM241A	0	1	No	No	Cyto to NonCyto	No	0.103658	-0.460864	-0.606748	-0.430701	0.692173	0.084357	0.875527	0.0536645	0.00205262	4.83e-06	0.516132	0.610805	-0.0392988	-0.142957	-0.0484198	0.412444	-0.214045	0.392702	-0.304034	0.126667	24	10	11	2
FAM32A	0	1	No	No	Cyto to NonCyto	No	-0.0267782	-0.223541	-1.23604	-0.194529	0.989731	0.812143	0.328377	0.250908	0.497566	3.42e-08	0.797089	0.0825059	0.00195519	0.0287334	-0.110483	0.113059	-0.0810702	1.15497	0.0989757	0.293505	5	7	4	2
FAM50A	0	1	No	No	Cyto to NonCyto	No	-0.131626	-0.0375658	-0.756604	0.0987772	0.229428	0.092417	0.536233	0.918154	6.84e-05	0.00195646	0.554523	0.906836	-0.056918	0.0747083	-0.031881	0.00568485	-0.470079	0.286525	0.0879317	-0.0108455	27	53	73	48
FAM8A1	0	1	No	Cyto to NonCyto	No	No	0.109991	-0.566281	-0.0983121	-0.0163546	0.614342	0.250135	0.0100602	0.0576459	0.744275	0.270765	0.84338	0.766225	-0.112343	-0.222334	-0.356402	0.209879	-0.0269199	0.0713922	-0.0568239	-0.0404693	11	7	9	5
FAR1	0	1	No	Cyto to NonCyto	No	No	-0.0124492	-0.520239	-0.138946	-0.279827	0.311636	0.433471	0.996872	9.09e-09	0.137717	0.254251	0.966431	0.02372	-0.0512747	-0.0388256	-0.000289316	0.51995	-0.0820515	0.0568946	-0.0136847	0.266142	26	25	32	21
FAT4	0	1	Cyto to NonCyto	NA	No	NA	-0.617904	NA	-0.39916	NA	0.0373252	0.634717	NA	NA	0.00373813	0.381303	NA	NA	-0.50206	0.115844	NA	NA	-0.53453	-0.13537	NA	NA	2	NA	2	NA
FBRS	0	1	No	No	Cyto to NonCyto	No	-0.0513958	-0.308056	-0.460947	0.0643692	0.21299	0.0433947	0.230223	0.00044383	0.499197	1.73e-05	0.970961	0.642427	0.0956909	0.147087	0.142763	0.450818	-0.0529228	0.408025	-0.0195655	-0.0839347	7	5	5	6
FBXL3	0	1	No	No	Cyto to NonCyto	No	-0.0762714	0.179301	-0.460596	0.109079	0.963535	0.150987	0.252731	0.107598	0.00784282	0.0834899	0.999406	0.66584	0.00370992	0.0799813	0.0802747	-0.0990266	-0.295875	0.164721	0.000364552	-0.108714	4	5	6	1
FBXO22	0	1	No	No	Cyto to NonCyto	No	-0.0466252	0.100994	-0.613214	0.163386	0.690531	0.219618	0.973884	0.0344993	0.0012865	0.0019572	0.532631	0.630055	0.0293226	0.0759478	0.00242932	-0.0985651	-0.328383	0.284831	0.114967	-0.0484182	19	28	22	16
FBXO25	0	1	No	Cyto to NonCyto	NA	NA	-0.0234252	-0.506331	NA	NA	0.9731	0.755552	0.000353229	0.469431	NA	NA	NA	NA	0.00364025	0.0270655	-0.440849	0.065482	NA	NA	NA	NA	2	3	NA	NA
FDX2	0	1	Cyto to NonCyto	No	No	No	-0.415845	-0.348174	0.175467	0.0106906	0.155341	0.0046288	0.193183	2.17e-05	0.218509	0.171388	0.796344	0.638629	-0.137359	0.278487	0.110325	0.458499	0.0879205	-0.0875465	0.0783881	0.0676975	4	3	8	2
FGA	0	1	No	No	No	Cyto to NonCyto	-0.769952	-0.721488	-0.0914813	-2.09281	0.442388	0.973457	0.302646	0.617959	0.650542	0.693491	0.695324	0.0362052	-0.820964	-0.0510121	-0.493228	0.22826	-0.371273	-0.279792	-0.546966	1.54584	29	3	5	17
FGB	0	1	No	No	No	Cyto to NonCyto	-0.847968	-0.712089	-0.702976	-1.8998	0.337925	0.978561	0.49508	0.375132	0.202758	0.898349	0.646765	0.0460239	-0.885623	-0.037655	-0.336884	0.375204	-0.638989	0.063987	-0.583714	1.31609	26	8	6	15
FGF7	0	1	NA	Cyto to NonCyto	NA	NA	NA	-1.209	NA	NA	NA	NA	0.761746	0.000463997	NA	NA	NA	NA	NA	NA	-0.105156	1.10384	NA	NA	NA	NA	NA	2	NA	NA
FGG	0	1	No	No	No	Cyto to NonCyto	-0.940402	-0.491025	-0.145463	-2.3583	0.303203	0.976134	0.604833	0.795074	0.527141	0.599495	0.58698	0.0451747	-0.983021	-0.042619	-0.333347	0.157678	-0.538858	-0.393395	-0.793361	1.56494	13	5	3	17
FKRP	0	1	No	No	Cyto to NonCyto	No	-0.0891663	-0.0908929	-0.453524	-0.00663848	0.635796	0.0924895	0.462235	0.995515	0.00827636	0.0147658	0.945917	0.906168	0.0440128	0.133179	-0.0916095	-0.000716666	-0.248254	0.20527	-0.0250734	-0.0184349	5	5	3	7
FN1	0	1	No	No	No	Cyto to NonCyto	-0.52063	-0.0110952	-0.0983579	-0.986621	0.713552	0.0586191	0.928238	0.760186	0.202573	0.311504	0.520856	0.015212	-0.0992143	0.421416	0.00718087	0.0182761	-0.0572575	0.0411004	-0.292456	0.694165	41	303	198	47
FOXA2	0	1	Cyto to NonCyto	NA	No	NA	-0.515571	NA	-0.453903	NA	0.025404	7.03e-05	NA	NA	0.248176	0.000433508	NA	NA	-0.169912	0.345658	NA	NA	0.198323	0.652226	NA	NA	7	NA	1	NA
FOXP4	0	1	No	No	Cyto to NonCyto	No	-0.0813867	-0.353365	-0.528854	0.25489	0.744575	0.588452	0.969092	0.00139415	0.140475	0.000113568	0.460608	0.818151	-0.0329291	0.0484576	-0.00600215	0.347363	-0.130836	0.398017	0.214517	-0.0403727	12	3	9	5
FRA10AC1	0	1	No	No	Cyto to NonCyto	No	-0.249523	0.0403281	-0.420308	0.183618	0.1106	0.00207829	0.369514	0.805353	0.00569505	0.00129817	0.714701	0.43353	-0.0827715	0.166751	0.0557922	0.0154641	-0.1975	0.222808	0.0903475	-0.0932705	13	13	18	12
FRG1	0	1	No	No	Cyto to NonCyto	No	-0.0876195	-0.121258	-0.607849	-0.245062	0.153182	0.00489355	0.94316	0.012831	0.276988	0.00109778	0.818114	0.209406	0.0874259	0.175045	0.00549932	0.126757	-0.148348	0.459502	-0.0749979	0.170064	19	12	18	11
FRS2	0	1	No	No	Cyto to NonCyto	No	0.231554	-0.157272	-0.905119	0.0917304	0.857268	0.0132272	0.925369	0.140323	0.00590242	0.00613458	0.745081	0.929511	0.0199996	-0.211555	-0.0140603	0.143212	-0.474543	0.430576	0.108854	0.0171237	6	8	4	3
FTO	0	1	No	No	Cyto to NonCyto	No	-0.225305	-0.0071317	-0.848176	0.21455	0.186402	0.00240944	0.438845	0.478113	9.63e-05	0.00055821	0.520856	0.255729	-0.066451	0.158854	-0.0387794	-0.0316477	-0.486135	0.362041	0.114138	-0.100411	53	94	98	44
FXN	0	1	No	No	No	Cyto to NonCyto	0.052969	-0.0786034	-0.0781445	-0.590947	0.909314	0.718831	0.400066	0.0490484	0.395107	0.0198267	0.834125	0.0131295	0.0146255	-0.0383435	0.0763044	0.154908	0.0523965	0.130541	-0.0821363	0.50881	14	9	17	7
FXYD5	0	1	No	Cyto to NonCyto	No	No	-0.240434	-0.781601	0.242188	-0.302628	0.178914	0.00102918	0.0113537	0.117432	0.0991096	0.691725	0.606215	0.795216	0.148097	0.388531	-0.524649	0.256952	0.197114	-0.0450741	-0.233834	0.0687939	1	1	3	2
FYTTD1	0	1	No	No	Cyto to NonCyto	No	0.145064	-0.16081	-0.651523	-0.383823	0.190394	0.413221	0.273859	0.234694	0.170757	0.000351388	0.675759	0.139522	0.0898348	-0.0552292	-0.0822595	0.078551	-0.167948	0.483575	-0.14378	0.240043	7	22	7	2
GABARAPL1	0	1	No	No	Cyto to NonCyto	NA	0.0754016	0.125559	-0.835568	NA	0.964703	0.701496	0.225815	0.965366	0.000975587	0.689199	NA	NA	0.00960243	-0.0657992	0.131136	0.00557721	-0.75919	0.076378	NA	NA	6	8	2	NA
GALNT9	0	1	No	No	Cyto to NonCyto	NA	0.00552716	0.0498847	-0.624613	NA	0.245047	0.195019	0.238242	0.0679163	0.00590242	3.94e-05	NA	NA	-0.115751	-0.121278	-0.133805	-0.18369	-0.22999	0.394623	NA	NA	4	2	4	NA
GATA3	0	1	No	Cyto to NonCyto	NA	NA	-0.0252184	-0.631722	NA	NA	0.163972	0.0906278	0.0688902	6.15e-07	NA	NA	NA	NA	0.169444	0.194662	-0.124713	0.507009	NA	NA	NA	NA	1	6	NA	NA
GATA6	0	1	No	NA	Cyto to NonCyto	NA	-0.177444	NA	-0.625904	NA	0.17424	0.954344	NA	NA	0.206903	1.6e-05	NA	NA	-0.188182	-0.0107385	NA	NA	-0.116199	0.509705	NA	NA	1	NA	1	NA
GCSH	0	1	No	No	No	Cyto to NonCyto	-0.140257	0.0267223	0.223511	-0.542888	0.656015	0.0223575	0.624261	0.913407	0.0163026	0.0171899	0.827003	0.0153908	0.0405501	0.180807	0.0347455	0.00802321	0.117486	-0.106025	-0.0816798	0.461208	10	12	16	5
GDAP1	0	1	No	No	No	Cyto to NonCyto	0.18367	0.0830613	0.244461	-0.451854	0.161852	0.0252686	0.88666	0.0708693	0.860907	0.00014445	0.633224	0.0246897	0.0722117	-0.111458	-0.0109426	-0.0940039	0.0112487	-0.233213	-0.121789	0.330065	38	18	21	15
GINS1	0	1	No	No	Cyto to NonCyto	No	-0.0623692	0.0205836	-0.575698	0.128509	0.786255	0.403576	0.372548	0.461647	0.000194489	0.0995295	0.506286	0.930461	-0.0178468	0.0445224	0.0805295	0.0599459	-0.435766	0.139932	0.118792	-0.00971643	15	13	16	11
GINS2	0	1	No	No	Cyto to NonCyto	No	-0.0536752	0.0770011	-0.594591	0.154866	0.925222	0.371283	0.675419	0.484724	0.00141317	0.00814886	0.585677	0.802126	-0.00678626	0.046889	0.032422	-0.0445791	-0.347714	0.246877	0.121738	-0.0331287	11	14	20	8
GINS3	0	1	No	No	Cyto to NonCyto	No	-0.12941	-0.0361985	-0.844401	0.0418757	0.309329	0.307667	0.542799	0.791073	0.000371514	0.00249452	0.700079	0.611966	-0.066303	0.0631067	-0.0624355	-0.0262369	-0.493329	0.351072	0.127968	0.0860921	15	12	16	8
GINS4	0	1	No	No	Cyto to NonCyto	No	-0.136992	0.0874874	-0.600449	0.11894	0.501373	0.0141906	0.453849	0.550909	0.00271772	0.00129417	0.576804	0.807403	-0.0312104	0.105782	0.0507966	-0.0366908	-0.298066	0.302383	0.0944398	-0.0244998	27	30	32	20
GK2	0	1	NA	Cyto to NonCyto	No	No	NA	-0.491081	-0.258584	0.168512	NA	NA	0.766482	0.000432333	0.645045	0.0404648	0.885131	0.465398	NA	NA	-0.0416143	0.449466	-0.0547037	0.20388	0.056212	-0.1123	NA	1	1	1
GLRX	0	1	Cyto to NonCyto	No	No	No	-0.719297	-0.640367	-0.200753	-0.209656	0.0486498	0.97874	0.117736	0.921709	0.931346	0.0360107	0.241829	0.382189	-0.705225	0.0140711	-0.597043	0.0433245	-0.0102026	0.19055	-0.368529	-0.158873	11	5	10	7
GMPS	0	1	No	No	Cyto to NonCyto	No	-0.0878831	0.0747056	-0.44128	0.100452	0.469327	0.0677735	0.610692	0.0851811	0.00149288	0.00586786	0.36566	0.933836	-0.0267135	0.0611696	0.020092	-0.0546137	-0.251559	0.189721	0.0945976	-0.00585434	139	201	252	122
GNG10	0	1	NA	Cyto to NonCyto	NA	NA	NA	-0.721227	NA	NA	NA	NA	0.23749	0.0062825	NA	NA	NA	NA	NA	NA	-0.223724	0.497503	NA	NA	NA	NA	NA	1	NA	NA
GPAT2	0	1	Cyto to NonCyto	NA	No	NA	-1.16618	NA	0.172241	NA	0.0126206	0.925795	NA	NA	0.0534331	0.562003	NA	NA	-1.11832	0.0478601	NA	NA	0.134972	-0.0372683	NA	NA	4	NA	10	NA
GPATCH11	0	1	No	No	Cyto to NonCyto	No	-0.209685	-0.0444457	-0.553637	0.132057	0.993574	0.0215008	0.226725	0.0332726	0.000884133	0.00108471	0.356631	0.731672	-0.0011519	0.208533	0.0743353	0.118781	-0.292567	0.26107	0.171073	0.0390167	11	12	16	11
GPBAR1	0	1	NA	Cyto to NonCyto	NA	NA	NA	-0.557681	NA	NA	NA	NA	0.439803	0.000629619	NA	NA	NA	NA	NA	NA	-0.101379	0.456302	NA	NA	NA	NA	NA	1	NA	NA
GPBP1	0	1	No	Cyto to NonCyto	No	No	-0.0640319	-0.532316	0.0445872	0.179698	0.0493574	0.179432	0.0625593	6.32e-05	0.684808	0.984281	0.57854	0.89395	-0.170812	-0.106781	-0.150208	0.382108	0.0427013	-0.00188593	0.156847	-0.0228511	7	6	5	7
GPKOW	0	1	No	No	Cyto to NonCyto	No	0.0179662	0.0663337	-0.454727	-0.126269	0.649901	0.967279	0.205264	0.990874	0.000145182	0.00139157	0.78225	0.333684	0.0202931	0.00232686	0.0670171	0.000683355	-0.268917	0.185811	-0.0493199	0.076949	51	46	65	28
GPR39	0	1	No	NA	Cyto to NonCyto	No	0.108801	NA	-0.672598	0.0942688	0.737388	0.74077	NA	NA	0.787907	4.02e-07	0.879434	0.479935	0.0561278	-0.0526735	NA	NA	-0.0255484	0.64705	-0.107859	-0.202127	7	NA	1	2
GPRC5A	0	1	Cyto to NonCyto	No	No	No	-0.628407	-0.185419	0.216412	-0.0335792	0.73329	0.000274103	0.928093	0.019372	0.00141598	0.609116	0.869065	0.512187	-0.0546881	0.573719	0.0112468	0.196666	0.249624	0.033212	0.0521639	0.0857431	6	26	11	9
GPSM3	0	1	No	NA	Cyto to NonCyto	NA	-0.0633335	NA	-0.602858	NA	0.744579	0.264328	NA	NA	0.011241	0.0295612	NA	NA	0.0357293	0.0990628	NA	NA	-0.342671	0.260187	NA	NA	2	NA	1	NA
GPX1	0	1	No	Cyto to NonCyto	No	No	0.0332354	-0.518388	0.0567693	-0.0201429	0.168827	0.366805	0.23998	0.0216294	0.1049	0.822577	0.684889	0.271521	0.0928633	0.0596279	-0.185449	0.332939	0.0656502	0.00888097	0.0695139	0.0896568	16	1	21	11
GPX3	0	1	No	NA	NA	Cyto to NonCyto	0.0115462	NA	NA	-0.760176	0.669359	0.687643	NA	NA	NA	NA	0.778193	0.042503	0.137987	0.126441	NA	NA	NA	NA	-0.16986	0.590317	3	NA	NA	1
GRAMD1B	0	1	No	No	Cyto to NonCyto	NA	0.0135772	0.076821	-0.482999	NA	0.752023	0.632278	0.766138	0.512436	0.0145208	0.199679	NA	NA	-0.0374521	-0.0510292	0.0280575	-0.0487635	-0.332059	0.15094	NA	NA	19	42	4	NA
GTF2E1	0	1	No	No	Cyto to NonCyto	No	-0.142884	-0.082279	-0.413423	0.132712	0.511794	0.0218797	0.225035	0.00991287	0.000409502	0.0206681	0.712935	0.32151	-0.0341281	0.108756	0.0816209	0.1639	-0.273725	0.139698	0.058347	-0.0743648	23	38	50	26
GTF2E2	0	1	No	No	Cyto to NonCyto	No	-0.0804596	-0.133837	-0.554638	0.0383089	0.789905	0.470452	0.3047	0.0232918	9.43e-05	0.0298819	0.692783	0.752141	-0.0248372	0.0556224	-0.0445285	0.0893089	-0.395798	0.15884	0.0684041	0.0300952	10	42	43	25
GTF2F1	0	1	No	No	Cyto to NonCyto	No	0.0688853	0.00570251	-0.721105	0.0139857	0.957346	0.188139	0.986716	0.96139	0.000101007	5.1e-05	0.347673	0.10457	-0.00440464	-0.0732899	0.00162631	-0.0040762	-0.363049	0.358055	0.176846	0.16286	37	41	40	28
GTF2F2	0	1	No	No	Cyto to NonCyto	No	-0.0900775	-0.162731	-0.551876	-0.0657553	0.431819	0.0131196	0.845521	0.00044383	0.000805087	0.000495667	0.552519	0.057158	0.0446795	0.134757	0.0112975	0.174029	-0.279545	0.272331	0.0960818	0.161837	33	38	27	26
HABP4	0	1	No	Cyto to NonCyto	No	No	-0.243577	-0.578178	-0.0324516	0.244031	0.0946228	0.741862	0.023687	0.433964	0.507342	0.211732	0.98728	0.234419	-0.1997	0.0438769	-0.443795	0.134383	0.0538706	0.0863222	-0.0136272	-0.257658	12	5	15	10
HDAC9	0	1	NA	No	Cyto to NonCyto	NA	NA	0.104222	-0.688105	NA	NA	NA	0.68448	0.892015	0.0345365	0.297708	NA	NA	NA	NA	0.0786829	-0.0255388	-0.478236	0.209869	NA	NA	NA	1	1	NA
HDDC3	0	1	No	No	Cyto to NonCyto	No	-0.152989	-0.0123667	-0.617202	0.162652	0.462193	0.046737	0.849708	0.965028	8.84e-05	0.00100636	0.966599	0.405159	-0.0440587	0.10893	-0.0158064	-0.00343963	-0.3663	0.250902	0.0223799	-0.140272	21	20	10	7
HDGF	0	1	No	No	Cyto to NonCyto	No	-0.169082	-0.071797	-0.884152	0.0775978	0.494672	0.052788	0.500964	0.324085	1.95e-05	0.000373356	0.690736	0.999099	-0.0476744	0.121407	-0.0320705	0.0397265	-0.532823	0.351329	0.077459	-0.000138738	168	155	243	204
HEXIM1	0	1	No	No	Cyto to NonCyto	No	-0.0729703	-0.0535271	-0.425848	-0.0405459	0.91716	0.24077	0.755314	0.631212	0.0010247	0.417229	0.93692	0.938974	-0.00812393	0.0648463	-0.023708	0.029819	-0.355601	0.0702464	-0.0285464	0.0119995	23	27	40	25
HIC2	0	1	Cyto to NonCyto	No	NA	NA	-0.458774	0.233223	NA	NA	0.289885	0.000472705	0.71879	0.0987373	NA	NA	NA	NA	-0.098788	0.359986	0.0518958	-0.181327	NA	NA	NA	NA	4	8	NA	NA
HIST1H1C	0	1	No	No	Cyto to NonCyto	No	0.0261971	-0.089276	-0.767022	-0.899009	0.0834897	0.131441	0.743371	0.68611	0.458142	4.74e-06	0.523882	0.316199	0.147063	0.120866	-0.0439498	0.0453262	-0.0838343	0.683188	-0.502622	0.396387	21	8	8	4
HLA-E	0	1	No	No	Cyto to NonCyto	No	0.0889201	0.00704517	-0.413876	-0.139576	0.0916951	0.562367	0.754464	0.798166	0.0897899	0.000376911	0.63567	0.981076	0.138023	0.0491029	0.0245809	0.0175357	-0.125406	0.28847	-0.135387	0.00418875	6	7	16	4
HLTF	0	1	No	No	Cyto to NonCyto	No	-0.0313061	0.0313672	-0.432155	-0.00217425	0.581396	0.992004	0.294802	0.0472608	5.44e-05	0.0441939	0.916462	0.784454	-0.0305472	0.000758882	-0.0457442	-0.0771114	-0.32087	0.111285	0.0163711	0.0185453	52	87	128	56
HMBS	0	1	No	No	Cyto to NonCyto	No	-0.1772	0.0885131	-0.488207	0.172721	0.473591	0.0274738	0.978808	0.0238183	0.0844322	0.000134593	0.680639	0.24204	-0.0463063	0.130893	-0.00166596	-0.0901791	-0.137787	0.350421	0.073544	-0.0991766	71	67	71	43
HMCES	0	1	No	No	Cyto to NonCyto	No	-0.217533	-0.223133	-0.713394	0.067197	0.700514	9.49e-05	0.90018	0.032006	0.000255281	7.5e-05	0.920389	0.840933	0.02221	0.239743	-0.0172759	0.205857	-0.348271	0.365124	0.0360572	-0.0311398	8	11	26	11
HMGA1	0	1	No	No	Cyto to NonCyto	No	-0.0549473	0.143733	-0.796082	-0.248147	0.656094	0.900547	0.900495	0.0565971	0.0460312	0.000142005	0.649053	0.132094	-0.0417525	0.0131948	-0.015269	-0.159002	-0.251064	0.545018	-0.0961041	0.152043	26	17	25	29
HMGA2	0	1	No	No	Cyto to NonCyto	No	0.0845227	0.305366	-0.477552	-0.507365	0.813081	0.710583	0.017412	0.284652	0.000270507	0.15501	0.380378	0.461065	0.0352392	-0.0492835	0.222222	-0.0831446	-0.370962	0.106589	-0.346607	0.160758	26	5	19	2
HMGB1	0	1	No	No	Cyto to NonCyto	No	-0.21186	-0.0165965	-0.941308	0.0965422	0.987687	9.29e-05	0.484719	0.672018	2.2e-05	1.58e-05	0.695074	0.947026	-0.00107442	0.210786	-0.0378541	-0.0212576	-0.48342	0.457888	0.0876651	-0.00887719	133	194	106	100
HMGB2	0	1	No	No	Cyto to NonCyto	No	-0.192818	0.0705668	-0.838263	0.099448	0.833273	0.000517165	0.595362	0.209122	5.76e-05	0.00134908	0.615	0.917439	-0.0123402	0.180477	0.0242889	-0.0462779	-0.515021	0.323242	0.0883467	-0.0111013	53	71	52	49
HMGB3	0	1	No	No	Cyto to NonCyto	No	-0.250915	0.00416944	-0.777523	0.0513314	0.121637	0.00103013	0.294278	0.194101	9.01e-06	7.19e-05	0.501746	0.421378	-0.0766986	0.174216	-0.0517884	-0.0559578	-0.448172	0.329352	0.131588	0.0802562	122	40	35	23
HMGN1	0	1	No	No	Cyto to NonCyto	No	-0.0285968	-0.0816616	-0.417169	-0.299922	0.282623	0.0894741	0.0860902	0.927307	0.00356012	0.000751994	0.554523	0.165494	0.0599204	0.0885172	-0.0870183	-0.00535668	-0.195831	0.221338	-0.138561	0.161361	54	38	27	19
HMGXB4	0	1	No	No	Cyto to NonCyto	No	0.0436979	-0.303724	-0.740324	-0.226012	0.528361	0.782176	0.141158	2.63e-05	0.921481	1.23e-05	0.92334	0.583708	0.0814569	0.037759	0.117147	0.420871	-0.0150816	0.725242	-0.0712939	0.154718	11	10	10	5
HNRNPA1L2	0	1	Cyto to NonCyto	NA	No	NA	-0.530156	NA	0.114031	NA	0.940294	0.0133846	NA	NA	0.352153	0.878129	NA	NA	-0.0214151	0.508741	NA	NA	0.0982854	-0.0157458	NA	NA	2	NA	1	NA
HOXD4	0	1	NA	No	Cyto to NonCyto	NA	NA	-0.347032	-0.723453	NA	NA	NA	0.157483	0.0441692	0.297246	6.46e-06	NA	NA	NA	NA	-0.151839	0.195192	-0.107002	0.616451	NA	NA	NA	1	2	NA
HOXD8	0	1	Cyto to NonCyto	No	NA	NA	-0.475006	0.181952	NA	NA	0.0197066	0.000382898	0.76115	0.170026	NA	NA	NA	NA	-0.184714	0.290292	0.0418894	-0.140062	NA	NA	NA	NA	6	2	NA	NA
HPCAL1	0	1	No	No	Cyto to NonCyto	No	0.0317811	-0.277149	-1.10469	0.175417	0.850352	0.956421	0.0214032	0.232937	2.27e-10	5.22e-09	0.533548	0.249521	0.0242875	-0.00749361	-0.193213	0.0839352	-0.596271	0.508424	0.0912535	-0.0841631	53	20	69	32
HPCAL4	0	1	No	No	Cyto to NonCyto	NA	0.25003	-0.277606	-1.55047	NA	0.422213	0.362231	0.0134671	0.444403	7.98e-10	3.74e-08	NA	NA	0.120609	-0.129421	-0.374703	-0.0970968	-0.882011	0.668456	NA	NA	1	1	4	NA
HPF1	0	1	No	No	Cyto to NonCyto	No	-0.220954	-0.0657293	-0.859551	0.164415	0.493122	6.92e-05	0.741688	0.453001	0.000453996	2.18e-05	0.676538	0.330991	0.0383432	0.259297	-0.0236293	0.0421	-0.376428	0.483122	0.0776141	-0.0868007	26	28	39	30
HSF1	0	1	No	No	Cyto to NonCyto	No	-0.0040858	-0.111082	-0.506097	0.134841	0.745897	0.690295	0.556518	0.0105059	0.0206965	0.000388834	0.700079	0.646631	0.0284877	0.0325735	0.0394525	0.150534	-0.191758	0.31434	0.0832066	-0.0516349	9	24	17	20
HSPE1	0	1	No	No	No	Cyto to NonCyto	-0.0914911	0.0445464	0.312368	-0.467915	0.316864	0.98533	0.378214	0.0571264	0.037181	1.96e-06	0.640021	0.0107464	-0.0940688	-0.00257771	-0.0513885	-0.0959349	0.0735364	-0.238831	-0.10308	0.364835	41	35	57	54
HTR7	0	1	NA	Cyto to NonCyto	NA	NA	NA	-0.573918	NA	NA	NA	NA	0.790401	0.00267779	NA	NA	NA	NA	NA	NA	-0.0553105	0.518608	NA	NA	NA	NA	NA	1	NA	NA
ICAM2	0	1	No	NA	Cyto to NonCyto	No	-0.255307	NA	-0.528524	-0.0195785	0.801039	0.00243987	NA	NA	0.234795	1.75e-05	0.917296	0.9148	-0.0229413	0.232366	NA	NA	-0.0945876	0.433937	-0.0367589	-0.0171804	3	NA	4	2
ID1	0	1	No	NA	Cyto to NonCyto	No	-0.10596	NA	-0.716336	-0.361897	0.39437	0.0592701	NA	NA	0.082312	0.00231662	0.796372	0.0841871	0.101372	0.207332	NA	NA	-0.25844	0.457897	-0.0921147	0.269782	4	NA	5	2
IER2	0	1	No	NA	Cyto to NonCyto	NA	0.0850194	NA	-0.767722	NA	0.735808	0.533241	NA	NA	0.000299569	8.39e-05	NA	NA	0.0323675	-0.0526519	NA	NA	-0.373597	0.394125	NA	NA	2	NA	4	NA
IFNAR1	0	1	No	No	Cyto to NonCyto	No	-0.00439889	0.00882007	-0.433083	-0.10549	0.176587	0.137256	0.548743	0.570321	0.155198	0.00179737	0.994905	0.546793	0.107545	0.111944	0.0552218	0.0464017	-0.133393	0.29969	-0.00448082	0.10101	5	5	7	4
IGFBP4	0	1	No	Cyto to NonCyto	No	NA	-0.0141984	-1.54426	-0.0879483	NA	0.71611	0.788831	0.438564	6.43e-06	0.0203936	0.132311	NA	NA	-0.0511412	-0.0369428	-0.1834	1.36086	-0.204036	-0.116087	NA	NA	9	3	1	NA
IGLC7	0	1	NA	NA	NA	Cyto to NonCyto	NA	NA	NA	-2.60254	NA	NA	NA	NA	NA	NA	0.209872	0.0493619	NA	NA	NA	NA	NA	NA	-1.31644	1.28611	NA	NA	NA	1
IL27RA	0	1	No	No	No	Cyto to NonCyto	0.228445	0.147784	-0.137197	-0.660858	0.300688	0.124923	0.895986	0.204781	0.428395	0.101467	0.608741	0.0119594	0.0957246	-0.132721	0.0196045	-0.12818	-0.0490611	0.0881364	-0.1612	0.499659	4	12	7	4
ILKAP	0	1	No	No	Cyto to NonCyto	No	-0.124305	-0.00259095	-0.54969	0.137113	0.337925	0.000543729	0.215915	0.140741	0.000460056	0.00082578	0.828465	0.222162	0.0426875	0.166992	0.0541112	0.0567021	-0.297377	0.252313	0.0412844	-0.0958283	47	39	42	31
ING5	0	1	Cyto to NonCyto	No	No	No	-0.418459	-0.222762	-0.175772	-0.273409	0.0464869	0.241365	0.348365	0.0428115	0.515798	0.231811	0.6857	0.390864	-0.271531	0.146928	-0.0766296	0.146132	-0.0685175	0.107255	-0.134817	0.138592	7	9	8	5
INO80E	0	1	No	No	Cyto to NonCyto	No	-0.270507	-0.128862	-0.474184	-0.33285	0.055918	0.624502	0.853248	0.189914	0.328374	0.0015502	0.566449	0.163763	-0.214036	0.056471	-0.0217256	0.107136	-0.110912	0.363272	-0.151206	0.181644	1	4	2	2
INTS12	0	1	No	No	Cyto to NonCyto	No	-0.0731443	-0.234164	-0.476776	0.0653905	0.998166	0.488622	0.364812	0.00269764	0.330509	1.5e-05	0.380795	0.232989	0.000348283	0.0734926	0.106747	0.340911	-0.0718026	0.404973	0.240159	0.174768	6	17	13	4
IQCD	0	1	No	No	Cyto to NonCyto	No	0.00531132	-0.00954163	-0.669139	0.0319107	0.756208	0.704747	0.855843	0.79611	0.654988	9.55e-05	0.822975	0.387247	-0.0401995	-0.0455109	0.0609139	0.0704555	-0.0648755	0.604264	-0.0501749	-0.0820856	1	1	3	8
IQCJ-SCHIP1	0	1	NA	NA	Cyto to NonCyto	NA	NA	NA	-0.918434	NA	NA	NA	NA	NA	0.00113741	0.263407	NA	NA	NA	NA	NA	NA	-0.721452	0.196982	NA	NA	NA	NA	1	NA
IRF2BP1	0	1	No	Cyto to NonCyto	No	No	-0.0520089	-0.403644	-0.133418	0.0207895	0.301187	0.0367775	0.167457	9.62e-05	0.167697	0.744709	0.842549	0.493325	0.0573507	0.10936	-0.0936075	0.310037	-0.10874	0.0246785	-0.0466617	-0.0674512	36	25	22	16
IRF9	0	1	NA	No	Cyto to NonCyto	No	NA	0.0923646	-0.527199	0.324315	NA	NA	0.655641	0.888976	3.88e-05	0.232056	0.937906	0.0442162	NA	NA	0.133682	0.0413178	-0.44109	0.0861089	-0.0375339	-0.361849	NA	8	16	9
ISCU	0	1	No	Cyto to NonCyto	No	No	-0.0513508	-0.574182	0.166053	-0.120032	0.203074	0.0344618	0.713599	1.77e-07	0.124867	0.0927528	0.997242	0.352481	0.0876411	0.138992	-0.0279014	0.546281	0.0833934	-0.0826597	0.00260576	0.122638	8	13	15	5
ITIH2	0	1	Cyto to NonCyto	No	No	No	-1.05793	0.594094	-0.465562	0.406126	0.00942405	0.642028	0.341127	0.878543	0.337324	0.902459	0.890537	0.27393	-0.907335	0.15059	0.50691	-0.0871849	-0.413694	0.0518678	0.102021	-0.304105	17	14	17	12
ITIH3	0	1	Cyto to NonCyto	No	No	No	-0.688222	0.316675	-0.430974	0.3867	0.0218089	0.923604	0.557151	0.935827	0.230153	0.965829	0.579041	0.290258	-0.655306	0.032916	0.275771	-0.0409046	-0.415989	0.0149857	0.198633	-0.188067	5	5	6	3
JAG2	0	1	Cyto to NonCyto	No	No	No	-0.587372	-0.272	-0.0830398	-0.0960744	0.931352	0.000274103	0.630933	0.0775906	0.48802	0.604981	0.895665	0.830334	-0.0159428	0.571429	-0.0691483	0.202852	-0.0499786	0.0330612	-0.0553531	0.0407213	3	7	7	3
JAK3	0	1	No	No	Cyto to NonCyto	No	-0.112204	0.0776198	-0.401153	-0.0633696	0.297628	0.907049	0.74291	0.96789	0.0318149	0.148761	0.691584	0.204706	-0.130669	-0.0184657	0.0888053	0.0111856	-0.251408	0.149744	0.125437	0.188806	1	1	2	2
JTB	0	1	No	Cyto to NonCyto	No	NA	-0.563567	-0.824703	0.0960911	NA	0.305654	0.132684	0.0148634	8.34e-05	0.207341	0.075516	NA	NA	-0.237603	0.325965	-0.300648	0.524056	-0.348604	-0.444696	NA	NA	2	1	1	NA
JUNB	0	1	No	No	No	Cyto to NonCyto	-0.00923292	-0.193296	-0.281681	-0.44455	0.0940802	0.0962515	0.656639	0.0127857	0.0403911	0.00282237	0.977442	0.021205	-0.153149	-0.143916	0.0520696	0.245366	-0.115094	0.166587	-0.0151524	0.429398	20	14	16	7
KANSL1	0	1	No	No	No	Cyto to NonCyto	0.000402926	0.252576	-0.00088319	-0.588088	0.617223	0.602031	0.241475	0.0457111	0.808393	0.754376	0.364037	0.0411651	0.047707	0.0473041	0.0997602	-0.152816	0.0166918	0.017575	-0.253786	0.334302	16	10	10	5
KCNIP2	0	1	Cyto to NonCyto	NA	NA	NA	-0.73063	NA	NA	NA	0.161491	5.39e-05	NA	NA	NA	NA	NA	NA	-0.158736	0.571894	NA	NA	NA	NA	NA	NA	1	NA	NA	NA
KCTD11	0	1	NA	NA	Cyto to NonCyto	NA	NA	NA	-0.735798	NA	NA	NA	NA	NA	0.00104356	0.000495627	NA	NA	NA	NA	NA	NA	-0.366378	0.36942	NA	NA	NA	NA	2	NA
KIAA1143	0	1	No	No	Cyto to NonCyto	No	-0.398771	-0.276998	-0.873017	0.180703	0.0649994	0.00227126	0.0805423	0.110039	0.000154613	4.5e-05	0.447114	0.905833	-0.147719	0.251052	-0.153847	0.123151	-0.426367	0.44665	0.200396	0.0196929	19	19	28	13
KLF16	0	1	No	No	Cyto to NonCyto	No	0.0785369	-0.285557	-0.506393	-0.0605845	0.351099	0.0741668	0.313226	0.000879929	0.632309	0.000296526	0.994905	0.840145	-0.100543	-0.17908	0.118368	0.403925	-0.0582633	0.44813	0.00971673	0.0703012	5	6	8	3
KRBA1	0	1	NA	NA	Cyto to NonCyto	NA	NA	NA	-0.806659	NA	NA	NA	NA	NA	0.46582	1.99e-05	NA	NA	NA	NA	NA	NA	-0.0994223	0.707236	NA	NA	NA	NA	1	NA
LARP4	0	1	No	Cyto to NonCyto	No	No	0.0383607	-0.431028	0.0226822	0.136741	0.781553	0.807221	0.00634115	0.000214711	0.143972	0.210478	0.734324	0.88224	0.0208903	-0.0174704	-0.184408	0.24662	0.0996999	0.0770177	0.110116	-0.0266254	28	56	80	31
LAS1L	0	1	Cyto to NonCyto	No	No	No	-0.429659	-0.202766	0.0796158	-0.0925101	0.840332	1.02e-05	0.502198	0.000189657	0.810309	0.0385107	0.821529	0.414222	-0.01726	0.412399	0.0409719	0.243738	0.0103068	-0.0693089	-0.0363846	0.0561255	35	44	55	31
LDAH	0	1	No	No	Cyto to NonCyto	No	-0.259366	-0.141979	-0.422067	-0.180846	0.393863	0.111575	0.378678	0.328979	5.33e-06	0.484391	0.785175	0.100539	-0.0952946	0.164072	-0.0722559	0.0697231	-0.385564	0.0365038	-0.0494133	0.131432	19	13	15	15
LENG1	0	1	Cyto to NonCyto	No	No	No	-0.401194	-0.106808	-0.160798	0.471089	0.213565	0.00374629	0.564238	0.632205	0.0456095	0.472585	0.949137	0.191523	-0.118891	0.282304	-0.0611575	0.04565	-0.238804	-0.0780058	-0.0788797	-0.549969	13	9	13	3
LEPROT	0	1	No	Cyto to NonCyto	No	No	-0.536536	-0.709383	-0.251878	0.333475	0.909252	0.000749691	0.770392	0.000343651	0.010962	0.551124	0.996803	0.329224	0.0232046	0.559741	-0.0577672	0.651616	-0.317679	-0.0658008	-0.00765087	-0.341126	1	1	1	1
LIN37	0	1	No	Cyto to NonCyto	No	No	0.0701142	-0.617401	-0.101169	-0.0366696	0.887803	0.270085	0.228432	3.97e-05	0.507342	0.862242	0.971608	0.869863	0.010617	-0.0594973	-0.119317	0.498084	-0.0811711	0.0199984	-0.0132106	0.023459	12	5	6	6
LPAR1	0	1	NA	No	Cyto to NonCyto	No	NA	0.318585	-0.499458	0.349436	NA	NA	0.200931	0.0453844	0.012704	0.0113626	0.734324	0.745677	NA	NA	0.13234	-0.186246	-0.258974	0.240484	0.232244	-0.117192	NA	2	3	1
LSM5	0	1	No	No	Cyto to NonCyto	No	0.0842888	0.279696	-0.405922	-0.361602	0.781627	0.260659	0.656474	0.921636	0.0654072	0.000690316	0.860801	0.275672	-0.0381435	-0.122432	0.227615	-0.0520806	-0.137295	0.268627	-0.103686	0.257916	1	1	2	2
LSMEM1	0	1	NA	No	Cyto to NonCyto	NA	NA	0.344446	-0.568169	NA	NA	NA	0.024128	0.0530149	0.0119925	0.22541	NA	NA	NA	NA	0.198618	-0.145828	-0.401236	0.166933	NA	NA	NA	2	1	NA
LTF	0	1	Cyto to NonCyto	No	No	No	-1.36699	-0.00499101	0.279571	0.0511793	0.031459	0.499172	0.403813	0.328339	0.713446	0.617615	0.959765	0.765049	-1.05094	0.316045	0.265475	0.270466	0.131313	-0.148258	-0.0400141	-0.0911934	4	3	3	5
LUC7L2	0	1	No	No	Cyto to NonCyto	No	-0.0352604	-0.0408613	-0.847446	0.178029	0.648938	0.951412	0.82487	0.696484	0.000360863	5.76e-07	0.871803	0.857172	-0.0302919	0.00496847	-0.0168653	0.023996	-0.30255	0.544896	0.11594	-0.0620893	4	9	10	2
LUM	0	1	No	No	No	Cyto to NonCyto	-0.522615	0.28979	-0.679141	-1.94064	0.753027	0.308109	0.529194	0.99636	0.290313	0.285194	0.986633	0.0100344	0.319807	0.842422	0.287805	-0.0019842	-0.357967	0.321174	-0.0355753	1.90507	5	4	5	9
LYPD3	0	1	NA	Cyto to NonCyto	No	No	NA	-0.814722	-0.480374	0.309308	NA	NA	0.739829	3.17e-05	0.00741513	0.876194	0.958758	0.286069	NA	NA	-0.0572474	0.757475	-0.50815	-0.0277767	0.0404206	-0.268887	NA	8	1	2
LYPLA1	0	1	No	Cyto to NonCyto	No	No	-0.0231768	-0.412353	0.132058	0.21331	0.25031	0.0888195	0.016661	0.354143	0.00402409	0.929386	0.87539	0.0853432	0.0598648	0.0830416	-0.310912	0.101441	0.135998	0.00394022	0.0403158	-0.172994	34	47	33	39
LYZ	0	1	NA	NA	NA	Cyto to NonCyto	NA	NA	NA	-0.877319	NA	NA	NA	NA	NA	NA	0.990171	0.0304066	NA	NA	NA	NA	NA	NA	-0.0191394	0.85818	NA	NA	NA	1
MAF1	0	1	No	No	Cyto to NonCyto	No	0.110802	0.161078	-0.480748	0.00306558	0.422242	0.518907	0.936504	0.0918182	0.0369573	0.00958086	0.927785	0.814325	0.0616423	-0.04916	0.0112562	-0.149822	-0.220977	0.259771	-0.0389006	-0.0419662	6	7	3	2
MAFK	0	1	No	No	Cyto to NonCyto	No	-0.00935094	-0.0140391	-0.430427	-0.291146	0.0776316	0.0703189	0.749275	0.590098	0.013091	0.0149933	0.828465	0.480184	-0.260935	-0.251585	0.0373684	0.0514075	-0.227774	0.202653	-0.121098	0.170048	1	7	1	1
MAML1	0	1	No	No	Cyto to NonCyto	No	-0.0430504	-0.200787	-0.598991	0.28453	0.311871	0.890563	0.214582	0.142689	0.000695194	7.51e-05	0.803708	0.635752	-0.0516747	-0.00862435	-0.0984577	0.102329	-0.273367	0.325624	0.150104	-0.134426	12	13	12	4
MAP7D2	0	1	No	NA	Cyto to NonCyto	No	0.137583	NA	-0.641006	0.248569	0.594918	0.522967	NA	NA	0.0645655	0.0123889	0.973311	0.189085	0.0646939	-0.0728895	NA	NA	-0.281064	0.359942	0.0192281	-0.229341	31	NA	5	26
MARCKSL1	0	1	No	Cyto to NonCyto	No	No	0.0380324	-0.453782	-0.0388179	0.054951	0.266513	0.139149	0.0298777	0.185985	0.00105043	0.000212392	0.908185	0.606694	-0.155333	-0.193366	-0.29827	0.155513	0.336495	0.375313	-0.0684881	-0.123439	22	11	21	15
MASP1	0	1	No	NA	Cyto to NonCyto	NA	-0.243739	NA	-1.12657	NA	0.0698416	0.499369	NA	NA	4.56e-05	0.000948626	NA	NA	-0.177235	0.066504	NA	NA	-0.68597	0.440599	NA	NA	1	NA	1	NA
MASTL	0	1	No	No	Cyto to NonCyto	No	0.0332929	-0.0397459	-0.426494	0.237142	0.935171	0.655596	0.811275	0.751663	0.000498286	0.0418622	0.881294	0.424562	0.00624281	-0.0270501	-0.0188192	0.0209268	-0.293611	0.132883	0.0763644	-0.160778	20	22	28	12
MBD1	0	1	No	No	Cyto to NonCyto	No	-0.0175642	-0.191593	-0.426603	-0.0367743	0.840938	0.961472	0.0923053	0.470968	0.0116047	2.88e-05	0.359687	0.053356	-0.0238175	-0.00625329	-0.137126	0.0544667	-0.143392	0.283211	0.181106	0.21788	10	9	13	10
ME3	0	1	Cyto to NonCyto	NA	No	No	-0.402358	NA	0.119876	-0.0652338	0.534639	0.000905206	NA	NA	0.102484	0.00095382	0.72226	0.787056	-0.0629501	0.339408	NA	NA	-0.106067	-0.225943	-0.112359	-0.0471255	34	NA	18	10
MED26	0	1	No	No	Cyto to NonCyto	No	0.0916031	-0.0913085	-0.466859	-0.0842819	0.935845	0.701963	0.531895	0.570933	0.770572	0.00128246	0.61241	0.114178	0.018945	-0.0726581	-0.0505271	0.0407814	-0.0430855	0.423774	0.16285	0.247132	5	4	3	3
MEF2C	0	1	NA	NA	Cyto to NonCyto	NA	NA	NA	-0.577547	NA	NA	NA	NA	NA	0.272392	2.47e-05	NA	NA	NA	NA	NA	NA	-0.100324	0.477223	NA	NA	NA	NA	1	NA
MEF2D	0	1	No	No	Cyto to NonCyto	No	-0.108041	0.0867404	-0.605506	0.150966	0.10519	0.00269158	0.153931	0.904683	0.284468	8.24e-07	0.925671	0.546793	0.117853	0.225894	0.0957943	0.00905389	-0.0770427	0.528463	0.044302	-0.106664	17	10	10	8
MEIS2	0	1	No	No	Cyto to NonCyto	No	0.322369	0.0851551	-0.763444	0.165327	0.662277	0.0101501	0.3326	0.87771	0.00751513	0.0137887	0.895665	0.63016	-0.076198	-0.398567	0.102725	0.0175697	-0.418606	0.344838	0.0659046	-0.099422	3	2	2	2
METTL1	0	1	No	No	Cyto to NonCyto	No	-0.124314	0.000192458	-0.430339	0.159357	0.18401	0.213866	0.791827	0.760952	0.000648343	0.0784963	0.615504	0.730024	-0.0658299	0.0584842	0.0210154	0.0208229	-0.307256	0.123083	0.114941	-0.0444163	28	26	46	16
METTL14	0	1	No	No	Cyto to NonCyto	No	0.0450882	-0.012517	-0.552624	0.400339	0.312045	0.848239	0.949935	0.954634	0.00205034	8.55e-05	0.27797	0.143502	0.0578795	0.0127913	-0.00713293	0.00538411	-0.235071	0.317553	0.227969	-0.172369	26	27	20	11
METTL3	0	1	No	No	Cyto to NonCyto	No	-0.0555028	0.0452051	-0.450141	0.087548	0.282118	0.887052	0.772255	0.251782	5.83e-05	0.0530059	0.632628	0.764318	-0.0478304	0.00767241	-0.0233885	-0.0685936	-0.337409	0.112731	0.0643242	-0.0232238	41	41	54	35
MFAP3	0	1	No	Cyto to NonCyto	No	No	-0.300196	-0.479657	-0.0548909	-0.188792	0.988276	0.0173204	0.78356	0.00064932	0.839399	0.639751	0.585677	0.957383	0.00307277	0.303268	-0.0400293	0.439628	-0.0193491	0.0355418	-0.177722	0.01107	2	2	2	1
MGMT	0	1	NA	Cyto to NonCyto	No	No	NA	-0.512143	-0.306684	0.137098	NA	NA	0.0161794	0.719147	0.846844	0.000112044	0.89269	0.472368	NA	NA	-0.449786	0.0623566	0.0165662	0.323251	0.0445555	-0.0925425	NA	9	11	7
MID1IP1	0	1	No	No	Cyto to NonCyto	No	-0.0652511	-0.394858	-0.531302	-0.0354194	0.0574362	0.144556	0.00131069	0.363363	1.02e-05	1.25e-05	0.27797	0.109788	-0.222452	-0.157201	-0.501256	-0.106398	-0.279406	0.251895	-0.216428	-0.181009	3	10	19	7
MIF	0	1	Cyto to NonCyto	No	No	No	-0.507695	-0.477326	-0.0692027	0.44329	0.343914	0.0313917	0.015077	0.901482	0.745209	0.0733497	0.90485	0.0194791	-0.161336	0.346359	-0.503605	-0.0262793	0.0206648	0.0898676	-0.0567337	-0.500023	16	27	58	15
MISP	0	1	No	No	Cyto to NonCyto	No	-0.0149298	-0.262007	-0.41457	-0.14089	0.801504	0.974732	0.401294	0.00070882	0.0265222	2.15e-07	0.892321	0.213471	-0.01764	-0.00271025	-0.051156	0.210851	-0.0871418	0.327428	0.0580831	0.198973	76	60	54	36
MLLT6	0	1	No	NA	Cyto to NonCyto	No	-0.269709	NA	-0.52988	0.175471	0.32693	0.00104481	NA	NA	0.0465701	0.00028229	0.958758	0.574885	0.106505	0.376213	NA	NA	-0.17603	0.353849	0.0370232	-0.138448	2	NA	2	2
MND1	0	1	No	No	Cyto to NonCyto	No	-0.154282	-0.126157	-0.539696	0.096882	0.0614653	0.522305	0.629739	0.404841	3.79e-05	0.0209996	0.849049	0.970269	-0.11478	0.0395021	-0.0520149	0.0741416	-0.38824	0.151456	0.108386	0.011504	15	6	11	3
MNT	0	1	No	No	Cyto to NonCyto	No	-0.025627	0.108306	-0.539763	-0.240924	0.397717	0.530362	0.856255	0.153646	0.430431	2.06e-06	0.834125	0.535816	-0.0996899	-0.0740629	-0.024276	-0.132582	-0.058009	0.481754	-0.105634	0.13529	6	3	4	2
MPLKIP	0	1	No	No	Cyto to NonCyto	No	-0.188799	-0.273766	-0.506518	-0.188113	0.0155196	0.406039	0.157784	0.319202	0.00017573	0.000463871	0.816143	0.585484	-0.27245	-0.0836508	-0.167514	0.106252	-0.279313	0.227205	-0.0918015	0.0963116	8	6	10	2
MRFAP1	0	1	No	No	Cyto to NonCyto	No	-0.0570263	-0.10123	-0.41196	0.0248325	0.0312347	0.227193	0.965218	0.222822	0.224126	0.000124582	0.777878	0.697842	-0.11407	-0.0570441	-0.00552516	0.0957044	-0.0890399	0.32292	0.0792809	0.0544485	17	11	9	9
MRFAP1L1	0	1	No	No	Cyto to NonCyto	No	0.160371	0.00212217	-0.717432	0.103586	0.702504	0.270033	0.558784	0.519465	0.0804159	6.23e-07	0.998195	0.399698	0.0469768	-0.113395	0.0566949	0.0545727	-0.13369	0.583742	-0.00163801	-0.105224	2	2	3	3
MRNIP	0	1	No	No	Cyto to NonCyto	No	-0.0713675	-0.144094	-0.431865	0.1686	0.16765	0.019659	0.895986	0.102111	0.319832	0.00901252	0.819924	0.21483	0.110428	0.181795	0.0194206	0.163515	-0.124021	0.307843	-0.133621	-0.302221	1	3	1	2
MRPL32	0	1	Cyto to NonCyto	No	No	No	-0.785999	-0.546146	0.344498	-0.0246401	0.539688	4.39e-06	0.283208	8.48e-05	0.949585	0.00171361	0.835401	0.77057	-0.0695557	0.716443	0.167307	0.713453	0.00801853	-0.336479	-0.0773166	-0.0526765	5	4	10	4
MT1E	0	1	NA	No	Cyto to NonCyto	NA	NA	0.274065	-0.566002	NA	NA	NA	0.77393	0.226649	0.870276	0.00946902	NA	NA	NA	NA	-0.129249	-0.403314	-0.0410202	0.524982	NA	NA	NA	4	5	NA
MT1X	0	1	NA	No	Cyto to NonCyto	NA	NA	-0.0985639	-1.387	NA	NA	NA	0.68024	0.754739	0.632964	0.00154528	NA	NA	NA	NA	-0.309526	-0.210962	-0.191106	1.19589	NA	NA	NA	2	2	NA
MYL7	0	1	No	Cyto to NonCyto	No	NA	-0.244936	-0.68797	-0.250549	NA	0.909705	0.00718036	0.200881	0.000295969	0.00283644	8.91e-06	NA	NA	0.0145359	0.259472	-0.166873	0.521098	0.311148	0.561696	NA	NA	4	2	4	NA
MZT1	0	1	No	Cyto to NonCyto	No	No	-0.277189	-0.953875	0.0396458	0.254578	0.149992	0.947948	0.0224624	0.999085	0.119463	0.187173	0.702963	0.0417335	-0.261329	0.01586	-0.953376	0.000499268	0.166641	0.126995	-0.143983	-0.398562	2	5	2	6
MZT2B	0	1	No	Cyto to NonCyto	No	NA	-0.0498535	-0.437717	0.169653	NA	0.44473	0.704986	0.0392601	0.493516	0.164702	0.90132	NA	NA	-0.104763	-0.0549099	-0.335627	0.10209	0.155715	-0.0139374	NA	NA	3	2	3	NA
NAB1	0	1	No	No	Cyto to NonCyto	No	-0.0888884	-0.0334195	-0.476073	0.0204288	0.777021	0.157648	0.136737	0.046416	0.142068	0.00677149	0.941326	0.931154	-0.0180793	0.0708091	0.162726	0.196146	-0.170368	0.305704	0.0405895	0.0201607	19	1	7	3
NAB2	0	1	No	No	Cyto to NonCyto	No	-0.0398825	-0.0706203	-0.568909	-0.207456	0.0968325	0.0173809	0.149457	0.0147014	0.00667689	7.59e-06	0.739735	0.0119594	0.0999638	0.139846	0.120916	0.191537	-0.184785	0.384123	0.0579108	0.265367	13	16	19	17
NACC2	0	1	NA	No	Cyto to NonCyto	No	NA	0.0400855	-0.447101	-0.0501126	NA	NA	0.46921	0.807698	0.0242901	0.000206523	0.978787	0.861037	NA	NA	0.0601072	0.0200216	-0.158499	0.288602	-0.014585	0.0355276	NA	11	8	3
NANOS1	0	1	NA	NA	Cyto to NonCyto	NA	NA	NA	-0.730855	NA	NA	NA	NA	NA	0.0559164	5.76e-06	NA	NA	NA	NA	NA	NA	-0.173836	0.557019	NA	NA	NA	NA	1	NA
NARF	0	1	No	No	Cyto to NonCyto	No	-0.0392475	0.0687825	-0.515834	0.196832	0.529192	0.998237	0.846421	0.524494	0.00181388	0.000457232	0.954982	0.0587788	-0.0394596	-0.000212086	0.0200252	-0.0487573	-0.246225	0.269608	0.0156383	-0.181194	9	9	8	13
NASP	0	1	No	No	Cyto to NonCyto	No	-0.0660957	0.0175596	-0.404122	-0.0450747	0.764878	0.238551	0.805369	0.861851	0.000191881	0.300125	0.89061	0.278874	-0.0159073	0.0501884	0.0107432	-0.00681649	-0.336236	0.0678858	0.0230411	0.0681158	211	246	252	211
NBDY	0	1	NA	Cyto to NonCyto	No	No	NA	-0.977175	0.179402	-0.179386	NA	NA	0.0342228	0.785378	0.239392	0.996601	0.55133	0.626089	NA	NA	-0.864768	0.112407	0.178868	-0.000534825	-0.32285	-0.143464	NA	5	10	1
NCBP3	0	1	No	No	Cyto to NonCyto	No	-0.00879182	0.0651012	-0.643265	-0.0890942	0.808266	0.702363	0.184861	0.796923	0.225991	8.79e-08	0.972735	0.844332	0.021994	0.0307858	0.0815046	0.0164034	-0.0750269	0.568238	-0.0283843	0.0607099	23	26	27	18
NCF1	0	1	NA	NA	NA	Cyto to NonCyto	NA	NA	NA	-1.12665	NA	NA	NA	NA	NA	NA	0.676538	0.015212	NA	NA	NA	NA	NA	NA	-0.252514	0.874141	NA	NA	NA	1
NCKAP5	0	1	No	NA	NA	Cyto to NonCyto	0.116258	NA	NA	-1.78346	0.00115818	0.00975943	NA	NA	NA	NA	0.830597	0.0400503	0.296517	0.180259	NA	NA	NA	NA	-0.334247	1.44921	8	NA	NA	1
NCKAP5L	0	1	No	NA	Cyto to NonCyto	No	-0.119822	NA	-0.446961	0.0896662	0.577673	0.124714	NA	NA	0.375529	2.45e-05	0.958938	0.659046	0.085314	0.205136	NA	NA	-0.0654536	0.381507	0.0218811	-0.0677851	1	NA	7	1
NDUFA2	0	1	No	Cyto to NonCyto	No	No	0.0282131	-0.414154	0.173443	-0.123931	0.886741	0.544363	0.0148634	0.439818	0.0573275	0.018732	0.998493	0.34789	-0.0122588	-0.0404719	-0.326618	0.087536	0.0805676	-0.0928751	0.00147864	0.125409	15	8	16	8
NENF	0	1	No	No	No	Cyto to NonCyto	0.0427265	-0.029178	-0.0464372	-0.520575	0.921868	0.349127	0.621281	0.219442	0.0109602	0.0366707	0.565699	0.0127802	-0.00728939	-0.0500159	0.029544	0.058722	-0.166854	-0.120416	-0.138943	0.381632	20	13	30	15
NETO1	0	1	No	NA	Cyto to NonCyto	No	0.0735024	NA	-0.479833	-0.389874	0.639909	0.168669	NA	NA	0.0423956	0.0307618	0.650447	0.885606	-0.0486976	-0.1222	NA	NA	-0.243047	0.236787	-0.329084	0.0607902	2	NA	1	1
NFATC2IP	0	1	No	No	Cyto to NonCyto	No	-0.0861252	0.0947918	-0.671905	0.0183946	0.719156	0.103148	0.170294	0.493811	0.000334127	0.000673732	0.896218	0.89455	0.031775	0.1179	0.0646083	-0.0301835	-0.36597	0.305935	0.0346542	0.0162596	19	32	20	16
NHEJ1	0	1	No	No	Cyto to NonCyto	No	-0.155966	0.121125	-0.40657	0.0612634	0.975855	0.00177204	0.587861	0.13422	0.0665573	3.29e-05	0.90485	0.765751	-0.0020048	0.153961	0.0375196	-0.0836051	-0.107256	0.299314	0.0291378	-0.0321256	16	20	24	9
NOL4L	0	1	No	NA	Cyto to NonCyto	No	0.204494	NA	-0.956352	-0.0869772	0.984741	0.00334426	NA	NA	0.0033425	6.94e-05	0.769165	0.934673	0.0019866	-0.202507	NA	NA	-0.385463	0.570889	-0.103127	-0.0161497	27	NA	1	4
NOL7	0	1	No	No	Cyto to NonCyto	No	-0.0493139	-0.0640727	-0.606482	-0.0856347	0.665096	0.180788	0.326827	0.95661	0.0482186	4.74e-06	0.961415	0.664605	0.030428	0.0797419	-0.0685414	-0.00446875	-0.145768	0.460714	-0.0202544	0.0653803	13	11	17	9
NOSIP	0	1	No	No	Cyto to NonCyto	No	-0.178699	-0.13364	-0.85099	0.303287	0.859559	0.00450775	0.749275	0.0617171	0.00154127	7.66e-05	0.904894	0.347645	-0.0130371	0.165662	-0.0246933	0.108946	-0.366996	0.483993	0.0756408	-0.227646	28	37	37	19
NPM3	0	1	Cyto to NonCyto	No	No	No	-0.492451	-0.302106	-0.0539359	0.148732	0.907245	1.54e-05	0.746295	1.56e-05	0.0271068	0.221968	0.942975	0.237678	-0.0130903	0.47936	0.0221645	0.324271	-0.10553	-0.0515945	0.0228533	-0.125878	22	14	21	10
NRGN	0	1	Cyto to NonCyto	NA	No	NA	-0.681681	NA	0.557053	NA	0.537025	0.00572996	NA	NA	0.00534455	0.751084	NA	NA	-0.130381	0.5513	NA	NA	0.620161	0.0631079	NA	NA	1	NA	1	NA
NRIP1	0	1	No	No	Cyto to NonCyto	No	-0.631382	0.135689	-0.755965	0.360345	0.00309962	0.823476	0.972928	0.034679	0.0889904	5.59e-06	0.7188	0.340211	-0.680291	-0.0489089	-0.00355752	-0.139246	-0.163141	0.592824	0.160041	-0.200304	5	4	3	5
NRXN1	0	1	No	No	Cyto to NonCyto	NA	-0.0732515	0.502167	-0.429989	NA	0.366867	0.573421	0.0892184	0.150291	0.207591	0.0317019	NA	NA	-0.201011	-0.12776	0.287884	-0.214283	-0.167219	0.26277	NA	NA	1	1	1	NA
NT5DC1	0	1	No	No	Cyto to NonCyto	No	-0.243029	0.0802264	-0.598596	0.155432	0.852501	3.39e-05	0.231077	0.364473	0.0058172	0.000134113	0.846511	0.0815438	-0.0104467	0.232582	0.047659	-0.0325674	-0.240325	0.358271	0.0327956	-0.122636	43	84	66	57
NUAK1	0	1	No	No	Cyto to NonCyto	NA	0.126301	-0.0252334	-0.955224	NA	0.0272504	0.323534	0.786506	0.537267	0.00359811	0.967318	NA	NA	0.211682	0.0853818	0.0317516	0.056985	-0.942928	0.0122964	NA	NA	6	3	1	NA
NUFIP2	0	1	No	Cyto to NonCyto	No	No	0.145138	-0.407888	-0.229904	0.139309	0.31242	0.157648	0.0162665	0.000214711	0.156321	0.000424091	0.811942	0.920515	0.0629808	-0.0821575	-0.156284	0.251605	0.133968	0.363873	0.113921	-0.0253877	61	71	49	43
OGFOD1	0	1	No	No	Cyto to NonCyto	No	-0.0993436	-0.00722744	-0.703261	0.148684	0.634054	0.317471	0.966864	0.861342	8.66e-05	0.0132795	0.516132	0.644116	-0.0351982	0.0641454	0.00331962	0.0105471	-0.480043	0.223218	0.107195	-0.0414894	37	43	71	42
OGN	0	1	No	No	NA	Cyto to NonCyto	0.344335	0.21604	NA	-1.45132	0.367561	0.943424	0.299933	0.478113	NA	NA	0.991464	0.0278687	0.383453	0.0391175	0.132557	-0.0834831	NA	NA	-0.0269547	1.42437	1	1	NA	7
ORAI3	0	1	NA	Cyto to NonCyto	NA	NA	NA	-0.49287	NA	NA	NA	NA	0.00496522	0.927307	NA	NA	NA	NA	NA	NA	-0.47724	0.0156305	NA	NA	NA	NA	NA	1	NA	NA
ORC6	0	1	No	No	Cyto to NonCyto	No	-0.308045	-0.00228288	-0.798965	0.185165	0.0424435	0.0171016	0.760924	0.692828	0.000437687	1.77e-05	0.848126	0.533417	-0.146531	0.161515	0.0284861	0.030769	-0.346685	0.452281	0.0768088	-0.108356	13	9	9	3
ORM1	0	1	No	NA	No	Cyto to NonCyto	-0.933358	NA	-0.421567	-1.76493	0.353535	0.997141	NA	NA	0.645216	0.929386	0.804879	0.0292518	-0.939193	-0.00583538	NA	NA	-0.357516	0.0640511	-0.33333	1.4316	5	NA	1	2
OSGEP	0	1	No	No	Cyto to NonCyto	No	0.0177301	0.00491333	-0.401635	0.104983	0.0837218	0.158188	0.747517	0.770638	0.0029634	0.0152264	0.82593	0.494991	0.0767969	0.0590668	0.0240783	0.019165	-0.235606	0.166028	0.0447783	-0.0602052	42	35	73	20
OSTC	0	1	No	Cyto to NonCyto	No	No	-0.358234	-0.406694	0.210078	0.112212	0.98683	0.125945	0.862607	0.00530892	0.56315	0.00393882	0.963112	0.642135	-0.00631276	0.351921	-0.0306539	0.37604	0.037386	-0.172692	-0.044923	-0.157135	9	18	14	1
P2RX4	0	1	No	Cyto to NonCyto	No	No	0.259211	-0.44497	0.298897	-0.477416	0.329576	0.148804	0.307639	0.0155099	0.0206026	0.244249	0.36566	0.819129	0.109033	-0.150178	-0.139618	0.305352	0.207331	-0.0915657	-0.570425	-0.0930094	5	14	5	1
PAX9	0	1	No	NA	Cyto to NonCyto	No	-0.125853	NA	-0.402912	-0.00308808	0.0205745	0.370059	NA	NA	0.482215	0.00187765	0.981905	0.932171	-0.192842	-0.0669891	NA	NA	-0.0760587	0.326854	0.00973599	0.0128241	4	NA	3	3
PCBD2	0	1	Cyto to NonCyto	No	No	No	-0.641316	-0.345783	-0.0179335	-0.0092508	0.903072	0.00110842	0.201481	0.0339698	0.159255	0.214798	0.903151	0.822725	-0.0284896	0.612826	-0.137731	0.208052	-0.0867836	-0.06885	-0.0519895	-0.0427387	3	4	6	2
PCNP	0	1	No	No	Cyto to NonCyto	No	-0.166723	-0.281743	-1.27472	0.32208	0.91	0.0133846	0.378214	0.00144317	4.22e-05	2.3e-05	0.623023	0.526676	-0.0096951	0.157027	-0.06147	0.220273	-0.644457	0.630264	0.193985	-0.128095	31	31	38	26
PCYT1A	0	1	No	No	Cyto to NonCyto	No	-0.222375	0.18058	-0.756331	0.0818642	0.769167	0.000119267	0.553118	0.0296309	0.000280736	0.000543799	0.656271	0.9689	0.0183782	0.240753	0.0438901	-0.13669	-0.410494	0.345837	0.086707	0.00484274	23	31	46	16
PDLIM7	0	1	No	Cyto to NonCyto	No	No	0.130361	-0.404482	0.103181	0.269824	0.0214411	0.700021	0.0392477	0.00390605	0.0190543	0.674209	0.764499	0.11919	0.156902	0.0265418	-0.172687	0.231794	0.0885447	-0.0146367	0.0814209	-0.188403	21	24	85	28
PDZD2	0	1	NA	No	Cyto to NonCyto	NA	NA	-0.330122	-0.443712	NA	NA	NA	0.187456	0.104651	0.60491	0.00532889	NA	NA	NA	NA	-0.158048	0.172073	-0.0755944	0.368117	NA	NA	NA	5	1	NA
PEF1	0	1	No	No	Cyto to NonCyto	No	0.194948	-0.154123	-0.417814	0.13365	0.346877	0.0582168	0.066999	0.636593	0.00317494	5.04e-05	0.616371	0.939103	0.0676449	-0.127303	-0.205252	-0.0511289	-0.165484	0.252329	0.12218	-0.0114701	6	22	17	7
PER3	0	1	NA	NA	Cyto to NonCyto	No	NA	NA	-0.691684	-0.0302123	NA	NA	NA	NA	0.0379369	5.39e-05	0.961617	0.972426	NA	NA	NA	NA	-0.208328	0.483357	-0.0230637	0.0071486	NA	NA	1	2
PEX11B	0	1	Cyto to NonCyto	No	No	No	-0.535535	-0.11658	0.0201953	-0.0217846	0.621953	0.000190391	0.723634	0.20508	0.456631	0.263756	0.957301	0.990326	-0.0594081	0.476127	-0.0312765	0.0853038	-0.0676782	-0.0878735	-0.0200341	0.00175053	6	23	19	13
PEX26	0	1	No	Cyto to NonCyto	No	No	-0.0128433	-0.525412	0.0343379	0.177096	0.771229	0.649668	0.846421	0.000868086	0.119374	0.0319783	0.983162	0.373627	0.0328534	0.0456966	-0.0345595	0.490852	-0.1261	-0.160437	-0.0162848	-0.193381	7	5	4	3
PFKFB3	0	1	No	No	Cyto to NonCyto	No	-0.0542534	0.0572354	-0.445782	0.168975	0.525656	0.907861	0.257321	0.633097	0.000158453	0.00350856	0.869032	0.0944136	-0.0445961	0.00965727	0.0964958	0.0392604	-0.276327	0.169455	0.0337541	-0.13522	22	1	19	12
PI4K2B	0	1	Cyto to NonCyto	No	No	No	-0.439089	-0.386326	-0.48595	0.18058	0.416346	0.00124788	0.716339	0.000287713	0.870276	1.32e-05	0.821364	0.220903	-0.0858563	0.353233	-0.0365977	0.349728	0.0172318	0.503182	-0.144835	-0.325415	3	2	1	1
PKD2L1	0	1	NA	Cyto to NonCyto	No	NA	NA	-0.603102	0.0480568	NA	NA	NA	0.395191	0.0048556	0.637069	0.297168	NA	NA	NA	NA	-0.146645	0.456456	-0.0580799	-0.106137	NA	NA	NA	1	1	NA
PLA2G4E	0	1	NA	Cyto to NonCyto	NA	NA	NA	-1.18489	NA	NA	NA	NA	0.0202611	0.0677537	NA	NA	NA	NA	NA	NA	-0.713776	0.471113	NA	NA	NA	NA	NA	1	NA	NA
PLAUR	0	1	No	Cyto to NonCyto	No	No	-0.155546	-0.685804	-0.0594046	0.124495	0.94855	0.262641	0.532124	3.16e-06	0.120666	0.388542	0.976726	0.386434	-0.0119636	0.143583	-0.0644047	0.621399	-0.120465	-0.0610601	-0.0162421	-0.140737	1	20	13	13
PLCD4	0	1	NA	NA	Cyto to NonCyto	NA	NA	NA	-0.669193	NA	NA	NA	NA	NA	0.0131964	0.189048	NA	NA	NA	NA	NA	NA	-0.45915	0.210043	NA	NA	NA	NA	1	NA
PLG	0	1	No	NA	Cyto to NonCyto	No	-0.0988215	NA	-0.489344	-0.703621	0.343884	0.644361	NA	NA	0.0331141	0.794415	0.994905	0.104178	-0.202354	-0.103532	NA	NA	-0.438108	0.0512352	-0.0120702	0.691551	2	NA	1	3
PLIN2	0	1	No	Cyto to NonCyto	No	No	-0.172895	-0.562845	-0.368268	0.08535	0.835447	0.0376222	0.643369	0.0127868	0.000705971	0.0288419	0.877055	0.654184	-0.0200637	0.152831	-0.101781	0.461063	-0.243188	0.12508	0.0380387	-0.0473114	12	6	8	52
POLD4	0	1	No	No	Cyto to NonCyto	No	0.337168	0.162907	-0.483389	0.618686	0.385791	0.455766	0.849232	0.076278	0.00072237	0.144844	0.983458	0.348327	0.183245	-0.153924	-0.029546	-0.192453	-0.362271	0.121117	-0.052476	-0.671162	3	4	6	1
POLE4	0	1	No	No	Cyto to NonCyto	No	-0.258597	-0.215489	-0.965764	0.0834621	0.0587233	0.0196436	0.0563331	0.666192	0.000360863	6.57e-05	0.598639	0.654419	-0.119116	0.139481	-0.276137	-0.060648	-0.458478	0.507286	0.155603	0.0721407	8	7	15	4
POLL	0	1	No	No	Cyto to NonCyto	No	0.0075489	0.0387662	-0.48787	0.0874733	0.560743	0.479997	0.799991	0.395018	0.00595857	0.101367	0.945917	0.499535	-0.054279	-0.0618279	-0.0251814	-0.0639476	-0.324699	0.163171	0.0186618	-0.0688114	4	3	8	6
POLR2K	0	1	Cyto to NonCyto	No	No	No	-0.500829	-0.276649	0.378687	0.202523	0.58101	0.00131212	0.120969	0.00206493	0.00306269	0.000964052	0.966431	0.112091	-0.074892	0.425937	0.275729	0.552378	0.182796	-0.195891	-0.0194116	-0.221935	5	4	8	9
POLR2M	0	1	No	No	Cyto to NonCyto	No	-0.662343	-1.18009	-0.59812	0.00701573	0.216884	0.347029	0.116819	0.348079	0.963611	3.01e-05	0.978147	0.926832	-0.381835	0.280508	-0.766299	0.41379	-0.00645404	0.591666	-0.0255592	-0.032575	3	1	2	1
POLR3G	0	1	No	No	Cyto to NonCyto	No	-0.0409719	0.087657	-0.41466	-0.06247	0.645745	0.949049	0.68448	0.365964	0.00473971	0.00286924	0.615504	0.115022	-0.0350745	0.00589737	0.0316315	-0.0560255	-0.209119	0.205541	0.11801	0.18048	4	5	10	5
POLR3H	0	1	No	Cyto to NonCyto	No	No	-0.160761	-0.65077	0.177502	-0.0284371	0.425227	0.367553	0.510338	0.0162911	0.113693	0.0779337	0.909875	0.929511	-0.0776643	0.0830963	-0.155362	0.495408	0.0883075	-0.0891941	-0.0447418	-0.0163048	6	1	7	4
POM121C	0	1	Cyto to NonCyto	No	No	No	-0.459313	-0.231986	0.167388	-0.138805	0.550161	0.00456602	0.859748	0.0294997	0.0249479	0.853467	0.691584	0.786158	-0.0834203	0.375893	-0.0234879	0.208498	0.181943	0.014555	-0.225448	-0.0866432	10	10	4	1
POTEJ	0	1	Cyto to NonCyto	No	No	No	-0.684172	-0.442754	0.156209	0.473985	0.0322252	0.219904	0.452603	0.164855	0.663067	0.0585979	0.945917	0.135759	-0.45242	0.231752	-0.173033	0.269722	0.0340387	-0.12217	0.0574005	-0.416585	4	5	3	1
POU4F2	0	1	NA	Cyto to NonCyto	No	No	NA	-0.655168	-0.364824	-0.225388	NA	NA	0.610372	0.00263853	0.909325	0.00449383	0.870148	0.41958	NA	NA	-0.103406	0.551762	-0.0171787	0.347646	-0.0754416	0.149946	NA	1	1	1
PPDPF	0	1	NA	Cyto to NonCyto	No	NA	NA	-1.83544	-0.362441	NA	NA	NA	0.0381668	0.0297577	0.336246	0.00791103	NA	NA	NA	NA	-0.947651	0.887789	-0.100307	0.262134	NA	NA	NA	1	2	NA
PPHLN1	0	1	No	No	Cyto to NonCyto	No	-0.00300469	0.0434821	-0.401111	-0.111442	0.295617	0.252363	0.504533	0.954634	0.65718	2.65e-05	0.853876	0.347298	0.0870757	0.0900803	0.0480795	0.00459748	-0.0340696	0.367041	-0.0358647	0.0755771	17	21	21	14
PPM1G	0	1	No	No	Cyto to NonCyto	No	-0.070433	0.0586205	-0.564981	0.0743207	0.670255	0.608045	0.446798	0.549853	6.61e-05	0.0627005	0.567735	0.979943	-0.0330554	0.0373775	0.0342234	-0.0243971	-0.426204	0.138778	0.0764498	0.0021291	120	103	169	116
PPP1R12B	0	1	No	Cyto to NonCyto	No	No	0.21499	-0.443657	-0.0203812	0.0532948	0.0923875	0.117398	0.501999	0.00206493	0.131362	0.0370763	0.938712	0.878508	0.114314	-0.100676	-0.0827959	0.360861	0.0746515	0.0950327	0.0292004	-0.0240944	4	4	4	5
PQLC2L	0	1	No	No	Cyto to NonCyto	NA	0.0809995	-0.0359109	-0.949463	NA	0.0674679	0.252973	0.672418	0.329712	0.0158729	2.41e-06	NA	NA	0.197095	0.116095	0.0432065	0.0791174	-0.257502	0.691961	NA	NA	1	2	1	NA
PRCC	0	1	No	No	Cyto to NonCyto	No	0.0136201	-0.0814234	-0.78267	0.0128227	0.71565	0.579019	0.713398	0.102104	0.0108171	8.02e-06	0.989737	0.928373	-0.0362493	-0.0498694	0.0340342	0.115458	-0.241897	0.540773	-0.0128095	-0.0256322	17	19	27	14
PRELP	0	1	No	NA	NA	Cyto to NonCyto	-0.544823	NA	NA	-1.79555	0.492721	0.0818022	NA	NA	NA	NA	0.834125	0.0311729	0.430249	0.975072	NA	NA	NA	NA	-0.311458	1.48409	7	NA	NA	8
PREX2	0	1	NA	No	Cyto to NonCyto	NA	NA	0.189761	-1.27974	NA	NA	NA	0.806531	0.77606	7.67e-07	5.95e-08	NA	NA	NA	NA	0.0952015	-0.0945599	-0.582959	0.696779	NA	NA	NA	1	2	NA
PRKRIP1	0	1	No	No	Cyto to NonCyto	No	-0.0627798	0.0520748	-0.611822	0.121846	0.495839	0.0608566	0.53549	0.982167	0.000194489	0.00127545	0.726975	0.993752	0.0428629	0.105643	0.0500347	-0.0020401	-0.355004	0.256817	0.123282	0.00143626	19	15	20	7
PRMT6	0	1	No	No	Cyto to NonCyto	No	-0.0211418	0.0415233	-0.527863	0.119999	0.343884	0.194232	0.71879	0.824181	0.000546798	0.270127	0.796372	0.46562	0.0763993	0.0975411	0.0267033	-0.0148201	-0.424263	0.1036	0.0528135	-0.0671854	11	9	4	6
PRR11	0	1	No	Cyto to NonCyto	No	No	-0.121636	-0.976633	-0.517618	-0.24407	0.501373	0.711712	0.32175	2.63e-06	0.991498	7.17e-05	0.882436	0.5239	-0.0774259	0.0442104	-0.129029	0.847603	0.00144241	0.519061	-0.0891264	0.154944	4	3	5	5
PRR14	0	1	No	No	Cyto to NonCyto	No	-0.0198332	0.00646213	-0.452827	-0.30366	0.586575	0.400974	0.724807	0.75091	0.306218	5.45e-05	0.621093	0.699256	0.0507389	0.0705721	0.0312006	0.0247385	-0.0798126	0.373014	-0.211978	0.0916817	11	6	7	3
PRRC2B	0	1	No	Cyto to NonCyto	No	No	0.0568734	-0.476869	-0.129477	0.110023	0.835836	0.733748	0.0134729	0.000939198	0.0682938	0.000245547	0.699927	0.930569	0.0231638	-0.0337096	-0.210221	0.266648	0.104278	0.233755	0.127045	0.0170221	77	73	65	51
PSG1	0	1	NA	No	Cyto to NonCyto	No	NA	-0.349465	-0.453465	0.0932648	NA	NA	0.724201	0.111221	0.293017	0.000529532	0.845499	0.499535	NA	NA	0.144532	0.493997	-0.100824	0.352642	-0.190655	-0.28392	NA	1	2	1
PSMC3IP	0	1	No	No	Cyto to NonCyto	No	-0.118728	0.0151949	-0.591493	0.104315	0.745335	0.116847	0.741482	0.542947	3.69e-05	0.00151573	0.691818	0.838913	-0.0242794	0.0944491	-0.0318232	-0.0470181	-0.37224	0.219253	0.0807095	-0.0236055	7	7	15	4
PSRC1	0	1	No	Cyto to NonCyto	No	No	0.252822	-1.06326	-0.333065	0.620052	0.528138	0.237473	0.0199721	0.0504877	0.36946	0.000455805	0.951937	0.0538886	0.0946571	-0.158165	-0.622235	0.441027	0.10596	0.439025	0.0499384	-0.570114	4	1	4	2
PTGS2	0	1	NA	NA	Cyto to NonCyto	NA	NA	NA	-0.539741	NA	NA	NA	NA	NA	0.881677	2.2e-08	NA	NA	NA	NA	NA	NA	-0.00875811	0.530983	NA	NA	NA	NA	22	NA
PTMS	0	1	No	No	Cyto to NonCyto	No	-0.335574	-0.062025	-0.624084	0.237654	0.0792983	0.0379619	0.878047	0.105102	0.000173833	0.00965203	0.897858	0.22378	-0.158139	0.177435	0.0100387	0.0720638	-0.4081	0.215984	0.0523469	-0.185308	62	30	61	17
PTPN18	0	1	No	No	Cyto to NonCyto	No	-0.121706	0.120142	-0.467901	0.0697006	0.959993	0.119469	0.64517	0.170272	0.429961	0.000275859	0.928767	0.60683	-0.005612	0.116094	0.0358224	-0.0843195	-0.0788034	0.389098	-0.0606648	-0.130365	7	13	1	1
PUS7	0	1	No	No	Cyto to NonCyto	No	-0.0947136	0.0529607	-0.417068	0.087835	0.648938	0.127612	0.841948	0.208307	4.12e-05	0.048013	0.657582	0.773655	-0.0246115	0.0701021	0.00973415	-0.0432266	-0.313504	0.103564	0.0642169	-0.023618	48	90	85	45
PYURF	0	1	Cyto to NonCyto	No	No	No	-0.413842	-0.274563	0.328742	-0.0204346	0.13002	0.00384119	0.576082	0.00112376	0.0537888	0.000641989	0.955195	0.803984	-0.139969	0.273873	0.0603074	0.334871	0.11403	-0.214712	0.0272494	0.047684	9	5	12	4
QTRT1	0	1	No	Cyto to NonCyto	No	No	-0.0648161	-0.557697	-0.0863558	-0.278703	0.917434	0.229272	0.000213147	0.0127699	0.484095	0.14332	0.356631	0.0705333	-0.00705669	0.0577594	-0.374151	0.183546	-0.0309628	0.055393	-0.134334	0.144369	19	17	39	12
R3HDM4	0	1	No	Cyto to NonCyto	No	No	-0.23469	-0.606309	-0.00298117	0.373222	0.0614047	0.548428	0.175982	7.81e-05	0.380745	0.343847	0.76776	0.357254	-0.177157	0.0575328	-0.136004	0.470304	-0.0668518	-0.0638706	0.154768	-0.218454	3	7	6	1
RAC1	0	1	No	Cyto to NonCyto	No	No	-0.153298	-0.495188	0.13017	0.018354	0.550348	0.917253	0.0456723	0.0520629	0.00671693	0.57968	0.978128	0.963412	-0.193373	-0.0400744	-0.266996	0.228192	0.158454	0.0282847	0.0110877	-0.00726624	3	21	20	13
RAD51C	0	1	No	No	Cyto to NonCyto	No	-0.0150828	-0.034455	-0.410983	0.266648	0.980157	0.892226	0.428581	0.64016	0.0155094	0.0375821	0.78002	0.0623601	0.00426177	0.0193445	-0.0770613	-0.0426063	-0.23313	0.177853	0.0652801	-0.201368	7	11	16	11
RAD54B	0	1	No	No	Cyto to NonCyto	No	-0.337135	-0.233588	-0.755698	0.169381	0.746687	0.136624	0.971298	0.00544017	0.000214878	2.13e-05	0.801751	0.696595	-0.0715812	0.265553	-0.00445165	0.229136	-0.347236	0.408462	0.0966158	-0.0727654	3	2	2	2
RANBP3	0	1	No	No	Cyto to NonCyto	No	0.00699787	-0.174077	-0.40764	0.00764698	0.409793	0.463112	0.763978	0.0009494	0.00335066	0.000736362	0.980642	0.883668	0.0530759	0.046078	-0.01636	0.157717	-0.19193	0.215709	-0.00721042	-0.0148574	48	40	59	33
RASAL1	0	1	NA	NA	Cyto to NonCyto	No	NA	NA	-0.921053	0.0752008	NA	NA	NA	NA	0.322458	5.4e-07	0.869065	0.193228	NA	NA	NA	NA	-0.104957	0.816096	-0.0360089	-0.11121	NA	NA	2	20
RASGRP1	0	1	NA	NA	NA	Cyto to NonCyto	NA	NA	NA	-1.22944	NA	NA	NA	NA	NA	NA	0.847116	0.0259563	NA	NA	NA	NA	NA	NA	-0.189665	1.03977	NA	NA	NA	1
RASSF3	0	1	No	Cyto to NonCyto	No	No	0.0795929	-0.529548	0.0851584	0.159993	0.512148	0.983445	0.440794	0.0277021	0.00558817	0.0930727	0.998267	0.135293	0.0834123	0.0038194	-0.151446	0.378103	0.17411	0.0889513	0.00138038	-0.158612	7	1	8	6
RAVER2	0	1	No	No	Cyto to NonCyto	No	-0.0317065	-0.0285712	-0.440111	0.0537399	0.676502	0.991722	0.772398	0.937505	0.016681	0.015975	0.99346	0.767886	-0.0327926	-0.0010861	-0.0388983	-0.010327	-0.229428	0.210683	0.00545011	-0.0482898	7	8	10	7
RB1	0	1	No	No	Cyto to NonCyto	No	-0.0377198	0.0867383	-0.537106	-0.0746664	0.907245	0.570508	0.0779029	0.872878	0.000699088	0.0574051	0.845499	0.925831	-0.00792498	0.0297948	0.096234	0.00949569	-0.373195	0.163911	-0.0991807	-0.0245143	48	64	21	1
RBM22	0	1	No	No	Cyto to NonCyto	No	-0.0022549	0.0434819	-0.430955	0.140678	0.987114	0.994692	0.183835	0.462982	0.000453996	1.38e-05	0.575046	0.864112	-0.00158774	0.000667163	0.089434	0.0459521	-0.183157	0.247798	0.118442	-0.022236	31	29	43	21
RBM4	0	1	NA	No	Cyto to NonCyto	No	NA	-0.160976	-0.457483	0.305204	NA	NA	0.018272	0.000343651	0.0304096	0.389741	0.739735	0.996083	NA	NA	0.286655	0.447631	-0.337349	0.120133	0.307679	0.00247572	NA	2	5	1
RBPMS	0	1	No	No	Cyto to NonCyto	No	-0.0940023	-0.289377	-0.486863	-0.112489	0.564966	0.918455	0.0620916	0.708957	0.95236	2.06e-06	0.734324	0.878221	-0.0775569	0.0164454	-0.360971	-0.0715935	-0.00515814	0.481705	-0.0898997	0.0225889	4	3	10	7
RCC2	0	1	No	No	Cyto to NonCyto	No	-0.259378	-0.122532	-0.642547	0.175992	0.812677	0.000164131	0.880412	0.0101193	2.74e-05	0.000764139	0.766028	0.132682	-0.0160944	0.243284	0.0106703	0.133202	-0.395497	0.24705	0.0542541	-0.121738	101	113	140	84
RCN1	0	1	No	No	No	Cyto to NonCyto	0.0942128	-0.00227472	0.142008	-0.411429	0.833366	0.00355604	0.39367	0.357241	0.168838	4.78e-06	0.412876	0.0166273	-0.00906756	-0.10328	-0.0395422	-0.0372675	-0.0396965	-0.181704	-0.143548	0.267881	204	209	228	114
RDH11	0	1	No	Cyto to NonCyto	No	No	-0.0392249	-0.725543	0.0508036	-0.249567	0.55941	0.916747	0.305925	0.000613205	0.102484	0.011214	0.824833	0.540101	-0.0498222	-0.0105973	-0.160349	0.565194	-0.105411	-0.156215	-0.112716	0.136851	8	5	13	3
REEP3	0	1	No	No	Cyto to NonCyto	No	0.0365487	-0.236663	-0.553698	-0.113916	0.632579	0.277452	0.283208	0.00505926	0.0549051	1.43e-05	0.980873	0.817728	-0.0381892	-0.0747379	-0.0673906	0.169273	-0.141552	0.412146	-0.0264323	0.0874836	19	16	15	15
RHOV	0	1	NA	Cyto to NonCyto	NA	NA	NA	-0.552692	NA	NA	NA	NA	0.547831	0.000255349	NA	NA	NA	NA	NA	NA	-0.075562	0.47713	NA	NA	NA	NA	NA	6	NA	NA
RNASEH2B	0	1	No	No	Cyto to NonCyto	No	-0.206243	0.0323779	-0.426198	0.00297411	0.799227	0.0100838	0.500819	0.803458	0.00726408	0.0086703	0.834293	0.677541	-0.0225032	0.183739	0.0506886	0.0183106	-0.225827	0.200372	0.0381867	0.0352126	23	21	17	20
RNF121	0	1	No	No	Cyto to NonCyto	No	0.259174	-0.204495	-0.894558	-0.0981431	0.195385	0.20626	0.226725	0.037389	0.101863	0.000805075	0.835401	0.966264	0.134853	-0.124321	0.368516	0.573011	-0.28186	0.612698	-0.110646	-0.0125032	7	1	2	1
RNF138	0	1	No	No	Cyto to NonCyto	No	-0.0396761	0.0533019	-0.601489	0.0303636	0.655105	0.978561	0.878439	0.350435	0.000279698	0.00018574	0.997242	0.841914	-0.0366189	0.0030572	-0.0163762	-0.0696781	-0.307328	0.294162	0.00237347	-0.0279901	4	2	4	2
RNF220	0	1	No	No	Cyto to NonCyto	No	-0.229065	-0.382392	-0.714664	0.421748	0.882799	0.0110079	0.573795	0.00058026	1.5e-05	0.00552159	0.598517	0.767273	0.0192016	0.248267	0.0762404	0.458632	-0.494279	0.220385	0.318158	-0.10359	10	8	9	3
RNF8	0	1	No	No	Cyto to NonCyto	No	0.0705724	0.0906634	-0.427245	0.147654	0.628084	0.184048	0.693777	0.337688	0.00138001	0.0500762	0.61241	0.980868	-0.0524253	-0.122998	0.0310894	-0.059574	-0.28546	0.141785	0.143416	-0.00423866	5	4	2	2
RNGTT	0	1	No	No	Cyto to NonCyto	No	-0.108423	-0.0174595	-0.584335	0.0505252	0.983212	0.0851836	0.875048	0.573614	9.08e-05	0.0114839	0.91805	0.844386	-0.00216301	0.10626	0.0106248	0.0280843	-0.395035	0.189299	0.0275166	-0.0230086	25	40	27	26
RPA1	0	1	No	No	Cyto to NonCyto	No	-0.0931744	0.0259644	-0.416174	0.0732229	0.605682	0.0161502	0.345748	0.73418	0.000287725	0.105878	0.540802	0.992312	0.0295566	0.122731	0.0402753	0.0143109	-0.31296	0.103215	0.0739075	0.000684588	65	98	119	81
RPAIN	0	1	Cyto to NonCyto	No	No	No	-0.679481	-0.264618	-0.428857	0.195407	0.281859	4.37e-05	0.696845	0.00808149	0.00308599	0.343326	0.977442	0.247695	-0.118188	0.561293	0.056406	0.321024	-0.584295	-0.155439	0.0152191	-0.180188	4	2	1	4
RPL14	0	1	No	Cyto to NonCyto	No	No	-0.0981192	-0.41868	0.11657	0.0993631	0.553814	0.0143463	0.0871607	0.0390145	0.631622	0.165526	0.991464	0.23186	0.0352119	0.133331	-0.200436	0.218244	0.0344553	-0.0821149	-0.00410178	-0.103465	51	77	84	62
RPL26L1	0	1	No	No	Cyto to NonCyto	No	0.259316	-0.0899905	-0.559452	0.212254	0.202611	0.530362	0.413031	0.866506	0.0268996	0.0446854	0.949684	0.379923	0.17222	-0.0870962	-0.114859	-0.0248682	-0.307958	0.251494	0.0363571	-0.175897	1	2	1	1
RPL29	0	1	No	No	Cyto to NonCyto	No	-0.0249824	-0.415659	-0.616065	0.352979	0.6627	0.834403	0.0806633	0.48461	0.670127	1.78e-05	0.998916	0.414801	-0.0500456	-0.0250632	-0.303043	0.112615	-0.0487494	0.567316	0.00128623	-0.351692	11	11	14	7
RPL34	0	1	No	Cyto to NonCyto	No	No	-0.088367	-0.419179	-0.249357	0.161273	0.853319	0.133926	0.0181252	0.0758169	0.834945	0.00280572	0.89269	0.368599	0.0176914	0.106058	-0.257886	0.161293	-0.0189632	0.230394	0.045561	-0.115712	34	41	39	34
RPLP1	0	1	No	Cyto to NonCyto	No	No	-0.0781561	-0.582383	0.0578778	0.0128927	0.91494	0.644361	0.00670044	0.245085	0.171633	0.544058	0.969465	0.97722	-0.0175707	0.0605854	-0.436339	0.146044	0.0982527	0.0403749	0.0180961	0.00520344	15	33	28	9
RPS10	0	1	No	Cyto to NonCyto	No	No	-0.0936349	-0.66027	-0.182051	0.163957	0.584001	0.271609	0.028764	0.00321525	0.89615	0.00321571	0.827552	0.809072	-0.0339562	0.0596787	-0.288633	0.371637	0.0103122	0.192363	0.105769	-0.058188	27	39	25	17
RPS28	0	1	No	Cyto to NonCyto	No	No	0.0397258	-0.410416	-0.21264	0.225123	0.79732	0.776427	0.00268602	0.514299	0.109514	3.43e-06	0.796372	0.145616	0.0196721	-0.0200538	-0.350311	0.0601048	0.0694189	0.282059	0.0657171	-0.159406	87	90	96	86
RPS6KA4	0	1	No	No	Cyto to NonCyto	No	-0.178378	0.105157	-0.590831	0.168822	0.537323	0.0254566	0.406305	0.298827	0.00140043	0.0133268	0.544181	0.374893	-0.0418771	0.136501	0.050587	-0.0545698	-0.357549	0.233282	0.0968294	-0.0719929	30	32	42	29
RPS6KA5	0	1	No	No	Cyto to NonCyto	No	-0.0121372	0.0848397	-0.593582	0.155522	0.352721	0.218735	0.818849	0.330193	0.000182998	0.000442107	0.967764	0.0730958	0.0514413	0.0635785	0.0205807	-0.064259	-0.325853	0.26773	0.0105394	-0.144983	33	29	23	19
RPS6KA6	0	1	NA	NA	Cyto to NonCyto	No	NA	NA	-0.692955	0.204646	NA	NA	NA	NA	0.133426	0.00137074	0.765156	0.520701	NA	NA	NA	NA	-0.215837	0.477118	0.101784	-0.102862	NA	NA	1	2
RPUSD2	0	1	No	No	Cyto to NonCyto	No	0.0475836	-0.0532847	-0.434964	0.0837207	0.413202	0.975437	0.855843	0.21213	6.52e-06	0.00790305	0.998898	0.456943	0.0503758	0.00279218	0.014105	0.0673897	-0.31396	0.121004	-0.000743782	-0.0844645	13	21	26	15
RRS1	0	1	No	No	Cyto to NonCyto	No	0.000540041	0.0413143	-0.409982	-0.384523	0.753633	0.748411	0.369208	0.878448	0.301548	6.05e-06	0.795516	0.0956209	0.0166949	0.0161549	0.0504594	0.00914505	-0.0599009	0.350081	-0.101504	0.283019	35	57	53	24
RTF1	0	1	No	No	Cyto to NonCyto	No	-0.0366306	-0.0687784	-0.428969	-0.0161902	0.670024	0.226816	0.567285	0.199633	0.00127295	0.00451611	0.888707	0.571433	0.0260213	0.0626519	-0.024282	0.0444964	-0.242586	0.186383	0.0257611	0.0419513	36	44	59	46
RTFDC1	0	1	No	No	Cyto to NonCyto	No	-0.209924	-0.0642793	-0.933821	0.259392	0.836409	0.00489355	0.558784	0.0600387	0.000497922	0.000119498	0.419642	0.59631	0.0208088	0.230733	0.0386926	0.102972	-0.449131	0.48469	0.189973	-0.0694198	24	32	40	15
RYBP	0	1	Cyto to NonCyto	No	No	NA	-0.49668	-0.245464	-0.0342972	NA	0.855251	0.00165749	0.509956	0.276135	0.0182436	0.02487	NA	NA	-0.0326881	0.463991	-0.103175	0.142289	-0.24124	-0.206942	NA	NA	5	3	2	NA
S100A11	0	1	No	No	Cyto to NonCyto	No	-0.212787	-0.202228	-0.425818	0.153755	0.235712	0.423574	0.0131722	0.569054	0.155634	1.18e-06	0.805896	0.0705333	-0.128013	0.0847732	-0.252242	-0.0500145	-0.0704941	0.355323	0.0360858	-0.117669	310	653	529	215
S100A12	0	1	No	No	Cyto to NonCyto	No	-0.706942	-0.101694	-1.226	0.0687436	0.37615	0.243242	0.565983	0.755607	0.000933896	0.622253	0.935171	0.944055	-0.316892	0.39005	-0.208896	-0.107202	-1.09342	0.132575	0.0497732	-0.0189704	4	1	2	3
S100A13	0	1	No	No	Cyto to NonCyto	No	0.163627	0.171873	-0.839477	0.0937022	0.166105	0.0966957	0.19365	0.12563	1.58e-06	3.05e-08	0.734324	0.332526	0.0766182	-0.0870088	0.0841525	-0.0877205	-0.350958	0.488519	0.0403932	-0.053309	27	138	56	66
S100A9	0	1	No	No	Cyto to NonCyto	No	-1.51878	-0.142065	-0.410062	-1.8018	0.343884	0.297721	0.00774572	0.0464842	0.552439	0.000934134	0.522316	0.178197	-0.745266	0.773511	-0.35078	-0.208715	-0.0630101	0.347051	-0.88222	0.919579	9	48	8	13
SAAL1	0	1	No	No	Cyto to NonCyto	No	-0.126259	0.188096	-0.494165	0.119241	0.824958	0.0101061	0.231618	0.209122	0.000626767	0.0241388	0.777754	0.534301	0.0152428	0.141502	0.0976836	-0.0904121	-0.324111	0.170053	0.059022	-0.0602195	34	27	60	24
SAE1	0	1	No	No	Cyto to NonCyto	No	-0.0557441	0.0321059	-0.604075	0.188538	0.89372	0.160586	0.886148	0.52939	4.43e-05	0.00888214	0.359687	0.426534	0.00860136	0.0643455	0.00772061	-0.0243853	-0.412897	0.191178	0.127618	-0.0609198	104	134	101	72
SAP30BP	0	1	No	No	Cyto to NonCyto	No	-0.0333777	0.135855	-0.571865	-0.15739	0.257487	0.534316	0.280932	0.558564	0.000420316	0.0026698	0.991464	0.18373	-0.0759148	-0.0425371	0.0898612	-0.0459937	-0.333358	0.238507	-0.00566174	0.151728	23	23	28	17
SCAF1	0	1	No	No	Cyto to NonCyto	No	0.0166359	-0.0582122	-0.50615	-0.0655608	0.817574	0.641221	0.341062	0.78665	0.452069	3.95e-05	0.994905	0.667802	-0.0224631	-0.0390991	-0.045206	0.0130062	-0.0680062	0.438144	0.00400937	0.0695701	12	32	20	18
SCIN	0	1	No	No	Cyto to NonCyto	No	0.245619	-0.016553	-0.890328	0.174607	0.0120598	0.0125347	0.803377	0.798725	1.92e-06	1.21e-08	0.566783	0.0809932	0.131203	-0.114416	-0.133667	-0.117114	-0.35236	0.537969	0.0688224	-0.105785	80	2	40	83
SCLY	0	1	No	No	Cyto to NonCyto	No	-0.110267	0.082322	-0.63094	0.078339	0.999759	0.0340181	0.187153	0.772456	0.00208289	0.001266	0.356631	0.429723	-3.98e-05	0.110227	0.0670108	-0.0153112	-0.318543	0.312398	0.147545	0.0692059	34	28	42	25
SCN3A	0	1	No	NA	Cyto to NonCyto	NA	-0.06904	NA	-1.21862	NA	0.280082	0.0640292	NA	NA	0.0374142	0.0337816	NA	NA	0.113431	0.182471	NA	NA	-0.631623	0.586998	NA	NA	4	NA	1	NA
SCNM1	0	1	No	No	Cyto to NonCyto	No	-0.229078	-0.262819	-0.770076	0.803122	0.0404939	0.718281	0.906121	0.00111694	0.0048794	4.96e-05	0.998493	0.279035	-0.193268	0.0358097	0.0126684	0.275487	-0.293295	0.476781	-0.00783288	-0.810955	5	5	3	1
SDC4	0	1	No	Cyto to NonCyto	No	No	-0.00283978	-0.477295	0.206945	-0.273469	0.15236	0.122557	0.0581792	0.00107773	0.104718	5.24e-05	0.788546	0.0432622	0.13382	0.13666	-0.172086	0.305209	-0.102744	-0.309689	-0.0597998	0.213669	9	23	29	21
SDE2	0	1	No	No	Cyto to NonCyto	No	-0.00155895	-0.0135303	-0.611898	0.0147236	0.901334	0.869887	0.428581	0.281679	4.89e-05	0.00407001	0.725825	0.545937	0.00849178	0.0100507	0.0850681	0.0985984	-0.40026	0.211639	0.0934455	0.0787219	24	15	22	7
SELENOH	0	1	No	No	Cyto to NonCyto	NA	-0.121389	0.0483387	-0.500595	NA	0.459475	0.202971	0.795291	0.445517	0.000445086	0.0100188	NA	NA	-0.0473089	0.0740805	-0.0382144	-0.0865531	-0.315324	0.185271	NA	NA	4	1	2	NA
SELENOP	0	1	Cyto to NonCyto	No	No	No	-0.963054	0.29346	0.404753	-0.128378	0.037209	0.892226	0.213613	0.011382	0.810919	0.199311	0.761172	0.753769	-0.894201	0.068853	-0.320268	-0.613728	0.0792721	-0.325481	-0.277823	-0.149445	1	1	1	1
SENP3	0	1	No	No	Cyto to NonCyto	NA	0.228469	-0.212266	-0.475826	NA	0.108045	0.88933	0.576925	0.00159544	0.663067	0.00363615	NA	NA	0.255858	0.0273892	0.0493678	0.261634	-0.0677068	0.408119	NA	NA	1	3	2	NA
SENP8	0	1	No	No	Cyto to NonCyto	No	-0.2287	0.144836	-0.407434	0.171178	0.945471	0.167853	0.150796	0.878802	0.891668	0.00163421	0.89269	0.226064	0.0176607	0.246361	0.129729	-0.0151068	-0.01968	0.387754	-0.0721335	-0.243312	5	10	7	3
SEPTIN5	0	1	Cyto to NonCyto	No	No	No	-0.499319	0.113984	0.143885	0.200788	0.000657097	0.337062	0.405606	0.256165	0.147497	0.866832	0.573784	0.718913	-0.413488	0.0858312	0.0525326	-0.0614509	0.162639	0.018754	0.147278	-0.0535103	3	19	6	7
SERBP1	0	1	No	Cyto to NonCyto	No	No	-0.0588014	-0.538119	-0.0869894	0.155638	0.24297	0.685643	0.00591732	0.0158496	0.661732	0.249154	0.897858	0.254906	-0.0942678	-0.0354664	-0.313832	0.224287	-0.0275627	0.0594267	0.0359829	-0.119655	235	281	253	227
SERPINA11	0	1	No	Cyto to NonCyto	No	NA	-0.0880587	-0.452905	-0.176815	NA	0.996666	0.578315	0.0841521	0.0499492	0.325557	0.0439766	NA	NA	0.0010259	0.0890846	-0.224916	0.227989	0.20917	0.385985	NA	NA	1	1	1	NA
SETD6	0	1	No	No	Cyto to NonCyto	No	0.0628087	0.27479	-0.499965	0.0281813	0.933071	0.171401	0.963527	1.6e-05	0.000165216	0.064746	0.945917	0.735595	-0.00604374	-0.0688525	-0.00328323	-0.278073	-0.368704	0.131261	-0.0312014	-0.0593827	6	8	13	4
SFR1	0	1	No	No	Cyto to NonCyto	No	-0.255556	-0.0201024	-0.649705	0.10781	0.469342	0.0528411	0.969232	0.896902	0.000255464	0.00761468	0.630747	0.955573	-0.0744468	0.181109	-0.00561831	0.0144841	-0.412291	0.237414	0.116219	0.00840912	8	6	9	5
SGMS2	0	1	No	No	Cyto to NonCyto	No	0.238664	-0.285712	-0.531714	-0.0785728	0.231412	0.226897	0.564184	0.30688	0.0929744	0.00163421	0.501746	0.0707305	0.122227	-0.116437	-0.115903	0.169809	-0.181765	0.349949	0.211555	0.290127	2	5	3	7
SHANK3	0	1	NA	No	Cyto to NonCyto	No	NA	0.101085	-0.604023	0.0679101	NA	NA	0.283208	0.0316679	0.574156	1.03e-06	0.944622	0.583366	NA	NA	-0.124699	-0.225784	-0.0462718	0.557752	-0.0380006	-0.105911	NA	1	2	1
SHH	0	1	No	No	Cyto to NonCyto	NA	0.358251	-0.221013	-0.414298	NA	0.282261	0.328908	0.335584	0.384008	0.900127	0.000990632	NA	NA	0.191946	-0.166305	-0.122311	0.0987018	-0.0173686	0.39693	NA	NA	3	3	1	NA
SIRT7	0	1	Cyto to NonCyto	No	No	No	-0.675427	0.00598668	-0.0632768	-0.17643	0.528316	0.000824068	0.442289	0.419235	0.513438	0.977038	0.630747	0.866525	-0.105788	0.569639	0.0768019	0.0708152	-0.0606913	0.00258551	-0.145565	0.0308644	2	3	2	10
SIVA1	0	1	No	No	Cyto to NonCyto	No	-0.127583	0.0564662	-0.841111	0.247795	0.249708	0.993779	0.82466	0.544287	0.000377737	0.0114568	0.930919	0.202304	-0.126219	0.00136464	0.0181836	-0.0382826	-0.53819	0.302921	0.0405479	-0.207247	1	3	3	1
SLBP	0	1	No	No	Cyto to NonCyto	No	-0.0996023	-0.258259	-0.614831	-0.130768	0.0606868	0.860044	0.303162	0.03242	0.000371514	9.9e-07	0.776873	0.37324	-0.111893	-0.0122904	-0.0899269	0.168332	-0.22728	0.387551	-0.0543675	0.0764002	19	24	20	21
SLC12A5	0	1	No	Cyto to NonCyto	No	No	-0.219578	-0.628207	-0.0144228	0.0594803	0.239582	0.574995	0.031451	0.393251	0.578156	0.429338	0.843814	0.430431	-0.147103	0.0724752	-0.464732	0.163475	0.0686391	0.0830619	-0.0909917	-0.150472	2	1	1	1
SLC1A2	0	1	No	NA	Cyto to NonCyto	No	-0.306585	NA	-1.20723	0.347131	0.861967	0.097899	NA	NA	0.0851672	8.99e-06	0.998898	0.538806	-0.0383938	0.268192	NA	NA	-0.272735	0.934495	0.00327964	-0.343851	1	NA	1	1
SLC1A3	0	1	Cyto to NonCyto	No	NA	NA	-0.791077	-0.479853	NA	NA	0.528954	0.000826014	0.538402	0.00064932	NA	NA	NA	NA	-0.123801	0.667277	0.107027	0.58688	NA	NA	NA	NA	1	3	NA	NA
SLC1A4	0	1	No	Cyto to NonCyto	No	No	0.00972451	-0.536479	-0.0279573	-0.279256	0.407725	0.43994	0.0540221	0.000158427	0.00594146	0.0107293	0.803619	0.14106	0.0975698	0.0878452	-0.16692	0.369559	-0.162615	-0.134658	-0.0793543	0.199901	21	21	14	6
SLC20A2	0	1	No	No	No	Cyto to NonCyto	0.0639894	-0.0498798	-0.267478	-0.463623	0.502306	0.0712317	0.275176	0.0485519	0.853413	0.000365725	0.780395	0.0267748	-0.0455664	-0.109556	0.0811389	0.131019	0.0160173	0.283496	-0.091595	0.372028	18	11	18	7
SLC22A4	0	1	NA	NA	Cyto to NonCyto	NA	NA	NA	-1.08001	NA	NA	NA	NA	NA	4.14e-06	4.8e-06	NA	NA	NA	NA	NA	NA	-0.567086	0.512922	NA	NA	NA	NA	3	NA
SLC25A21	0	1	No	No	Cyto to NonCyto	No	-0.212681	-0.205529	-0.775346	0.336286	0.252198	0.0539601	0.762201	0.203078	0.00876674	0.490903	0.877522	0.146862	-0.0821779	0.130503	-0.0497591	0.155769	-0.630644	0.144703	0.0727437	-0.263543	8	5	1	1
SLC29A3	0	1	No	No	Cyto to NonCyto	No	-0.19598	-0.057715	-0.408446	-0.293686	0.0992924	0.500252	0.611333	0.151822	0.236647	0.000888415	0.212491	0.967949	-0.138422	0.057558	0.0459626	0.103678	-0.103587	0.304859	-0.286389	0.00729686	3	1	1	2
SLC35D2	0	1	No	Cyto to NonCyto	No	No	0.163724	-0.827411	0.13495	0.0966446	0.203343	0.834432	0.0281291	0.672221	0.756604	0.69209	0.876556	0.801956	0.202345	0.0386202	-0.699378	0.128033	0.06589	-0.0690597	0.0552315	-0.0414131	4	1	1	2
SLC44A1	0	1	No	Cyto to NonCyto	No	No	-0.041361	-0.479556	0.0817007	0.00938791	0.460983	0.153671	0.781907	0.00525263	0.965567	0.125752	0.727812	0.417293	0.0549586	0.0963195	-0.0523976	0.427158	-0.00332207	-0.0850228	-0.0913714	-0.100759	20	13	21	16
SLFN13	0	1	No	No	Cyto to NonCyto	No	-0.121799	0.0964757	-0.519288	0.0644506	0.259144	0.3128	0.450889	0.236389	0.000470941	0.0399472	0.998916	0.44679	-0.0656952	0.056104	0.0414499	-0.0550258	-0.357307	0.161981	-0.000348681	-0.0647993	21	24	25	24
SLFN5	0	1	No	No	Cyto to NonCyto	No	-0.0526972	0.233239	-0.404668	0.100101	0.886524	0.51133	0.0888501	0.412019	5.93e-05	0.0707138	0.861392	0.395504	-0.011602	0.0410952	0.161879	-0.0713603	-0.30864	0.0960272	0.0335939	-0.0665074	17	5	110	76
SLPI	0	1	NA	Cyto to NonCyto	NA	NA	NA	-1.72689	NA	NA	NA	NA	0.00639512	2.21e-06	NA	NA	NA	NA	NA	NA	-0.546121	1.18077	NA	NA	NA	NA	NA	1	NA	NA
SMIM20	0	1	No	No	No	Cyto to NonCyto	-0.0222068	-0.0294793	0.155531	-0.734078	0.248474	0.349017	0.693577	0.918154	0.601451	0.00819588	0.0340046	0.361641	-0.102021	-0.0798137	-0.0399915	-0.0105122	-0.044344	-0.199875	-0.567607	0.166471	1	3	3	2
SMNDC1	0	1	No	No	Cyto to NonCyto	No	-0.0610551	-0.0291365	-0.552714	-0.189068	0.801224	0.260659	0.519138	0.204473	6.47e-05	0.0139365	0.574405	0.0156349	0.0249175	0.0859726	0.0463004	0.0754369	-0.382049	0.170665	0.116367	0.305435	10	28	35	13
SMOX	0	1	No	No	Cyto to NonCyto	No	-0.0232759	0.576085	-0.709093	0.273476	0.0106207	0.00849213	0.774299	0.0280857	0.00537055	6.57e-05	0.991331	0.0541018	-0.239881	-0.216605	-0.11838	-0.694466	-0.273112	0.435981	0.00651198	-0.266964	9	1	9	6
SNAPIN	0	1	No	Cyto to NonCyto	No	No	0.0706324	-0.434158	-0.0594489	-0.129386	0.8011	0.392083	0.0344141	0.697775	0.787836	0.492915	0.921381	0.216623	0.019083	-0.0515494	-0.368591	0.065568	-0.0198766	0.0395723	0.0373962	0.166783	20	13	16	11
SNRNP27	0	1	No	No	Cyto to NonCyto	No	-0.0293663	0.131328	-0.415663	-0.0138701	0.431503	0.162907	0.327588	0.428584	0.00422621	0.0420761	0.976712	0.80621	0.047256	0.0766223	0.0758551	-0.0554728	-0.25942	0.156243	0.00739492	0.021265	15	14	12	12
SOX13	0	1	No	No	Cyto to NonCyto	No	-0.122444	-0.097096	-0.414777	-0.0680044	0.672419	0.219618	0.393702	0.00957737	0.000674499	0.580271	0.78225	0.878449	-0.0353532	0.0870913	0.0543186	0.151415	-0.367104	0.0476732	-0.096568	-0.0285635	13	20	5	7
SOX4	0	1	No	No	Cyto to NonCyto	No	-0.173988	0.185602	-0.479345	0.792371	0.123189	0.652582	0.250481	0.872133	0.00410237	0.135358	0.994905	0.212818	-0.252952	-0.0789648	0.161001	-0.0246003	-0.3347	0.144644	-0.0181539	-0.810525	1	1	2	1
SOX9	0	1	NA	No	Cyto to NonCyto	No	NA	0.0910779	-0.473504	0.0398407	NA	NA	0.26764	0.795769	0.00029933	0.00427832	0.600965	0.50964	NA	NA	0.0734029	-0.0176751	-0.288477	0.185027	0.113087	0.0732461	NA	7	9	4
SP1	0	1	No	Cyto to NonCyto	No	No	-0.0128101	-0.842286	0.748775	0.509787	0.727493	0.780647	0.0653618	4.61e-06	0.0469592	2.49e-07	0.902345	0.197643	-0.0577438	-0.0449338	-0.193334	0.648952	-0.23578	-0.984555	0.104547	-0.405239	3	10	3	4
SP6	0	1	No	NA	Cyto to NonCyto	NA	-0.0398947	NA	-0.501694	NA	0.940748	0.780647	NA	NA	0.178555	0.000165689	NA	NA	-0.00975746	0.0301372	NA	NA	-0.119513	0.382181	NA	NA	1	NA	1	NA
SPAG7	0	1	No	No	Cyto to NonCyto	No	-0.0841022	-0.249313	-0.736973	0.055191	0.804259	0.259021	0.945633	0.00377152	2.57e-05	3.29e-05	0.938712	0.842768	-0.0186553	0.065447	0.00893419	0.258247	-0.38968	0.347293	0.0267355	-0.0284555	34	18	31	22
SPATS2	0	1	No	Cyto to NonCyto	No	No	0.0390433	-0.514229	0.0397485	-0.0251533	0.0923875	0.311764	0.0113537	0.000264733	0.968512	0.476141	0.945917	0.998427	0.0925624	0.0535191	-0.210374	0.303854	0.00280083	-0.0369477	-0.0254952	-0.00034191	24	27	26	13
SPRED1	0	1	No	NA	Cyto to NonCyto	No	-0.30739	NA	-0.641817	-0.135023	0.44363	0.000172564	NA	NA	0.00331229	0.086542	0.984028	0.541241	0.0675739	0.374963	NA	NA	-0.432505	0.209312	-0.0136344	0.121388	12	NA	3	5
SPRR3	0	1	NA	Cyto to NonCyto	NA	NA	NA	-0.49851	NA	NA	NA	NA	0.035429	0.741419	NA	NA	NA	NA	NA	NA	-0.431318	0.0671919	NA	NA	NA	NA	NA	6	NA	NA
SRCAP	0	1	NA	No	Cyto to NonCyto	NA	NA	-0.304401	-1.06064	NA	NA	NA	0.177436	0.000214711	0.578147	1.02e-05	NA	NA	NA	NA	0.145705	0.450106	-0.0983909	0.962252	NA	NA	NA	1	1	NA
SRI	0	1	No	Cyto to NonCyto	No	No	-0.283449	-0.996677	-0.327432	0.195577	0.228899	0.642328	0.0172305	0.973432	0.872145	1.5e-05	0.735915	0.339221	-0.201154	0.0822945	-0.981265	0.0154121	0.0116001	0.339032	0.0842654	-0.111311	31	33	75	27
SRSF1	0	1	No	No	No	Cyto to NonCyto	0.11384	0.0456718	-0.31042	-0.421274	0.221971	0.0402648	0.994625	0.148256	0.705511	1.08e-07	0.821184	0.0254557	0.0439371	-0.0699025	0.000366554	-0.0453052	0.0152508	0.32567	-0.072376	0.348898	159	158	159	124
SSBP4	0	1	Cyto to NonCyto	No	NA	NA	-0.480546	-0.0962262	NA	NA	0.198991	0.00332052	0.774299	0.189996	NA	NA	NA	NA	-0.143551	0.336995	0.0404368	0.136663	NA	NA	NA	NA	4	2	NA	NA
STK17B	0	1	No	No	Cyto to NonCyto	No	-0.070812	-0.201875	-0.452835	-0.0697069	0.867361	0.594406	0.260859	0.203797	0.522448	2.95e-06	0.700079	0.836299	-0.0198023	0.0510097	-0.101222	0.100653	-0.0422205	0.410614	-0.100542	-0.0308347	5	4	16	6
SUB1	0	1	No	No	Cyto to NonCyto	No	-0.10515	0.0745218	-0.9228	0.0565661	0.694993	0.00868156	0.819387	0.196848	3.17e-06	0.000202122	0.447114	0.46101	0.021545	0.126695	0.0146562	-0.0598656	-0.580537	0.342263	0.115481	0.0589147	71	145	150	131
SURF6	0	1	No	No	No	Cyto to NonCyto	0.00683728	-0.0194523	-0.544403	-0.427367	0.448321	0.378248	0.612064	0.367477	0.0719797	2.89e-07	0.684858	0.0268906	-0.0697124	-0.0765497	0.0419173	0.0613695	0.152297	0.6967	-0.10741	0.319957	17	23	25	7
SUSD1	0	1	NA	NA	Cyto to NonCyto	NA	NA	NA	-0.549946	NA	NA	NA	NA	NA	0.636578	0.00159561	NA	NA	NA	NA	NA	NA	-0.0753789	0.474567	NA	NA	NA	NA	1	NA
SWI5	0	1	No	No	Cyto to NonCyto	No	-0.131421	0.102528	-0.538469	-0.10825	0.255293	0.411602	0.0624951	0.00206493	0.00130864	8.59e-05	0.990561	0.550379	-0.0770864	0.0543344	-0.157258	-0.259787	-0.23682	0.301648	0.00985856	0.118109	4	1	6	3
SYNPO	0	1	NA	NA	Cyto to NonCyto	No	NA	NA	-0.457398	0.0678714	NA	NA	NA	NA	0.313806	4.07e-06	0.978001	0.868888	NA	NA	NA	NA	-0.0631112	0.394286	0.0214537	-0.0464177	NA	NA	12	3
SYNPO2	0	1	NA	Cyto to NonCyto	No	NA	NA	-0.587281	-0.0699936	NA	NA	NA	0.692185	5.08e-06	0.28334	0.421382	NA	NA	NA	NA	-0.0401147	0.547166	-0.215247	-0.145254	NA	NA	NA	18	1	NA
TALDO1	0	1	No	No	Cyto to NonCyto	No	-0.0905787	0.0998278	-0.53521	0.07054	0.621903	0.0154863	0.316042	0.0477532	0.00204268	0.000420315	0.797089	0.796187	0.0269117	0.11749	0.0362614	-0.0635665	-0.251964	0.283247	0.0463243	-0.0242157	151	200	122	133
TARDBP	0	1	No	No	Cyto to NonCyto	NA	-0.04847	0.0255652	-0.517484	NA	0.446429	0.780835	0.282239	0.446884	0.114477	2.68e-05	NA	NA	-0.0804975	-0.0320275	0.072531	0.0469658	-0.119592	0.397892	NA	NA	3	4	4	NA
TBPL1	0	1	No	No	Cyto to NonCyto	No	-0.0687691	0.0837383	-0.446634	0.297794	0.599126	0.135933	0.0327706	0.0958209	0.00905777	0.145983	0.658216	0.685042	0.0472113	0.11598	0.254319	0.170581	-0.302499	0.144135	0.198821	-0.0989725	5	6	8	2
TCEA1	0	1	No	No	Cyto to NonCyto	No	-0.165626	-0.0559061	-0.714931	0.0844689	0.288083	0.0209537	0.512281	0.68166	9.4e-06	0.00131292	0.714905	0.936147	-0.0536434	0.111982	-0.0353954	0.0205107	-0.469943	0.244988	0.0748248	-0.00964416	95	57	41	39
TCEAL1	0	1	No	No	Cyto to NonCyto	No	-0.0426555	-0.241078	-0.622676	0.0987559	0.608952	0.96331	0.120332	0.052844	1.2e-05	0.0130559	0.56985	0.847549	-0.0480047	-0.00534923	-0.114019	0.12706	-0.451821	0.170855	0.123977	0.0252208	13	10	11	11
TCEAL4	0	1	No	No	Cyto to NonCyto	No	-0.396227	-0.024055	-0.872158	0.214872	0.0668045	0.0123091	0.548972	0.792964	2.74e-05	6.36e-05	0.612591	0.835367	-0.169855	0.226371	-0.0416356	-0.0175806	-0.475118	0.39704	0.172821	-0.0420514	26	34	36	17
TCEAL8	0	1	No	No	Cyto to NonCyto	No	-0.399194	-0.323422	-0.829739	0.275888	0.000338569	0.326903	0.00775884	0.289213	0.000247987	1.1e-06	0.970961	0.197086	-0.498011	-0.0988172	-0.471086	-0.147664	-0.318652	0.511086	0.0234895	-0.252399	6	7	3	7
TCEAL9	0	1	No	No	Cyto to NonCyto	No	-0.218975	-0.299715	-0.919004	0.0453546	0.094566	0.213465	0.00166554	0.453001	0.000419243	3.43e-06	0.480359	0.0903701	-0.128353	0.0906224	-0.366853	-0.0671376	-0.362202	0.556802	-0.223141	-0.268495	9	18	2	15
TCF12	0	1	No	No	Cyto to NonCyto	No	0.0642376	-0.231926	-0.615483	0.0537879	0.804559	0.275801	0.0864503	0.0608991	0.00080566	0.00109124	0.636734	0.63016	0.0146088	-0.0496288	-0.117553	0.114373	-0.326939	0.288544	0.117413	0.0636254	15	19	10	5
TCF3	0	1	No	No	Cyto to NonCyto	No	-0.0210669	-0.197894	-0.780705	0.213527	0.881798	0.908464	0.904852	0.00158298	0.000338221	3.07e-05	0.801468	0.409517	-0.0120808	0.00898616	0.010157	0.208051	-0.356059	0.424647	0.0875032	-0.126024	19	9	21	6
TCF7L2	0	1	No	No	Cyto to NonCyto	No	-0.0169974	-0.110448	-0.826036	0.184337	0.799227	0.894742	0.321454	0.718905	0.533532	3.39e-07	0.905415	0.771004	-0.0358738	-0.0188764	-0.0812802	0.0291681	-0.0619023	0.764133	0.0878249	-0.0965116	8	3	2	2
TDP1	0	1	No	No	Cyto to NonCyto	No	-0.10596	0.0637738	-0.545828	-0.0922893	0.599429	0.107672	0.757047	0.52414	0.000131983	0.0300894	0.961196	0.572761	-0.0290163	0.0769441	0.0241945	-0.0395792	-0.385821	0.160007	-0.0186053	0.073684	34	26	47	15
TDP2	0	1	No	No	Cyto to NonCyto	No	-0.124135	0.0932305	-0.563733	0.0979847	0.139959	0.239281	0.713599	0.22558	0.000491849	0.000884141	0.887124	0.536992	-0.0704714	0.0536632	0.0264486	-0.0667819	-0.304877	0.258856	0.0357556	-0.0622291	18	21	18	15
TEF	0	1	NA	Cyto to NonCyto	No	No	NA	-0.521381	0.0852097	-0.0386515	NA	NA	0.586427	0.00320633	0.00174776	0.00972985	0.841721	0.757755	NA	NA	-0.0886285	0.432752	0.291579	0.20637	-0.140342	-0.101691	NA	1	2	3
TFEB	0	1	No	Cyto to NonCyto	No	No	-0.222933	-0.4114	-0.0418451	0.301362	0.528044	0.0313917	0.0263406	0.0336983	0.218309	0.044514	0.78933	0.457801	0.108139	0.331072	-0.223795	0.187606	0.0853655	0.127211	0.13354	-0.167822	3	4	7	1
TGIF1	0	1	No	No	Cyto to NonCyto	No	0.0118762	0.0145766	-0.438009	0.12097	0.884237	0.785489	0.808346	0.977118	0.013245	0.902562	0.813702	0.9148	-0.019676	-0.0315522	0.0165411	0.00196454	-0.418145	0.0198643	0.0976539	-0.0233157	4	9	3	3
THBS2	0	1	No	NA	NA	Cyto to NonCyto	-0.47594	NA	NA	-1.9967	0.830677	0.130577	NA	NA	NA	NA	0.674063	0.0194632	-0.0749595	0.40098	NA	NA	NA	NA	-0.479185	1.51751	1	NA	NA	1
THUMPD1	0	1	No	No	Cyto to NonCyto	No	-0.168573	-0.136658	-0.545045	0.0248154	0.488657	0.000539063	0.733923	0.00894633	6.65e-05	0.0310728	0.889322	0.945712	0.0398718	0.208444	0.0260371	0.162695	-0.393943	0.151101	0.0323164	0.00750091	45	52	57	25
THUMPD2	0	1	No	No	Cyto to NonCyto	No	0.095578	0.0150741	-0.546781	0.162746	0.565391	0.544985	0.716492	0.475145	0.00016999	0.00822332	0.969465	0.170013	0.0477155	-0.0478625	-0.0259249	-0.040999	-0.35454	0.192241	0.0137465	-0.148999	9	5	10	7
THYN1	0	1	No	No	Cyto to NonCyto	No	-0.28596	-0.034388	-0.559739	0.115169	0.725496	6.12e-05	0.85646	0.4755	5.99e-08	0.00250552	0.598517	0.923203	-0.0216258	0.264334	0.0181098	0.0524979	-0.425062	0.134677	0.103446	-0.0117234	32	26	34	26
TIMM22	0	1	Cyto to NonCyto	No	No	No	-1.97607	-0.0495405	0.109958	-0.396413	0.137284	0.00446545	0.705837	0.928808	0.529334	0.690375	0.554523	0.640539	-0.668368	1.3077	-0.0652722	-0.0157317	0.0701394	-0.0398188	-0.276422	0.119991	1	3	5	1
TKT	0	1	No	No	Cyto to NonCyto	No	-0.166306	0.0182728	-0.506252	0.131484	0.963786	0.0145732	0.944767	0.52385	0.000537802	0.000896761	0.630747	0.354208	-0.00421516	0.162091	-0.00362958	-0.0219024	-0.272365	0.233888	0.0672805	-0.0642038	341	582	548	362
TKTL2	0	1	No	No	Cyto to NonCyto	No	-0.220818	-0.0319116	-0.824807	0.200362	0.583203	0.191352	0.413169	0.671504	0.000985695	0.00321571	0.320442	0.728248	-0.0719676	0.14885	-0.0626026	-0.0306909	-0.46331	0.361497	0.164491	-0.0358708	6	12	11	12
TLCD1	0	1	Cyto to NonCyto	No	No	No	-0.505024	-0.087158	-0.0431388	-0.0017507	0.381807	0.0156583	0.201481	0.0478747	0.692658	0.828792	0.724447	0.471788	-0.138458	0.366566	0.221932	0.30909	-0.0829663	-0.0398274	-0.108028	-0.106277	5	4	5	2
TLE6	0	1	NA	No	NA	Cyto to NonCyto	NA	-0.147565	NA	-0.667307	NA	NA	0.0552316	0.119673	NA	NA	0.945917	0.0258893	NA	NA	-0.502435	-0.35487	NA	NA	-0.0478611	0.619446	NA	3	NA	1
TMEM128	0	1	No	Cyto to NonCyto	No	No	0.25335	-0.573579	-1.00676	0.259955	0.528138	0.00931066	0.0414745	0.000222473	0.962925	1.67e-07	0.755001	0.927272	0.0523449	-0.201005	-0.19177	0.381809	0.00676485	1.01352	0.223192	-0.0367631	4	4	4	3
TMEM51	0	1	No	No	Cyto to NonCyto	No	0.219168	-0.166151	-0.606992	-0.000679761	0.73187	0.0171122	0.645442	0.203958	0.112994	1.67e-07	0.929398	0.827536	-0.0453299	-0.264498	-0.052066	0.114085	-0.0938153	0.513176	0.0463386	0.0470184	8	1	5	2
TMEM56	0	1	No	Cyto to NonCyto	No	No	-0.53912	-0.927881	-0.0726985	-0.366461	0.46877	0.260031	0.0107603	0.419235	0.0168962	0.0734506	0.616524	0.417798	-0.222989	0.316131	-0.736232	0.191649	-0.212439	-0.139741	-0.202134	0.164327	1	2	2	3
TMEM87B	0	1	No	Cyto to NonCyto	No	No	-0.152422	-0.802746	0.217983	0.232942	0.13002	0.00683302	0.444003	1.6e-05	0.954217	0.0375207	0.998506	0.180525	0.191478	0.3439	-0.101175	0.701571	0.00773777	-0.210246	-0.00171996	-0.234662	4	2	2	1
TOB1	0	1	No	Cyto to NonCyto	NA	No	0.0229595	-0.538685	NA	0.00800522	0.521033	0.677722	0.0709331	0.000143065	NA	NA	0.958945	0.860635	0.067491	0.0445315	-0.158453	0.380232	NA	NA	-0.0213722	-0.0293774	2	2	NA	1
TOGARAM1	0	1	Cyto to NonCyto	No	No	No	-0.500384	-0.00010617	0.286531	0.0850036	0.408813	0.0357504	0.393303	0.325368	0.120112	0.0421315	0.989313	0.504053	-0.148759	0.351626	-0.0668279	-0.0667217	0.130203	-0.156328	-0.00767358	-0.0926772	3	5	2	1
TOMM5	0	1	No	Cyto to NonCyto	No	No	-0.184296	-1.00278	-0.0955508	-0.0766849	0.780331	0.31409	0.302849	3.86e-05	0.305274	0.645207	0.902345	0.250545	-0.0475193	0.136777	-0.170866	0.831909	-0.0674431	0.0281077	0.0309272	0.107612	13	12	19	6
TOX4	0	1	No	Cyto to NonCyto	No	No	-0.118047	-0.674876	-0.104055	-0.109492	0.536435	0.973654	0.450891	5.88e-07	0.116792	0.0017987	0.87539	0.775413	-0.109906	0.00814094	-0.0638749	0.611001	0.100322	0.204377	-0.0597328	0.0497595	3	7	11	4
TRMT5	0	1	No	No	Cyto to NonCyto	No	-0.071742	-0.0179644	-0.406966	0.122148	0.576528	0.0348836	0.661586	0.951642	0.000117978	0.211244	0.347673	0.880162	0.0307627	0.102505	-0.0210639	-0.00309947	-0.330864	0.0761023	0.1108	-0.0113484	38	50	91	39
TSEN34	0	1	No	No	Cyto to NonCyto	No	-0.00133813	-0.0611075	-0.503147	0.0971764	0.751806	0.722135	0.584809	0.605573	0.00132687	0.0729982	0.657589	0.968453	0.0238499	0.025188	-0.0332888	0.0278187	-0.347294	0.155853	0.103105	0.00592852	17	15	18	13
TSPAN4	0	1	NA	Cyto to NonCyto	No	No	NA	-0.528999	-0.177001	-0.0714109	NA	NA	0.0563331	0.0169789	0.00488161	0.11159	0.7188	0.695785	NA	NA	-0.246183	0.282816	-0.335651	-0.158649	-0.167715	-0.0963039	NA	3	3	1
TSPAN6	0	1	No	Cyto to NonCyto	No	No	-0.179726	-0.494447	0.192811	0.114939	0.0827366	0.000539063	0.549884	4.61e-06	0.723228	0.00117223	0.991464	0.469127	0.150407	0.330134	-0.046285	0.448162	-0.0259333	-0.218744	-0.00786385	-0.122803	5	2	4	5
TSSC4	0	1	No	Cyto to NonCyto	No	No	-0.0962952	-0.429988	-0.203206	0.076198	0.681404	0.483591	0.213762	0.00715314	0.312387	0.0201469	0.744512	0.826256	-0.038027	0.0582683	-0.139822	0.290166	-0.065217	0.137989	0.121417	0.0452188	7	8	14	8
TTC33	0	1	No	No	Cyto to NonCyto	No	-0.0956699	0.141911	-0.410215	0.0116905	0.988571	0.121102	0.648703	0.00737084	3.69e-05	0.222692	0.958758	0.827917	0.00149224	0.0971621	0.0234096	-0.118502	-0.342444	0.0677715	-0.0193925	-0.031083	8	9	12	10
TTC36	0	1	Cyto to NonCyto	No	NA	NA	-0.609735	0.130812	NA	NA	0.713383	1.02e-05	0.63678	0.0577881	NA	NA	NA	NA	-0.0397961	0.569939	-0.0587737	-0.189586	NA	NA	NA	NA	1	1	NA	NA
UBA2	0	1	No	No	Cyto to NonCyto	No	-0.0815714	0.0584141	-0.586904	0.188303	0.940294	0.0201825	0.249483	0.506565	0.00021804	0.0394967	0.352419	0.342287	0.00388345	0.0854549	0.0379486	-0.0204656	-0.415185	0.171719	0.121819	-0.0664838	154	224	132	118
UBE2E2	0	1	No	No	Cyto to NonCyto	No	0.425103	0.649734	-2.8427	-0.0411746	0.0596841	0.850843	0.394475	0.53085	0.0108826	0.000616436	0.57854	0.36693	0.480675	0.0555716	0.388704	-0.26103	-1.19574	1.64696	-0.222881	-0.181707	5	4	3	1
UBE2S	0	1	No	No	Cyto to NonCyto	No	-0.106235	0.00467501	-0.444501	0.0449387	0.680792	0.138421	0.0765491	0.0567224	0.104115	4.97e-05	0.923302	0.785225	-0.0264197	0.0798151	0.104863	0.100188	-0.110273	0.334228	0.0204546	-0.0244841	17	21	44	21
UBE2T	0	1	No	No	Cyto to NonCyto	No	-0.12188	-0.245784	-0.965328	0.274637	0.313572	0.204665	0.823431	0.0320668	0.0017291	9.63e-06	0.680639	0.180691	-0.0559748	0.0659052	-0.0302138	0.215571	-0.360649	0.604679	0.10837	-0.166267	37	23	24	23
UBLCP1	0	1	No	No	Cyto to NonCyto	No	-0.160878	0.104784	-0.616508	0.136908	0.761559	0.00706248	0.0431385	0.533124	0.00870335	6.91e-06	0.651463	0.611966	0.0247634	0.185642	0.081519	-0.023265	-0.192987	0.423521	0.0863834	-0.050525	45	51	74	51
UBOX5	0	1	No	No	Cyto to NonCyto	No	-0.0261979	-0.254294	-0.553269	0.129826	0.722173	0.425449	0.185396	0.167434	0.0126492	0.0334117	0.582248	0.0592361	0.0284619	0.0546597	-0.132406	0.121889	-0.315397	0.237872	-0.166089	-0.295915	5	6	4	1
UBXN10	0	1	NA	NA	Cyto to NonCyto	NA	NA	NA	-0.624915	NA	NA	NA	NA	NA	0.0166778	0.00180495	NA	NA	NA	NA	NA	NA	-0.27293	0.351985	NA	NA	NA	NA	1	NA
UCK1	0	1	No	No	Cyto to NonCyto	No	-0.0384429	-0.108222	-0.401033	0.170718	0.674645	0.242643	0.787556	0.535296	0.0148456	0.000143683	0.773167	0.457163	0.0281159	0.0665588	-0.0384534	0.0697686	-0.14704	0.253993	0.0780852	-0.092633	10	13	9	9
ULBP1	0	1	No	Cyto to NonCyto	No	NA	-0.356949	-0.42091	0.0306562	NA	0.334232	0.00240589	0.790209	0.00184661	0.281859	0.116545	NA	NA	0.160952	0.517901	-0.038667	0.382243	-0.104504	-0.135161	NA	NA	1	3	2	NA
UNC45B	0	1	NA	NA	Cyto to NonCyto	NA	NA	NA	-0.546991	NA	NA	NA	NA	NA	0.258077	0.000115541	NA	NA	NA	NA	NA	NA	-0.111558	0.435433	NA	NA	NA	NA	1	NA
UNG	0	1	No	No	Cyto to NonCyto	No	-0.125505	-0.0779215	-0.464855	0.125017	0.641844	0.0340181	0.775234	0.167671	6.34e-05	0.533876	0.942716	0.108558	-0.0254269	0.100078	0.0303203	0.108242	-0.418799	0.0460557	-0.0192132	-0.14423	15	12	14	6
UPK1B	0	1	NA	Cyto to NonCyto	NA	NA	NA	-0.543516	NA	NA	NA	NA	0.378681	6.87e-05	NA	NA	NA	NA	NA	NA	-0.0874922	0.456024	NA	NA	NA	NA	NA	23	NA	NA
UPP1	0	1	No	No	Cyto to NonCyto	No	-0.202008	0.0289985	-0.478534	0.186756	0.864483	0.00103013	0.535019	0.973088	0.000353403	0.00223605	0.628948	0.287626	-0.0118867	0.190121	0.0308969	0.00189837	-0.278615	0.199919	0.0899397	-0.0968164	38	36	134	30
UQCC3	0	1	No	No	Cyto to NonCyto	No	-0.0624412	0.316912	-0.400195	-0.548913	0.403056	0.714912	0.949753	0.0511414	0.311422	0.000377121	0.876226	0.0591943	-0.117292	-0.0548504	-0.0173511	-0.334263	-0.0834904	0.316705	-0.092999	0.455914	10	4	13	1
UQCRB	0	1	No	No	No	Cyto to NonCyto	0.0717765	0.0219625	0.22135	-0.485093	0.129126	0.00269158	0.141502	0.0420933	0.201529	0.00369364	0.674063	0.00747982	-0.0684777	-0.140254	-0.0879143	-0.109877	0.0680151	-0.153335	-0.0953454	0.389748	49	37	40	24
USB1	0	1	No	No	Cyto to NonCyto	No	0.127287	-0.0375518	-0.459322	-0.0221374	0.719156	0.0258379	0.962818	0.891345	0.000227189	0.0722845	0.887124	0.803984	-0.0304919	-0.157779	-0.0114228	0.026129	-0.338229	0.121093	-0.107097	-0.0849596	3	2	5	2
USP37	0	1	No	No	Cyto to NonCyto	No	-0.0108979	-0.139175	-0.406692	-0.0357639	0.463357	0.318526	0.983234	0.0219533	0.670353	0.000365725	0.935311	0.594087	0.042875	0.0537729	0.00199246	0.141168	-0.0435536	0.363138	0.0241949	0.0599588	11	13	5	8
UTP23	0	1	No	Cyto to NonCyto	No	No	-0.0109643	-0.620321	-0.027588	0.0881437	0.548623	0.635114	0.0224624	0.000468864	0.362149	0.549341	0.945917	0.501587	-0.0507315	-0.0397672	-0.24137	0.378951	-0.067927	-0.040339	-0.0345449	-0.122689	8	17	19	9
VEZF1	0	1	Cyto to NonCyto	No	No	No	-0.559324	-0.0744872	0.291415	-0.283132	0.842804	0.000763022	0.728177	0.19453	0.332677	0.00595305	0.822975	0.529917	-0.0356782	0.523646	0.0407476	0.115235	0.0783549	-0.21306	-0.127033	0.156099	4	4	6	4
VKORC1L1	0	1	No	Cyto to NonCyto	No	No	-0.21661	-0.668489	0.00140345	-0.289026	0.777021	0.0162777	0.298622	0.000213427	0.863437	0.817038	0.610917	0.826615	-0.0273634	0.189247	-0.134536	0.533954	-0.0151396	-0.0165431	-0.230984	0.0580424	5	4	5	1
WBP1L	0	1	NA	Cyto to NonCyto	No	NA	NA	-0.42794	0.063682	NA	NA	NA	0.024128	0.466011	0.119463	0.0332073	NA	NA	NA	NA	-0.332512	0.0954287	-0.242358	-0.30604	NA	NA	NA	2	1	NA
WDR4	0	1	No	No	Cyto to NonCyto	No	-0.239526	-0.10222	-0.474665	0.280922	0.185732	0.000119267	0.617203	0.050102	0.0028993	0.0409984	0.396202	0.244195	0.0964802	0.336007	0.0469894	0.14921	-0.301418	0.173248	0.163068	-0.117854	16	18	46	15
WDR70	0	1	No	No	Cyto to NonCyto	No	-0.0730541	0.0726076	-0.66785	0.0499762	0.890622	0.0763059	0.204926	0.881554	3.89e-05	0.000641989	0.912557	0.859314	0.00890356	0.0819576	0.0643736	-0.00823404	-0.401358	0.266492	0.0287109	-0.0212654	26	33	51	59
WNK4	0	1	No	NA	Cyto to NonCyto	NA	0.117984	NA	-0.904059	NA	0.489092	0.37807	NA	NA	0.00361254	0.00790534	NA	NA	0.0540352	-0.0639487	NA	NA	-0.499396	0.404663	NA	NA	10	NA	1	NA
WNT9A	0	1	NA	Cyto to NonCyto	No	No	NA	-0.457977	-0.0171672	0.0246367	NA	NA	0.30386	0.00095884	0.137826	0.0540272	0.969465	0.988372	NA	NA	-0.106313	0.351664	0.0924391	0.109606	0.0286687	0.00403193	NA	2	5	1
XPA	0	1	No	No	Cyto to NonCyto	No	-0.216973	0.0110197	-0.496832	0.057272	0.101638	0.0329394	0.942039	0.986423	0.0773728	1.66e-05	0.910706	0.480597	-0.0964273	0.120546	0.00922548	-0.00179426	-0.120558	0.376274	-0.0400634	-0.0973354	16	7	9	6
XRCC4	0	1	No	No	Cyto to NonCyto	No	-0.0161174	-0.0239962	-0.502846	0.0354213	0.545206	0.304665	0.357087	0.529528	0.00131051	0.000424091	0.698579	0.820858	0.0310802	0.0471976	-0.0644256	-0.0404294	-0.244041	0.258804	0.0530498	0.0176285	32	17	31	31
YAF2	0	1	Cyto to NonCyto	No	No	NA	-1.12948	-0.263966	-0.169449	NA	0.725496	1.29e-05	0.996354	0.00402357	0.0625435	0.966742	NA	NA	-0.0728298	1.05665	-0.000725608	0.263241	-0.173355	-0.00390553	NA	NA	3	4	3	NA
YBEY	0	1	No	Cyto to NonCyto	No	No	-0.00974741	-0.506917	0.0051274	-0.225319	0.717033	0.603343	0.976768	0.000349822	0.786739	0.683825	0.603004	0.859278	0.0322267	0.0419741	-0.00524915	0.501668	-0.02365	-0.0287774	-0.186823	0.0384959	7	3	6	4
YBX1	0	1	No	Cyto to NonCyto	No	No	0.129842	-0.53508	-0.272371	0.257143	0.169159	0.823476	0.000402361	0.000379483	0.729393	0.000952043	0.869065	0.602569	0.109224	-0.0206178	-0.285335	0.249745	-0.0277064	0.244665	0.110024	-0.147119	223	114	128	30
ZBED8	0	1	No	No	Cyto to NonCyto	No	-0.108898	0.21405	-0.460724	0.0711312	0.991619	0.0588561	0.0353309	0.665907	0.112805	2.19e-05	0.848126	0.287639	-0.000886427	0.108012	0.178898	-0.035152	-0.105153	0.355571	-0.0548038	-0.125935	8	9	13	5
ZC3H4	0	1	No	No	Cyto to NonCyto	No	0.197166	-0.00356609	-0.457114	-0.0134882	0.102642	0.0373462	0.303162	0.211169	0.00522785	5.92e-07	0.932127	0.897603	0.0888604	-0.108305	0.058391	0.0619571	-0.127785	0.329329	-0.0390087	-0.0255205	59	52	66	32
ZDHHC7	0	1	No	No	Cyto to NonCyto	No	0.139291	0.0696558	-0.400247	-0.0121169	0.346528	0.362198	0.683829	0.975099	0.0844437	0.0384275	0.777878	0.606963	0.0722074	-0.067084	0.0644511	-0.00520477	-0.190531	0.209716	-0.0906831	-0.0785663	2	2	1	2
ZFAND5	0	1	No	Cyto to NonCyto	No	No	0.0760978	-0.498522	-0.237261	0.00312339	0.123451	0.380931	0.233438	0.00180359	0.264615	0.0471657	0.674063	0.370886	0.171945	0.0958472	-0.136718	0.361804	-0.0910181	0.146243	-0.106593	-0.109717	4	16	10	5
ZFP82	0	1	No	No	Cyto to NonCyto	No	0.118159	-0.0246634	-0.879359	-0.0598624	0.855761	0.286571	0.856686	0.625406	0.917814	4.11e-08	0.952372	0.874713	0.0220146	-0.0961447	0.0229246	0.047588	-0.0109547	0.868404	-0.0287477	0.0311147	1	1	2	2
ZMAT2	0	1	No	No	Cyto to NonCyto	No	0.0250713	0.101597	-0.400598	-0.102099	0.376513	0.666918	0.398438	0.509337	0.000190276	0.0116512	0.997446	0.232342	0.0516179	0.0265466	0.0594414	-0.0421553	-0.263969	0.136629	-0.00131196	0.100787	19	22	24	16
ZMAT3	0	1	No	Cyto to NonCyto	NA	NA	-0.248304	-0.483965	NA	NA	0.732872	0.0262276	0.670186	0.00117731	NA	NA	NA	NA	-0.0388834	0.209421	-0.060724	0.42324	NA	NA	NA	NA	2	2	NA	NA
ZMYND10	0	1	NA	NA	Cyto to NonCyto	NA	NA	NA	-0.404476	NA	NA	NA	NA	NA	0.021341	0.00172097	NA	NA	NA	NA	NA	NA	-0.171263	0.233213	NA	NA	NA	NA	2	NA
ZNF212	0	1	Cyto to NonCyto	NA	No	No	-0.457905	NA	0.35477	-0.0857243	0.720135	0.0472634	NA	NA	0.0177952	0.979746	0.98494	0.643528	-0.0822283	0.375676	NA	NA	0.358602	0.003832	-0.0101459	0.0755784	1	NA	1	4
ZNF335	0	1	No	Cyto to NonCyto	No	No	0.028652	-0.639789	0.129977	-0.083096	0.824097	0.588452	0.0432592	0.000986859	0.423308	0.00999906	0.709264	0.22386	-0.0274558	-0.0561079	-0.240076	0.399713	-0.0660924	-0.196069	0.156405	0.239501	6	3	1	1
ZNF384	0	1	Cyto to NonCyto	No	No	No	-0.442058	-0.244664	-0.851084	-0.463176	0.368009	1.43e-05	0.716297	0.0798077	0.748501	1.47e-05	0.777878	0.80379	-0.0599953	0.382063	0.0910316	0.335695	0.059737	0.910821	-0.315365	0.147811	13	9	4	1
ZNF416	0	1	Cyto to NonCyto	NA	No	No	-0.449897	NA	0.0208329	-0.0355652	0.049053	0.560075	NA	NA	0.670353	0.4625	0.942124	0.732277	-0.347106	0.102791	NA	NA	-0.0480079	-0.0688408	0.0432268	0.078792	2	NA	1	1
ZNF503	0	1	No	No	Cyto to NonCyto	No	-0.256456	-0.0595768	-0.78622	-0.144415	0.0571305	0.535336	0.558378	0.934359	0.000255653	0.00823859	0.997242	0.310887	-0.19333	0.0631259	-0.0702421	-0.0106653	-0.501266	0.284953	0.00289437	0.14731	6	3	1	1
ZNF552	0	1	NA	No	Cyto to NonCyto	NA	NA	0.00159071	-0.436568	NA	NA	NA	0.821633	0.797452	0.865022	8.1e-06	NA	NA	NA	NA	0.0427271	0.0411364	-0.0143943	0.422174	NA	NA	NA	1	2	NA
ZNF586	0	1	NA	NA	Cyto to NonCyto	NA	NA	NA	-0.512863	NA	NA	NA	NA	NA	0.0108899	0.665136	NA	NA	NA	NA	NA	NA	-0.444622	0.0682404	NA	NA	NA	NA	1	NA
ZNF611	0	1	No	NA	Cyto to NonCyto	NA	0.0650927	NA	-0.892975	NA	0.621539	0.976077	NA	NA	0.198838	2.54e-06	NA	NA	0.0709956	0.00590286	NA	NA	-0.144204	0.748771	NA	NA	2	NA	1	NA
ZNF649	0	1	NA	No	Cyto to NonCyto	No	NA	0.240863	-0.632847	-0.125892	NA	NA	0.50044	0.527343	0.00475113	0.11764	0.998916	0.664408	NA	NA	0.13135	-0.109512	-0.432527	0.20032	-0.000935885	0.124956	NA	1	4	1
ZNF681	0	1	No	NA	Cyto to NonCyto	NA	-0.0648044	NA	-0.420026	NA	0.820205	0.996044	NA	NA	0.000124771	0.198054	NA	NA	-0.0630178	0.0017866	NA	NA	-0.33928	0.0807456	NA	NA	1	NA	3	NA
ZNF69	0	1	Cyto to NonCyto	NA	No	NA	-0.579382	NA	-0.287725	NA	0.146398	0.0188841	NA	NA	0.393391	0.0460367	NA	NA	-0.224817	0.354565	NA	NA	-0.0934298	0.194295	NA	NA	2	NA	5	NA
ZNF7	0	1	Cyto to NonCyto	No	No	No	-0.402299	0.195222	0.0803248	0.161201	0.660242	0.00362205	0.593865	0.0970737	0.594349	0.50052	0.81945	0.575345	-0.0567918	0.345507	0.0557295	-0.139493	0.0386026	-0.0417222	0.0770642	-0.084137	1	2	2	2
ZNF784	0	1	No	No	Cyto to NonCyto	NA	-0.0614251	0.00576747	-1.65006	NA	0.932933	0.762288	0.500953	0.456737	0.000255281	0.00129885	NA	NA	-0.0154216	0.0460035	0.164761	0.158993	-0.945557	0.7045	NA	NA	3	1	2	NA
ZNF844	0	1	NA	NA	Cyto to NonCyto	NA	NA	NA	-0.42956	NA	NA	NA	NA	NA	0.12191	0.000163686	NA	NA	NA	NA	NA	NA	-0.113465	0.316096	NA	NA	NA	NA	2	NA
ZNHIT1	0	1	No	No	Cyto to NonCyto	No	0.0161534	-0.0303007	-0.453133	-0.0608625	0.077994	0.0359724	0.322274	0.486253	0.0563762	0.000426784	0.743954	0.738119	-0.125643	-0.141797	-0.0856671	-0.0553665	-0.150955	0.302177	-0.133215	-0.0723529	4	3	3	2
ZRANB1	0	1	Cyto to NonCyto	No	No	No	-0.436115	-0.103482	-0.0819095	-0.0601907	0.387229	0.00114372	0.388461	0.0917821	0.956969	0.346724	0.934339	0.985545	-0.0886564	0.347459	0.153656	0.257139	0.00688648	0.088796	-0.0549637	0.00522696	2	1	1	1
ZRANB2	0	1	No	No	Cyto to NonCyto	No	0.000271174	-0.0865173	-0.458428	0.0693835	0.974014	0.977912	0.589802	0.410262	1.38e-06	0.0658176	0.930806	0.391312	0.0037049	0.00343372	-0.0379753	0.0485421	-0.376113	0.0823153	-0.0281361	-0.0975196	34	40	37	25
ZSCAN12	0	1	No	NA	Cyto to NonCyto	No	-0.182801	NA	-0.674418	-0.238738	0.634054	0.899898	NA	NA	0.00207897	0.0026705	0.54499	0.62321	-0.140715	0.0420859	NA	NA	-0.358029	0.316389	-0.429018	-0.19028	6	NA	3	1
ZSCAN26	0	1	No	Cyto to NonCyto	NA	No	-0.1278	-0.419062	NA	0.0748694	0.271038	0.972287	0.89236	0.000868086	NA	NA	0.609557	0.484588	-0.133984	-0.00618345	-0.0201854	0.398876	NA	NA	0.245875	0.171005	2	2	NA	2
A1BG	0	0	No	NA	NA	No	0.11576	NA	NA	-0.219051	0.960476	0.32379	NA	NA	NA	NA	0.986179	0.446191	-0.00922318	-0.124983	NA	NA	NA	NA	0.0199607	0.239012	8	NA	NA	1
A1CF	0	0	No	NA	NA	NA	0.12654	NA	NA	NA	0.201972	0.26099	NA	NA	NA	NA	NA	NA	0.0689066	-0.0576338	NA	NA	NA	NA	NA	NA	42	NA	NA	NA
A2M	0	0	No	No	No	No	-0.797513	0.461503	-0.291763	-0.0134678	0.261956	0.99931	0.348205	0.981065	0.289483	0.905409	0.94271	0.826615	-0.798509	-0.000996756	0.475677	0.0141739	-0.262686	0.0290773	0.0601769	0.0736447	39	10	16	21
A2ML1	0	0	NA	No	No	NA	NA	-0.265033	0.274724	NA	NA	NA	0.289135	0.134897	0.0331141	0.458635	NA	NA	NA	NA	-0.118839	0.146194	0.208994	-0.0657302	NA	NA	NA	1	1	NA
A4GALT	0	0	NA	NA	No	NA	NA	NA	0.080146	NA	NA	NA	NA	NA	0.677017	0.320931	NA	NA	NA	NA	NA	NA	-0.0842293	-0.164375	NA	NA	NA	NA	2	NA
A4GNT	0	0	No	NA	NA	NA	-0.0327146	NA	NA	NA	0.734641	0.979599	NA	NA	NA	NA	NA	NA	-0.0362098	-0.00349515	NA	NA	NA	NA	NA	NA	1	NA	NA	NA
AAAS	0	0	No	No	No	No	0.0509887	-0.00456452	0.14687	-0.108982	0.846033	0.625423	0.910789	0.933254	0.548593	0.0238195	0.796372	0.867574	0.0164464	-0.0345423	-0.0133794	-0.00881489	0.0341922	-0.112678	-0.0809008	0.0280811	30	31	29	16
AACS	0	0	No	No	No	No	0.119731	0.225248	-0.0282839	0.287194	0.0137212	0.803166	0.163549	0.00316582	0.00383934	0.000300605	0.591274	0.0368568	0.133694	0.0139627	0.07282	-0.152428	0.101853	0.130137	0.0920652	-0.195128	73	52	72	40
AADACL4	0	0	No	NA	NA	No	0.504415	NA	NA	0.145569	0.093076	0.243804	NA	NA	NA	NA	0.582005	0.903998	0.303506	-0.200909	NA	NA	NA	NA	0.168302	0.0227331	1	NA	NA	1
AADAT	0	0	No	No	No	No	-0.05008	0.234203	0.120803	-0.145906	0.0564718	0.2061	0.268474	0.93871	0.98564	0.0562144	0.90485	0.207153	-0.128801	-0.0787205	0.254776	0.0205729	-0.00158527	-0.122389	-0.0295178	0.116388	6	1	12	9
AAED1	0	0	No	No	No	No	-0.0308115	0.373848	0.252399	-0.136052	0.977656	0.923604	0.133887	0.000868086	0.101863	0.236351	0.867516	0.603804	-0.00752775	0.0232837	0.112296	-0.261552	0.152713	-0.0996863	-0.0585741	0.0774776	1	3	5	1
AAGAB	0	0	No	No	No	No	-0.00242823	0.126972	0.109221	0.32176	0.0362444	0.0205934	0.504689	0.154035	0.0782696	0.636184	0.845499	0.0458729	0.147112	0.149541	0.0457777	-0.0811944	0.146035	0.0368134	0.0580455	-0.263714	9	38	26	11
AAK1	0	0	No	No	No	No	0.199995	0.0567098	0.0216215	0.240245	0.228427	0.054459	0.8952	0.0932932	0.000771785	0.00117237	0.830279	0.0642265	0.0798316	-0.120163	-0.00747236	-0.0641821	0.165994	0.144372	0.051283	-0.188962	28	52	67	58
AAMDC	0	0	No	No	No	No	-0.0565288	-0.39149	-0.333944	0.056302	0.662189	0.860943	0.0274863	0.471879	0.484167	0.000435976	0.908072	0.542509	-0.0988906	-0.0423618	-0.553514	-0.162024	0.0793016	0.413246	-0.0519171	-0.108219	13	5	10	5
AAMP	0	0	No	No	No	No	0.147224	-0.0348615	-0.0834478	0.0877495	0.434817	0.313528	0.889608	0.766073	0.209453	0.00640505	0.986633	0.383038	0.0668879	-0.0803358	-0.0129406	0.0219209	0.0751685	0.158616	-0.00683095	-0.0945805	16	22	41	19
AAR2	0	0	No	No	No	No	0.00904184	0.0884052	0.0674367	0.0877314	0.180067	0.252069	0.0603077	0.878382	0.0142095	0.362378	0.586839	0.873201	0.0492082	0.0401664	0.0969854	0.00858026	0.0999309	0.0324943	0.106704	0.0189726	25	38	47	17
AARD	0	0	NA	No	NA	NA	NA	-0.146214	NA	NA	NA	NA	0.109429	0.788842	NA	NA	NA	NA	NA	NA	-0.176773	-0.030559	NA	NA	NA	NA	NA	1	NA	NA
AARS	0	0	No	No	No	No	0.20233	0.159495	-0.00979469	0.140383	0.0674965	0.0974777	0.188645	0.013558	0.00635467	0.00183325	0.928767	0.0330153	0.109559	-0.0927704	0.0576824	-0.101813	0.104866	0.11466	-0.0170474	-0.157431	444	520	729	318
AARS2	0	0	No	No	No	No	0.0601722	0.16205	0.23174	-0.0826558	0.38933	0.762288	0.973884	0.00741509	0.0445782	0.0170214	0.685108	0.804751	0.0434233	-0.0167489	0.00289439	-0.159156	0.109923	-0.121817	-0.0613456	0.0213101	50	29	50	34
AARSD1	0	0	No	No	No	NA	0.454204	0.375628	0.167466	NA	0.369619	0.615913	0.118683	0.744905	0.468162	0.0294748	NA	NA	0.287772	-0.166432	0.476728	0.1011	-0.101129	-0.268595	NA	NA	1	1	1	NA
AASDH	0	0	No	No	No	No	0.0690259	-0.0306702	-0.122895	-0.0813262	0.89459	0.409569	0.398728	0.627088	0.0861565	0.843398	0.77127	0.883246	0.0122949	-0.056731	-0.0666261	-0.0359559	-0.138558	-0.0156623	-0.063988	0.0173383	4	6	3	9
AASDHPPT	0	0	No	No	No	No	0.0529904	0.102515	-0.35722	0.138834	0.889138	0.291933	0.367752	0.126128	0.0731426	0.000260268	0.867057	0.170376	0.00816268	-0.0448277	0.041806	-0.0607095	-0.109378	0.247843	0.0330036	-0.10583	61	62	72	30
AASS	0	0	No	NA	No	No	0.00224235	NA	0.213623	0.201382	0.77202	0.732414	NA	NA	0.981224	0.031616	0.573784	0.486693	-0.0238966	-0.026139	NA	NA	-0.00319236	-0.216815	0.122825	-0.0785575	13	NA	4	9
AATF	0	0	No	No	No	No	-0.0204112	-0.0191786	-0.186679	-0.157526	0.401015	0.744456	0.619795	0.853223	0.294238	0.0179731	0.899163	0.261379	-0.035261	-0.0148498	-0.0301457	-0.0109671	-0.0605683	0.126111	-0.036504	0.121022	51	48	57	32
ABAT	0	0	No	No	No	No	0.041551	0.0482969	0.24014	-0.258448	0.908185	0.635559	0.996956	0.594293	0.498816	0.00284755	0.533591	0.37113	-0.0182139	-0.0597649	0.000456217	-0.0478407	0.0462585	-0.193881	-0.149487	0.10896	4	13	17	6
ABCA1	0	0	NA	No	No	No	NA	0.245713	0.399753	0.042798	NA	NA	0.608875	0.000286187	0.265709	1.04e-05	0.819924	0.361432	NA	NA	-0.0399651	-0.285678	0.0648194	-0.334934	-0.0616818	-0.10448	NA	6	23	21
ABCA13	0	0	NA	No	NA	NA	NA	0.0092475	NA	NA	NA	NA	0.0430814	0.0195391	NA	NA	NA	NA	NA	NA	-0.200062	-0.209309	NA	NA	NA	NA	NA	1	NA	NA
ABCA2	0	0	No	No	No	No	0.00151641	0.197837	0.129027	-0.105056	0.362114	0.322445	0.0502272	0.285712	0.131723	0.356924	0.674063	0.752066	-0.0561323	-0.0576488	0.133989	-0.0638479	0.0829238	-0.0461029	-0.179699	-0.074643	17	9	10	2
ABCA3	0	0	No	No	No	NA	0.079945	0.0870815	0.205284	NA	0.822996	0.188435	0.476862	0.985658	0.278502	0.000172868	NA	NA	0.0146034	-0.0653415	0.0846414	-0.00244015	-0.0710874	-0.276371	NA	NA	22	8	21	NA
ABCA4	0	0	NA	NA	NA	No	NA	NA	NA	0.0533769	NA	NA	NA	NA	NA	NA	0.958758	0.967959	NA	NA	NA	NA	NA	NA	0.0398257	-0.0135512	NA	NA	NA	6
ABCA5	0	0	No	No	NA	No	-0.112716	0.0612073	NA	0.145695	0.140196	0.923604	0.874787	0.390475	NA	NA	0.751395	0.9148	-0.123159	-0.0104434	-0.0216358	-0.0828431	NA	NA	0.122328	-0.0233665	1	5	NA	3
ABCA6	0	0	NA	NA	No	NA	NA	NA	0.154385	NA	NA	NA	NA	NA	0.109107	0.381529	NA	NA	NA	NA	NA	NA	0.307538	0.153153	NA	NA	NA	NA	1	NA
ABCA7	0	0	No	No	No	No	-0.0201862	0.31484	0.203829	0.0464523	0.935845	0.999667	0.199642	0.228814	0.319297	0.149667	0.969404	0.947843	-0.0202578	-7.16e-05	0.171994	-0.142846	0.0893555	-0.114474	0.0284716	-0.0179808	9	3	1	5
ABCB1	0	0	No	No	NA	NA	0.0451243	0.207602	NA	NA	0.553814	0.665806	0.969092	0.122677	NA	NA	NA	NA	0.0260393	-0.0190849	0.00827786	-0.199324	NA	NA	NA	NA	83	1	NA	NA
ABCB10	0	0	No	No	No	No	-0.0699485	0.207642	0.182138	0.0687475	0.960586	0.592996	0.149227	0.0596195	0.957874	0.000641989	0.892321	0.988372	-0.00777055	0.0621779	0.0958132	-0.111829	0.00318212	-0.178956	0.0655818	-0.00316568	13	16	23	12
ABCB11	0	0	No	No	NA	No	-0.311337	0.373121	NA	0.222495	0.708707	0.000694537	0.0426984	0.888593	NA	NA	0.778137	0.352455	0.0407863	0.352123	0.347149	-0.0259722	NA	NA	0.0896333	-0.132862	4	1	NA	1
ABCB4	0	0	No	NA	NA	NA	-0.0415365	NA	NA	NA	0.569747	0.983865	NA	NA	NA	NA	NA	NA	-0.0395348	0.00200174	NA	NA	NA	NA	NA	NA	3	NA	NA	NA
ABCB6	0	0	No	No	No	No	0.0841815	0.0873942	0.165381	-0.0970737	0.393256	0.535759	0.532124	0.355903	0.184846	0.0369367	0.628948	0.797736	0.0487575	-0.0354239	0.038912	-0.0484823	0.067539	-0.0978415	-0.140402	-0.043328	40	29	24	9
ABCB7	0	0	No	No	No	No	0.0932551	0.0539918	0.299933	-0.0555177	0.141026	0.902812	0.990423	0.489829	0.0666766	0.000257089	0.975815	0.670803	0.0843888	-0.00886626	-0.00165077	-0.0556426	0.0932444	-0.206688	-0.00997728	0.0455405	22	21	48	15
ABCB9	0	0	NA	No	No	NA	NA	0.327831	0.234925	NA	NA	NA	0.696204	0.312939	0.297363	0.000506073	NA	NA	NA	NA	0.108343	-0.219488	-0.0919994	-0.326925	NA	NA	NA	1	2	NA
ABCC1	0	0	No	No	No	No	0.00347653	0.0723101	-0.0193463	-0.233679	0.442972	0.453476	0.470186	0.625406	0.0482881	0.0702329	0.334768	0.433248	0.0604556	0.0569791	0.0445323	-0.0277778	-0.110293	-0.0909466	-0.161373	0.072306	34	32	69	51
ABCC10	0	0	No	No	No	No	0.0560394	0.0685569	-0.00875614	0.01433	0.9731	0.488682	0.697434	0.825916	0.182807	0.175974	0.945917	0.962684	0.0035188	-0.0525206	0.0451731	-0.0233838	-0.102195	-0.0934391	0.0208417	0.00651174	12	2	9	9
ABCC11	0	0	No	No	No	No	-0.276771	-0.40642	0.185416	0.152996	0.9731	0.0415516	0.514433	0.0724058	0.459858	0.909989	0.684858	0.81478	0.00683102	0.283602	-0.123162	0.283259	0.217452	0.0320354	0.227667	0.0746708	5	4	1	1
ABCC2	0	0	No	No	NA	NA	-0.117284	0.129198	NA	NA	0.554076	0.204808	0.0889361	0.711623	NA	NA	NA	NA	-0.0405791	0.0767047	0.165088	0.0358902	NA	NA	NA	NA	25	6	NA	NA
ABCC3	0	0	No	No	No	No	0.0752888	0.34527	0.103115	0.0214747	0.780331	0.036379	0.0805854	0.288185	0.430108	0.00408418	0.902299	0.95138	-0.0152343	-0.090523	0.224585	-0.120685	-0.0418125	-0.144927	0.0280614	0.00658668	33	13	35	26
ABCC4	0	0	No	No	No	No	-0.067552	0.151069	0.23853	-0.10986	0.494672	0.716659	0.697904	0.00726015	0.355141	3.38e-05	0.902366	0.426534	-0.0434824	0.0240696	-0.0313895	-0.182459	0.037157	-0.201373	-0.0314898	0.0783706	15	13	50	18
ABCC5	0	0	No	No	No	No	0.177289	-0.0384046	0.0259255	-0.138585	0.235268	0.0358569	0.444003	0.746718	0.196227	0.0523383	0.671332	0.973214	0.0661907	-0.111098	-0.0652485	-0.0268439	-0.0703035	-0.0962289	-0.131995	0.00658987	16	12	17	5
ABCC9	0	0	NA	NA	NA	No	NA	NA	NA	-0.124942	NA	NA	NA	NA	NA	NA	0.763069	0.860858	NA	NA	NA	NA	NA	NA	-0.184187	-0.0592451	NA	NA	NA	1
ABCD1	0	0	No	No	No	No	-0.044043	0.0839802	-0.0019528	-0.0982851	0.61788	0.17521	0.309375	0.944403	0.434683	0.395249	0.734324	0.82226	0.0330451	0.0770881	0.0777841	-0.00619614	-0.0432967	-0.0413439	-0.0720097	0.0262754	32	24	23	19
ABCD2	0	0	NA	NA	No	NA	NA	NA	0.049723	NA	NA	NA	NA	NA	0.361404	0.543787	NA	NA	NA	NA	NA	NA	0.12461	0.0748868	NA	NA	NA	NA	2	NA
ABCD3	0	0	No	No	No	No	0.122519	0.0889839	0.101881	-0.138533	0.135785	0.288705	0.0559939	0.941394	0.944289	0.0100375	0.863862	0.277275	0.0729174	-0.0496017	0.0851882	-0.00379571	0.00337911	-0.0985023	-0.0391244	0.0994084	90	109	68	58
ABCD4	0	0	No	No	No	No	0.284104	0.027621	0.245084	0.0458862	0.114183	0.125821	0.818849	0.493301	0.862904	0.00187264	0.795516	0.897473	0.148282	-0.135822	-0.0215189	-0.0491399	0.0149863	-0.230097	0.0623561	0.0164699	7	7	6	4
ABCE1	0	0	No	No	No	No	0.0897069	0.175476	0.0378078	0.145496	0.174562	0.744456	0.088055	0.0334007	0.00453652	0.0273478	0.805896	0.177018	0.0707269	-0.01898	0.0822584	-0.0932172	0.113776	0.0759686	0.043625	-0.101871	89	157	206	101
ABCF1	0	0	No	No	No	No	0.187344	-0.0450616	0.080227	0.22139	0.273871	0.0323023	0.742614	0.670305	0.000372073	0.029385	0.778187	0.0708795	0.0655332	-0.121811	-0.0217084	0.0233532	0.151454	0.0712269	0.0565258	-0.164865	94	132	171	95
ABCF2	0	0	No	No	No	No	0.131793	-0.214623	0.137805	0.105002	0.267653	0.286571	0.294802	0.142515	0.0197234	0.69083	0.721487	0.723038	0.0689796	-0.0628137	-0.0966235	0.118	0.163628	0.0258226	0.0686013	-0.0364008	74	94	184	74
ABCF3	0	0	No	No	No	No	0.0824781	0.119079	-0.00650959	0.23719	0.336903	0.809615	0.372605	0.110607	0.0132434	0.00509402	0.869065	0.0923685	0.0642552	-0.0182229	0.0470649	-0.0720146	0.0985189	0.105028	0.0471217	-0.190068	32	65	104	47
ABCG2	0	0	NA	No	No	No	NA	-0.0315866	0.0701325	-0.119577	NA	NA	0.678131	0.244576	0.139028	0.00312737	0.795516	0.871289	NA	NA	0.0265966	0.0581832	-0.0701294	-0.140262	-0.0897053	0.0298717	NA	26	24	5
ABHD10	0	0	No	No	No	No	0.0602846	0.127461	0.201171	-0.201042	0.957289	0.48054	0.158488	0.53085	0.356488	0.00261282	0.516132	0.852641	0.0057538	-0.0545308	0.0897369	-0.0377245	0.0477532	-0.153418	-0.171724	0.029318	41	34	85	27
ABHD11	0	0	No	No	No	No	0.115586	0.0947025	0.112627	-0.0852721	0.615686	0.100815	0.409949	0.0119617	0.30799	0.000394896	0.842071	0.760181	0.0303647	-0.0852217	-0.0533019	-0.148004	-0.0410185	-0.153646	-0.0495742	0.035698	53	18	54	21
ABHD12	0	0	No	No	No	No	0.0797937	-0.0138505	0.123203	-0.170216	0.71962	0.316498	0.722316	0.88128	0.334146	0.000890738	0.900234	0.431326	0.0239952	-0.0557985	-0.0229472	-0.00909679	-0.0480671	-0.17127	-0.0500305	0.120185	37	25	34	22
ABHD13	0	0	No	No	No	No	0.0401738	0.124971	0.0709084	0.0110397	0.249582	0.0741668	0.840079	0.195656	0.0904669	0.013522	0.969465	0.969128	-0.0879331	-0.128107	0.0227278	-0.102243	-0.185735	-0.256643	0.0185176	0.00747798	5	3	2	7
ABHD14A	0	0	NA	NA	No	NA	NA	NA	-0.640779	NA	NA	NA	NA	NA	0.0514028	0.556154	NA	NA	NA	NA	NA	NA	-0.887073	-0.246294	NA	NA	NA	NA	1	NA
ABHD14B	0	0	No	No	No	No	0.0848442	0.0190164	-0.130569	0.230938	0.343884	0.90968	0.487156	0.21343	0.0786008	0.000259552	0.89269	0.137762	0.0738314	-0.0110127	-0.0382479	-0.0572643	0.0995805	0.230149	0.0451931	-0.185745	12	23	24	12
ABHD15	0	0	No	NA	No	No	0.0980884	NA	0.010099	0.019511	0.226329	0.777886	NA	NA	0.365072	0.254966	0.945917	0.981687	0.0777083	-0.0203801	NA	NA	-0.0941049	-0.104204	0.0228768	0.00336582	14	NA	4	4
ABHD16A	0	0	No	No	No	No	-0.0978588	0.0562191	0.215382	0.0164282	0.559241	0.0122435	0.367412	0.96139	0.0101219	0.325926	0.822975	0.523402	0.0333178	0.131177	0.0599893	0.00377025	0.16197	-0.0534117	-0.0665874	-0.0830156	22	31	24	16
ABHD17A	0	0	No	No	No	No	0.0763553	0.112528	0.242799	-0.0739029	0.382703	0.99111	0.776682	0.078136	0.206158	0.0117972	0.553646	0.557478	0.0749424	-0.00141285	-0.0311641	-0.143692	0.0839723	-0.158827	-0.155815	-0.0819116	2	2	4	3
ABHD17B	0	0	No	No	No	No	-0.15095	-0.227486	0.0998938	-0.198481	0.0219583	3.92e-05	0.977695	0.00822206	0.853686	0.278101	0.538223	0.936934	0.137189	0.288139	0.00363744	0.231124	0.0184109	-0.0814829	-0.183846	0.0146353	10	12	9	9
ABHD17C	0	0	No	No	No	No	0.119886	0.0665073	0.136411	-0.0725178	0.346528	0.639007	0.849708	0.109328	0.641385	0.00652505	0.616779	0.850297	0.0786926	-0.0411935	-0.0136454	-0.0801528	0.0220166	-0.114395	-0.0935109	-0.020993	9	10	11	8
ABHD18	0	0	No	No	No	No	-0.101681	0.128038	0.176149	0.00106382	0.730667	0.0330318	0.294278	0.674187	0.534564	0.00318236	0.930919	0.829815	0.0248317	0.126512	0.09216	-0.035878	-0.0507338	-0.226883	-0.0418192	-0.042883	6	4	5	3
ABHD3	0	0	No	No	No	No	-0.198756	-0.292622	-0.117775	-0.0727543	0.720389	0.0449888	0.946957	0.0621529	0.0494804	0.713141	0.976351	0.691484	-0.0353509	0.163406	0.018061	0.310683	-0.100046	0.0177294	-0.0135907	0.0591635	8	3	7	11
ABHD4	0	0	No	No	No	No	0.0437983	0.185687	0.0642759	0.404342	0.163653	0.430724	0.00215407	0.0998122	0.000653727	0.00564247	0.606215	0.136128	0.0997577	0.0559594	0.307528	0.121841	0.201432	0.137156	0.168272	-0.23607	2	10	10	1
ABHD5	0	0	No	No	No	No	-0.103912	0.160452	0.0909576	0.00929511	0.983883	0.136624	0.0185766	0.473997	0.0945426	0.762447	0.927457	0.874667	-0.00224875	0.101664	0.218587	0.0581356	0.077467	-0.0134906	0.0353335	0.0260384	6	2	10	6
ABHD6	0	0	No	No	No	No	-0.0416795	0.247529	0.19781	-0.151998	0.777021	0.885423	0.0630822	0.779491	0.821868	0.0303713	0.902345	0.383521	-0.0274824	0.0141972	0.292827	0.0452974	0.0230622	-0.174748	-0.0411237	0.110874	8	3	18	4
ABHD8	0	0	No	NA	NA	NA	0.128425	NA	NA	NA	0.817866	0.226305	NA	NA	NA	NA	NA	NA	0.0255341	-0.102891	NA	NA	NA	NA	NA	NA	1	NA	NA	NA
ABI1	0	0	No	No	No	No	0.0916549	0.127609	0.109613	0.09469	0.142948	0.86452	0.416479	0.0519408	0.0348919	0.679816	0.87539	0.5055	0.106454	0.0147993	0.0416949	-0.0859144	0.0926467	-0.0169664	0.0347065	-0.0599835	26	39	37	28
ABI2	0	0	No	No	No	No	0.135416	0.121573	0.0871726	0.0856198	0.442796	0.326058	0.790401	0.257713	0.128371	0.872349	0.862847	0.81771	0.0618146	-0.0736016	0.0292758	-0.0922976	0.0788674	-0.00830519	0.0521285	-0.0334913	10	10	10	8
ABL1	0	0	No	No	No	No	0.134209	0.00177885	0.0119348	0.0174554	0.269182	0.46065	0.311429	0.235214	0.2527	0.316507	0.961196	0.984979	0.0807067	-0.0535027	-0.0682334	-0.0700122	0.055279	0.0433442	0.015066	-0.0023894	16	16	17	13
ABL2	0	0	No	No	No	No	0.193013	0.0519897	0.0417074	0.177577	0.232256	0.106614	0.106478	0.388544	0.00465869	0.00894989	0.934339	0.416918	0.0850913	-0.107922	0.100977	0.0489876	0.236562	0.194854	0.0390582	-0.138519	7	17	19	10
ABLIM1	0	0	No	No	No	No	-0.306833	-0.0414591	-0.13661	0.074003	0.0212936	0.0532665	0.972793	0.431147	0.853123	0.00521915	0.930919	0.787267	-0.17698	0.129853	0.00306549	0.0445246	-0.0102381	0.126372	0.0322272	-0.0417758	58	11	43	21
ABLIM2	0	0	No	No	No	NA	0.0473257	0.036351	0.0297081	NA	0.942554	0.551834	0.542188	0.944726	0.537318	0.237679	NA	NA	-0.00909622	-0.0564219	0.0414965	0.00514559	-0.0475408	-0.0772489	NA	NA	9	8	2	NA
ABLIM3	0	0	No	No	No	No	-0.284189	0.222154	0.0510783	-0.191652	0.712971	0.018562	0.435191	0.289577	0.332034	0.975051	0.589135	0.791513	-0.0442547	0.239934	0.103092	-0.119062	0.0494885	-0.0015898	-0.148884	0.0427677	5	2	24	4
ABO	0	0	No	NA	NA	NA	0.123821	NA	NA	NA	0.933071	0.386518	NA	NA	NA	NA	NA	NA	0.0145939	-0.109227	NA	NA	NA	NA	NA	NA	4	NA	NA	NA
ABR	0	0	No	No	No	No	0.140468	0.143825	-0.0883539	0.14293	0.225928	0.0872597	0.925681	0.00273906	0.304009	0.00525969	0.959049	0.0399509	0.0604409	-0.0800269	0.00586682	-0.137958	0.0546074	0.142961	-0.0107142	-0.153644	66	65	108	53
ABRA	0	0	No	NA	NA	NA	0.105853	NA	NA	NA	0.653637	0.77827	NA	NA	NA	NA	NA	NA	0.0646082	-0.0412444	NA	NA	NA	NA	NA	NA	1	NA	NA	NA
ABRACL	0	0	No	No	No	No	0.0208762	-0.359585	0.159947	0.374497	0.629483	0.507137	0.0618159	0.539489	0.34189	0.45229	0.99346	0.0127802	-0.0779777	-0.0988538	-0.274964	0.0846211	0.093506	-0.0664407	0.00467205	-0.369825	5	12	28	8
ABRAXAS1	0	0	No	No	No	No	0.00309024	0.0928853	-0.00483044	-0.243199	0.385085	0.387943	0.439803	0.698973	0.82261	0.867959	0.905415	0.106714	0.0654766	0.0623864	0.0629352	-0.0299501	-0.0129644	-0.00813395	-0.0396025	0.203597	11	5	12	9
ABRAXAS2	0	0	No	No	No	No	0.111284	0.0355255	-0.0923139	0.302922	0.343884	0.885639	0.971298	0.639687	0.0984952	0.000803083	0.778137	0.0426156	0.136124	0.0248395	-0.00458199	-0.0401075	0.0801007	0.172415	0.0678348	-0.235087	22	36	31	25
ABT1	0	0	No	No	No	No	-0.0174929	0.0480903	-0.15498	-0.0781629	0.805211	0.619422	0.342007	0.629444	0.0501559	0.00016739	0.975815	0.7756	0.0241065	0.0415993	0.0928096	0.0447193	0.132268	0.287248	-0.0184313	0.0597316	13	12	11	6
ABTB2	0	0	No	No	No	No	0.244034	-0.0871573	-0.1617	-0.0511547	0.0506782	0.0208722	0.128045	0.966717	0.727277	0.00711713	0.309768	0.1687	0.115616	-0.128418	-0.0901119	-0.00295465	0.028967	0.190667	-0.192609	-0.141454	16	24	9	4
AC004556.1	0	0	NA	NA	No	NA	NA	NA	1.56591	NA	NA	NA	NA	NA	0.63795	6.37e-09	NA	NA	NA	NA	NA	NA	-0.0695569	-1.63547	NA	NA	NA	NA	5	NA
AC004706.4	0	0	No	NA	No	NA	-0.543068	NA	-0.347266	NA	0.29824	0.948034	NA	NA	0.958518	2.3e-05	NA	NA	-0.591988	-0.0489196	NA	NA	-0.00410517	0.343161	NA	NA	1	NA	3	NA
AC005697.1	0	0	NA	No	No	NA	NA	-0.075722	0.088901	NA	NA	NA	0.680584	0.973088	0.896422	0.367546	NA	NA	NA	NA	-0.0696564	0.00606558	0.0143016	-0.0745994	NA	NA	NA	1	1	NA
AC007325.2	0	0	No	NA	NA	NA	-0.300399	NA	NA	NA	0.73187	0.00747761	NA	NA	NA	NA	NA	NA	0.0525999	0.352999	NA	NA	NA	NA	NA	NA	1	NA	NA	NA
AC008560.1	0	0	NA	NA	NA	No	NA	NA	NA	0.0850887	NA	NA	NA	NA	NA	NA	0.966431	0.851343	NA	NA	NA	NA	NA	NA	0.0320571	-0.0530317	NA	NA	NA	1
AC011043.1	0	0	NA	No	NA	No	NA	-0.00138485	NA	-0.435646	NA	NA	0.63244	0.592273	NA	NA	0.342745	0.578079	NA	NA	-0.0486676	-0.0472828	NA	NA	-0.326707	0.108938	NA	1	NA	1
AC011195.2	0	0	NA	No	NA	NA	NA	0.260002	NA	NA	NA	NA	0.945104	0.112057	NA	NA	NA	NA	NA	NA	-0.0198466	-0.279848	NA	NA	NA	NA	NA	1	NA	NA
AC037459.1	0	0	No	NA	NA	No	0.120085	NA	NA	-0.0243622	0.403618	0.934749	NA	NA	NA	NA	0.900636	0.694769	0.137239	0.0171543	NA	NA	NA	NA	0.0750081	0.0993702	1	NA	NA	1
AC068896.1	0	0	NA	No	No	No	NA	-0.0551842	-0.347821	-0.022611	NA	NA	0.836232	0.948898	0.855038	0.00383706	0.853876	0.74604	NA	NA	-0.0427095	0.0124747	0.0287952	0.376616	-0.132247	-0.109636	NA	2	1	1
AC069544.2	0	0	No	No	NA	NA	-0.0847665	0.0846083	NA	NA	0.370246	0.821094	0.22284	0.755131	NA	NA	NA	NA	-0.118764	-0.0339976	0.0671285	-0.0174798	NA	NA	NA	NA	2	11	NA	NA
AC073111.5	0	0	No	NA	NA	NA	0.300145	NA	NA	NA	0.372558	0.392785	NA	NA	NA	NA	NA	NA	0.156216	-0.143929	NA	NA	NA	NA	NA	NA	1	NA	NA	NA
AC087632.1	0	0	NA	NA	NA	No	NA	NA	NA	-0.00271826	NA	NA	NA	NA	NA	NA	0.650447	0.360974	NA	NA	NA	NA	NA	NA	-0.139764	-0.137046	NA	NA	NA	1
AC092835.1	0	0	No	No	NA	NA	-0.17545	0.173288	NA	NA	0.774756	0.208312	0.159851	0.508046	NA	NA	NA	NA	-0.0392853	0.136165	0.11999	-0.0532971	NA	NA	NA	NA	2	1	NA	NA
AC099489.1	0	0	NA	NA	No	NA	NA	NA	-0.327228	NA	NA	NA	NA	NA	0.00193908	0.684562	NA	NA	NA	NA	NA	NA	-0.36844	-0.0412124	NA	NA	NA	NA	2	NA
AC104836.1	0	0	NA	NA	NA	No	NA	NA	NA	0.0854061	NA	NA	NA	NA	NA	NA	0.819924	0.9689	NA	NA	NA	NA	NA	NA	0.07799	-0.00741611	NA	NA	NA	1
AC112484.1	0	0	No	NA	NA	NA	-0.0632435	NA	NA	NA	0.938538	0.519906	NA	NA	NA	NA	NA	NA	0.0120424	0.075286	NA	NA	NA	NA	NA	NA	1	NA	NA	NA
AC233724.16	0	0	No	NA	NA	NA	0.0475437	NA	NA	NA	0.258574	0.45872	NA	NA	NA	NA	NA	NA	0.136431	0.0888877	NA	NA	NA	NA	NA	NA	1	NA	NA	NA
AC243756.1	0	0	No	NA	NA	NA	-0.170276	NA	NA	NA	0.212701	0.782176	NA	NA	NA	NA	NA	NA	-0.226644	-0.0563681	NA	NA	NA	NA	NA	NA	1	NA	NA	NA
ACAA1	0	0	No	No	No	No	-0.0938975	-0.0630234	0.099509	-0.11477	0.854052	0.043385	0.579881	0.0600945	0.565063	0.00051428	0.845499	0.513686	0.0130675	0.106965	0.0353611	0.0983846	-0.0195007	-0.11901	-0.0469986	0.0677716	32	47	112	27
ACAA2	0	0	No	No	No	No	0.0424382	0.0890008	0.0932921	0.0937509	0.985326	0.159641	0.700868	0.0880575	0.164879	0.000431	0.734324	0.144116	-0.000921563	-0.0433598	0.0200713	-0.0689295	-0.052773	-0.146065	-0.0971785	-0.190929	78	25	69	17
ACACA	0	0	No	No	No	No	0.197278	0.107459	-0.0308502	0.166592	0.0656585	0.0437579	0.311423	0.230365	0.0912472	0.00485016	0.998898	0.0304066	0.0971204	-0.100157	0.0527402	-0.0547189	0.0483423	0.0791925	-0.000426712	-0.167019	100	178	274	200
ACACB	0	0	No	No	NA	No	0.0531305	0.231193	NA	0.0878047	0.894611	0.890115	0.369056	0.0895857	NA	NA	0.87232	0.773655	0.0268505	-0.02628	0.0881294	-0.143063	NA	NA	0.0480319	-0.0397727	3	9	NA	4
ACAD10	0	0	No	No	No	No	-0.0846468	0.120443	0.163477	-0.0656297	0.0138733	0.260659	0.988147	0.16401	0.261996	0.105786	0.91558	0.838913	-0.139921	-0.0552742	0.00210494	-0.118338	0.0716151	-0.0918615	-0.0355497	0.03008	17	11	34	12
ACAD11	0	0	No	No	No	No	-0.031929	0.103352	0.158755	0.0395149	0.749179	0.9906	0.254207	0.648981	0.185171	0.0994173	0.359687	0.192608	-0.0335487	-0.00161976	0.074423	-0.0289294	0.0747875	-0.083967	0.16261	0.123095	3	27	23	19
ACAD8	0	0	No	No	No	No	0.0456049	-0.00963557	0.0977682	-0.0484521	0.387074	0.844784	0.975087	0.960149	0.468714	0.0700361	0.854363	0.390337	0.0615906	0.0159856	-0.00412209	0.00551348	0.0308398	-0.0669284	0.051498	0.0999502	15	12	29	13
ACAD9	0	0	No	No	No	No	-0.055589	-0.0392904	0.208267	-0.0618275	0.818364	0.451199	0.148295	0.470424	0.862953	1.38e-05	0.821259	0.949522	-0.0152761	0.0403129	-0.0733069	-0.0340166	-0.00790666	-0.216174	-0.0538904	0.00793715	46	42	66	51
ACADM	0	0	No	No	No	No	0.0623827	0.100441	0.269995	-0.0938921	0.984936	0.0704412	0.940387	0.0915289	0.0954148	0.000202996	0.944622	0.419253	0.0010422	-0.0613405	0.00666545	-0.0937756	0.0767726	-0.193222	-0.0189948	0.0748973	59	34	57	39
ACADS	0	0	No	No	No	No	-0.147397	0.0961992	0.0166413	-0.0477182	0.571062	0.200898	0.733538	0.0294997	0.0242901	0.00742846	0.970155	0.695231	-0.049499	0.097898	-0.0241307	-0.12033	-0.131832	-0.148473	0.0181926	0.0659108	11	10	24	7
ACADSB	0	0	No	No	No	No	-0.131148	0.0165806	0.0780267	-0.172712	0.448658	0.344821	0.993881	0.800489	0.888121	0.0690906	0.701564	0.823715	-0.060598	0.0705502	0.00069056	-0.0158901	0.00728231	-0.0707444	-0.12984	0.0428719	49	30	43	23
ACADVL	0	0	No	No	No	No	0.0286047	0.123165	0.181381	-0.12506	0.765623	0.698388	0.127083	0.0483094	0.432501	9.11e-05	0.616523	0.645269	0.0130192	-0.0155855	0.056949	-0.066216	0.0273646	-0.154017	-0.0835809	0.0414786	157	123	205	117
ACAP2	0	0	No	No	No	No	0.248513	0.167032	-0.0686624	0.240392	0.00827221	0.23802	0.00289186	0.71073	0.0121489	0.000225865	0.610917	0.0901416	0.181661	-0.0668517	0.18669	0.0196585	0.118263	0.186925	0.0911165	-0.149276	41	58	62	44
ACAT1	0	0	No	No	No	No	0.0126572	0.103177	0.178312	0.010919	0.991442	0.812164	0.10795	0.790544	0.0973884	0.00923896	0.649053	0.304047	-0.000744499	-0.0134017	0.0881148	-0.0150621	0.0711022	-0.10721	-0.11903	-0.129949	165	60	137	46
ACAT2	0	0	No	No	No	No	0.0198895	0.109502	-0.124283	0.0491386	0.242819	0.422127	0.642248	0.125427	0.531536	0.0026698	0.938639	0.568979	0.0611791	0.0412896	0.0303351	-0.079167	0.0349824	0.159265	0.0132726	-0.035866	34	67	52	36
ACBD3	0	0	No	No	No	No	-0.0692504	-0.165973	0.0744009	0.120359	0.752877	0.444671	0.017412	0.120516	0.0300395	0.966269	0.84543	0.305151	-0.0227284	0.046522	-0.107955	0.0580182	0.0758752	0.00147433	0.0385329	-0.0818262	43	60	66	36
ACBD4	0	0	No	No	No	NA	0.284864	-0.578244	0.224478	NA	0.0438306	0.700199	0.0257429	0.451015	0.169046	0.140665	NA	NA	0.237167	-0.0476973	-0.82616	-0.247916	0.114267	-0.110211	NA	NA	4	1	5	NA
ACBD5	0	0	No	No	No	No	0.0196502	0.0892913	0.128979	0.029588	0.960871	0.722472	0.0764342	0.79676	0.895733	0.00275834	0.764499	0.810488	-0.00413728	-0.0237875	0.0776758	-0.0116155	-0.00716266	-0.136141	0.0518574	0.0222694	37	40	35	39
ACBD6	0	0	No	No	No	No	0.0203148	0.264555	-0.0211633	0.165046	0.461195	0.603343	0.271069	0.0283369	0.00985496	0.00184012	0.826806	0.384969	0.0696191	0.0493043	0.0940746	-0.17048	0.121785	0.142948	0.061759	-0.103287	17	13	20	16
ACBD7	0	0	No	NA	No	No	-0.365858	NA	-0.196271	-0.0103528	0.0493721	0.717884	NA	NA	0.325592	0.000228529	0.671794	0.446649	-0.45503	-0.0891721	NA	NA	0.0627088	0.25898	-0.083189	-0.0728362	3	NA	4	9
ACCS	0	0	No	NA	No	No	0.240885	NA	0.0357938	-0.0921581	0.911756	0.0253365	NA	NA	0.174444	0.259061	0.805825	0.723038	-0.0176532	-0.258539	NA	NA	0.143364	0.10757	-0.0539452	0.0382129	3	NA	6	3
ACD	0	0	No	No	No	No	0.0138023	-0.115173	-0.0183255	-0.0355328	0.807382	0.947412	0.0993442	0.0028629	0.309471	0.13506	0.864523	0.865037	0.0195714	0.00576908	0.146053	0.261227	0.0607914	0.0791169	-0.0701677	-0.0346348	5	5	4	2
ACE	0	0	No	NA	No	NA	0.0335997	NA	0.0657381	NA	0.482234	0.696892	NA	NA	0.137574	0.525124	NA	NA	0.0796478	0.0460481	NA	NA	0.108712	0.0429738	NA	NA	3	NA	2	NA
ACE2	0	0	NA	No	NA	No	NA	0.0297178	NA	-0.422619	NA	NA	0.455471	0.542683	NA	NA	0.511304	0.835006	NA	NA	0.114163	0.0844456	NA	NA	-0.521139	-0.0985202	NA	9	NA	2
ACHE	0	0	NA	No	No	NA	NA	0.0551626	0.107987	NA	NA	NA	0.862695	0.922014	0.668293	0.59421	NA	NA	NA	NA	0.0364262	-0.0187364	0.0527396	-0.0552478	NA	NA	NA	2	2	NA
ACIN1	0	0	No	No	No	No	0.110873	-0.0748861	-0.129846	-0.271261	0.888716	0.0375632	0.95497	0.0842912	0.728376	0.00036344	0.48755	0.267747	0.00950907	-0.101364	0.00420219	0.0790883	0.014533	0.144379	-0.151295	0.119966	200	137	189	124
ACKR2	0	0	NA	NA	NA	No	NA	NA	NA	0.111766	NA	NA	NA	NA	NA	NA	0.494712	0.412897	NA	NA	NA	NA	NA	NA	0.287212	0.175447	NA	NA	NA	1
ACKR3	0	0	No	NA	NA	NA	-0.244184	NA	NA	NA	0.0674623	0.827441	NA	NA	NA	NA	NA	NA	-0.214859	0.0293253	NA	NA	NA	NA	NA	NA	1	NA	NA	NA
ACLY	0	0	No	No	No	No	0.0884608	0.0114723	0.0386981	0.151101	0.133635	0.670425	0.484719	0.220122	0.0021044	0.0240799	0.563591	0.0620346	0.0676829	-0.020778	-0.024539	-0.0360113	0.100506	0.0618078	0.056696	-0.0944052	202	279	575	435
ACMSD	0	0	NA	NA	No	NA	NA	NA	-0.155068	NA	NA	NA	NA	NA	0.287665	0.875259	NA	NA	NA	NA	NA	NA	-0.181303	-0.0262349	NA	NA	NA	NA	3	NA
ACO1	0	0	No	No	No	No	0.0887355	0.256246	-0.0912732	0.22426	0.023155	0.947709	0.0275653	0.00203192	0.468826	0.00173801	0.682271	0.0394577	0.0856864	-0.00304911	0.108304	-0.147943	0.0281948	0.119468	0.0617718	-0.162488	45	61	131	87
ACO2	0	0	No	No	No	No	-0.00937604	0.0815791	0.156836	-0.115762	0.930444	0.924636	0.175275	0.511222	0.730276	2.63e-05	0.779708	0.250389	-0.00460131	0.00477473	0.0560074	-0.0255717	0.0108832	-0.145953	-0.0410676	0.0746946	188	161	329	137
ACOD1	0	0	NA	NA	No	NA	NA	NA	0.0160476	NA	NA	NA	NA	NA	0.643529	0.684265	NA	NA	NA	NA	NA	NA	0.0678539	0.0518063	NA	NA	NA	NA	1	NA
ACOT1	0	0	No	No	No	NA	0.347251	0.275874	-0.14908	NA	0.347177	0.175069	0.638488	0.177579	0.913731	0.0805894	NA	NA	0.148204	-0.199047	0.0842177	-0.191657	-0.0113194	0.137761	NA	NA	3	2	4	NA
ACOT11	0	0	No	No	No	No	0.0620203	0.0330859	0.132467	0.187321	0.886524	0.488881	0.856489	0.944045	0.0175455	0.521829	0.676307	0.173747	0.0132088	-0.0488115	0.0517211	0.0186352	0.174607	0.0421403	0.0738136	-0.113507	26	3	15	30
ACOT13	0	0	No	No	No	No	-0.18542	0.111905	0.0154162	-0.0986752	0.371385	0.627059	0.344868	0.791073	0.0423854	0.0180805	0.945917	0.812729	-0.118565	0.0668555	0.0871376	-0.0247674	-0.185975	-0.201391	-0.0416108	0.0570645	10	13	20	9
ACOT2	0	0	No	No	No	No	-0.12698	0.362333	0.0636032	0.0954025	0.208164	0.454452	0.0992633	0.07026	0.670305	0.0689433	0.792672	0.979943	-0.0797883	0.0471917	0.183712	-0.178621	-0.0253162	-0.0889194	0.0905677	-0.00483486	10	4	10	4
ACOT4	0	0	No	No	No	NA	-0.089116	-0.0693426	-0.00299163	NA	0.765931	0.499242	0.724876	0.718837	0.976739	0.927529	NA	NA	-0.030305	0.058811	-0.0367969	0.0325457	0.00206372	0.00505535	NA	NA	5	3	9	NA
ACOT7	0	0	No	No	No	No	0.0880008	0.123175	0.0494169	0.191088	0.00223403	0.407085	0.163549	0.422301	0.0884467	0.790572	0.597922	0.0299386	0.112099	0.024098	0.0805301	-0.0426451	0.0581971	0.00878021	0.0579142	-0.133174	103	59	98	63
ACOT8	0	0	No	No	No	No	0.0177428	-0.0954106	-0.0484097	-0.148654	0.822451	0.985681	0.889598	0.197432	0.864471	0.188094	0.768635	0.766533	0.0196227	0.00187993	0.0181386	0.113549	0.0101079	0.0585176	-0.0971184	0.0515361	21	9	22	9
ACOT9	0	0	No	No	No	No	-0.0993497	0.0155923	0.216334	-0.26319	0.988538	0.133926	0.570178	0.810821	0.390045	0.00939933	0.20393	0.296419	-0.00157541	0.0977743	0.0261988	0.0106065	0.0567008	-0.159633	-0.177749	0.0854404	26	69	80	54
ACOX1	0	0	No	No	No	No	-0.108923	-0.0739729	0.0878801	-0.343805	0.764957	0.0403687	0.34364	0.010127	0.848635	0.108531	0.364181	0.0451747	0.0242197	0.133143	0.0487681	0.122741	0.0119749	-0.0759052	-0.150527	0.193278	35	69	48	52
ACOX2	0	0	NA	NA	No	NA	NA	NA	0.0966865	NA	NA	NA	NA	NA	0.0857775	0.00739398	NA	NA	NA	NA	NA	NA	-0.190658	-0.287344	NA	NA	NA	NA	1	NA
ACOX3	0	0	No	No	No	No	-0.0109618	0.0282312	0.133404	-0.153062	0.831467	0.713051	0.848078	0.820693	0.516193	0.0231594	0.668777	0.571	0.0210849	0.0320467	0.0143227	-0.0139086	0.0327125	-0.100691	-0.0916303	0.0614322	9	29	22	22
ACP1	0	0	No	No	No	No	0.0856609	0.136848	-0.0363494	0.138937	0.639653	0.47256	0.682143	0.00181643	0.00558817	0.000348239	0.881882	0.322379	0.035802	-0.0498589	-0.0236618	-0.160509	0.11071	0.14706	0.0389263	-0.100011	36	61	46	18
ACP2	0	0	No	No	No	No	0.0374535	0.11491	0.131771	-0.108245	0.549762	0.958236	0.46107	0.266411	0.277745	0.285653	0.628948	0.657041	0.0421283	0.00467481	0.0504553	-0.0644549	0.070263	-0.0615082	-0.214163	-0.105918	21	19	16	4
ACP5	0	0	NA	NA	No	No	NA	NA	-0.225555	-0.101527	NA	NA	NA	NA	0.00027944	0.0644444	0.380795	0.33538	NA	NA	NA	NA	-0.36343	-0.137875	-0.249421	-0.147895	NA	NA	9	3
ACP6	0	0	No	No	No	No	-0.0452877	0.111783	0.2113	-0.131294	0.86575	0.619422	0.536494	0.357739	0.326373	4.32e-07	0.601828	0.896768	-0.013311	0.0319767	0.0495767	-0.062206	-0.0303084	-0.241609	-0.114171	0.0171229	45	35	62	24
ACP7	0	0	NA	No	NA	NA	NA	-0.00310239	NA	NA	NA	NA	0.849725	0.831583	NA	NA	NA	NA	NA	NA	-0.0460242	-0.0429218	NA	NA	NA	NA	NA	1	NA	NA
ACPP	0	0	NA	No	No	No	NA	0.0243636	-0.0480003	-0.122602	NA	NA	0.657266	0.518693	0.384833	0.787543	0.683386	0.896283	NA	NA	-0.106936	-0.131299	-0.0678392	-0.0198389	-0.150694	-0.0280923	NA	1	13	11
ACRBP	0	0	NA	No	No	NA	NA	-0.224855	0.379428	NA	NA	NA	0.284864	0.743794	0.00113741	0.100419	NA	NA	NA	NA	-0.171903	0.0529516	0.633623	0.254195	NA	NA	NA	2	1	NA
ACSBG1	0	0	NA	NA	NA	No	NA	NA	NA	-0.175077	NA	NA	NA	NA	NA	NA	0.743244	0.984979	NA	NA	NA	NA	NA	NA	-0.169464	0.00561283	NA	NA	NA	1
ACSF2	0	0	NA	No	No	No	NA	0.0957804	0.0510233	-0.125551	NA	NA	0.0841891	0.723201	0.561237	0.130748	0.712274	0.726685	NA	NA	0.120531	0.0247503	-0.0429403	-0.0939636	-0.0831279	0.042423	NA	25	23	29
ACSF3	0	0	No	No	No	No	0.00281319	0.00439781	0.179824	-0.0626584	0.93896	0.896187	0.996725	0.947721	0.258493	0.00216494	0.956769	0.842768	-0.00512841	-0.0079416	-0.000392702	-0.00479052	0.048328	-0.131496	-0.0257137	0.0369447	24	23	50	15
ACSL1	0	0	No	No	No	No	0.0380968	-0.00833484	0.0248139	-0.121682	0.741011	0.957961	0.69661	0.535443	0.390938	0.123235	0.674063	0.516496	0.032146	-0.00595081	0.026513	0.0348479	-0.043371	-0.0681849	-0.068749	0.0529328	16	43	57	48
ACSL3	0	0	No	No	No	No	-0.0181568	0.0397773	0.103229	-0.189596	0.596641	0.913996	0.451433	0.944497	0.50718	0.00223662	0.467068	0.606932	-0.0238331	-0.00567631	0.0360532	-0.00372412	-0.0302042	-0.133433	-0.136946	0.0526501	142	135	125	67
ACSL5	0	0	No	NA	No	No	-0.0706302	NA	0.0953	-0.121208	0.403857	0.0734288	NA	NA	0.647873	0.00652505	0.983162	0.124992	0.072477	0.143107	NA	NA	-0.022254	-0.117554	0.00640957	0.127617	26	NA	21	16
ACSL6	0	0	No	No	NA	NA	-0.0535376	0.0157383	NA	NA	0.582955	0.896279	0.177436	0.0979458	NA	NA	NA	NA	-0.073493	-0.0199554	-0.18479	-0.200528	NA	NA	NA	NA	1	2	NA	NA
ACSM3	0	0	No	NA	No	No	0.0710775	NA	0.226107	0.0320533	0.649579	0.112772	NA	NA	0.0378371	0.025249	0.566449	0.352481	-0.0360492	-0.107127	NA	NA	0.113628	-0.11248	0.176748	0.144695	3	NA	7	3
ACSM4	0	0	No	No	NA	No	-0.134597	0.0543782	NA	-0.119439	0.415527	0.494002	0.909934	0.786578	NA	NA	0.787982	0.775451	-0.0736042	0.0609925	0.0190133	-0.0353648	NA	NA	-0.0771123	0.0423269	2	1	NA	2
ACSM5	0	0	NA	NA	NA	No	NA	NA	NA	-0.0759144	NA	NA	NA	NA	NA	NA	0.932127	0.507507	NA	NA	NA	NA	NA	NA	0.0410101	0.116924	NA	NA	NA	1
ACSS1	0	0	No	NA	No	NA	-0.088082	NA	0.151395	NA	0.841968	0.208974	NA	NA	0.266911	0.0219632	NA	NA	-0.0153164	0.0727656	NA	NA	0.0522133	-0.0991813	NA	NA	37	NA	12	NA
ACSS2	0	0	No	No	No	No	0.0579887	-0.00628169	-0.2641	-0.0355364	0.0277162	0.143379	0.464513	0.32264	0.85107	0.00016737	0.945917	0.773722	0.140598	0.0826091	0.0404208	0.0467025	-0.0131463	0.250954	-0.0130339	0.0225025	18	24	43	20
ACTA1	0	0	No	NA	No	NA	0.128784	NA	-0.171272	NA	0.368016	0.439534	NA	NA	0.906398	0.0483561	NA	NA	0.0701159	-0.0586682	NA	NA	0.0147235	0.185996	NA	NA	2	NA	2	NA
ACTBL2	0	0	No	No	No	No	0.137823	-0.116589	0.0127874	0.119929	0.477151	0.149431	0.695645	0.049378	0.730276	0.877471	0.644324	0.931568	0.048813	-0.0890105	-0.0235647	0.0930243	0.0209779	0.00819048	0.107738	-0.0121908	24	11	18	7
ACTG1	0	0	No	No	No	No	-0.0299783	-0.194222	-0.256241	0.302103	0.0375839	0.0106172	0.00283784	3.18e-05	0.400079	0.000408858	0.103418	0.736707	0.188305	0.218283	0.421633	0.615855	0.0740903	0.330331	0.353675	0.0515719	5	3	4	9
ACTG2	0	0	No	NA	NA	NA	0.234763	NA	NA	NA	0.490458	0.102785	NA	NA	NA	NA	NA	NA	0.0753308	-0.159432	NA	NA	NA	NA	NA	NA	1	NA	NA	NA
ACTL6A	0	0	No	No	No	No	0.0467923	0.0900078	0.0715541	-0.0446936	0.0407655	0.395992	0.319285	0.278615	0.537455	0.132843	0.990171	0.576801	0.0765487	0.0297564	0.0461191	-0.0438887	0.0233325	-0.0482216	-0.00373486	0.0409587	98	78	90	45
ACTL6B	0	0	No	NA	NA	NA	-0.123163	NA	NA	NA	0.949979	0.0330587	NA	NA	NA	NA	NA	NA	-0.00503868	0.118124	NA	NA	NA	NA	NA	NA	17	NA	NA	NA
ACTL7A	0	0	NA	No	NA	NA	NA	0.193835	NA	NA	NA	NA	0.801883	0.406535	NA	NA	NA	NA	NA	NA	0.0554274	-0.138408	NA	NA	NA	NA	NA	1	NA	NA
ACTL8	0	0	NA	No	No	NA	NA	0.06109	0.0679707	NA	NA	NA	0.76115	0.869004	0.94214	0.249003	NA	NA	NA	NA	0.0407274	-0.0203626	-0.00624582	-0.0742165	NA	NA	NA	4	1	NA
ACTN1	0	0	No	No	No	No	0.0653817	0.0687295	0.109918	0.295617	0.635519	0.697863	0.991497	0.26304	0.0986259	0.2995	0.554804	0.0450918	0.0361409	-0.0292408	-0.00118135	-0.0699108	0.0701062	-0.0398118	0.10406	-0.191557	199	253	693	208
ACTN2	0	0	No	No	No	No	0.141518	0.199795	0.0577578	0.39762	0.528136	0.740824	0.938461	0.0299208	0.533722	0.90081	0.997242	0.0187022	0.0915156	-0.0500026	-0.0115848	-0.21138	0.0485647	-0.00919314	0.00270678	-0.394913	2	8	3	5
ACTN3	0	0	NA	NA	No	NA	NA	NA	0.149026	NA	NA	NA	NA	NA	0.190227	0.319138	NA	NA	NA	NA	NA	NA	0.0882614	-0.0607643	NA	NA	NA	NA	3	NA
ACTN4	0	0	No	No	No	No	0.131821	0.102777	0.185296	0.310402	0.446914	0.171619	0.730145	0.0578692	0.0180075	0.213338	0.803615	0.0258893	0.0499969	-0.0818243	-0.0320591	-0.134836	0.126988	-0.058308	0.0570276	-0.253375	430	756	632	879
ACTR10	0	0	No	No	No	No	0.109786	0.148127	0.0244292	0.301974	0.017822	0.796541	0.088055	0.4864	0.161886	0.249819	0.902345	0.04991	0.123749	0.0139632	0.10734	-0.0407875	0.0947737	0.0703445	0.0410165	-0.260957	23	24	31	14
ACTR1A	0	0	No	No	No	No	0.241902	0.129803	0.0257589	0.234841	0.174773	0.0034622	0.507119	0.0617171	0.02783	0.0991234	0.759559	0.0471515	0.0751862	-0.166715	0.0386075	-0.0911958	0.0769381	0.0511792	0.0568552	-0.177986	53	50	108	36
ACTR1B	0	0	No	No	No	No	0.274475	0.224529	0.0590189	0.309058	0.2594	0.00613863	0.483666	0.0119654	0.119386	0.84128	0.896184	0.0291409	0.0800014	-0.194473	0.0535303	-0.170999	0.0675413	0.0085224	0.0377815	-0.271276	45	31	46	16
ACTR2	0	0	No	No	No	No	0.182947	0.229601	0.00554916	-0.000986476	0.0514445	0.0959196	0.0906989	0.0661821	0.0334054	0.0306446	0.845499	0.686646	0.102576	-0.0803704	0.116857	-0.112743	0.0748876	0.0693385	-0.0269676	-0.0259811	126	141	216	104
ACTR3	0	0	No	No	No	No	0.197414	0.189002	-0.0860113	0.136483	0.00195671	0.263252	0.058871	0.134693	0.552596	0.00145308	0.576994	0.191616	0.154741	-0.0426733	0.111774	-0.0772276	0.020488	0.106499	0.0633744	-0.0731086	148	145	186	152
ACTR3B	0	0	No	No	No	No	0.0913604	0.17706	-0.000503815	0.0975237	0.354748	0.991722	0.164577	0.208059	0.93229	0.910211	0.928767	0.512107	0.0898735	-0.00148681	0.0982082	-0.0788519	0.00472342	0.00522723	0.0265752	-0.0709485	11	12	18	7
ACTR5	0	0	No	No	No	No	-0.178042	0.0128929	-0.075188	0.138818	0.495364	0.00450938	0.510566	0.622266	0.0968066	0.93488	0.689068	0.610807	-0.0354934	0.142548	0.0407142	0.0278213	-0.0791271	-0.00393919	0.0840456	-0.0547721	19	24	34	23
ACTR6	0	0	No	No	No	No	-0.170481	-0.0344867	-0.132937	0.104383	0.471119	0.00016779	0.94316	0.482911	0.0477863	0.234014	0.985227	0.34105	0.0350549	0.205536	0.00631568	0.0408024	-0.0865031	0.0464343	-0.00786767	-0.112251	20	26	24	11
ACTR8	0	0	No	No	No	No	-0.076216	0.00968343	-0.208894	0.0746487	0.057807	0.441029	0.709657	0.819483	0.000124063	0.766642	0.763069	0.736379	-0.125644	-0.0494282	0.0217329	0.0120494	-0.221927	-0.0130324	0.0474086	-0.0272401	12	23	28	20
ACTRT1	0	0	NA	NA	No	NA	NA	NA	0.232525	NA	NA	NA	NA	NA	0.542554	0.265686	NA	NA	NA	NA	NA	NA	0.0910792	-0.141446	NA	NA	NA	NA	1	NA
ACTRT2	0	0	NA	NA	No	NA	NA	NA	-0.168687	NA	NA	NA	NA	NA	0.580464	0.940955	NA	NA	NA	NA	NA	NA	-0.149761	0.0189255	NA	NA	NA	NA	1	NA
ACTRT3	0	0	NA	No	NA	NA	NA	0.0851784	NA	NA	NA	NA	0.385643	0.915715	NA	NA	NA	NA	NA	NA	0.0985577	0.0133792	NA	NA	NA	NA	NA	1	NA	NA
ACVR1	0	0	No	No	No	No	-0.044795	-0.0399278	0.165104	-0.0331086	0.960868	0.560269	0.485876	0.173183	0.391699	0.127591	0.983458	0.869863	0.0057832	0.0505782	0.0634709	0.103399	0.0645807	-0.100524	-0.00885647	0.0242522	4	1	6	4
ACVR1B	0	0	No	No	No	No	0.121188	0.253247	0.281378	-0.15319	0.326557	0.556515	0.117608	0.158703	0.510294	0.00328154	0.789756	0.642962	0.0752402	-0.0459482	0.141221	-0.112026	0.0539665	-0.227412	-0.0834501	0.0697397	2	2	1	1
ACVR2A	0	0	No	No	No	No	-0.609958	-0.0837409	-0.276344	0.127932	0.00489949	0.762986	0.784541	0.71951	0.0448499	0.731199	0.432848	0.631505	-0.678993	-0.0690348	-0.0399216	0.0438193	-0.330163	-0.0538199	0.194703	0.0667707	2	5	1	3
ACVR2B	0	0	No	No	NA	NA	0.181448	0.0853928	NA	NA	0.762465	0.135933	0.784169	0.561749	NA	NA	NA	NA	0.0368097	-0.144638	0.0318452	-0.0535476	NA	NA	NA	NA	1	2	NA	NA
ACY3	0	0	No	NA	No	No	0.189443	NA	0.00447612	0.00538963	0.0251717	0.142171	NA	NA	0.86244	0.782043	0.969465	0.906126	0.120513	-0.0689294	NA	NA	-0.0155725	-0.0200486	-0.0350007	-0.0403904	22	NA	4	1
ACYP1	0	0	No	No	No	No	0.18363	-0.104595	0.0609224	-0.111856	0.101145	0.625783	0.0364911	0.278572	0.0168962	0.100015	0.456684	0.682785	0.139634	-0.0439956	-0.189989	-0.085394	0.152728	0.0918051	-0.162319	-0.050463	8	12	13	8
ADA	0	0	No	No	No	No	0.0115071	0.164648	-0.0765982	0.141275	0.947487	0.976847	0.260764	0.00483695	0.224126	0.00643063	0.90485	0.111011	0.00772167	-0.00378548	0.0481589	-0.11649	0.0654699	0.142068	0.0234562	-0.117819	21	85	50	24
ADA2	0	0	No	NA	NA	NA	0.0461309	NA	NA	NA	0.184754	0.0472634	NA	NA	NA	NA	NA	NA	-0.108185	-0.154316	NA	NA	NA	NA	NA	NA	4	NA	NA	NA
ADAD1	0	0	NA	No	No	NA	NA	0.0816552	-0.215838	NA	NA	NA	0.723784	0.767048	0.273275	0.381793	NA	NA	NA	NA	0.0467587	-0.0348965	-0.125663	0.0901743	NA	NA	NA	1	1	NA
ADAL	0	0	No	No	No	No	-0.0142233	0.0429748	-0.130117	0.13647	0.918953	0.810739	0.491938	0.121689	0.874119	0.0109138	0.998916	0.193649	0.0142935	0.0285168	-0.0494156	-0.0923904	-0.00937841	0.120739	0.000299477	-0.136171	5	10	17	10
ADAM10	0	0	No	No	No	No	0.0021553	-0.0152086	0.129797	-0.0442357	0.93679	0.961395	0.986409	0.795987	0.248075	0.0393179	0.488284	0.433046	0.00562699	0.00347169	0.00148527	0.0166938	0.04951	-0.0802871	-0.105584	-0.0613487	28	53	57	49
ADAM15	0	0	No	No	No	No	0.152417	0.248547	0.0835686	0.0498682	0.0632151	0.544352	0.423898	0.033544	0.29571	0.678766	0.961196	0.793234	0.114574	-0.0378429	0.0748558	-0.173691	0.0610293	-0.0225393	0.0162878	-0.0335804	8	15	18	18
ADAM17	0	0	No	No	No	No	-0.121497	-0.0907918	0.136574	-0.148676	0.610991	0.0393048	0.961962	0.0725332	0.988626	0.00255152	0.538223	0.64288	-0.0268884	0.0946084	-0.00373101	0.0870608	0.000829306	-0.135745	-0.105124	0.0435514	16	51	34	25
ADAM18	0	0	NA	NA	No	NA	NA	NA	0.170063	NA	NA	NA	NA	NA	0.632276	0.501819	NA	NA	NA	NA	NA	NA	0.0778411	-0.0922221	NA	NA	NA	NA	1	NA
ADAM20	0	0	NA	NA	No	NA	NA	NA	0.204483	NA	NA	NA	NA	NA	0.819322	0.0682834	NA	NA	NA	NA	NA	NA	-0.0395887	-0.244072	NA	NA	NA	NA	1	NA
ADAM21	0	0	No	NA	No	No	0.11878	NA	0.17368	0.0883215	0.431382	0.731463	NA	NA	0.659488	0.426622	0.787982	0.288796	0.223763	0.104983	NA	NA	0.0694595	-0.10422	-0.121241	-0.209563	1	NA	1	1
ADAM22	0	0	No	NA	NA	NA	0.0200414	NA	NA	NA	0.815586	0.642328	NA	NA	NA	NA	NA	NA	-0.0277502	-0.0477917	NA	NA	NA	NA	NA	NA	2	NA	NA	NA
ADAM23	0	0	NA	No	NA	No	NA	0.297268	NA	0.0190404	NA	NA	0.453805	0.0084576	NA	NA	0.945917	0.79368	NA	NA	0.0706165	-0.226652	NA	NA	-0.0349686	-0.0540091	NA	1	NA	1
ADAM28	0	0	No	NA	No	No	-0.0207564	NA	0.179205	-0.106605	0.999759	0.80977	NA	NA	0.45561	0.390588	0.905415	0.845432	-3.12e-05	0.0207252	NA	NA	0.0893335	-0.0898719	-0.0608951	0.0457102	27	NA	1	3
ADAM8	0	0	NA	NA	No	No	NA	NA	-0.205668	0.00898749	NA	NA	NA	NA	0.507906	0.00188866	0.941218	0.787797	NA	NA	NA	NA	-0.0371888	0.168479	-0.019705	-0.0286925	NA	NA	6	10
ADAM9	0	0	No	No	No	No	-0.146634	-0.328768	0.0160628	0.00503669	0.586976	0.559996	0.587289	4.37e-05	0.866058	0.588182	0.876556	0.691995	-0.0726126	0.0740216	0.0445655	0.373334	-0.0107112	-0.0267741	-0.0432399	-0.0482766	17	27	25	13
ADAMTS15	0	0	No	NA	No	NA	-0.0874595	NA	-0.0205243	NA	0.912346	0.230745	NA	NA	0.489178	0.678443	NA	NA	-0.00995512	0.0775044	NA	NA	-0.044595	-0.0240707	NA	NA	6	NA	3	NA
ADAMTS18	0	0	NA	No	NA	NA	NA	0.303841	NA	NA	NA	NA	0.979759	0.0188126	NA	NA	NA	NA	NA	NA	-0.00514461	-0.308986	NA	NA	NA	NA	NA	1	NA	NA
ADAMTS3	0	0	No	NA	NA	No	0.418717	NA	NA	-0.00187987	0.561717	0.592963	NA	NA	NA	NA	0.398566	0.112091	0.221187	-0.19753	NA	NA	NA	NA	-0.246426	-0.244546	1	NA	NA	2
ADAMTS7	0	0	No	NA	NA	NA	0.0621407	NA	NA	NA	0.978532	0.503271	NA	NA	NA	NA	NA	NA	-0.00375278	-0.0658935	NA	NA	NA	NA	NA	NA	1	NA	NA	NA
ADAMTS8	0	0	NA	No	NA	NA	NA	0.188092	NA	NA	NA	NA	0.803072	0.190818	NA	NA	NA	NA	NA	NA	0.0390504	-0.149041	NA	NA	NA	NA	NA	1	NA	NA
ADAMTS9	0	0	No	NA	NA	NA	0.286188	NA	NA	NA	0.509702	0.000185718	NA	NA	NA	NA	NA	NA	-0.054477	-0.340665	NA	NA	NA	NA	NA	NA	3	NA	NA	NA
ADAMTSL4	0	0	NA	No	NA	NA	NA	-0.215379	NA	NA	NA	NA	0.790401	0.00585923	NA	NA	NA	NA	NA	NA	-0.0230205	0.192358	NA	NA	NA	NA	NA	39	NA	NA
ADAP1	0	0	No	No	No	No	0.160781	0.000493806	0.227184	0.0650133	0.00668253	0.866236	0.596645	0.545397	0.000845904	0.869507	0.778137	0.727781	0.171602	0.0108212	0.0362494	0.0357556	0.217955	-0.00922967	0.0399255	-0.0250879	17	19	20	17
ADAP2	0	0	NA	No	No	NA	NA	0.0290159	0.25542	NA	NA	NA	0.899744	0.918634	0.741893	0.00906284	NA	NA	NA	NA	0.0169616	-0.0120543	0.0334577	-0.221962	NA	NA	NA	1	1	NA
ADAR	0	0	No	No	No	No	0.029208	-0.0315371	0.00120457	-0.118948	0.315749	0.968873	0.668476	0.579612	0.375635	0.336424	0.980849	0.0487766	0.0309214	0.00171335	-0.0150378	0.0164993	0.0292386	0.028034	0.0049399	0.123887	144	259	247	165
ADARB1	0	0	No	No	No	No	0.340166	0.316306	0.117009	0.143145	0.219358	0.0591579	0.0155686	0.0646752	0.0738122	0.371351	0.656271	0.9148	0.139008	-0.201158	0.194321	-0.121985	0.0805032	-0.0365057	0.167043	0.0238989	4	7	7	1
ADAT2	0	0	No	No	No	No	-0.0293772	-0.0860159	-0.177453	0.0795493	0.483585	0.316693	0.169507	0.423761	0.582402	0.0860874	0.958758	0.475992	0.0959859	0.125363	-0.185142	-0.0991265	-0.0489325	0.128521	-0.0219024	-0.101452	1	1	1	1
ADAT3	0	0	No	No	No	No	0.0885629	-0.103121	-0.11949	0.0523245	0.261368	0.895403	0.425171	0.795958	0.404262	0.193076	0.761172	0.296364	0.103554	0.0149916	-0.0779601	0.0251613	-0.0506377	0.068852	-0.095851	-0.148175	2	7	9	3
ADCK1	0	0	No	No	No	No	-0.19948	0.0790039	0.156436	0.0134159	0.167878	0.979978	0.961503	0.230119	0.188582	0.0405663	0.978128	0.982819	-0.205038	-0.00555751	-0.00553521	-0.0845391	0.0643874	-0.0920485	0.0192547	0.00583878	9	16	17	2
ADCK2	0	0	NA	NA	NA	No	NA	NA	NA	-0.00852508	NA	NA	NA	NA	NA	NA	0.969465	0.872631	NA	NA	NA	NA	NA	NA	0.0152138	0.0237388	NA	NA	NA	2
ADCK5	0	0	No	No	No	No	-0.20655	-0.0234698	0.211557	-0.45334	0.0399418	0.994524	0.529195	0.580006	0.021847	0.0964929	0.279952	0.978767	-0.205493	0.00105697	-0.109317	-0.0858476	0.129081	-0.0824764	-0.461532	-0.00819217	8	3	4	4
ADCY10	0	0	NA	No	NA	NA	NA	-0.0270712	NA	NA	NA	NA	0.994625	0.873859	NA	NA	NA	NA	NA	NA	-0.00152139	0.0255498	NA	NA	NA	NA	NA	1	NA	NA
ADCY2	0	0	No	NA	NA	NA	0.0303227	NA	NA	NA	0.246913	0.120263	NA	NA	NA	NA	NA	NA	-0.115998	-0.14632	NA	NA	NA	NA	NA	NA	1	NA	NA	NA
ADCY3	0	0	No	No	No	No	-0.100935	-0.0313285	0.148187	-0.22485	0.84133	0.139298	0.916591	0.37475	0.857316	0.00364105	0.680639	0.164103	0.022193	0.123128	0.00654936	0.0378779	-0.0119203	-0.160107	-0.0865929	0.138257	14	24	19	13
ADCY4	0	0	No	NA	No	NA	0.277814	NA	0.244412	NA	0.448887	0.327161	NA	NA	0.0665026	0.341926	NA	NA	0.126191	-0.151623	NA	NA	0.166478	-0.0779339	NA	NA	1	NA	1	NA
ADCY5	0	0	No	NA	NA	NA	0.0252902	NA	NA	NA	0.98328	0.83576	NA	NA	NA	NA	NA	NA	-0.00389727	-0.0291875	NA	NA	NA	NA	NA	NA	1	NA	NA	NA
ADCY6	0	0	No	No	No	No	-0.115875	0.160138	0.163882	-0.238653	0.793673	0.265245	0.784388	0.11957	0.126959	0.491234	0.726105	0.906447	-0.0267995	0.0890752	0.0309156	-0.129222	0.115781	-0.0481012	-0.295832	-0.0571787	6	19	6	1
ADCY7	0	0	No	No	No	No	0.0630527	0.0775769	0.233401	0.0484042	0.214644	0.640335	0.922417	0.280877	0.64219	2.28e-05	0.951331	0.835662	0.105046	0.0419936	0.00934413	-0.0682328	0.0202581	-0.213143	0.0202539	-0.0281503	11	7	17	7
ADCY8	0	0	No	NA	NA	NA	-0.00298417	NA	NA	NA	0.908344	0.877858	NA	NA	NA	NA	NA	NA	0.0137077	0.0166919	NA	NA	NA	NA	NA	NA	14	NA	NA	NA
ADCY9	0	0	No	No	No	No	-0.0265905	0.142213	0.13516	-0.165119	0.940294	0.85364	0.308328	0.684946	0.438199	0.33413	0.702963	0.650743	-0.00848761	0.0181029	0.102429	-0.0397843	0.064786	-0.0703745	-0.101713	0.0634059	12	11	13	11
ADCYAP1	0	0	No	NA	NA	NA	0.409015	NA	NA	NA	0.827177	0.000709301	NA	NA	NA	NA	NA	NA	-0.0326208	-0.441636	NA	NA	NA	NA	NA	NA	6	NA	NA	NA
ADD1	0	0	No	No	No	No	0.0124795	-0.0380079	-0.153694	0.228436	0.499751	0.6399	0.93284	0.485597	0.838397	0.000402482	0.975085	0.0499652	0.0414264	0.0289469	-0.0058028	0.0322051	0.0102379	0.163932	0.0110214	-0.217414	82	33	68	35
ADD2	0	0	No	No	NA	NA	0.0605016	0.24719	NA	NA	0.310518	0.930315	0.171834	0.0492332	NA	NA	NA	NA	0.0544937	-0.00600783	0.107737	-0.139453	NA	NA	NA	NA	37	8	NA	NA
ADD3	0	0	No	No	No	No	0.0729877	0.142675	-0.0327965	0.186594	0.0891975	0.964669	0.93636	0.0414294	0.91287	0.416496	0.967057	0.0557802	0.0757062	0.00271847	-0.0092791	-0.151954	-0.00496299	0.0278335	-0.0133147	-0.199909	80	10	60	28
ADGB	0	0	NA	No	NA	NA	NA	0.151118	NA	NA	NA	NA	0.804858	0.300841	NA	NA	NA	NA	NA	NA	0.036976	-0.114142	NA	NA	NA	NA	NA	2	NA	NA
ADGRA3	0	0	No	No	No	No	0.0891813	0.202361	0.172028	0.202446	0.307218	0.860756	0.188714	0.442891	0.597291	0.00284153	0.249354	0.790611	0.111843	0.0226616	0.131279	-0.0710816	-0.0404372	-0.212465	0.239507	0.037061	5	4	4	3
ADGRE2	0	0	NA	No	No	NA	NA	0.299454	0.102457	NA	NA	NA	0.0455172	0.655141	0.659184	0.835677	NA	NA	NA	NA	0.246494	-0.05296	0.0722107	-0.0302464	NA	NA	NA	3	1	NA
ADGRE5	0	0	No	No	No	No	0.0322973	0.107496	0.283775	-0.113191	0.697134	0.285675	0.696845	0.354148	0.785991	1.95e-05	0.833086	0.713764	-0.0246668	-0.0569641	0.0372794	-0.0702163	-0.0177277	-0.301502	-0.0622221	0.0509685	19	19	46	25
ADGRF1	0	0	NA	NA	No	No	NA	NA	-0.0446406	-0.0139794	NA	NA	NA	NA	0.95014	0.689079	0.69392	0.332128	NA	NA	NA	NA	-0.00740353	0.0372371	0.0794278	0.0934072	NA	NA	8	11
ADGRF4	0	0	No	No	No	No	-0.0709478	-0.0729729	-0.204968	0.148428	0.346885	0.0845193	0.959514	0.626149	0.454225	0.0479218	0.631063	0.748936	0.100766	0.171713	-0.00968602	0.0632868	-0.0617531	0.143215	0.238995	0.090567	1	2	5	3
ADGRF5	0	0	NA	NA	No	NA	NA	NA	-0.0938324	NA	NA	NA	NA	NA	0.00479533	0.013214	NA	NA	NA	NA	NA	NA	-0.415466	-0.321633	NA	NA	NA	NA	1	NA
ADGRG1	0	0	No	No	No	No	-0.167384	-0.100589	0.117805	-0.249471	0.865194	0.00352351	0.271604	0.934378	0.173443	0.00385828	0.650494	0.268422	0.0131919	0.180576	-0.110124	-0.00953537	-0.10629	-0.224095	-0.114762	0.134709	32	19	19	16
ADGRG4	0	0	NA	NA	No	NA	NA	NA	-0.0886224	NA	NA	NA	NA	NA	0.957948	0.401687	NA	NA	NA	NA	NA	NA	-0.0069092	0.0817132	NA	NA	NA	NA	1	NA
ADGRG6	0	0	No	No	No	No	0.0697982	-0.193706	0.240802	-0.275691	0.741312	0.160954	0.425408	0.028962	0.0452326	0.00310684	0.579748	0.246131	-0.0289989	-0.0987971	-0.0568641	0.136842	0.0977626	-0.14304	-0.13551	0.140181	9	47	13	9
ADGRL1	0	0	No	No	No	No	-0.0643691	0.0494452	0.187168	0.0901734	0.659631	0.943712	0.0865646	0.0170307	0.375635	0.00134315	0.805433	0.24392	-0.0541109	0.0102582	-0.171545	-0.22099	-0.0704731	-0.257641	-0.0888474	-0.179021	1	4	3	3
ADGRL2	0	0	NA	No	NA	No	NA	-0.0424151	NA	-0.368399	NA	NA	0.0340357	0.091156	NA	NA	0.5495	0.174121	NA	NA	-0.135772	-0.0933573	NA	NA	-0.173746	0.194653	NA	8	NA	2
ADGRL3	0	0	NA	NA	No	No	NA	NA	-0.295528	0.198207	NA	NA	NA	NA	0.0665026	0.00562072	0.983213	0.553155	NA	NA	NA	NA	0.6284	0.923928	-0.0269822	-0.225189	NA	NA	1	1
ADGRV1	0	0	No	NA	NA	NA	0.041155	NA	NA	NA	0.39048	0.875243	NA	NA	NA	NA	NA	NA	0.0524822	0.0113272	NA	NA	NA	NA	NA	NA	5	NA	NA	NA
ADH4	0	0	No	NA	NA	NA	0.119521	NA	NA	NA	0.877132	0.15562	NA	NA	NA	NA	NA	NA	-0.0212047	-0.140725	NA	NA	NA	NA	NA	NA	1	NA	NA	NA
ADH5	0	0	No	No	No	No	0.214753	0.172989	-0.0846714	0.268513	0.0120598	0.0376015	0.0276833	0.063516	0.3268	0.00460287	0.454545	0.121464	0.126149	-0.0886037	0.100122	-0.0728678	0.0471167	0.131788	0.131997	-0.136516	44	76	99	56
ADH7	0	0	NA	NA	No	NA	NA	NA	-0.114504	NA	NA	NA	NA	NA	0.814656	0.429012	NA	NA	NA	NA	NA	NA	0.0705825	0.185087	NA	NA	NA	NA	1	NA
ADHFE1	0	0	NA	NA	NA	No	NA	NA	NA	-0.222219	NA	NA	NA	NA	NA	NA	0.42777	0.799267	NA	NA	NA	NA	NA	NA	-0.276916	-0.0546973	NA	NA	NA	1
ADI1	0	0	No	No	No	No	0.0756235	0.116076	-0.0348818	0.176801	0.776651	0.149463	0.965519	0.0084576	0.020474	0.00152302	0.952927	0.0429813	-0.0253759	-0.100999	-0.00293693	-0.119013	0.093278	0.12816	-0.0153543	-0.192155	78	79	107	38
ADIPOR1	0	0	No	No	No	No	-0.103127	0.073296	-0.12756	-0.38289	0.682991	0.0746968	0.7562	0.617959	0.60745	0.0183543	0.540802	0.507507	0.0387752	0.141902	0.0317211	-0.0415748	0.0429116	0.170472	-0.24442	0.13847	4	1	1	1
ADIPOR2	0	0	No	No	No	No	0.330361	0.300304	0.599479	-0.37381	0.0484182	0.0972229	0.141158	0.463663	0.90229	2.13e-05	0.433174	0.984979	0.186969	-0.143391	0.20529	-0.0950136	-0.0170165	-0.616495	-0.379806	-0.00599641	5	4	1	1
ADK	0	0	No	No	No	No	0.000192882	0.138626	-0.222816	0.192087	0.013708	0.00683302	0.167258	0.0851544	0.63911	0.000150384	0.56468	0.138488	0.114588	0.114395	0.0658468	-0.0727788	-0.0234986	0.199317	0.0846993	-0.107387	38	251	259	91
ADM	0	0	No	No	NA	NA	-0.180604	-0.0492497	NA	NA	0.924786	0.151145	0.250481	0.0508426	NA	NA	NA	NA	-0.0155038	0.1651	0.0956628	0.144912	NA	NA	NA	NA	2	6	NA	NA
ADNP	0	0	No	No	No	No	0.0321165	0.00196314	0.0420958	-0.159385	0.971601	0.406957	0.631205	0.611883	0.0739759	0.557405	0.632628	0.265853	-0.00211801	-0.0342345	0.0253782	0.023415	0.0604009	0.0183051	-0.0746007	0.0847841	82	61	62	49
ADO	0	0	No	No	No	No	0.0718047	0.189162	0.0637123	0.180993	0.593838	0.558145	0.225097	0.245817	0.0275204	0.353011	0.538223	0.352181	0.0352025	-0.0366022	0.102612	-0.0865502	0.10212	0.0384078	0.102722	-0.0782711	18	20	25	9
ADPGK	0	0	No	No	No	No	-0.0990819	0.0588702	0.146568	0.0573241	0.017822	0.458369	0.68024	0.678044	0.757658	0.00282491	0.959765	0.713156	-0.138847	-0.0397651	0.0314357	-0.0274345	0.0156063	-0.130961	0.0153551	-0.041969	25	58	40	13
ADPRH	0	0	No	No	No	No	0.131319	0.156468	-0.0579604	0.103199	0.861447	0.0723072	0.705127	0.0141893	0.841032	0.0800417	0.996803	0.31819	0.0153057	-0.116013	0.0249198	-0.131548	0.0102247	0.0681851	-0.00238133	-0.10558	3	8	16	5
ADPRHL1	0	0	NA	NA	NA	No	NA	NA	NA	0.404089	NA	NA	NA	NA	NA	NA	0.26234	0.441966	NA	NA	NA	NA	NA	NA	0.667923	0.263834	NA	NA	NA	1
ADPRHL2	0	0	No	No	No	No	0.0896255	0.109153	-0.121556	0.131086	0.92273	0.103	0.331048	0.0988619	0.331907	0.089272	0.707124	0.200461	0.00700831	-0.0826172	0.0441092	-0.0650439	-0.0476144	0.0739419	0.050413	-0.0806731	39	57	46	35
ADPRM	0	0	No	No	No	No	-0.0792163	-0.140984	-0.0745216	0.151702	0.941887	0.67244	0.139261	0.665907	0.150114	0.025077	0.945917	0.250776	-0.0142571	0.0649593	-0.197694	-0.0567106	0.166309	0.24083	-0.0322047	-0.183907	3	7	5	2
ADRB2	0	0	NA	No	No	No	NA	0.113487	0.0350869	-0.0689856	NA	NA	0.194402	0.856244	0.912882	0.513695	0.976726	0.768159	NA	NA	0.13379	0.0203026	-0.00983534	-0.0449222	-0.0156392	0.0533464	NA	1	2	1
ADRM1	0	0	No	No	No	No	0.0291165	0.0548814	-0.103757	0.155184	0.0440664	0.0707509	0.444052	0.963344	0.090726	0.000382918	0.459964	0.70715	0.159436	0.13032	0.0589498	0.0040684	0.0797303	0.183487	0.120175	-0.035009	24	36	43	22
ADSL	0	0	No	No	No	No	0.191792	0.107349	-0.0743056	0.226139	0.0338888	0.158998	0.825361	0.0689323	0.164141	0.00127504	0.550803	0.151146	0.120623	-0.0711693	0.0154331	-0.0919156	0.0527379	0.127043	0.103333	-0.122807	68	77	126	78
ADSS	0	0	No	No	No	No	0.14425	0.103549	-0.0266133	0.191114	0.0148222	0.731463	0.303723	0.163819	0.022442	0.00389013	0.78933	0.0448279	0.126289	-0.0179608	0.0474976	-0.0560509	0.118344	0.144957	0.0419834	-0.14913	99	101	206	100
ADSSL1	0	0	No	No	No	No	0.0748341	0.100384	-0.139311	0.121092	0.156974	0.857957	0.860753	0.139487	0.412647	0.00105619	0.995776	0.103369	0.0880953	0.0132611	0.0146514	-0.0857326	0.0457198	0.18503	-0.0019998	-0.123092	12	8	21	26
AEBP2	0	0	No	No	No	No	0.0190371	0.170722	0.0712325	-0.135676	0.996625	0.812143	0.66788	0.050618	0.921481	0.177384	0.913929	0.0982263	-0.000512281	-0.0195494	-0.0652205	-0.235942	-0.00776084	-0.0789934	0.0288694	0.164545	7	5	5	10
AEN	0	0	No	No	No	NA	0.223032	-0.331069	0.113515	NA	0.303408	0.147722	0.718944	0.00576042	0.1212	0.767125	NA	NA	0.096476	-0.126556	-0.0447074	0.286361	0.139121	0.0256064	NA	NA	3	2	4	NA
AFAP1	0	0	No	No	No	No	-0.0665106	-0.217202	0.235554	-0.156586	0.493122	0.869496	0.379664	0.227916	0.49728	0.000749048	0.796344	0.414222	-0.0523415	0.0141691	-0.0997664	0.117436	0.0392269	-0.196327	-0.0652476	0.091338	12	8	14	9
AFAP1L1	0	0	NA	No	No	NA	NA	0.153476	0.213919	NA	NA	NA	0.594147	0.376808	0.419749	0.0295248	NA	NA	NA	NA	0.0646728	-0.0888035	0.062772	-0.151147	NA	NA	NA	1	2	NA
AFAP1L2	0	0	No	No	No	No	0.250343	0.0571582	-0.17083	0.110583	0.120112	0.192501	0.897379	0.56584	0.838649	0.00126619	0.932127	0.650926	0.139717	-0.110626	0.0134865	-0.0436718	-0.0114535	0.159376	0.0360618	-0.0745208	12	23	45	22
AFDN	0	0	No	No	No	No	0.070718	0.0681474	0.127129	0.0496578	0.201972	0.902109	0.210663	0.650262	0.000234626	0.508591	0.794988	0.869014	0.0630896	-0.00762843	0.0503217	-0.0178257	0.146908	0.0197793	0.037057	-0.0126008	158	191	175	126
AFF1	0	0	No	No	No	No	-0.084222	0.0915616	-0.27271	-0.0437842	0.0790473	0.472302	0.211784	0.985663	0.810567	0.00119651	0.75501	0.643583	-0.142498	-0.0582762	0.0931653	0.00160377	-0.0210026	0.251708	-0.165537	-0.121753	9	10	18	11
AFF3	0	0	NA	No	NA	NA	NA	-0.0499521	NA	NA	NA	NA	0.801909	0.823487	NA	NA	NA	NA	NA	NA	-0.0282591	0.021693	NA	NA	NA	NA	NA	2	NA	NA
AFF4	0	0	No	No	No	No	-0.110017	-0.0108986	-0.240844	-0.182064	0.785857	0.0194823	0.650407	0.451588	0.424184	2.41e-05	0.603181	0.220404	-0.0139369	0.0960805	0.0288631	0.0397617	-0.0325129	0.208331	-0.0846307	0.0974335	40	40	37	21
AFG1L	0	0	No	No	No	No	-0.145449	0.126602	0.0682782	-0.199159	0.33882	0.361344	0.802465	0.208504	0.425595	0.0531264	0.412876	0.93182	-0.0759148	0.0695341	0.0271173	-0.0994844	-0.0602047	-0.128483	-0.186418	0.0127408	6	7	13	5
AFG3L2	0	0	No	No	No	No	0.0405823	0.0575254	0.182097	-0.146503	0.813441	0.233666	0.154847	0.918794	0.159802	0.000204961	0.668972	0.5633	-0.0140734	-0.0546557	0.0531306	-0.00439481	0.0456985	-0.136398	-0.0870484	0.0594551	115	75	101	86
AFM	0	0	No	NA	NA	NA	-0.791179	NA	NA	NA	0.306922	0.999667	NA	NA	NA	NA	NA	NA	-0.791625	-0.00044607	NA	NA	NA	NA	NA	NA	3	NA	NA	NA
AFTPH	0	0	No	No	No	No	0.244178	0.109891	-0.0192417	0.163295	0.151557	0.0187213	0.850042	0.110619	0.136862	0.0380985	0.77127	0.0971093	0.0939344	-0.150244	0.0159782	-0.0939131	0.0682438	0.0874855	0.0460689	-0.117226	26	45	38	29
AGA	0	0	No	No	No	No	0.034096	0.0947317	0.176691	-0.182476	0.615686	0.252973	0.580145	0.54966	0.295275	0.00754601	0.619234	0.891528	-0.0349713	-0.0690672	0.0488136	-0.0459181	0.0515697	-0.125121	-0.218221	-0.0357454	17	7	13	4
AGAP1	0	0	No	No	No	No	0.177407	0.0725738	0.269921	0.09466	0.0452993	0.572087	0.481238	0.418909	0.000239072	0.801787	0.84543	0.815139	0.138371	-0.0390357	0.036341	-0.0362328	0.256052	-0.0138681	0.0600362	-0.0346238	23	17	10	4
AGAP2	0	0	No	NA	NA	NA	0.0961098	NA	NA	NA	0.939188	0.480452	NA	NA	NA	NA	NA	NA	0.0122924	-0.0838174	NA	NA	NA	NA	NA	NA	1	NA	NA	NA
AGAP3	0	0	No	No	No	No	0.159721	0.0907317	0.184031	0.114406	0.0957674	0.374365	0.855843	0.26191	0.00159114	0.925953	0.805825	0.385928	0.104941	-0.0547805	0.0171389	-0.0735928	0.179243	-0.00478803	0.0451426	-0.0692632	17	20	25	13
AGBL5	0	0	NA	NA	NA	No	NA	NA	NA	0.119642	NA	NA	NA	NA	NA	NA	0.844834	0.82204	NA	NA	NA	NA	NA	NA	0.0768842	-0.042758	NA	NA	NA	1
AGFG1	0	0	No	No	No	No	0.0305922	-0.209184	0.0780451	0.339303	0.509724	0.721865	0.06472	0.0301428	0.00337315	0.0726748	0.684858	0.0598145	0.0701178	0.0395256	-0.101439	0.107744	0.15919	0.0811454	0.102692	-0.23661	10	48	42	25
AGFG2	0	0	No	No	No	No	0.0686035	-0.172114	-0.252787	0.448974	0.335649	0.773321	0.748783	0.21343	0.785633	0.0157404	0.759559	0.525773	0.102747	0.0341438	-0.0440489	0.128066	-0.0311317	0.221655	0.226602	-0.222372	2	6	6	2
AGGF1	0	0	No	No	No	No	-0.184496	0.0458209	-0.174577	-0.0831704	0.643648	0.051223	0.688252	0.753199	0.675958	0.000315383	0.694625	0.752509	-0.0400549	0.144441	0.0269605	-0.0188604	0.022908	0.197485	-0.148772	-0.0656015	20	15	20	7
AGK	0	0	No	No	No	No	0.0511639	-0.156526	0.0877605	-0.215973	0.97334	0.463112	0.06472	0.91297	0.404262	0.000730017	0.613483	0.318485	0.0030387	-0.0481252	-0.146634	0.00989139	-0.0275981	-0.115359	-0.10947	0.106503	22	25	83	31
AGL	0	0	No	No	No	No	0.16307	0.0523574	0.11172	0.210716	0.0535065	0.46589	0.630252	0.468522	0.00640414	0.372034	0.784135	0.012062	0.11915	-0.0439191	0.0231567	-0.0292007	0.155024	0.043304	0.0341973	-0.176518	128	155	114	126
AGO1	0	0	No	No	No	No	0.113311	-0.087081	0.0715789	0.119362	0.240005	0.725257	0.180536	0.72797	0.0466143	0.649999	0.898502	0.220903	0.0851866	-0.0281247	-0.0690399	0.018041	0.0909797	0.0194008	0.0260419	-0.0933201	25	18	26	24
AGO2	0	0	No	No	No	No	-0.0117819	-0.0793844	0.124633	0.0809011	0.806594	0.921305	0.645442	0.255307	0.00656469	0.894406	0.570239	0.929244	-0.0204769	-0.00869501	-0.02676	0.0526244	0.130623	0.00598966	0.0737129	-0.00718824	38	90	47	38
AGO3	0	0	No	No	No	No	0.0656504	0.0403375	0.0430382	0.142691	0.615227	0.756106	0.828777	0.23531	0.892396	0.482238	0.834125	0.164728	0.0403113	-0.0253391	-0.0138403	-0.0541778	0.00869364	-0.0343445	0.0384758	-0.104215	13	28	15	19
AGO4	0	0	No	No	No	No	0.341272	0.0658466	-0.105632	0.125543	0.243014	0.256954	0.615048	0.23531	0.113826	0.8158	0.672626	0.80413	0.17766	-0.163612	-0.0740211	-0.139868	-0.123314	-0.017682	0.0942105	-0.0313321	7	1	1	2
AGPAT1	0	0	No	No	No	No	-0.0371529	0.104406	0.114005	0.124484	0.356129	0.671733	0.0935167	0.977118	0.424184	0.00807249	0.467068	0.5239	-0.0727167	-0.0355639	0.106638	0.00223161	-0.0548022	-0.168808	0.232576	0.108092	10	6	7	7
AGPAT2	0	0	No	No	No	No	0.044085	0.121022	0.0912559	-0.117058	0.787747	0.459883	0.4096	0.33563	0.268078	0.690612	0.81978	0.827254	-0.0348654	-0.0789504	0.0600729	-0.0609491	0.0682444	-0.0230115	-0.0792736	0.0377843	11	14	6	9
AGPAT3	0	0	No	No	No	No	-0.182014	-0.229096	-0.0961361	-0.0459791	0.00367539	0.406957	0.622546	0.00116613	0.00442745	0.231856	0.843734	0.945374	-0.2375	-0.0554865	0.0443634	0.273459	-0.147976	-0.0518403	-0.0558198	-0.00984063	13	15	11	12
AGPAT4	0	0	No	NA	No	No	-0.762175	NA	-0.0192296	-0.025343	0.802622	8.45e-06	NA	NA	0.37829	0.414214	0.921749	0.932074	0.0400022	0.802177	NA	NA	-0.109886	-0.0906565	-0.0415957	-0.0162527	1	NA	7	3
AGPAT5	0	0	No	No	No	No	0.00985899	-0.144287	0.109136	-0.107943	0.734454	0.88103	0.464391	0.00141555	0.808298	0.046707	0.84543	0.510842	0.0182059	0.00834688	0.0442905	0.188577	0.0147969	-0.0943391	-0.0445118	0.0634316	25	18	15	12
AGPS	0	0	No	No	No	No	-0.0505379	-0.0467031	0.219691	-0.143688	0.582143	0.0379502	0.932936	0.204473	0.00433167	0.00102873	0.62405	0.486398	0.0218849	0.0724228	0.00542288	0.052126	0.103828	-0.115862	-0.083433	0.060255	92	81	129	85
AGR2	0	0	No	No	No	No	0.0446809	0.0324883	0.0247246	-0.127018	0.0835877	0.639837	0.285727	0.0888562	0.0235236	0.00202204	0.579748	0.718913	0.0627631	0.0180823	-0.0821005	-0.114589	-0.0689793	-0.0937039	-0.0927118	0.0343061	390	7	73	67
AGR3	0	0	No	NA	NA	NA	0.134821	NA	NA	NA	0.963696	0.00974889	NA	NA	NA	NA	NA	NA	-0.00336767	-0.138189	NA	NA	NA	NA	NA	NA	27	NA	NA	NA
AGRN	0	0	No	No	No	No	0.0114583	-0.219975	0.215852	-0.00513992	0.521094	0.367753	0.0627622	0.0009128	0.0112278	0.137296	0.905687	0.837885	-0.0400236	-0.051482	-0.0772693	0.142705	0.143507	-0.0723442	-0.0242725	-0.0191325	13	52	28	35
AGT	0	0	No	NA	NA	No	-0.53928	NA	NA	-0.772838	0.343884	0.430724	NA	NA	NA	NA	0.932609	0.149991	-0.29779	0.24149	NA	NA	NA	NA	-0.111181	0.661658	5	NA	NA	1
AGTPBP1	0	0	No	No	No	No	0.0890162	0.0284215	0.0579583	0.21972	0.814004	0.71966	0.884494	0.865262	0.0352785	0.365904	0.738639	0.0304066	0.0376419	-0.0513743	0.014389	-0.0140325	0.0943591	0.0364007	0.050067	-0.169653	38	19	10	33
AGTRAP	0	0	No	No	No	No	0.142393	0.0816499	-0.0188378	0.00579624	0.150253	0.929591	0.688938	0.348079	0.0322008	0.0468415	0.770898	0.573798	0.154761	0.0123677	0.0286375	-0.0530123	-0.114856	-0.0960177	0.0679599	0.0621637	3	10	9	6
AHCTF1	0	0	No	No	No	No	-0.0268051	-0.0315049	-0.112518	-0.0223375	0.288083	0.508056	0.32049	0.033544	0.998785	0.000686945	0.949321	0.950643	-0.0724502	-0.0456451	0.0343421	0.0658469	4.88e-05	0.112566	-0.0156786	0.00665889	89	117	109	63
AHCY	0	0	No	No	No	No	0.0933597	0.167433	-0.0413805	0.170689	0.0444948	0.897992	0.0158502	0.0362651	0.113683	0.00562072	0.707451	0.0992378	0.0866936	-0.00666613	0.0968827	-0.0705503	0.0580566	0.0994371	0.0554341	-0.115255	299	246	422	229
AHCYL1	0	0	No	No	No	No	0.0950652	-0.0345625	-0.0395941	0.35911	0.00668253	0.0379619	0.677353	0.209785	0.0129142	0.0018196	0.163542	0.063437	0.251414	0.156349	0.0256036	0.0601661	0.171521	0.211115	0.197109	-0.162001	26	45	37	27
AHCYL2	0	0	No	No	No	No	-0.0523191	-0.155925	-0.0723009	0.266304	0.249708	0.0697847	0.434017	0.060856	0.0109776	0.000209638	0.519503	0.173916	0.108344	0.160663	-0.0511407	0.104784	0.127247	0.199548	0.131109	-0.135195	4	17	22	16
AHI1	0	0	No	No	NA	NA	0.092351	0.0933568	NA	NA	0.545206	0.989205	0.743371	0.0948059	NA	NA	NA	NA	0.0954473	0.00309628	-0.0330327	-0.12639	NA	NA	NA	NA	1	13	NA	NA
AHNAK2	0	0	No	No	No	No	0.0716465	0.0575933	-0.384213	0.0320739	0.0826227	0.766922	0.89622	0.0982222	3.69e-05	0.11829	0.700863	0.771907	0.0601178	-0.0115288	0.00603551	-0.0515578	-0.306529	0.0776834	0.0557012	0.0236273	64	161	417	317
AHR	0	0	NA	No	No	NA	NA	-0.0571786	-0.036174	NA	NA	NA	0.791827	0.786578	0.817336	0.840031	NA	NA	NA	NA	-0.0302813	0.0268973	-0.0209194	0.0152546	NA	NA	NA	1	4	NA
AHSA1	0	0	No	No	No	No	0.0688684	0.182709	-0.0178075	0.123156	0.391564	0.779528	0.0479659	0.00763094	0.104457	0.0223069	0.848126	0.143141	0.0506219	-0.0182464	0.0804566	-0.102253	0.0567918	0.0745993	0.0298056	-0.0933506	101	139	221	83
AHSG	0	0	No	No	No	No	-0.873726	0.796478	-0.0374341	0.799532	0.0454631	0.892897	0.0552316	0.761689	0.501168	0.495515	0.895665	0.0720083	-0.950399	-0.0766729	0.949234	0.152756	-0.317839	-0.280405	0.127352	-0.672179	39	11	17	39
AIF1L	0	0	No	No	No	No	-0.0722711	-0.330832	-0.102589	0.19357	0.445213	0.134348	0.0162665	0.873546	0.781447	0.394185	0.565078	0.567238	0.091756	0.164027	-0.30994	0.0208925	-0.0302982	0.0722909	0.126709	-0.0668604	2	26	2	6
AIFM1	0	0	No	No	No	No	0.00573408	0.0825177	0.00337535	-0.210265	0.709066	0.785107	0.8952	0.173342	0.0361815	0.0187707	0.512418	0.197643	0.0204726	0.0147385	0.0104071	-0.0721106	-0.0876073	-0.0909826	-0.1071	0.103166	83	87	127	55
AIFM3	0	0	NA	NA	NA	No	NA	NA	NA	0.233855	NA	NA	NA	NA	NA	NA	0.774682	0.951297	NA	NA	NA	NA	NA	NA	0.265943	0.0320881	NA	NA	NA	1
AIG1	0	0	No	No	No	No	-0.321584	0.0115328	-0.149329	0.150232	0.0380343	0.245206	0.53265	0.554932	0.120437	0.934005	0.903629	0.620979	-0.213071	0.108513	0.071151	0.0596182	-0.157846	-0.00851688	0.0566363	-0.0935958	2	3	3	1
AIM2	0	0	NA	NA	No	No	NA	NA	0.121876	-0.0960369	NA	NA	NA	NA	0.00195926	0.163035	0.905415	0.707004	NA	NA	NA	NA	0.191557	0.0696806	-0.0405978	0.0554391	NA	NA	10	4
AIMP1	0	0	No	No	No	No	0.146714	-0.140564	0.0889505	0.135986	0.0289681	0.993758	0.152563	0.0910539	0.0032958	0.424158	0.773167	0.114889	0.14592	-0.000793544	-0.0685801	0.071984	0.115248	0.0262972	0.0398215	-0.0961641	59	103	119	64
AIMP2	0	0	No	No	No	No	0.0267612	-0.0680094	0.00712973	0.268047	0.395013	0.734651	0.447215	0.810442	0.0120129	0.0110332	0.542563	0.0534682	0.0471277	0.0203665	-0.051737	0.0162724	0.0937659	0.0866361	0.0997623	-0.168285	36	52	68	24
AIP	0	0	No	No	No	No	0.0486188	0.0253055	-0.0508478	0.0249045	0.918189	0.380118	0.34494	0.0997781	0.0719801	0.00160473	0.916946	0.513206	0.00675804	-0.0418608	-0.0500014	-0.0753069	0.0637095	0.114557	-0.0177701	-0.0426746	75	57	115	29
AK1	0	0	No	No	No	No	0.0481709	0.0892004	-0.152102	0.180628	0.374889	0.938385	0.972014	0.0809955	0.217286	5.96e-05	0.848778	0.0672669	0.0542369	0.006066	0.00284576	-0.0863547	0.0526292	0.204731	0.035618	-0.14501	50	44	113	76
AK2	0	0	No	No	No	No	0.01384	0.0315057	0.104066	-0.170227	0.746756	0.483078	0.863492	0.269291	0.0366844	6.33e-05	0.905415	0.0809932	-0.0159201	-0.0297601	-0.00904865	-0.0405543	-0.0823553	-0.186422	-0.0256845	0.144543	137	150	167	110
AK3	0	0	No	No	No	No	-0.0215229	0.0653449	0.0666159	-0.121854	0.983212	0.83453	0.594019	0.469729	0.522437	0.0117476	0.908566	0.384931	-0.0025702	0.0189527	0.030414	-0.0349309	-0.0262865	-0.0929024	-0.0313987	0.090455	31	47	56	44
AK4	0	0	No	No	No	No	-0.0585539	0.108372	0.0307977	-0.141046	0.610805	0.802123	0.240148	0.412857	0.352313	0.0926968	0.657582	0.385563	-0.0387363	0.0198176	0.0661869	-0.0421855	-0.0515212	-0.0823189	-0.0722201	0.0688263	20	18	47	27
AK5	0	0	No	NA	NA	NA	0.0452985	NA	NA	NA	0.98328	0.782106	NA	NA	NA	NA	NA	NA	0.0042801	-0.0410184	NA	NA	NA	NA	NA	NA	1	NA	NA	NA
AK6	0	0	No	No	No	No	0.0258465	-0.0686101	-0.138912	0.273536	0.690603	0.92367	0.76719	0.704931	0.223426	0.073737	0.809528	0.0577531	0.0357205	0.00987399	-0.0331303	0.0354798	-0.0597439	0.0791677	0.0603723	-0.213163	14	15	30	16
AK7	0	0	NA	NA	No	NA	NA	NA	0.115427	NA	NA	NA	NA	NA	0.930705	0.258234	NA	NA	NA	NA	NA	NA	0.0107578	-0.104669	NA	NA	NA	NA	2	NA
AKAP1	0	0	No	No	No	No	-0.127779	-0.212995	-0.209303	-0.059103	0.792011	0.0154863	0.720796	0.000295969	0.724568	0.000685689	0.900542	0.730136	-0.0152251	0.112554	0.0246697	0.237665	-0.0207892	0.188514	-0.027095	0.032008	56	43	54	50
AKAP10	0	0	No	No	No	No	0.237645	-0.0523721	-0.0512437	0.286887	0.100039	0.101876	0.954443	0.399986	0.0439812	0.00273417	0.523882	0.260188	0.122483	-0.115162	-0.00505488	0.0473173	0.106448	0.157692	0.15256	-0.134327	33	36	32	20
AKAP11	0	0	No	No	No	No	0.112946	-0.0281494	0.0389275	0.0732364	0.262867	0.101913	0.122145	0.0334487	0.00224135	0.0138525	0.737566	0.958718	0.0476787	-0.0652676	0.111069	0.139219	0.125463	0.0865351	0.0670354	-0.00620094	45	31	41	37
AKAP12	0	0	No	No	No	No	0.2405	0.12415	-0.0239678	0.365665	0.0953872	0.0618153	0.210786	0.354148	0.997934	0.491813	0.0498185	0.168055	0.116682	-0.123818	0.0743791	-0.0497705	0.000112465	0.0240803	0.250292	-0.115373	157	38	106	52
AKAP17A	0	0	No	No	No	No	0.000621396	-0.0341767	0.305028	-0.152971	0.0661586	0.0493827	0.928273	0.580082	0.535383	0.000139282	0.726105	0.0982263	-0.102563	-0.103184	0.0103603	0.044537	0.0398066	-0.265222	-0.0478537	0.105118	23	29	22	28
AKAP5	0	0	No	NA	NA	No	0.00622586	NA	NA	0.093451	0.505801	0.431431	NA	NA	NA	NA	0.66816	0.763646	-0.0593266	-0.0655524	NA	NA	NA	NA	0.153706	0.0602551	4	NA	NA	3
AKAP6	0	0	No	NA	No	No	0.19306	NA	0.0539841	0.209738	0.781627	0.361942	NA	NA	0.351686	0.956102	0.925634	0.230566	0.0527002	-0.14036	NA	NA	0.0574177	0.00343362	-0.0601851	-0.269923	9	NA	17	3
AKAP7	0	0	No	No	No	No	0.131216	-0.00309017	0.185555	-0.281198	0.821318	0.023016	0.663874	0.655975	0.275522	0.335757	0.684478	0.70813	0.0149113	-0.116304	-0.0285406	-0.0254504	0.103692	-0.0818634	-0.187735	0.0934623	17	10	3	1
AKAP8	0	0	No	No	No	No	0.142452	0.0140865	0.123482	-0.205791	0.0897588	0.401206	0.825361	0.586797	0.879095	0.00178992	0.876226	0.119922	0.0958977	-0.0465541	-0.0153012	-0.0293878	-0.00746123	-0.130943	-0.0425302	0.163261	73	39	53	19
AKAP8L	0	0	No	No	No	No	-0.0540573	-0.0723162	-0.143167	-0.116748	0.989123	0.312938	0.698882	0.250302	0.899214	0.00321503	0.889926	0.0563143	0.0011541	0.0552114	-0.0219096	0.0504066	0.00783592	0.151003	0.0260755	0.142823	63	43	38	31
AKAP9	0	0	No	No	No	No	0.182937	-0.0434256	0.0708793	0.209171	0.0342011	0.108676	0.0275296	0.256165	0.0665026	0.545501	0.701564	0.0423675	0.109231	-0.0737054	-0.0776097	-0.0341841	0.101744	0.0308648	0.055971	-0.1532	252	391	293	218
AKIP1	0	0	No	No	No	No	0.0747391	-0.0770348	0.0807794	0.0931257	0.715775	0.0953708	0.212406	0.77916	0.11562	0.596741	0.99346	0.543144	-0.0271184	-0.101858	-0.100411	-0.0233767	0.117673	0.0368936	-0.00613114	-0.0992569	5	2	2	1
AKIRIN1	0	0	No	NA	NA	No	0.0163711	NA	NA	-0.027334	0.339677	0.207531	NA	NA	NA	NA	0.997446	0.878432	-0.0710217	-0.0873929	NA	NA	NA	NA	-0.00243628	0.0248977	2	NA	NA	1
AKIRIN2	0	0	No	No	No	No	0.0352756	-0.0836162	-0.262917	-0.0667526	0.374912	0.136624	0.418915	0.834705	0.995782	0.000535742	0.90476	0.398768	-0.0637988	-0.0990744	-0.0662873	0.0173289	-0.000401502	0.262516	0.0395613	0.106314	6	5	4	2
AKNA	0	0	No	No	No	No	-0.00851795	-0.0196031	0.203847	0.165916	0.214659	0.227533	0.992509	0.89368	0.39344	0.0176963	0.506286	0.983035	-0.104812	-0.0962942	-0.00180537	0.0177977	0.057606	-0.146241	0.169359	0.00344276	4	1	4	5
AKR1A1	0	0	No	No	No	No	0.00424973	0.148952	-0.062912	0.110971	0.39048	0.411602	0.261901	0.0153243	0.523704	0.0306938	0.99308	0.0679526	0.0519839	0.0477342	0.0495733	-0.0993786	0.0322188	0.0951308	-0.00248253	-0.113453	60	81	62	65
AKR1B1	0	0	No	No	No	No	0.0282986	0.056552	-0.0994789	0.30278	0.0115935	0.0337387	0.0603077	0.476878	0.507906	0.00245605	0.364181	0.0587788	0.0995097	0.0712112	0.0868669	0.0303149	0.0295227	0.129002	0.139244	-0.163536	88	69	296	61
AKR1B10	0	0	No	No	No	No	-0.114289	-0.363208	-0.401737	0.113316	0.0674623	0.000360088	0.616709	0.504942	0.354481	0.000112488	0.680639	0.0779559	0.0970126	0.211301	-0.170443	0.192765	0.107562	0.509298	-0.106092	-0.219408	27	2	12	10
AKR1C1	0	0	No	NA	NA	NA	0.121448	NA	NA	NA	0.21299	0.992893	NA	NA	NA	NA	NA	NA	0.122808	0.00135972	NA	NA	NA	NA	NA	NA	1	NA	NA	NA
AKR1C3	0	0	No	No	No	No	0.117907	0.0084687	0.00885549	0.215311	0.0199226	0.544352	0.679529	0.699201	0.461189	0.470513	0.889552	0.0670247	0.0946535	-0.0232531	0.0466739	0.0382052	0.0639348	0.0550793	0.0351219	-0.180189	151	4	22	25
AKR1C4	0	0	No	NA	NA	NA	0.0493779	NA	NA	NA	0.385907	0.979895	NA	NA	NA	NA	NA	NA	0.051568	0.00219008	NA	NA	NA	NA	NA	NA	14	NA	NA	NA
AKR1D1	0	0	NA	NA	No	NA	NA	NA	-0.181626	NA	NA	NA	NA	NA	0.842815	0.0233849	NA	NA	NA	NA	NA	NA	-0.0182072	0.163419	NA	NA	NA	NA	1	NA
AKR7A2	0	0	No	No	No	No	0.0307744	0.0299108	-0.120557	0.142884	0.493858	0.806606	0.880035	0.419788	0.592944	0.00192238	0.83274	0.108619	0.0502009	0.0194265	-0.0107983	-0.0407091	0.026885	0.147441	0.0346325	-0.108252	31	24	25	21
AKR7A3	0	0	No	NA	No	NA	0.143048	NA	-0.147126	NA	0.582579	0.0222954	NA	NA	0.511229	0.0263199	NA	NA	0.0304795	-0.112569	NA	NA	0.0747284	0.221855	NA	NA	40	NA	1	NA
AKT1	0	0	No	No	No	No	0.103191	0.215032	-0.101822	0.174989	0.0499698	0.863249	0.0532235	0.01353	0.257173	0.00199828	0.954982	0.0364588	0.093696	-0.00949532	0.0985584	-0.116474	0.0584065	0.160228	0.0120441	-0.162945	31	22	51	18
AKT1S1	0	0	No	No	No	No	-0.0396483	-0.130455	0.0275649	0.154245	0.27214	0.45548	0.106478	0.448307	0.0559563	0.102877	0.988756	0.165464	-0.121606	-0.0819575	-0.22992	-0.0994648	0.116802	0.0892372	0.00633485	-0.14791	9	16	16	10
AKT2	0	0	No	No	No	No	-0.0280456	0.110606	-0.143454	0.255883	0.625278	0.81466	0.918798	0.0100296	0.890656	0.00893695	0.745081	0.0417335	-0.0559689	-0.0279233	-0.00657325	-0.117179	-0.00888023	0.134574	0.0617461	-0.194137	18	26	23	31
AKT3	0	0	No	No	No	No	0.398214	0.11721	0.0413301	0.251237	0.0656144	0.00184579	0.517124	0.101294	0.0503779	0.144505	0.934773	0.0300769	0.144671	-0.253543	0.0379003	-0.0793098	0.12351	0.0821796	0.0216712	-0.229566	6	10	6	9
AKTIP	0	0	No	No	No	No	0.205622	0.132351	0.0423815	0.0731368	0.0257827	0.458714	0.294802	0.202139	0.0435351	0.100214	0.830597	0.220033	0.156971	-0.0486514	0.0640815	-0.0682692	0.15548	0.113099	-0.0541877	-0.127324	11	28	11	9
AL451007.3	0	0	No	NA	NA	NA	-0.523064	NA	NA	NA	0.121053	0.271189	NA	NA	NA	NA	NA	NA	-0.312248	0.210817	NA	NA	NA	NA	NA	NA	2	NA	NA	NA
ALAD	0	0	No	No	No	No	0.293479	0.0507861	-0.200256	0.237879	0.000145904	0.489949	0.891075	0.466637	0.535732	0.000500333	0.699686	0.0591129	0.258283	-0.0351956	0.0106185	-0.0401677	-0.0297046	0.170552	0.0695198	-0.168359	28	21	43	19
ALAS1	0	0	No	No	No	No	-0.171999	-0.172833	-0.124579	0.176982	0.71611	0.00372589	0.971749	0.0166664	0.049187	0.818912	0.785175	0.751187	0.0282587	0.200258	0.00407733	0.17691	-0.11198	0.012599	0.110962	-0.0660202	20	8	33	7
ALB	0	0	No	No	No	No	-0.971203	0.204334	-0.49783	-0.641981	0.308088	0.99809	0.749275	0.944045	0.25352	0.985325	0.695074	0.32911	-0.975017	-0.00381421	0.167715	-0.0366188	-0.50598	-0.00814966	-0.293007	0.348973	193	106	103	130
ALCAM	0	0	No	No	No	No	0.000126328	0.136715	0.107751	-0.12086	0.687412	0.67244	0.336315	0.207943	0.826114	0.00182301	0.470125	0.699545	-0.0236674	-0.0237937	0.063998	-0.0727174	-0.00949487	-0.117246	-0.0925813	0.0282786	43	4	110	75
ALDH16A1	0	0	No	No	No	No	0.0481763	-0.096626	-0.0373682	0.102573	0.271038	0.909967	0.089619	0.944844	0.260058	0.0397025	0.865846	0.487357	0.0553054	0.00712909	-0.0922445	0.00438155	0.056911	0.0942792	0.0378711	-0.0647022	49	37	47	28
ALDH18A1	0	0	No	No	No	No	-0.0145012	0.114204	0.121042	-0.0841597	0.668462	0.490026	0.417388	0.0664289	0.989992	8.11e-05	0.674063	0.872513	0.0316755	0.0461767	0.0388627	-0.0753409	0.000398135	-0.120644	-0.0687667	0.0153929	95	134	175	93
ALDH1A2	0	0	No	NA	NA	No	0.0289996	NA	NA	0.145181	0.203074	0.338724	NA	NA	NA	NA	0.980344	0.273007	0.105286	0.0762866	NA	NA	NA	NA	-0.0124178	-0.157599	4	NA	NA	2
ALDH1B1	0	0	No	No	No	No	0.241354	0.0683246	0.0152813	-0.32384	0.91299	0.0199936	0.236783	0.810742	0.842949	0.87586	0.482543	0.015212	0.0145744	-0.22678	0.0864613	0.0181367	0.00919106	-0.00609028	-0.102417	0.221423	39	14	93	62
ALDH1L1	0	0	NA	No	No	NA	NA	-0.0293447	-0.187334	NA	NA	NA	0.680445	0.870444	0.120614	0.52154	NA	NA	NA	NA	-0.04758	-0.0182352	-0.135575	0.0517589	NA	NA	NA	1	2	NA
ALDH1L2	0	0	NA	No	No	No	NA	0.0577016	0.219677	-0.102402	NA	NA	0.725736	0.483929	0.851583	5.95e-05	0.790886	0.735668	NA	NA	0.0221813	-0.0355203	0.00975158	-0.209925	-0.0625184	0.0398834	NA	35	61	26
ALDH2	0	0	No	NA	No	No	-0.0161402	NA	0.182952	-0.0922766	0.280345	0.470879	NA	NA	0.834288	0.0267314	0.828465	0.793347	-0.0481953	-0.0320551	NA	NA	0.0196883	-0.163264	-0.0578252	0.0344514	38	NA	20	22
ALDH3A1	0	0	NA	NA	NA	No	NA	NA	NA	0.205043	NA	NA	NA	NA	NA	NA	0.657582	0.301575	NA	NA	NA	NA	NA	NA	0.0965551	-0.108488	NA	NA	NA	8
ALDH3A2	0	0	No	No	No	No	-0.127626	0.00429499	0.144223	-0.226103	0.998666	0.0204408	0.318061	0.297836	0.7719	0.00104157	0.26234	0.401138	-0.00013727	0.127489	0.051684	0.047389	-0.0157302	-0.159954	-0.158331	0.067772	64	59	70	41
ALDH3B1	0	0	NA	No	No	No	NA	-0.0361811	0.0354995	-0.0715482	NA	NA	0.525459	0.810465	0.854841	0.641142	0.497309	0.52587	NA	NA	-0.0571992	-0.0210181	0.0118337	-0.0236658	-0.139868	-0.0683202	NA	3	36	9
ALDH4A1	0	0	No	No	No	No	-0.168171	0.0202285	0.140538	-0.153291	0.593838	0.218626	0.821604	0.453001	0.201017	0.143527	0.658627	0.585174	-0.0559412	0.11223	-0.0133584	-0.0335869	0.0693257	-0.0712121	-0.0937936	0.059497	22	24	35	26
ALDH5A1	0	0	No	No	No	No	-0.0912811	-0.381168	0.0618186	-0.0599738	0.46151	0.562545	0.850285	0.00106266	0.542438	0.65337	0.934773	0.749306	-0.0512483	0.0400329	-0.0249611	0.356207	0.0373485	-0.0244701	-0.0231664	0.0368074	12	15	8	10
ALDH6A1	0	0	No	No	No	No	-0.110997	0.0906411	0.0336585	0.0233469	0.652843	0.302253	0.992933	0.0348658	0.825814	0.389235	0.928767	0.982588	-0.0372942	0.0737026	-0.000683249	-0.0913244	-0.0165662	-0.0502247	0.0261851	0.00283821	29	26	50	20
ALDH7A1	0	0	No	No	No	No	0.0185421	0.0776527	0.0984177	-0.0453405	0.0112328	0.0171114	0.762201	0.165457	0.0861014	0.184846	0.876547	0.802185	0.100096	0.0815539	0.0176655	-0.0599872	0.0581058	-0.0403119	-0.025953	0.0193875	93	108	124	91
ALDH9A1	0	0	No	No	No	No	0.168031	0.0380099	0.0476225	0.0703232	0.00230764	0.864756	0.0596319	0.211017	0.0423424	0.48358	0.830607	0.448791	0.177561	0.00953029	0.0907731	0.0527633	0.069406	0.0217835	0.0280933	-0.0422299	64	77	127	82
ALDOA	0	0	No	No	No	No	0.121143	0.0935342	-0.0470383	0.145418	0.0245669	0.551834	0.231618	0.0864326	0.021847	0.000952249	0.966431	0.0505894	0.0967729	-0.0243698	0.0413124	-0.0522217	0.0979743	0.145013	0.00898776	-0.13643	668	925	1011	473
ALDOC	0	0	No	No	No	No	0.212719	0.105901	-0.0693925	0.116246	0.0271321	0.0292808	0.231618	0.155266	0.0227549	0.00051428	0.898597	0.0844655	0.112743	-0.0999755	0.0518631	-0.0540384	0.113461	0.182853	-0.0281323	-0.144378	64	74	133	91
ALG1	0	0	No	No	No	No	0.114246	-0.0743855	0.0854362	-0.0997171	0.0605777	0.765245	0.493391	0.102816	0.50761	0.00424309	0.779708	0.955809	0.138568	0.0243225	0.0757747	0.15016	-0.0281689	-0.113605	-0.089668	0.010049	28	19	31	12
ALG10	0	0	No	NA	No	NA	-0.0727909	NA	0.228932	NA	0.746652	0.256201	NA	NA	0.00425408	0.31935	NA	NA	0.0392646	0.112055	NA	NA	0.323116	0.0941841	NA	NA	2	NA	1	NA
ALG11	0	0	No	No	No	No	0.114735	0.00933915	0.171214	-0.140635	0.714149	0.207212	0.958023	0.973088	0.836262	0.0456852	0.998506	0.232183	0.0299581	-0.0847766	0.00606708	-0.00327207	0.0201941	-0.15102	-0.00113151	0.139503	10	14	4	10
ALG12	0	0	No	No	No	No	-0.024133	0.243593	0.00186926	0.31378	0.68516	0.86559	0.205739	0.529209	0.733018	0.658526	0.588442	0.99126	-0.0431809	-0.0190479	0.165757	-0.0778358	-0.0255735	-0.0274427	0.310179	-0.00360125	6	8	8	1
ALG13	0	0	No	No	No	No	-0.163835	-0.224946	-0.0315181	0.0157393	0.298965	0.557194	0.198459	0.348572	0.0989564	0.0254064	0.981163	0.814453	-0.10378	0.0600546	-0.135647	0.0892992	0.121241	0.152759	-0.00660425	-0.0223436	12	10	8	15
ALG14	0	0	No	No	No	No	0.145258	0.149501	0.0417163	-0.151666	0.674769	0.51133	0.406305	0.27254	0.673101	0.247586	0.945917	0.419908	0.0598673	-0.0853907	0.0700496	-0.0794518	-0.033808	-0.0755244	-0.0294569	0.122209	6	2	2	2
ALG2	0	0	No	No	No	No	-0.145048	0.0195451	0.134624	-0.18471	0.9258	0.0683505	0.547831	0.696904	0.266911	0.0204441	0.496014	0.620956	-0.00982093	0.135227	0.048586	0.0290409	0.0459859	-0.0886383	-0.132568	0.0521429	18	17	42	19
ALG3	0	0	No	No	No	No	-0.22843	0.212189	-0.150267	0.0210009	0.963535	0.127197	0.0651994	0.973204	0.452069	0.553868	0.729637	0.402718	0.0104021	0.238833	0.207682	-0.00450708	-0.088428	0.0618388	-0.152753	-0.173754	5	10	9	3
ALG5	0	0	No	No	No	No	0.00773732	0.00379424	0.18595	-0.256317	0.446258	0.313263	0.552824	0.546267	0.091254	0.0310728	0.649053	0.137082	-0.0341483	-0.0418856	0.0358586	0.0320644	0.0853384	-0.100611	-0.100065	0.156252	42	33	18	14
ALG6	0	0	No	No	No	No	0.175641	0.00132071	0.208695	0.0150776	0.523769	0.544352	0.996725	0.986071	0.139028	0.273459	0.94271	0.924613	0.0915359	-0.0841056	-0.000622947	-0.00194366	0.125058	-0.0836367	0.0339705	0.0188929	2	6	5	4
ALG8	0	0	No	No	No	No	0.0300423	0.0312882	0.0925511	-0.00819279	0.903221	0.699177	0.393702	0.52414	0.861008	0.0792842	0.773218	0.585484	-0.0185646	-0.0486069	0.0979363	0.0666482	-0.0140821	-0.106633	-0.0808238	-0.072631	7	7	8	7
ALK	0	0	No	NA	NA	NA	0.275187	NA	NA	NA	0.025404	0.246942	NA	NA	NA	NA	NA	NA	0.508744	0.233557	NA	NA	NA	NA	NA	NA	1	NA	NA	NA
ALKBH1	0	0	No	No	No	No	0.0781198	0.276533	0.0899332	0.153728	0.505568	0.0391156	0.391945	0.00196505	0.795105	0.0294748	0.764499	0.578642	-0.043643	-0.121763	0.0610745	-0.215459	-0.0161103	-0.106043	0.0815956	-0.0721324	7	7	16	6
ALKBH2	0	0	No	No	No	No	-0.0451317	-0.0167394	-0.0210278	-0.00384615	0.095497	0.252531	0.439168	0.467791	0.0128997	0.0176677	0.832449	0.617627	-0.130757	-0.0856252	-0.100755	-0.0840151	-0.15107	-0.130042	0.0769647	0.0808109	13	8	5	1
ALKBH3	0	0	No	No	No	No	0.0966792	0.17116	-0.0954113	0.283726	0.415997	0.032226	0.484388	0.128072	0.567503	0.00163317	0.991552	0.111844	-0.0665472	-0.163226	0.0608178	-0.110343	0.0222406	0.117652	0.00810602	-0.27562	15	7	18	3
ALKBH4	0	0	No	No	No	No	0.0941185	0.00618542	-0.203418	0.366411	0.533977	0.569896	0.762467	0.629584	0.265214	0.0332384	0.275311	0.0407065	0.0499009	-0.0442176	-0.0205155	-0.026701	-0.0742551	0.129163	0.170056	-0.196355	9	10	10	7
ALKBH5	0	0	No	No	No	No	0.0134638	0.0142161	-0.211253	0.156458	0.408859	0.556363	0.789629	0.871237	0.000974145	0.383963	0.477274	0.947106	0.047555	0.0340913	0.0320294	0.0178133	-0.17462	0.0366333	0.147761	-0.00869636	23	14	31	7
ALKBH6	0	0	No	No	No	No	0.00665229	-0.228718	0.0822047	0.210648	0.875383	0.925762	0.023687	0.936915	0.705007	0.252768	0.932609	0.111586	0.0161409	0.00948857	-0.238007	-0.00928866	0.0240038	-0.0582009	0.0276118	-0.183036	5	8	6	8
ALKBH7	0	0	No	No	No	No	0.0153399	-0.194806	0.173748	0.0438753	0.98871	0.937532	0.0304004	0.68248	0.91287	0.0968764	0.982371	0.759491	0.00266306	-0.0126769	-0.164992	0.0298137	0.0140823	-0.159666	0.00791489	-0.0359604	11	4	11	7
ALKBH8	0	0	No	No	No	No	0.0400063	0.165477	-0.00316272	0.00277888	0.883289	0.812056	0.117845	0.128657	0.137632	0.085298	0.876846	0.749407	0.0166131	-0.0233932	0.0891046	-0.0763728	0.0635184	0.0666811	0.0375244	0.0347455	15	10	41	14
ALMS1	0	0	No	No	No	No	0.159986	-0.035117	-0.028539	0.107761	0.0610285	0.0845662	0.704691	0.91622	0.0340097	0.00529729	0.695074	0.617036	0.08638	-0.073606	-0.0274672	0.00764981	0.105134	0.133673	0.0650132	-0.0427476	42	21	32	36
ALOX5AP	0	0	No	NA	NA	NA	-1.14872	NA	NA	NA	0.252198	0.106163	NA	NA	NA	NA	NA	NA	-0.494118	0.654605	NA	NA	NA	NA	NA	NA	1	NA	NA	NA
ALOXE3	0	0	NA	NA	No	NA	NA	NA	-0.0679624	NA	NA	NA	NA	NA	0.251771	0.0163343	NA	NA	NA	NA	NA	NA	0.0713333	0.139296	NA	NA	NA	NA	4	NA
ALPI	0	0	NA	No	NA	NA	NA	0.23049	NA	NA	NA	NA	0.0946944	0.0636242	NA	NA	NA	NA	NA	NA	0.115973	-0.114517	NA	NA	NA	NA	NA	11	NA	NA
ALPK1	0	0	NA	No	No	No	NA	0.0101562	-0.0262531	-0.00784894	NA	NA	0.856704	0.714865	0.812198	0.823748	0.695074	0.481672	NA	NA	-0.016651	-0.0268072	-0.0147522	0.0115009	-0.0692682	-0.0614193	NA	9	11	13
ALPK3	0	0	No	NA	NA	NA	0.00225596	NA	NA	NA	0.294155	0.255873	NA	NA	NA	NA	NA	NA	-0.0970481	-0.0993041	NA	NA	NA	NA	NA	NA	8	NA	NA	NA
ALPL	0	0	NA	No	No	No	NA	0.151493	-0.108142	-0.0108154	NA	NA	0.505215	0.52852	0.685471	0.0483634	0.991464	0.99185	NA	NA	0.0822859	-0.0692071	0.0359756	0.144118	-0.00862699	0.00218837	NA	1	2	1
ALPP	0	0	NA	No	NA	NA	NA	-0.042716	NA	NA	NA	NA	0.141158	0.4189	NA	NA	NA	NA	NA	NA	-0.0862655	-0.0435495	NA	NA	NA	NA	NA	82	NA	NA
ALPPL2	0	0	NA	No	NA	NA	NA	0.0421358	NA	NA	NA	NA	0.895986	0.785845	NA	NA	NA	NA	NA	NA	0.0159344	-0.0262014	NA	NA	NA	NA	NA	4	NA	NA
ALS2	0	0	No	No	No	No	0.134339	0.029665	0.0150172	0.0781247	0.453389	0.228133	0.598003	0.27254	0.019852	0.0243515	0.739735	0.169115	0.0544536	-0.0798854	-0.04344	-0.073105	0.120716	0.105699	-0.0873562	-0.165481	27	9	29	15
ALS2CL	0	0	No	No	No	No	0.0756988	0.168378	-0.0057986	0.156153	0.275103	0.663417	0.0910372	0.0888395	0.34222	0.229753	0.866338	0.27793	0.131811	0.0561124	0.0891069	-0.0792712	0.0499861	0.0557847	0.0438551	-0.112298	2	38	41	21
ALS2CR12	0	0	No	NA	NA	NA	-1.10226	NA	NA	NA	0.0610663	0.659079	NA	NA	NA	NA	NA	NA	-0.88333	0.21893	NA	NA	NA	NA	NA	NA	1	NA	NA	NA
ALYREF	0	0	No	No	No	No	0.12122	0.129945	0.0124568	-0.288261	0.284122	0.165643	0.0552316	0.185985	0.382807	0.508591	0.735915	0.015212	0.0548208	-0.0663991	0.0811132	-0.0488318	0.0390729	0.0266161	-0.0562146	0.232046	85	90	80	75
AMACR	0	0	No	No	No	No	-0.149024	0.106752	0.0240971	0.0966243	0.600738	0.120149	0.237675	0.684889	0.734183	0.926406	0.691818	0.70715	-0.0417482	0.107276	0.161252	0.0545	0.0194026	-0.00469448	0.0639087	-0.0327156	10	7	23	17
AMBP	0	0	No	NA	NA	NA	-0.168127	NA	NA	NA	0.833115	0.0624464	NA	NA	NA	NA	NA	NA	-0.0218305	0.146297	NA	NA	NA	NA	NA	NA	30	NA	NA	NA
AMBRA1	0	0	No	No	No	No	-0.0711663	0.0358626	-0.0809327	0.104922	0.98328	0.224241	0.400522	0.0730385	0.0934903	0.971111	0.871307	0.14106	-0.00193713	0.0692292	-0.0431496	-0.0790121	-0.0791934	0.00173928	-0.0415107	-0.146433	24	21	23	13
AMD1	0	0	No	No	No	No	-0.0136168	-0.0874577	0.0125722	0.226115	0.408859	0.503693	0.864496	0.289213	0.922079	0.953237	0.701564	0.912003	-0.0684589	-0.0548421	0.0262667	0.113724	0.00829311	-0.00427907	0.193147	-0.0329686	4	4	9	1
AMDHD1	0	0	No	NA	No	NA	0.0804287	NA	-0.0738304	NA	0.486399	0.938756	NA	NA	0.835801	0.195699	NA	NA	0.0706904	-0.00973831	NA	NA	-0.0128853	0.0609451	NA	NA	1	NA	7	NA
AMDHD2	0	0	No	No	No	No	0.158303	0.0615024	-0.0967868	0.168243	0.424363	0.522047	0.708297	0.702817	0.772502	0.062686	0.930919	0.123823	0.0881157	-0.0701877	0.0326772	-0.0288252	0.0240613	0.120848	0.0235727	-0.144671	2	8	24	9
AMER3	0	0	No	NA	NA	NA	0.220013	NA	NA	NA	0.38736	0.0070998	NA	NA	NA	NA	NA	NA	0.0543597	-0.165653	NA	NA	NA	NA	NA	NA	10	NA	NA	NA
AMFR	0	0	No	No	No	No	-0.00599778	0.125696	-0.136305	-0.0543815	0.536864	0.468914	0.111368	0.996347	0.591251	0.208438	0.977442	0.852104	0.0595566	0.0655544	0.125322	-0.000373936	-0.0461464	0.090159	-0.0166113	0.0377702	14	23	20	12
AMH	0	0	No	No	NA	NA	0.0819129	0.0168619	NA	NA	0.0151315	0.000495972	0.621281	0.407955	NA	NA	NA	NA	-0.183145	-0.265058	-0.0437502	-0.060612	NA	NA	NA	NA	6	2	NA	NA
AMHR2	0	0	No	No	NA	NA	-0.0952408	-0.270568	NA	NA	0.908192	0.422127	0.568079	0.0768647	NA	NA	NA	NA	0.022873	0.118114	-0.0764308	0.194137	NA	NA	NA	NA	1	2	NA	NA
AMIGO1	0	0	NA	No	NA	NA	NA	0.0438736	NA	NA	NA	NA	0.966054	0.544711	NA	NA	NA	NA	NA	NA	-0.00521139	-0.049085	NA	NA	NA	NA	NA	2	NA	NA
AMIGO2	0	0	No	No	No	No	-0.0308752	0.0951157	-0.181433	0.217778	0.830495	0.484295	0.106478	0.0016604	0.247262	0.286132	0.75561	0.960927	0.0188252	0.0497003	-0.0974615	-0.192577	-0.0994881	0.0819453	0.240164	0.0223864	17	4	5	1
AMIGO3	0	0	NA	NA	No	NA	NA	NA	0.330086	NA	NA	NA	NA	NA	0.614921	0.021514	NA	NA	NA	NA	NA	NA	0.0669797	-0.263106	NA	NA	NA	NA	3	NA
AMMECR1	0	0	No	No	No	No	0.0604764	0.615004	0.0365644	0.12914	0.64646	0.591921	0.302262	0.200065	0.060049	0.110923	0.930919	0.0835476	0.0288214	-0.031655	0.295108	-0.319896	0.151706	0.115142	-0.0217009	-0.150841	7	3	6	8
AMN	0	0	No	NA	NA	NA	0.136219	NA	NA	NA	0.882814	0.12889	NA	NA	NA	NA	NA	NA	-0.0213278	-0.157547	NA	NA	NA	NA	NA	NA	7	NA	NA	NA
AMN1	0	0	No	NA	No	No	0.0713619	NA	-0.095585	0.142497	0.931352	0.264274	NA	NA	0.926494	0.17063	0.966445	0.136941	-0.00876222	-0.0801241	NA	NA	-0.00795402	0.0876309	-0.0145387	-0.157035	3	NA	1	3
AMOT	0	0	No	NA	NA	NA	0.40375	NA	NA	NA	0.0966389	0.398176	NA	NA	NA	NA	NA	NA	0.269329	-0.134421	NA	NA	NA	NA	NA	NA	1	NA	NA	NA
AMOTL1	0	0	No	No	No	No	-0.0467533	0.0166027	0.296258	0.136835	0.0684083	0.358453	0.260905	0.113288	0.303195	0.00410063	0.973416	0.247695	-0.0909346	-0.0441813	-0.071361	-0.0879636	0.0798083	-0.21645	-0.0142662	-0.151101	18	23	4	12
AMOTL2	0	0	No	No	No	No	0.26377	-0.0294974	-0.234156	0.198159	0.000464232	0.198989	0.0418813	0.00751256	0.62272	3.35e-05	0.262716	0.727053	0.357581	0.0938107	0.125542	0.15504	-0.0221146	0.212041	0.164934	-0.0332251	5	24	28	16
AMPD2	0	0	No	No	No	No	0.230394	0.142037	0.116753	0.192826	0.123137	0.0222453	0.555472	0.12169	0.000440867	0.0644836	0.84543	0.0831736	0.094647	-0.135747	0.0451792	-0.0968579	0.194683	0.0779299	0.0416561	-0.151169	37	60	68	45
AMPD3	0	0	No	No	No	No	0.247372	-0.273194	0.0299489	0.270659	0.0700656	0.181934	0.483666	0.23886	0.00324938	0.00794252	0.540802	0.0217817	0.146347	-0.101026	-0.113556	0.159638	0.148247	0.118298	0.0835274	-0.187132	15	2	20	21
AMPH	0	0	NA	NA	No	NA	NA	NA	0.435575	NA	NA	NA	NA	NA	0.872145	0.00474267	NA	NA	NA	NA	NA	NA	-0.0322181	-0.467793	NA	NA	NA	NA	1	NA
AMZ2	0	0	No	No	No	No	-0.0119361	0.0647204	0.0237418	0.000958599	0.491827	0.377007	0.900158	0.0969971	0.0702997	0.12544	0.89546	0.757071	0.0622868	0.0742229	-0.00817707	-0.0728975	0.0990276	0.0752858	-0.0343168	-0.0352754	3	13	18	6
ANAPC1	0	0	No	No	No	No	0.0729206	-0.0167545	0.110296	0.0770014	0.042267	0.953677	0.565465	0.874774	0.00358525	0.608686	0.999523	0.131828	0.0757547	0.00283415	-0.0231881	-0.00643355	0.0958283	-0.0144676	5.98e-05	-0.0769416	58	71	96	76
ANAPC10	0	0	No	No	No	No	0.00399065	-0.097966	0.00963324	0.120474	0.923061	0.942819	0.49773	0.32648	0.0271068	0.02936	0.699686	0.815317	0.0149589	0.0109683	-0.0440551	0.053911	0.0932014	0.0835682	0.0897454	-0.0307282	9	9	12	7
ANAPC2	0	0	No	No	No	No	0.043917	-0.0305782	0.091298	0.105223	0.034752	0.144914	0.76664	0.670495	0.268186	0.093192	0.94144	0.197657	0.114115	0.0701984	-0.0140207	0.0165575	0.0388192	-0.0524789	0.0153036	-0.089919	23	28	37	35
ANAPC4	0	0	No	No	No	No	0.0341767	0.0926279	0.142339	0.0662426	0.012422	0.044917	0.744808	0.109283	0.0194289	0.0159975	0.639243	0.955087	0.107007	0.0728299	0.0198188	-0.0728091	0.0731337	-0.0692054	0.0616305	-0.00461204	29	31	43	27
ANAPC5	0	0	No	No	No	No	-0.0612308	-0.0353113	0.116669	0.0317843	0.944032	0.0758126	0.136811	0.488495	0.159807	0.0201877	0.806479	0.250684	0.00372502	0.0649559	-0.0625043	-0.027193	0.0457851	-0.0708834	-0.031278	-0.0630624	42	46	58	43
ANAPC7	0	0	No	No	No	No	-0.00104497	-0.0119408	0.113249	0.0515794	0.299267	0.260031	0.89622	0.655389	0.0814591	0.0897321	0.871006	0.687238	0.0449277	0.0459727	0.00766039	0.0196012	0.0603011	-0.0529478	0.0246329	-0.0269465	29	53	56	44
ANG	0	0	No	NA	NA	NA	-0.142615	NA	NA	NA	0.305148	0.745631	NA	NA	NA	NA	NA	NA	-0.105736	0.0368786	NA	NA	NA	NA	NA	NA	2	NA	NA	NA
ANGEL1	0	0	No	No	No	No	-0.0246949	-0.0164074	0.124671	-0.493113	0.955615	0.690777	0.158618	0.178265	0.470111	0.0287329	0.520856	0.484257	0.00549255	0.0301874	-0.1061	-0.0896924	-0.0740641	-0.198735	-0.315077	0.178036	7	18	11	1
ANGEL2	0	0	No	No	No	No	0.0147773	-0.211255	-0.180133	-0.0532606	0.940125	0.798226	0.384589	0.0127857	0.214834	0.0483839	0.92015	0.480034	-0.00814558	-0.0229229	-0.0585783	0.152676	-0.0735205	0.106612	0.0328351	0.0860957	8	6	12	10
ANK1	0	0	No	NA	No	NA	0.17785	NA	-0.0435852	NA	0.145276	0.191352	NA	NA	0.764336	0.222938	NA	NA	0.0961506	-0.0816992	NA	NA	0.0202843	0.0638695	NA	NA	52	NA	12	NA
ANK2	0	0	No	NA	No	No	0.184327	NA	0.215799	0.130791	0.292486	0.043386	NA	NA	0.820266	0.176292	0.672626	0.611276	0.0655481	-0.118778	NA	NA	0.0388512	-0.176947	0.0809507	-0.0498402	63	NA	1	22
ANK3	0	0	No	No	No	No	0.0229407	0.0762343	0.0770148	0.134288	0.613048	0.855827	0.656639	0.011147	0.0333247	0.99633	0.825799	0.0609388	0.0374832	0.0145425	-0.0199383	-0.0961726	0.0768725	-0.000142244	-0.0499811	-0.184269	90	87	109	78
ANKAR	0	0	No	NA	NA	NA	0.0754556	NA	NA	NA	0.722492	0.81862	NA	NA	NA	NA	NA	NA	0.0458862	-0.0295694	NA	NA	NA	NA	NA	NA	1	NA	NA	NA
ANKEF1	0	0	No	NA	No	No	0.0229667	NA	-0.052562	0.256438	0.337368	0.166111	NA	NA	0.329928	0.766912	0.984199	0.28694	-0.0669522	-0.0899189	NA	NA	-0.0737829	-0.0212209	0.0162218	-0.240216	4	NA	3	2
ANKFY1	0	0	No	No	No	No	0.271564	-0.0986601	0.19189	0.282387	0.0252705	0.34201	0.400253	0.841475	0.021482	0.200128	0.480359	0.0179276	0.196685	-0.0748792	-0.0792626	0.0193976	0.128878	-0.0630119	0.0934375	-0.18895	72	99	153	83
ANKH	0	0	No	NA	No	No	0.271281	NA	0.20281	-0.206355	0.0676051	0.392763	NA	NA	0.242477	0.352846	0.999571	0.499487	0.186577	-0.0847041	NA	NA	0.118189	-0.0846203	-0.000237568	0.206117	11	NA	2	1
ANKHD1	0	0	No	No	No	No	0.0187958	0.134369	0.0229134	0.148148	0.0380343	0.0534974	0.599747	0.884229	0.0449055	0.0579702	0.923302	0.580827	0.119496	0.1007	0.105388	-0.0289809	0.156042	0.133128	0.0466513	-0.101496	10	5	3	2
ANKIB1	0	0	No	No	No	No	0.0467478	-0.00424754	0.143461	0.126977	0.595425	0.269766	0.71707	0.718905	0.0243216	0.312143	0.970961	0.219649	-0.0575818	-0.10433	-0.0307533	-0.0265058	0.102629	-0.040832	-0.0136583	-0.140635	25	28	40	15
ANKLE1	0	0	NA	NA	No	No	NA	NA	-0.169989	-0.228127	NA	NA	NA	NA	0.352009	0.649619	0.554024	0.998635	NA	NA	NA	NA	-0.117193	0.0527953	-0.228565	-0.000437645	NA	NA	1	1
ANKLE2	0	0	No	No	No	No	-0.0744214	-0.0358979	0.138851	-0.00553782	0.0462462	0.000694537	0.118443	0.0166653	0.000232195	0.62145	0.779708	0.513686	0.0941119	0.168533	0.0844879	0.120386	0.154615	0.0157641	0.0633629	0.0689007	37	35	49	45
ANKMY2	0	0	No	No	No	No	0.267097	0.0393611	0.0396365	0.0497112	0.110716	0.00590812	0.792007	0.333458	0.0237786	0.142879	0.700079	0.265415	0.0972831	-0.169814	-0.0224061	-0.0617672	0.0923674	0.0527309	-0.133655	-0.183366	20	47	34	11
ANKRA2	0	0	No	NA	NA	No	0.067574	NA	NA	-0.0413676	0.223198	0.463207	NA	NA	NA	NA	0.954982	0.960816	0.168809	0.101235	NA	NA	NA	NA	-0.0300733	0.0112943	1	NA	NA	1
ANKRD1	0	0	NA	No	NA	NA	NA	0.160917	NA	NA	NA	NA	0.254879	0.624537	NA	NA	NA	NA	NA	NA	0.113718	-0.0471995	NA	NA	NA	NA	NA	1	NA	NA
ANKRD10	0	0	No	No	No	No	-0.254683	-0.359704	-0.3282	0.345334	0.902885	0.00182494	0.337709	0.00133665	0.00740724	0.0138599	0.994905	0.197407	-0.0121021	0.242581	-0.082322	0.277382	-0.18022	0.147979	0.0091285	-0.336206	3	7	6	2
ANKRD11	0	0	No	No	No	No	0.0434368	0.0271428	0.0338843	-0.0613613	0.683168	0.128258	0.915212	0.420028	0.799585	0.351989	0.825799	0.699503	-0.0204001	-0.0638369	-0.00647437	-0.0336172	-0.0184016	-0.0522859	-0.0336425	0.0277188	45	27	24	24
ANKRD12	0	0	No	No	No	No	-0.0251761	0.0578911	0.0785161	-0.0984092	0.45504	0.169626	0.996354	0.55464	0.350572	0.801787	0.76276	0.979738	0.0374318	0.0626079	-0.00084573	-0.0587368	0.0625041	-0.016012	-0.103401	-0.00499189	21	2	8	10
ANKRD13A	0	0	No	No	No	No	0.107955	0.0106094	0.0575778	0.22809	0.0357489	0.792978	0.90242	0.706347	8.47e-05	0.00116067	0.700079	0.0602158	0.124627	0.0166721	-0.00797931	-0.0185887	0.174151	0.116573	0.066707	-0.161383	27	36	73	28
ANKRD13B	0	0	No	NA	No	NA	0.150192	NA	0.0668765	NA	0.352199	0.686696	NA	NA	0.3415	0.702919	NA	NA	0.10251	-0.0476825	NA	NA	0.106779	0.0399022	NA	NA	3	NA	2	NA
ANKRD13C	0	0	No	No	No	No	0.0894705	0.0113535	-0.0265121	-0.0776932	0.63483	0.408201	0.959777	0.815901	0.342963	0.128167	0.771135	0.902306	0.035153	-0.0543175	-0.00475437	-0.0161079	0.0639882	0.0905003	-0.0631028	0.0145904	4	10	7	6
ANKRD13D	0	0	No	No	No	No	0.0402645	0.190373	0.0396165	0.236297	0.425897	0.755635	0.812542	0.00825236	0.0205548	0.10569	0.996677	0.0915827	0.0699047	0.0296401	-0.0246855	-0.215058	0.102443	0.0628267	-0.00326671	-0.239564	8	2	19	4
ANKRD16	0	0	No	No	No	No	0.164315	0.0476251	0.164226	0.254847	0.482234	0.138486	0.742355	0.918859	0.765513	0.0133902	0.615504	0.177902	0.0568065	-0.107508	0.0365852	-0.0110399	0.0211465	-0.14308	0.110626	-0.144221	9	13	13	7
ANKRD17	0	0	No	No	No	No	0.111525	-0.269758	0.00944857	0.196038	0.202165	0.396339	0.134764	0.00144317	0.00321612	0.00284543	0.701587	0.0770788	0.0675681	-0.0439573	-0.0848826	0.184876	0.137555	0.128106	0.06065	-0.135388	46	51	56	50
ANKRD2	0	0	NA	No	No	No	NA	0.0671026	0.125875	0.223103	NA	NA	0.993344	0.257516	0.207509	0.525862	0.459964	0.398768	NA	NA	0.000842783	-0.0662598	0.0859981	-0.0398769	0.140611	-0.0824925	NA	18	4	8
ANKRD22	0	0	No	No	No	No	0.173497	-0.0232495	-0.108513	0.00613971	0.163892	0.977793	0.491938	0.272192	0.259225	0.52354	0.773802	0.579279	0.168325	-0.00517149	0.0688214	0.0920709	-0.071612	0.036901	0.0706307	0.064491	5	9	9	7
ANKRD24	0	0	NA	NA	No	NA	NA	NA	-0.0499005	NA	NA	NA	NA	NA	0.00594146	0.0233647	NA	NA	NA	NA	NA	NA	-0.17698	-0.12708	NA	NA	NA	NA	11	NA
ANKRD26	0	0	No	No	No	No	0.255259	0.0529835	0.197716	0.210677	0.0491066	0.0082152	0.644857	0.132162	0.00039832	0.612783	0.380795	0.878128	0.11118	-0.144079	-0.0334312	-0.0864147	0.177914	-0.0198022	0.189073	-0.0216044	12	13	15	9
ANKRD27	0	0	No	No	No	No	-0.0068379	0.0319675	-0.197473	0.0701644	0.730667	0.622914	0.466398	0.0789674	0.864471	0.000352764	0.734324	0.992312	0.0230504	0.0298883	-0.0308577	-0.0628252	-0.0097506	0.187722	0.0691137	-0.00105065	23	32	22	34
ANKRD28	0	0	No	No	No	No	0.204271	0.153514	-0.000816353	0.244411	0.00233189	0.591645	0.0755538	0.479778	0.0350048	0.0211227	0.997446	0.055535	0.1778	-0.0264704	0.112223	-0.0412908	0.0970029	0.0978192	0.00216446	-0.242247	44	39	46	22
ANKRD30B	0	0	NA	No	NA	No	NA	-0.274443	NA	0.466827	NA	NA	0.050463	0.92974	NA	NA	0.700079	0.230308	NA	NA	-0.260868	0.0135744	NA	NA	0.188874	-0.277952	NA	1	NA	1
ANKRD30BL	0	0	NA	No	NA	NA	NA	0.130269	NA	NA	NA	NA	0.0898154	0.413846	NA	NA	NA	NA	NA	NA	0.233021	0.102752	NA	NA	NA	NA	NA	1	NA	NA
ANKRD31	0	0	No	NA	No	NA	0.010135	NA	-0.0339963	NA	0.957102	0.979919	NA	NA	0.533722	0.735264	NA	NA	0.0200723	0.00993735	NA	NA	-0.0667859	-0.0327896	NA	NA	1	NA	2	NA
ANKRD33B	0	0	NA	NA	NA	No	NA	NA	NA	0.00932869	NA	NA	NA	NA	NA	NA	0.842549	0.694769	NA	NA	NA	NA	NA	NA	0.0918635	0.0825348	NA	NA	NA	3
ANKRD34C	0	0	NA	No	NA	NA	NA	-0.17324	NA	NA	NA	NA	0.428412	0.852968	NA	NA	NA	NA	NA	NA	-0.139463	0.0337769	NA	NA	NA	NA	NA	3	NA	NA
ANKRD36C	0	0	NA	No	No	NA	NA	-0.0107299	0.232523	NA	NA	NA	0.624853	0.64565	0.0386047	0.286066	NA	NA	NA	NA	-0.0627569	-0.052027	0.159209	-0.0733136	NA	NA	NA	1	2	NA
ANKRD39	0	0	No	No	No	No	0.284985	0.128552	-0.0315836	0.0717483	0.202151	0.0437161	0.958915	0.064146	0.0306696	0.00391789	0.616371	0.744046	0.113896	-0.171089	-0.005997	-0.134549	0.104678	0.136262	0.113725	0.0419766	9	4	10	5
ANKRD44	0	0	No	No	No	No	0.301662	0.0253192	0.226955	0.167672	0.0312347	0.00269158	0.139149	0.170328	0.000796176	0.867696	0.815491	0.21041	0.12804	-0.173622	0.138079	0.11276	0.237065	0.0101096	0.0517341	-0.115938	18	6	9	19
ANKRD46	0	0	No	No	No	No	-0.214438	-0.0545515	0.128217	-0.158814	0.970687	0.138015	0.609259	0.167328	0.893896	0.090862	0.784305	0.773722	-0.00777993	0.206658	0.0470041	0.101556	0.0122302	-0.115987	-0.102627	0.0561868	1	4	1	1
ANKRD50	0	0	No	No	No	No	0.0328811	0.0014876	0.055048	0.154878	0.913179	0.810739	0.864753	0.812379	0.00992462	0.150154	0.888707	0.080551	0.0113598	-0.0215213	-0.0106485	-0.0121361	0.105492	0.0504438	0.026748	-0.12813	13	34	36	19
ANKRD52	0	0	No	No	No	No	0.236735	0.206418	0.0618261	0.1946	0.0306705	0.431664	0.231657	0.0967314	0.000392827	0.00564247	0.529445	0.345177	0.176924	-0.059811	0.0928369	-0.113581	0.169659	0.107833	0.110705	-0.0838948	41	27	41	21
ANKRD54	0	0	No	No	No	No	-0.0481091	0.0359534	-0.236887	0.0413655	0.593838	0.205951	0.224386	0.0493815	0.0139361	0.111428	0.92017	0.649735	0.0456119	0.093721	-0.0808271	-0.11678	-0.151806	0.0850803	-0.0524502	-0.0938158	8	10	16	5
ANKRD6	0	0	NA	No	NA	No	NA	0.131715	NA	0.233052	NA	NA	0.74274	0.386273	NA	NA	0.904559	0.579112	NA	NA	0.0434142	-0.0883007	NA	NA	0.0819902	-0.151061	NA	1	NA	1
ANKRD60	0	0	No	No	NA	NA	0.307993	0.150943	NA	NA	0.570199	0.392322	0.303358	0.652547	NA	NA	NA	NA	0.130111	-0.177881	0.261892	0.110949	NA	NA	NA	NA	1	2	NA	NA
ANKRD9	0	0	NA	No	No	No	NA	0.0889938	0.188348	0.269154	NA	NA	0.30386	0.832095	0.00765597	0.576243	0.522316	0.745677	NA	NA	0.113207	0.0242131	0.230777	0.0424291	0.208182	-0.0609724	NA	1	4	2
ANKS1A	0	0	No	No	No	No	0.135233	0.166916	0.00117979	0.214596	0.547815	0.0582168	0.139901	0.0480043	0.000616694	0.000316633	0.815428	0.172327	0.0356997	-0.0995332	0.0756576	-0.0912583	0.191709	0.190529	0.0625844	-0.152011	45	62	76	41
ANKS1B	0	0	No	No	NA	No	0.0787203	0.311304	NA	0.0552368	0.996278	0.279372	0.713298	0.0744468	NA	NA	0.845499	0.439268	-0.000602247	-0.0793225	0.0659477	-0.245356	NA	NA	-0.0824941	-0.137731	2	1	NA	1
ANKS4B	0	0	No	NA	NA	NA	-0.0256475	NA	NA	NA	0.793919	0.91303	NA	NA	NA	NA	NA	NA	-0.0454036	-0.0197561	NA	NA	NA	NA	NA	NA	13	NA	NA	NA
ANKS6	0	0	No	No	No	No	0.164578	0.0880434	0.158813	-0.0221466	0.267153	0.413602	0.930141	0.236473	0.00114529	0.775099	0.708652	0.558326	0.0957663	-0.0688118	0.00910249	-0.0789409	0.17163	0.0128164	-0.102389	-0.0802428	5	6	12	7
ANKZF1	0	0	No	No	No	No	0.036535	-0.0538607	0.12044	0.234989	0.854063	0.907423	0.599549	0.908581	0.0247616	0.66148	0.777257	0.0239543	0.0224054	-0.0141296	-0.0439543	0.00990639	0.147047	0.026607	-0.0738324	-0.308822	23	28	24	22
ANLN	0	0	No	No	No	No	0.0376974	-0.0964452	-0.0446982	0.00452832	0.233319	0.765245	0.409503	0.010738	0.000990236	5.3e-05	0.823164	0.662222	0.0523735	0.0146761	0.052787	0.149232	0.151727	0.196425	0.0488338	0.0443055	69	149	145	58
ANO1	0	0	No	No	NA	No	-0.346711	0.034399	NA	0.147414	0.0353896	0.137071	0.925516	0.597825	NA	NA	0.630847	0.822943	-0.212479	0.134232	0.00686179	-0.0275372	NA	NA	0.115842	-0.0315716	2	22	NA	4
ANO10	0	0	No	No	No	No	-0.164105	0.0202198	0.0586895	-0.17537	0.660913	0.0591389	0.548743	0.798252	0.797004	0.60449	0.585677	0.79802	-0.0352708	0.128835	0.0342773	0.0140575	0.0225789	-0.0361106	-0.137329	0.038041	20	20	36	16
ANO3	0	0	No	NA	NA	NA	0.172225	NA	NA	NA	0.224601	0.0181991	NA	NA	NA	NA	NA	NA	-0.194876	-0.367101	NA	NA	NA	NA	NA	NA	1	NA	NA	NA
ANO5	0	0	NA	NA	No	NA	NA	NA	0.750206	NA	NA	NA	NA	NA	0.375635	1.13e-06	NA	NA	NA	NA	NA	NA	-0.108419	-0.858625	NA	NA	NA	NA	1	NA
ANO6	0	0	No	No	No	No	-0.0944878	-0.0439663	0.122963	0.123969	0.69508	0.0602814	0.444835	0.699147	0.30812	0.26816	0.796372	0.502621	0.031416	0.125904	-0.0296858	0.0142805	0.0626197	-0.0603435	0.0567518	-0.0672168	18	88	44	35
ANO8	0	0	No	No	No	NA	0.376621	-0.188068	0.229496	NA	0.367024	5.91e-05	0.023687	0.939831	0.819771	0.00401502	NA	NA	-0.0851345	-0.461756	-0.195328	-0.00726031	0.0197173	-0.209779	NA	NA	11	7	2	NA
ANO9	0	0	No	NA	No	No	0.015678	NA	0.248091	-0.0591984	0.184006	0.105479	NA	NA	0.482022	0.0108136	0.997242	0.65482	-0.102682	-0.11836	NA	NA	0.0577999	-0.190291	0.00243952	0.0616379	2	NA	3	2
ANOS1	0	0	NA	No	NA	NA	NA	-0.05687	NA	NA	NA	NA	0.0876812	0.284256	NA	NA	NA	NA	NA	NA	-0.128054	-0.0711841	NA	NA	NA	NA	NA	2	NA	NA
ANPEP	0	0	NA	No	No	No	NA	0.246129	0.0821135	-1.29954	NA	NA	0.855984	0.0231999	0.718343	0.0345625	0.74804	0.112705	NA	NA	-0.0306031	-0.276732	-0.0217618	-0.103875	-0.398857	0.900681	NA	1	82	1
ANTXR1	0	0	No	No	NA	No	0.207091	0.0119293	NA	-0.0478631	0.71611	0.119611	0.94977	0.895958	NA	NA	0.971608	0.865212	0.0458824	-0.161208	-0.0196238	-0.031553	NA	NA	-0.0168545	0.0310087	1	5	NA	4
ANTXR2	0	0	No	NA	No	No	0.0422131	NA	0.0158379	-0.309323	0.375995	0.187826	NA	NA	0.162877	0.0633107	0.728272	0.150892	-0.111725	-0.153938	NA	NA	-0.0749253	-0.0907632	-0.106828	0.202495	11	NA	20	9
ANXA1	0	0	No	No	No	No	0.0237778	0.116331	-0.29907	0.0843346	0.0999004	0.20183	0.105648	0.190838	0.402292	9.05e-07	0.945917	0.121242	0.0896529	0.0658751	0.068014	-0.0483172	0.0396281	0.338698	0.00942514	-0.0749095	115	622	940	688
ANXA10	0	0	No	NA	No	NA	0.165499	NA	-0.21862	NA	0.652897	0.304793	NA	NA	0.674887	0.0145408	NA	NA	0.0557571	-0.109742	NA	NA	-0.0365534	0.182067	NA	NA	2	NA	4	NA
ANXA11	0	0	No	No	No	No	0.0315544	0.045367	-0.321357	0.0666903	0.268264	0.663793	0.155601	0.617959	0.507352	1.84e-06	0.902179	0.548549	0.054327	0.0227726	0.0688513	0.0234843	-0.0296231	0.291734	0.0228401	-0.0438502	88	82	138	118
ANXA3	0	0	No	No	No	No	0.127362	0.188245	-0.167349	0.109681	0.00394171	0.328085	0.0303864	0.156443	0.0221398	1.1e-06	0.631266	0.249436	0.175223	0.0478601	0.120692	-0.0675521	0.0804379	0.247787	0.0504525	-0.0592282	111	142	297	262
ANXA5	0	0	No	No	No	No	0.0919129	0.120686	-0.247974	0.0894514	0.0106556	0.792261	0.0479659	0.233079	0.426475	1.47e-06	0.785175	0.209732	0.102438	0.0105253	0.079166	-0.0415203	0.0330081	0.280982	0.029621	-0.0598304	232	384	554	261
ANXA7	0	0	No	No	No	No	0.188889	0.0703949	-0.161566	0.0609795	0.13002	0.0291024	0.302646	0.467791	0.158281	1.72e-05	0.843734	0.597743	0.0791376	-0.109752	0.0427561	-0.0276389	0.0556343	0.217201	0.0283035	-0.032676	108	114	161	85
ANXA8	0	0	NA	No	No	NA	NA	0.0390483	-0.137356	NA	NA	NA	0.576465	0.825748	0.29097	0.00223263	NA	NA	NA	NA	0.0628352	0.0237869	0.0728143	0.21017	NA	NA	NA	1	4	NA
ANXA8L1	0	0	NA	NA	No	NA	NA	NA	-0.260791	NA	NA	NA	NA	NA	0.999636	0.00939933	NA	NA	NA	NA	NA	NA	-4.14e-05	0.26075	NA	NA	NA	NA	3	NA
ANXA9	0	0	No	No	No	No	0.0856233	0.0797722	0.014812	-0.0496308	0.935155	0.213609	0.204378	0.00313897	0.852976	0.681108	0.361019	0.297298	-0.00883428	-0.0944575	-0.0616431	-0.141415	-0.0195989	-0.034411	-0.129346	-0.0797151	7	36	5	20
AOC1	0	0	No	No	No	No	0.128014	-0.382129	0.0488648	0.0167234	0.0464869	0.000273056	0.958579	0.000913195	0.770572	0.954502	0.984477	0.960946	-0.125105	-0.253119	0.00835043	0.390479	0.041615	-0.00724977	0.00877722	-0.00794613	33	1	2	2
AOX1	0	0	NA	NA	No	No	NA	NA	-0.0214359	0.246108	NA	NA	NA	NA	0.523134	0.239393	0.912106	0.293737	NA	NA	NA	NA	0.0379901	0.059426	0.0542967	-0.191811	NA	NA	5	1
AP1AR	0	0	No	No	No	No	0.00455962	0.0313202	0.219113	0.0679193	0.288083	0.302158	0.443907	0.21925	0.392934	0.0116712	0.575046	0.644897	0.0592659	0.0547063	-0.087922	-0.119242	0.0587315	-0.160382	0.123426	0.0555069	12	8	4	6
AP1B1	0	0	No	No	No	No	0.0465752	0.154889	0.103655	0.132583	0.415997	0.894671	0.370409	0.144348	0.000723526	0.443088	0.632628	0.141836	0.0389119	-0.00766331	0.0646444	-0.0902446	0.126267	0.0226124	0.0532011	-0.0793822	70	97	167	68
AP1G1	0	0	No	No	No	No	0.0512366	0.221531	0.0794318	0.128815	0.0644662	0.694356	0.075797	0.0267706	0.0224016	0.969587	0.917416	0.085534	0.0664848	0.0152482	0.103818	-0.117712	0.0781359	-0.00129589	0.018182	-0.110633	93	152	144	92
AP1G2	0	0	No	No	No	No	0.0842962	0.119928	0.03275	0.125188	0.0675782	0.925762	0.449132	0.00479079	0.0152811	0.0416358	0.969576	0.136128	0.0901652	0.00586899	-0.0486759	-0.168604	0.127406	0.0946558	-0.0114711	-0.136659	29	28	53	25
AP1M1	0	0	No	No	No	No	0.0918524	0.188471	0.0362233	0.169946	0.0407655	0.925123	0.447856	0.0177224	0.024516	0.201531	0.609557	0.086432	0.0869012	-0.00495122	0.0499686	-0.138502	0.0724982	0.036275	0.0642178	-0.105728	85	77	86	29
AP1M2	0	0	No	No	No	No	0.176401	0.0875469	0.153134	0.109267	0.278704	0.00435249	0.374187	0.777538	0.000556465	0.783984	0.738639	0.464547	0.0481772	-0.128224	0.0663166	-0.0212302	0.163848	0.0107143	0.0534099	-0.0558574	19	11	62	38
AP1S1	0	0	No	No	No	No	0.150082	0.149483	0.0390801	0.218233	0.0289036	0.585303	0.350581	0.274091	0.012704	0.0403199	0.653775	0.0620115	0.120607	-0.0294749	0.0741211	-0.0753622	0.141794	0.102714	0.0706823	-0.147551	18	20	23	17
AP1S2	0	0	No	No	No	No	0.172103	0.192084	0.0419082	0.23688	0.161852	0.337673	0.384266	0.0633466	0.434272	0.958033	0.861808	0.358848	0.103521	-0.0685818	0.0675639	-0.12452	0.0449026	0.00299432	0.0754863	-0.161393	7	11	8	6
AP1S3	0	0	No	No	No	No	0.0992195	0.171194	0.070642	0.159089	0.062242	0.929214	0.298516	0.398397	0.450865	0.709677	0.816853	0.488828	0.105625	0.00640603	0.0987305	-0.0724631	0.0486619	-0.0219801	0.0690425	-0.0900462	8	8	11	7
AP2A1	0	0	No	No	No	No	-0.00628094	0.000773369	0.251341	0.0385074	0.295448	0.220131	0.914699	0.882248	0.000524204	0.00268262	0.906763	0.360586	0.0608966	0.0671775	-0.00634181	-0.00711517	0.14466	-0.106681	-0.0194656	-0.057973	70	126	134	85
AP2A2	0	0	No	No	No	No	-0.0462979	0.0909267	0.207575	0.0618315	0.783832	0.193858	0.317938	0.37826	0.0112973	0.00313599	0.945917	0.239664	0.017083	0.0633809	0.0507863	-0.0401404	0.0981594	-0.109416	-0.012213	-0.0740445	71	97	98	52
AP2B1	0	0	No	No	No	No	-0.0216165	0.044985	0.268397	0.110882	0.165066	0.0543239	0.230772	0.975028	8.35e-06	0.0238071	0.891274	0.0755204	0.0678981	0.0895145	0.0464413	0.00145636	0.202572	-0.0658247	0.0184739	-0.0924077	85	142	156	98
AP2M1	0	0	No	No	No	No	0.00110812	0.0769018	0.363051	0.111878	0.286048	0.265254	0.136737	0.444826	0.000340566	0.0016552	0.857204	0.162088	0.0800021	0.078894	0.0521431	-0.0247586	0.208048	-0.155003	0.0272281	-0.0846496	38	81	72	63
AP2S1	0	0	No	No	No	No	-0.0244757	0.0636899	0.325602	0.105378	0.453389	0.243896	0.723634	0.219012	0.00054726	0.000965028	0.961415	0.258058	0.0576185	0.0820941	0.0174598	-0.0462301	0.175788	-0.149814	0.0123465	-0.0930315	15	22	30	16
AP3B1	0	0	No	No	No	No	0.244931	0.0807175	0.0488188	0.30026	0.0252838	0.327149	0.520611	0.703152	0.00256886	0.0175335	0.842549	0.0374965	0.175998	-0.0689326	0.0520032	-0.0287143	0.149452	0.100633	0.0532142	-0.247046	53	106	125	82
AP3B2	0	0	No	No	No	NA	0.1549	0.208694	0.37269	NA	0.0713665	0.578288	0.031795	0.88128	0.00785496	0.465756	NA	NA	0.117494	-0.0374055	0.225317	0.0166232	0.301033	-0.0716569	NA	NA	57	2	3	NA
AP3D1	0	0	No	No	No	No	0.168549	0.0163429	0.0974098	0.287615	0.0109827	0.862865	0.968213	0.753199	4.9e-05	0.0544971	0.932127	0.0366422	0.157265	-0.0112837	-0.00357196	-0.0199148	0.14461	0.0471998	0.0275086	-0.260107	95	154	206	105
AP3M1	0	0	No	No	No	No	0.135593	0.0117282	-0.00495209	0.370072	0.0305876	0.896187	0.985462	0.871594	0.0430042	0.0224591	0.998916	0.0340495	0.126659	-0.00893426	-0.00197631	-0.0137045	0.120206	0.125158	0.000767503	-0.369304	30	50	59	32
AP3M2	0	0	No	No	No	No	-0.0259277	-0.0400933	0.00379999	0.393986	0.860923	0.642731	0.69127	0.982276	0.0664382	0.0524483	0.986179	0.0107464	0.0216613	0.047589	-0.0378759	0.00221738	0.0952269	0.0914269	-0.00778959	-0.401775	9	26	19	8
AP3S1	0	0	No	No	No	No	0.0229797	0.119366	0.118663	0.123442	0.901194	0.70889	0.841755	0.2241	0.00388934	0.576616	0.861492	0.397977	-0.0155374	-0.0385171	0.022571	-0.0967949	0.142216	0.0235529	0.0415176	-0.0819245	11	24	44	19
AP3S2	0	0	No	No	No	NA	-0.0655527	0.210715	0.0783683	NA	0.440853	0.687906	0.552398	0.395694	0.0339697	0.218961	NA	NA	-0.145145	-0.0795925	0.0952383	-0.115477	0.161374	0.0830057	NA	NA	1	1	1	NA
AP4B1	0	0	No	No	No	No	0.0358689	0.0575098	0.0418544	0.14866	0.182626	0.414612	0.817115	0.177538	0.0664382	0.237858	0.806345	0.284799	0.0903921	0.0545232	-0.0179817	-0.0754915	0.0988924	0.057038	0.0515725	-0.097087	12	20	26	11
AP4E1	0	0	No	No	No	No	0.113663	-0.0671653	0.0586866	0.221111	0.0508996	0.85364	0.975225	0.241776	0.0344473	0.262922	0.897858	0.0623601	0.127513	0.0138492	-0.00275793	0.0644074	0.110899	0.0522128	0.0330274	-0.188083	16	23	34	17
AP4M1	0	0	No	No	No	No	0.0713864	-0.112479	-0.0584441	0.069906	0.4443	0.976077	0.0797141	0.913407	0.158337	0.00918059	0.905415	0.268368	0.0757118	0.00432541	-0.105026	0.00745297	0.0754189	0.133863	-0.0277225	-0.0976285	10	12	13	10
AP4S1	0	0	No	No	No	No	0.0192387	-0.17884	0.199731	0.204868	0.764285	0.960943	0.725955	0.0867175	0.0152891	0.32754	0.934773	0.0368568	0.023745	0.00450625	-0.0378836	0.140956	0.147647	-0.0520846	-0.0229288	-0.227796	5	15	14	8
AP5B1	0	0	No	No	No	No	0.0880668	-0.00479347	0.0557495	0.243534	0.958106	0.138332	0.993344	0.97156	0.00497746	0.0393179	0.615504	0.0325209	-0.00487165	-0.0929385	-0.00109087	0.0037026	0.149336	0.093587	-0.181352	-0.424885	18	19	17	2
AP5M1	0	0	No	No	No	No	0.0829499	0.0135807	0.0864063	0.195837	0.639909	0.536268	0.984241	0.895302	0.633689	0.13663	0.900286	0.452761	0.0372841	-0.0456658	0.00215798	-0.0114228	0.0241572	-0.062249	0.0592535	-0.136584	7	6	13	3
AP5S1	0	0	No	No	No	No	0.100767	0.244247	-0.0486433	0.320503	0.706478	0.188147	0.460913	0.00318535	0.292361	0.60141	0.674063	0.170013	-0.0534419	-0.154209	-0.08834	-0.332587	-0.0892662	-0.0406229	0.126454	-0.194049	5	8	8	5
AP5Z1	0	0	No	No	No	No	0.194075	0.0134174	-0.00193144	-0.0534715	0.912375	0.0110951	0.853248	0.982572	0.362273	0.280411	0.75501	0.900534	0.0106571	-0.183418	0.015026	0.00160855	0.0439488	0.0458802	-0.0687448	-0.0152732	6	21	35	7
APAF1	0	0	No	No	No	No	0.177647	0.0178497	-0.0896724	0.0774329	0.0902499	0.0964163	0.996592	0.793979	0.392754	0.0033733	0.988756	0.263376	0.0921679	-0.0854787	0.000453722	-0.017396	0.0386002	0.128273	-0.0044015	-0.0818344	50	47	36	23
APBA1	0	0	No	NA	No	NA	0.171262	NA	-0.356969	NA	0.591871	0.123672	NA	NA	0.272537	5.09e-05	NA	NA	0.0491004	-0.122161	NA	NA	0.104725	0.461694	NA	NA	6	NA	1	NA
APBA2	0	0	No	No	NA	No	-0.00607294	0.240832	NA	0.244354	0.70855	0.772289	0.610372	0.0233804	NA	NA	0.694625	0.111011	-0.0254088	-0.0193358	0.0511373	-0.189694	NA	NA	0.083682	-0.160672	16	2	NA	6
APBA3	0	0	NA	NA	No	NA	NA	NA	0.0475473	NA	NA	NA	NA	NA	0.746856	0.770789	NA	NA	NA	NA	NA	NA	0.0270721	-0.0204752	NA	NA	NA	NA	2	NA
APBB1	0	0	No	No	No	NA	0.138236	0.0362739	0.110874	NA	0.838693	0.124125	0.0563331	0.0112216	0.751246	0.169706	NA	NA	0.0206222	-0.117614	-0.150279	-0.186552	0.0253089	-0.0855653	NA	NA	2	5	5	NA
APBB2	0	0	No	No	No	No	-0.219578	-0.097999	0.0315372	0.0773128	0.813404	0.00614102	0.833849	0.066081	0.132732	0.356327	0.932127	0.896768	-0.0209918	0.198586	0.0186416	0.116641	0.0713633	0.0398261	0.0465743	-0.0307385	10	12	16	11
APC	0	0	No	No	No	No	0.0426552	-0.0210492	0.135516	0.0557182	0.127956	0.558145	0.675882	0.388544	0.0155714	0.645345	0.930919	0.781771	0.0709256	0.0282704	0.0319663	0.0530155	0.115503	-0.0200132	0.0240999	-0.0316183	49	24	33	28
APCS	0	0	No	NA	NA	No	0.154349	NA	NA	-0.962685	0.98683	0.234975	NA	NA	NA	NA	0.544534	0.399844	0.003462	-0.150887	NA	NA	NA	NA	-0.562835	0.39985	5	NA	NA	2
APEH	0	0	No	No	No	No	0.10409	0.150617	0.010751	0.119375	0.945658	0.205691	0.722316	0.00551201	0.0226909	0.0293129	0.965364	0.0591129	0.00750346	-0.096587	0.0200829	-0.130534	0.079593	0.068842	0.00797159	-0.111404	78	100	159	65
APEX2	0	0	No	No	No	No	-0.255374	0.231187	-0.0846198	0.0344828	0.233319	0.0563036	0.0108739	0.962112	0.177642	0.00650749	0.900234	0.890526	-0.101719	0.153655	0.235941	0.00475396	0.0876659	0.172286	0.0685672	0.0340844	4	2	3	2
APH1A	0	0	No	No	No	No	0.125077	0.3868	0.279047	-0.140093	0.335649	0.00814787	0.393702	7.12e-05	0.928029	6.34e-05	0.834125	0.797736	-0.0734092	-0.198486	-0.0892373	-0.476037	-0.00652615	-0.285573	-0.0874045	0.0526884	4	8	7	5
APH1B	0	0	No	No	No	NA	0.320816	0.0980013	0.197796	NA	0.0361806	0.0837881	0.971298	0.191818	0.819977	0.0703983	NA	NA	0.184616	-0.1362	0.00425107	-0.0937503	0.0277088	-0.170088	NA	NA	3	2	1	NA
API5	0	0	No	No	No	No	-0.0651737	0.0561549	-0.228793	-0.00979434	0.817472	0.0302893	0.201273	0.558788	0.000166785	0.733238	0.932127	0.715738	0.0103858	0.0755595	0.0391452	-0.0170097	-0.213943	0.0148497	0.0135133	0.0233077	91	150	146	99
APLF	0	0	No	No	NA	No	0.0471493	0.0403139	NA	-0.0286331	0.996165	0.599336	0.291081	0.0912794	NA	NA	0.945917	0.997732	0.000688851	-0.0464605	-0.100765	-0.141079	NA	NA	-0.0291642	-0.000531113	6	1	NA	2
APLP1	0	0	No	NA	NA	NA	0.0110526	NA	NA	NA	0.622691	0.503334	NA	NA	NA	NA	NA	NA	-0.0432824	-0.054335	NA	NA	NA	NA	NA	NA	1	NA	NA	NA
APLP2	0	0	No	No	No	No	0.113823	-0.0402218	0.0682375	-0.00799926	0.122055	0.43994	0.24175	0.80691	0.815548	0.0836725	0.890889	0.823305	0.0760861	-0.0377373	-0.0513456	-0.0111238	-0.014504	-0.0827416	-0.030144	-0.0221447	56	45	44	25
APMAP	0	0	No	No	No	No	-0.00649718	0.0127559	0.0846832	-0.0530861	0.632478	0.511748	0.06472	0.0919427	0.80183	0.00465762	0.929398	0.696595	0.024691	0.0311882	0.0640537	0.0512979	0.0080885	-0.0765947	-0.0194772	0.0336089	94	75	171	96
APOA2	0	0	No	NA	NA	No	-0.249032	NA	NA	-1.96497	0.695698	0.975081	NA	NA	NA	NA	0.833498	0.0761085	-0.225135	0.0238963	NA	NA	NA	NA	-0.432713	1.53226	2	NA	NA	3
APOB	0	0	No	No	No	No	-0.219639	0.280759	0.239523	-0.230681	0.00164959	0.153326	0.520811	0.396002	0.152369	0.000401953	0.888707	0.129998	-0.332916	-0.113278	0.131882	-0.148877	-0.140229	-0.379753	-0.045556	0.185125	28	22	33	31
APOBEC3B	0	0	No	No	No	NA	-0.0530803	-0.0721493	0.0297192	NA	0.931207	0.388744	0.627809	0.0576562	0.906175	0.606496	NA	NA	0.00851465	0.061595	0.033503	0.105652	-0.0126272	-0.0423464	NA	NA	13	10	8	NA
APOBEC3C	0	0	No	No	No	No	-0.263731	-0.136623	0.151314	0.314552	0.719156	0.00164534	0.391443	0.557505	0.128815	0.126696	0.75555	0.0583799	0.0376381	0.301369	-0.0839077	0.0527152	0.0793551	-0.0719589	0.0810703	-0.233482	15	2	26	9
APOBEC3F	0	0	No	NA	No	No	0.0455833	NA	0.169368	0.343563	0.253371	0.56182	NA	NA	0.439301	0.0470758	0.998863	0.0456197	0.095383	0.0497997	NA	NA	0.0519733	-0.117394	0.00117723	-0.342386	6	NA	9	4
APOBEC3G	0	0	NA	NA	No	NA	NA	NA	0.0362195	NA	NA	NA	NA	NA	0.544399	0.959578	NA	NA	NA	NA	NA	NA	0.0334911	-0.00272846	NA	NA	NA	NA	23	NA
APOC1	0	0	No	NA	No	NA	-0.783975	NA	0.00285397	NA	0.403477	0.9962	NA	NA	0.723228	0.650113	NA	NA	-0.790915	-0.00694075	NA	NA	-0.0429563	-0.0458103	NA	NA	1	NA	1	NA
APOC3	0	0	No	No	No	No	-0.591772	-0.233904	-0.550668	-0.633711	0.0364108	0.460367	0.46638	0.850946	0.284066	0.0658617	0.501422	0.168086	-0.889752	-0.29798	-0.317888	-0.0839845	-0.21705	0.333617	-0.315354	0.318358	2	2	3	1
APOD	0	0	No	NA	NA	NA	-0.033823	NA	NA	NA	0.605735	0.792978	NA	NA	NA	NA	NA	NA	-0.0709869	-0.0371639	NA	NA	NA	NA	NA	NA	2	NA	NA	NA
APOE	0	0	No	No	No	No	-0.243921	-0.031688	0.133265	-0.193031	0.160754	0.712807	0.436181	0.550619	0.927353	0.0210069	0.84044	0.439314	-0.18928	0.0546412	-0.104038	-0.0723501	0.00649683	-0.126768	-0.0744636	0.118567	8	4	19	19
APOH	0	0	No	No	No	No	-0.246782	-0.000244276	0.19709	0.106288	0.0509356	0.589728	0.119911	0.0789674	0.107402	0.0219807	0.932127	0.37361	-0.342493	-0.0957109	0.523544	0.523789	-0.600159	-0.797249	-0.0387768	-0.145065	5	2	2	5
APOL1	0	0	No	NA	No	No	-0.806738	NA	0.084348	0.111026	0.399054	0.898787	NA	NA	0.851922	0.117463	0.958758	0.548758	-0.988923	-0.182185	NA	NA	-0.0158841	-0.100232	-0.0370392	-0.148065	1	NA	4	1
APOL2	0	0	No	No	No	No	-0.0320939	-0.122896	0.029769	-0.0393652	0.697873	0.354827	0.771035	0.00533586	0.021633	0.120117	0.994905	0.707004	0.0308636	0.0629575	0.0181515	0.141048	0.0734228	0.0436538	-0.00296069	0.0364046	23	37	64	26
APOL3	0	0	NA	NA	No	NA	NA	NA	0.000976401	NA	NA	NA	NA	NA	0.487806	0.432113	NA	NA	NA	NA	NA	NA	0.0576208	0.0566444	NA	NA	NA	NA	8	NA
APOL6	0	0	NA	NA	No	NA	NA	NA	0.0978472	NA	NA	NA	NA	NA	0.627351	0.0737448	NA	NA	NA	NA	NA	NA	-0.0473311	-0.145178	NA	NA	NA	NA	5	NA
APOM	0	0	No	No	No	No	-0.248421	0.515723	-0.133361	0.102607	0.187042	0.844983	0.125191	0.597649	0.176787	0.384004	0.958758	0.713764	-0.211559	0.0368616	0.387115	-0.128608	-0.323649	-0.190288	0.0287178	-0.073889	2	3	4	3
APOO	0	0	No	No	No	No	-0.0934059	0.206078	0.0641571	-0.020921	0.622398	0.750347	0.641614	0.00672547	0.478901	0.0498716	0.912557	0.692959	-0.0563768	0.0370291	-0.0511597	-0.257238	-0.0454363	-0.109593	0.0407204	0.0616414	9	5	13	10
APOOL	0	0	No	No	No	No	0.0876522	0.176629	0.0549291	-0.409924	0.523769	0.373724	0.865022	0.0216763	0.535494	0.198441	0.480179	0.0726919	0.0384215	-0.0492307	0.0163936	-0.160235	-0.0723358	-0.127265	-0.178677	0.231246	22	16	13	13
APP	0	0	No	No	No	No	0.0466797	0.146012	0.0832603	-0.12338	0.98328	0.467291	0.928882	0.0255418	0.586997	0.00417213	0.6723	0.656694	0.00198266	-0.044697	0.00824162	-0.13777	-0.0216765	-0.104937	-0.0795163	0.0438636	30	47	36	26
APPBP2	0	0	No	No	No	No	0.226495	0.134625	0.0636926	0.0318363	0.651612	0.00630072	0.815364	0.022354	0.273485	0.629522	0.672626	0.187999	-0.0506025	-0.277098	0.0161429	-0.118483	0.0452267	-0.0184659	-0.0685906	-0.100427	3	8	16	16
APPL1	0	0	No	No	No	No	0.202884	0.112773	0.0238963	0.184908	0.129126	0.118526	0.335584	0.152208	0.0276512	0.0540272	0.929398	0.0671663	0.102765	-0.100119	0.0493696	-0.0634035	0.110747	0.0868505	0.0220646	-0.162844	44	77	56	36
APPL2	0	0	No	No	No	No	0.118212	0.0732568	-0.128766	0.0262071	0.571062	0.203656	0.533466	0.38989	0.381383	0.000685689	0.81945	0.371153	0.0398667	-0.0783457	0.0337018	-0.0395551	0.0423681	0.171134	-0.0399246	-0.0661317	49	45	33	39
APRT	0	0	No	No	No	No	0.0466816	0.0991075	-0.138285	0.211635	0.171393	0.544985	0.808546	0.0464688	0.626172	0.0373909	0.84543	0.0107464	0.0858689	0.0391874	0.0139732	-0.0851343	-0.0299932	0.108292	0.0264472	-0.185187	92	137	158	59
APTX	0	0	No	No	No	No	0.226926	0.0202131	-0.127248	-0.0774504	0.95389	0.00100859	0.271069	0.413918	0.448922	0.266699	0.701564	0.885626	-0.0054175	-0.232344	0.0624668	0.0422537	-0.0560786	0.0711697	-0.0987447	-0.0212944	6	20	25	11
AQR	0	0	No	No	No	No	0.0322525	-0.00112505	0.207278	-0.0822796	0.247356	0.573908	0.548737	0.468741	0.182044	1.75e-05	0.852141	0.569016	0.0647282	0.0324757	0.0269755	0.0281006	0.0404865	-0.166791	-0.0353896	0.0468899	77	98	132	93
AR	0	0	No	NA	NA	NA	-0.0806242	NA	NA	NA	0.733164	0.974354	NA	NA	NA	NA	NA	NA	-0.0917328	-0.0111087	NA	NA	NA	NA	NA	NA	1	NA	NA	NA
ARAF	0	0	No	No	No	No	0.132174	0.186205	-0.143086	0.242602	0.519628	0.437605	0.0525338	0.093	0.688116	0.00368622	0.934339	0.227854	0.0623077	-0.0698667	0.105943	-0.0802619	0.0262054	0.169291	0.0399894	-0.202613	18	17	37	10
ARAP1	0	0	No	No	No	No	0.104623	0.0399207	0.00400462	0.225377	0.190557	0.611608	0.470138	0.106635	0.0709767	0.059684	0.889286	0.0179976	0.074305	-0.0303179	-0.0457908	-0.0857115	0.0753621	0.0713575	-0.0334643	-0.258842	30	38	62	32
ARAP2	0	0	No	No	No	No	0.176645	0.0606839	0.370381	0.207981	0.528316	0.072149	0.0411617	0.284145	1.98e-05	0.951262	0.111781	0.726415	-0.115512	-0.292156	0.111668	0.0509837	0.366465	-0.00391645	0.179716	-0.0282646	1	37	20	20
ARAP3	0	0	No	No	No	No	0.0618966	0.0311399	0.0329535	0.0934939	0.83596	0.207279	0.970861	0.727595	0.112885	0.308747	0.734324	0.18303	-0.017188	-0.0790846	-0.00555208	-0.036692	0.0786137	0.0456602	-0.119044	-0.212538	34	3	17	4
ARC	0	0	No	No	NA	NA	0.861564	0.911975	NA	NA	0.810327	0.0176171	0.963829	0.0250587	NA	NA	NA	NA	-0.126097	-0.987661	-0.0296143	-0.941589	NA	NA	NA	NA	1	1	NA	NA
ARCN1	0	0	No	No	No	No	0.0542467	0.0657864	0.139689	0.191818	0.281589	0.983436	0.433889	0.26304	0.000469102	0.166366	0.750411	0.0499593	0.0558905	0.00164377	0.0297058	-0.0360806	0.199229	0.0595399	0.0480272	-0.143791	176	246	187	176
AREG	0	0	No	NA	No	No	-0.083382	NA	0.0412442	0.259321	0.292904	0.0637459	NA	NA	0.443032	0.845067	0.763397	0.17503	0.1274	0.210782	NA	NA	0.0543133	0.0130691	0.0864335	-0.172888	7	NA	6	2
AREL1	0	0	No	No	No	No	0.0370402	0.178279	0.202352	-0.00690324	0.888716	0.56388	0.605084	0.0656676	0.745209	0.0038098	0.930919	0.867574	-0.0166944	-0.0537345	0.0459235	-0.132355	-0.030237	-0.232589	-0.0399365	-0.0330332	13	7	10	7
ARF1	0	0	NA	No	No	NA	NA	-0.121819	0.250098	NA	NA	NA	0.981822	0.607726	0.0866192	0.720081	NA	NA	NA	NA	-0.00744563	0.114373	0.312522	0.0624238	NA	NA	NA	1	2	NA
ARF4	0	0	No	No	No	No	0.0461917	-0.0221025	-0.0789439	0.300924	0.151037	0.512275	0.543812	0.724667	0.182216	0.00303984	0.99346	0.064063	0.086549	0.0403572	-0.0483166	-0.0262141	0.0643838	0.143328	-0.00627113	-0.307195	54	75	98	75
ARF5	0	0	No	No	No	No	0.0274877	-0.0476512	0.0136171	0.141104	0.678322	0.999667	0.795621	0.308536	0.435375	0.574796	0.970523	0.114735	0.0274647	-2.3e-05	0.0247196	0.0723709	0.0380729	0.0244558	-0.011841	-0.152945	30	31	50	33
ARF6	0	0	No	No	No	No	0.0709579	0.116132	0.271216	0.204604	0.280082	0.982632	0.542188	0.0503673	0.000678805	0.0925413	0.980649	0.0650394	0.073164	0.00220613	0.0315458	-0.0845858	0.195916	-0.0753003	-0.00958823	-0.214192	39	69	80	40
ARFGAP1	0	0	No	No	No	No	0.0755512	-0.324768	-0.312881	0.130921	0.161245	0.97036	0.06472	0.000822533	0.187559	1.82e-05	0.849193	0.521241	0.0785653	0.00301416	-0.112459	0.212309	-0.0607397	0.252141	0.0532487	-0.0776724	29	42	34	18
ARFGAP2	0	0	No	No	No	No	0.126021	0.1068	-0.122502	0.137541	0.686299	0.206381	0.621281	0.244176	0.0738145	0.000209577	0.923302	0.421739	0.034778	-0.0912433	0.0369727	-0.0698276	0.092199	0.214701	0.0339377	-0.103604	54	57	63	23
ARFGAP3	0	0	No	No	No	No	0.157135	0.0144779	-0.203645	0.116146	0.251495	0.444687	0.134352	0.0457111	0.121637	1.6e-05	0.940397	0.266462	0.094728	-0.0624067	-0.0722995	-0.0867775	0.078691	0.282336	-0.0288383	-0.144985	23	78	42	23
ARFGEF1	0	0	No	No	No	No	0.256095	0.0994253	0.0187801	0.214058	0.0250422	0.109182	0.436267	0.145518	0.00109979	0.00159288	0.900887	0.0246897	0.157593	-0.0985012	0.0385798	-0.0608454	0.151686	0.132906	0.0240073	-0.190051	102	142	164	99
ARFGEF2	0	0	No	No	No	No	0.181491	0.134954	0.0477482	0.290009	0.0354023	0.258376	0.198931	0.00770692	8.55e-05	0.00161693	0.628948	0.0304249	0.122266	-0.0592244	0.0451754	-0.0897783	0.132818	0.0850701	0.0838986	-0.20611	78	119	101	53
ARFGEF3	0	0	No	No	NA	No	0.107814	0.050068	NA	0.064788	0.0489807	0.909505	0.558969	0.473529	NA	NA	0.832691	0.166018	0.100689	-0.00712431	0.0243208	-0.0257472	NA	NA	-0.0387079	-0.103496	66	100	NA	36
ARFIP1	0	0	No	No	No	No	0.0946309	0.0326378	-0.204298	0.154158	0.262102	0.173131	0.777956	0.734998	0.786553	4.11e-05	0.739735	0.0842694	0.0442585	-0.0503724	0.0162119	-0.0164259	0.0138073	0.218106	0.044998	-0.10916	57	49	67	49
ARFIP2	0	0	No	No	No	No	0.0487414	-0.146956	-0.16633	0.0176136	0.855806	0.347029	0.129752	0.284256	0.0205952	0.0776464	0.822975	0.451855	-0.0167119	-0.0654532	-0.0902632	0.0566925	-0.0994162	0.0669136	-0.0396865	-0.0573001	14	31	41	19
ARFRP1	0	0	No	No	No	No	0.0779093	-0.0147433	0.244397	0.0492847	0.0309776	0.25383	0.515507	0.619852	0.555527	0.000613967	0.983458	0.762451	0.147991	0.0700814	-0.0480473	-0.033304	0.0356769	-0.208721	-0.0130507	-0.0623354	10	6	12	2
ARG1	0	0	No	No	NA	NA	-0.0125378	-0.453361	NA	NA	0.355177	0.257161	0.170294	0.994803	NA	NA	NA	NA	0.0843434	0.0968812	-0.455893	-0.00253272	NA	NA	NA	NA	1	1	NA	NA
ARGLU1	0	0	No	No	No	No	0.0861457	0.0690671	0.230749	-0.261959	0.653867	0.0539677	0.400437	0.753846	0.176297	7.77e-05	0.565237	0.313739	-0.03223	-0.118376	0.0504835	-0.0185836	-0.09364	-0.324389	-0.139611	0.122348	18	24	25	22
ARHGAP1	0	0	No	No	No	No	0.0720009	-0.0240596	0.0112327	0.288635	0.549191	0.0555295	0.606906	0.844291	0.0799272	0.0860874	0.895665	0.0300721	-0.0393903	-0.111391	-0.0382157	-0.0141561	0.0971303	0.0858977	0.0357044	-0.25293	120	100	150	41
ARHGAP10	0	0	No	No	No	No	0.25293	-0.101447	0.150522	0.187003	0.930178	0.0158689	0.150121	0.526272	0.000985695	0.804958	0.927807	0.0723991	0.0122005	-0.24073	-0.0716403	0.0298064	0.141532	-0.00899023	0.0232006	-0.163803	2	22	36	26
ARHGAP11A	0	0	No	No	No	No	0.230178	-0.184348	-0.190281	-0.0356542	0.559476	0.00164534	0.161239	0.000379483	0.525346	0.0260007	0.938712	0.99789	0.0365564	-0.193621	0.10399	0.288338	-0.0468189	0.143462	-0.0362186	-0.000564377	11	11	11	4
ARHGAP12	0	0	No	No	No	No	0.147022	0.0471054	0.0176656	0.205037	0.192192	0.0738983	0.471331	0.514299	0.00105539	0.00144809	0.998493	0.10165	0.0640917	-0.0829306	0.0260154	-0.02109	0.148389	0.130724	-0.0014736	-0.20651	28	69	46	41
ARHGAP17	0	0	No	No	No	No	0.172866	0.137014	0.0836857	0.193035	0.0679199	0.316487	0.859721	0.014485	0.000610217	0.0513362	0.994905	0.173916	0.113545	-0.0593211	0.0122464	-0.124768	0.150282	0.0665962	0.00469773	-0.188337	38	61	83	32
ARHGAP18	0	0	No	No	No	No	0.0910947	0.113821	-0.0781545	0.132613	0.568719	0.647742	0.548743	0.254862	0.00455932	8.82e-05	0.921381	0.265936	0.0508566	-0.0402381	0.0444122	-0.0694087	0.154426	0.232581	0.0263964	-0.106216	36	37	37	23
ARHGAP20	0	0	No	NA	NA	NA	0.143368	NA	NA	NA	0.539607	0.670351	NA	NA	NA	NA	NA	NA	0.0842467	-0.059121	NA	NA	NA	NA	NA	NA	1	NA	NA	NA
ARHGAP21	0	0	No	No	No	No	-0.0677329	-0.123465	-0.178668	-0.151448	0.645985	0.0325537	0.615095	0.00209892	0.983629	9.53e-05	0.631063	0.400384	0.0224612	0.0901941	-0.0187722	0.104693	-0.000997529	0.177671	-0.0808071	0.0706408	31	48	36	25
ARHGAP22	0	0	NA	NA	No	NA	NA	NA	0.0242761	NA	NA	NA	NA	NA	0.741893	0.357656	NA	NA	NA	NA	NA	NA	-0.0200674	-0.0443436	NA	NA	NA	NA	14	NA
ARHGAP23	0	0	NA	NA	No	No	NA	NA	0.152849	0.267482	NA	NA	NA	NA	0.175588	0.33788	0.842549	0.124865	NA	NA	NA	NA	0.0930768	-0.059772	0.0655664	-0.201915	NA	NA	8	5
ARHGAP24	0	0	No	No	No	No	0.203796	0.0822139	0.113557	0.19108	0.288083	0.71694	0.915945	0.350971	0.982281	0.0313036	0.778137	0.0304066	0.148437	-0.0553586	0.0117803	-0.0704336	-0.00159658	-0.115154	-0.0672808	-0.258361	1	3	9	7
ARHGAP25	0	0	No	NA	NA	No	0.109969	NA	NA	-0.0400505	0.25666	0.535548	NA	NA	NA	NA	0.707451	0.713764	0.07064	-0.039329	NA	NA	NA	NA	-0.0850453	-0.0449948	12	NA	NA	3
ARHGAP26	0	0	No	No	No	No	0.100745	0.198784	0.250882	0.109453	0.442516	0.446884	0.922402	0.0650092	0.00700024	0.0318366	0.930919	0.394482	0.0516091	-0.0491359	-0.0172562	-0.21604	0.148307	-0.102575	0.0242494	-0.0852038	23	5	18	13
ARHGAP27	0	0	No	No	No	No	0.0957765	0.0583951	-0.0936315	0.114669	0.996666	0.112635	0.638572	0.15468	0.214455	0.556154	0.987522	0.280268	-0.000422434	-0.0961989	-0.0416957	-0.100091	-0.0651332	0.0284983	-0.00698401	-0.121653	27	21	28	18
ARHGAP28	0	0	No	NA	NA	NA	0.0468391	NA	NA	NA	0.98916	0.578996	NA	NA	NA	NA	NA	NA	-0.00167139	-0.0485105	NA	NA	NA	NA	NA	NA	7	NA	NA	NA
ARHGAP29	0	0	No	No	No	No	0.0796566	-0.0370827	0.0894535	0.181877	0.148838	0.00728526	0.27008	0.869004	0.00035559	0.0243951	0.741836	0.292822	-0.0921541	-0.171811	-0.0442878	-0.00720514	0.173644	0.0841903	0.073332	-0.108545	14	78	118	108
ARHGAP30	0	0	No	NA	NA	NA	0.238273	NA	NA	NA	0.270523	0.6399	NA	NA	NA	NA	NA	NA	0.164443	-0.0738299	NA	NA	NA	NA	NA	NA	2	NA	NA	NA
ARHGAP31	0	0	NA	NA	No	NA	NA	NA	0.00325339	NA	NA	NA	NA	NA	0.488355	0.451593	NA	NA	NA	NA	NA	NA	0.0599075	0.0566541	NA	NA	NA	NA	3	NA
ARHGAP32	0	0	No	No	No	No	0.0438395	0.0532085	-0.0944601	0.0135192	0.876427	0.431664	0.590839	0.43149	0.450521	0.00116937	0.903629	0.680464	0.00905855	-0.0347809	0.0238831	-0.0293254	0.028567	0.123027	-0.0317887	-0.0453078	58	90	31	21
ARHGAP35	0	0	No	No	No	No	0.162939	0.132	0.00996726	0.235121	0.0775326	0.128926	0.113504	0.183738	0.00656469	0.00694568	0.945917	0.0452793	0.0901447	-0.0727945	0.0758002	-0.0562001	0.103747	0.09378	0.0192923	-0.215829	89	114	89	59
ARHGAP39	0	0	No	No	No	No	0.0843849	0.0720351	-0.0181927	-0.193815	0.645985	0.536408	0.790022	0.338238	0.838628	0.531822	0.488284	0.818542	0.0375998	-0.0467851	0.0194653	-0.0525698	0.0130514	0.031244	-0.161792	0.0320232	4	23	11	6
ARHGAP4	0	0	No	NA	No	NA	0.135547	NA	-0.0849582	NA	0.061929	0.284633	NA	NA	0.286845	0.00248254	NA	NA	0.0881504	-0.0473963	NA	NA	0.0466205	0.131579	NA	NA	71	NA	75	NA
ARHGAP40	0	0	NA	NA	No	NA	NA	NA	0.0334581	NA	NA	NA	NA	NA	0.0494739	0.0986082	NA	NA	NA	NA	NA	NA	0.135191	0.101733	NA	NA	NA	NA	2	NA
ARHGAP42	0	0	NA	NA	No	No	NA	NA	0.148181	0.127897	NA	NA	NA	NA	0.0112973	0.600964	0.690736	0.672006	NA	NA	NA	NA	0.125126	-0.0230544	0.0817877	-0.0461088	NA	NA	12	6
ARHGAP44	0	0	No	No	No	No	0.163066	0.209561	-0.0108356	-0.000241868	0.888716	0.0541511	0.670902	0.0415926	0.0616116	0.0259859	0.994905	0.978707	-0.0184592	-0.181526	-0.0739419	-0.283503	0.108538	0.119374	-0.00467542	-0.00443355	2	3	10	5
ARHGAP45	0	0	No	No	No	No	-0.039619	-0.0177314	0.202096	0.0721601	0.615227	0.942863	0.138604	0.21465	0.00132528	0.485088	0.969465	0.431676	-0.0477841	-0.0081651	-0.0683808	-0.0506494	0.171719	-0.0303767	0.00995891	-0.0622012	5	23	27	15
ARHGAP5	0	0	No	No	No	No	0.161901	0.239939	0.0415908	0.204578	0.139808	0.102174	0.0832279	0.00322781	0.00590242	0.0599221	0.861808	0.0258893	0.0790289	-0.0828726	0.089962	-0.149977	0.0994473	0.0578565	0.0295622	-0.175015	98	112	118	80
ARHGAP6	0	0	No	NA	NA	NA	0.136982	NA	NA	NA	0.802651	0.136438	NA	NA	NA	NA	NA	NA	0.0246101	-0.112372	NA	NA	NA	NA	NA	NA	45	NA	NA	NA
ARHGDIA	0	0	No	No	No	No	0.119205	0.206372	-0.107927	0.205679	0.0827366	0.827434	0.0429405	0.0342001	0.0167152	5.45e-05	0.889458	0.167116	0.104105	-0.0151004	0.106714	-0.0996579	0.111675	0.219603	0.0435732	-0.162106	72	90	92	80
ARHGDIB	0	0	No	No	No	No	0.13791	0.140712	-0.132338	0.120875	0.367837	0.4984	0.292115	0.0118083	0.177719	0.000714573	0.947386	0.0786624	0.0788032	-0.0591064	0.0436121	-0.0970999	0.0788525	0.21119	-0.0143694	-0.135244	31	141	26	79
ARHGEF1	0	0	No	No	No	No	0.19196	0.105322	-0.0270013	0.211411	0.106095	0.0812442	0.993823	0.00805211	0.163583	0.034658	0.885131	0.0451747	0.0950637	-0.096896	0.000488537	-0.104834	0.0678532	0.0948545	0.0314636	-0.179947	75	138	91	109
ARHGEF10	0	0	No	No	No	NA	0.117673	0.0341264	0.109282	NA	0.612074	0.181041	0.530863	0.0725332	0.0419268	0.522925	NA	NA	0.0359409	-0.0817317	-0.0248788	-0.0590052	0.0849069	-0.0243751	NA	NA	35	57	73	NA
ARHGEF10L	0	0	No	No	No	No	0.12979	0.0258118	-0.0911888	0.140853	0.421872	0.130253	0.602185	0.901181	0.97601	0.135061	0.880009	0.0304066	0.047573	-0.0822165	0.0340483	0.00823649	-0.00256566	0.0886231	-0.0268422	-0.167695	37	16	22	48
ARHGEF11	0	0	No	No	No	No	0.0815562	0.11002	0.0327442	0.162671	0.297628	0.70889	0.497095	0.101009	0.175927	0.706804	0.961415	0.0326697	0.0586647	-0.0228915	0.0365702	-0.0734494	0.0445651	0.011821	0.0095581	-0.153113	49	44	63	42
ARHGEF12	0	0	No	No	No	No	0.280733	0.155842	0.045785	0.240324	0.0307494	0.0129786	0.219636	0.00367647	0.000446692	0.0032249	0.743908	0.0349129	0.135974	-0.144759	0.0469872	-0.108855	0.153504	0.107719	0.0556985	-0.184626	106	67	75	60
ARHGEF16	0	0	No	No	No	No	0.08916	0.215303	-0.102368	0.32449	0.27214	0.714315	0.6418	0.00229999	0.168905	0.000840515	0.734324	0.0349754	0.0653799	-0.0237801	0.0312865	-0.184017	0.0652199	0.167588	0.0778496	-0.24664	55	49	38	40
ARHGEF17	0	0	No	No	No	No	0.0402747	0.069697	-0.0444886	0.0922109	0.677291	0.837507	0.886187	0.4323	0.00545652	0.000283437	0.997446	0.644065	0.0266212	-0.0136535	0.0143773	-0.0553197	0.125353	0.169841	-0.00322244	-0.0954333	8	20	26	6
ARHGEF18	0	0	NA	No	No	NA	NA	-0.0407703	-0.484426	NA	NA	NA	0.713298	0.958469	0.546937	0.000162077	NA	NA	NA	NA	-0.0478248	-0.00705452	0.0845905	0.569017	NA	NA	NA	1	1	NA
ARHGEF19	0	0	NA	NA	No	No	NA	NA	-0.010232	-0.356387	NA	NA	NA	NA	0.790571	0.610267	0.331978	0.706101	NA	NA	NA	NA	0.0194752	0.0297072	-0.288082	0.0683054	NA	NA	6	1
ARHGEF2	0	0	No	No	No	No	0.00763404	0.0786621	0.0757473	0.108257	0.933071	0.842777	0.325416	0.920895	0.00210345	0.0607607	0.99308	0.250938	-0.0073112	-0.0149452	0.0705387	-0.00812344	0.15147	0.0757223	0.00387682	-0.10438	71	44	111	90
ARHGEF26	0	0	No	No	No	No	-0.0770242	-0.00657145	-0.307751	0.249426	0.985326	0.401285	0.92524	0.837572	0.120938	2.33e-05	0.285843	0.895112	-0.00255715	0.074467	0.00945492	0.0160264	0.125961	0.433711	0.272628	0.0232023	5	7	13	9
ARHGEF28	0	0	No	No	No	No	0.151334	-0.0701662	0.0510555	0.106684	0.315697	0.300782	0.344289	0.951642	0.0143751	0.15075	0.916574	0.378684	0.0765405	-0.0747932	-0.0758223	-0.00565614	0.10385	0.0527943	0.0259127	-0.080771	27	11	25	17
ARHGEF3	0	0	No	No	No	No	-0.00614366	-0.0107294	0.094431	0.0142527	0.694069	0.734493	0.781706	0.866787	0.63911	0.190294	0.860219	0.573547	-0.0400179	-0.0338743	-0.0239121	-0.0131826	0.028627	-0.0658041	-0.0388103	-0.053063	1	5	12	11
ARHGEF35	0	0	No	No	No	No	-0.131174	-0.232708	-0.217667	-0.0279784	0.961744	0.401285	0.133879	0.971057	0.546247	0.0014379	0.84318	0.583993	0.0116112	0.142786	-0.225916	0.00679275	0.0526502	0.270317	0.14875	0.176728	6	4	5	2
ARHGEF37	0	0	No	No	No	No	0.107152	0.153432	-0.22013	0.122967	0.102895	0.377599	0.677891	0.0485782	0.711889	0.00262601	0.877482	0.333759	0.228206	0.121053	0.0322454	-0.121186	0.0350879	0.255218	-0.084675	-0.207642	2	15	2	1
ARHGEF38	0	0	No	NA	No	NA	0.0746813	NA	0.280154	NA	0.481408	0.990136	NA	NA	0.487277	0.0249104	NA	NA	0.076676	0.00199463	NA	NA	0.0727524	-0.207402	NA	NA	5	NA	1	NA
ARHGEF39	0	0	No	No	No	NA	0.139627	0.29913	0.367667	NA	0.845805	0.0236968	0.635407	0.0661821	0.552596	2.59e-06	NA	NA	-0.0177398	-0.157366	0.0728336	-0.226296	-0.0385415	-0.406209	NA	NA	5	2	4	NA
ARHGEF4	0	0	No	No	No	No	0.0110662	-0.20412	0.0159695	-0.0742151	0.836986	0.686815	0.550501	0.00452969	0.855265	0.575607	0.805433	0.973391	-0.0155386	-0.0266048	-0.038504	0.165616	-0.0115561	-0.0275256	-0.0802707	-0.00605563	21	14	7	2
ARHGEF40	0	0	No	No	No	No	0.113408	-0.0491697	-0.025619	0.031091	0.0709656	0.843937	0.150515	0.414446	0.422399	0.186083	0.555361	0.138719	0.12985	0.0164416	-0.102882	-0.0537121	0.0599344	0.0855534	-0.125276	-0.156367	23	6	15	4
ARHGEF5	0	0	No	No	No	No	0.241431	0.0546894	0.0381598	0.30252	0.0712213	0.137071	0.69942	0.0954521	0.0161485	0.0352223	0.859812	0.0278687	0.136257	-0.105174	-0.0233675	-0.0780569	0.172887	0.134727	0.0451686	-0.257351	41	48	55	41
ARHGEF6	0	0	NA	NA	NA	No	NA	NA	NA	-0.190984	NA	NA	NA	NA	NA	NA	0.778137	0.912767	NA	NA	NA	NA	NA	NA	-0.157225	0.0337592	NA	NA	NA	1
ARHGEF7	0	0	No	No	No	No	0.0858514	0.0192722	-0.0115001	0.193009	0.21821	0.777886	0.254879	0.356225	0.00942288	0.00314374	0.970961	0.0986492	0.0682488	-0.0176026	0.071025	0.0517528	0.141398	0.152898	0.0128713	-0.180137	48	69	54	53
ARID1A	0	0	No	No	No	No	0.0121822	-0.0543066	0.0702991	-0.0713648	0.866136	0.65763	0.878047	0.264597	0.0670267	0.984149	0.805825	0.879094	-0.0103247	-0.0225069	-0.00910341	0.0452032	0.0710834	0.000784244	-0.0541321	0.0172327	103	75	73	53
ARID1B	0	0	No	No	No	No	0.00203618	-0.131465	0.09089	-0.0411642	0.754029	0.705954	0.701328	0.137853	0.0154874	0.986899	0.984763	0.686646	-0.0171962	-0.0192324	-0.0330095	0.098455	0.0914846	0.000594654	-0.00541976	0.0357444	51	49	38	26
ARID2	0	0	No	No	No	No	-0.00781197	-0.0362334	0.0496063	-0.133859	0.773529	0.89297	0.852141	0.627206	0.894199	0.17543	0.885131	0.108558	-0.0151553	-0.00734332	-0.0121029	0.0241305	-0.00753077	-0.0571371	-0.0255578	0.108301	48	67	38	31
ARID3A	0	0	No	No	No	No	0.0957574	-0.0816409	-0.0429143	0.343263	0.108597	0.584141	0.486682	0.0500173	0.147176	0.275242	0.544181	0.121242	0.0706115	-0.0251459	0.0588383	0.140479	-0.134023	-0.0911091	0.150967	-0.192295	54	21	1	3
ARID3B	0	0	No	No	NA	No	0.0463	-0.0619769	NA	0.0585912	0.376503	0.747871	0.226725	0.017753	NA	NA	0.59194	0.563786	0.0768566	0.0305565	0.0763796	0.138357	NA	NA	0.134911	0.07632	22	23	NA	2
ARID4A	0	0	No	No	No	No	-0.0460676	0.0855039	0.0700813	-0.20869	0.83625	0.56388	0.707975	0.379472	0.447403	0.541687	0.486228	0.511348	-0.0139018	0.0321658	0.0299598	-0.0555441	0.0409299	-0.0291514	-0.13979	0.0688995	26	23	22	17
ARID4B	0	0	No	No	No	No	0.0223161	-0.101085	0.0860951	-0.0592782	0.929607	0.826771	0.742531	0.0267949	0.0568959	0.292619	0.958758	0.347162	0.00718527	-0.0151308	0.0239718	0.125057	0.0575634	-0.0285317	0.0120559	0.0713342	64	31	47	35
ARID5B	0	0	NA	No	No	No	NA	0.218141	0.146045	-0.145404	NA	NA	0.867338	0.00166304	0.399095	0.10898	0.356631	0.699068	NA	NA	-0.0155633	-0.233704	0.0548782	-0.0911668	-0.194707	-0.0493033	NA	4	8	5
ARIH1	0	0	No	No	No	No	-0.0308025	0.0831509	0.0183364	0.103507	0.273871	0.0980749	0.0171763	0.620102	0.247902	0.377124	0.691818	0.654503	0.0740423	0.104845	0.102375	0.0192246	0.0589882	0.0406518	0.0650046	-0.0385026	38	75	37	18
ARIH2	0	0	No	No	No	No	0.0830285	0.0435248	-0.0773045	0.161776	0.328584	0.659079	0.586163	0.815919	0.87993	0.0840825	0.910948	0.0708795	0.0562097	-0.0268188	0.030929	-0.0125958	0.0101393	0.0874439	0.0226206	-0.139155	26	44	42	29
ARL1	0	0	No	No	No	No	0.158492	-0.0751406	0.0432202	0.116669	0.180019	0.343001	0.698882	0.614083	0.568401	0.797112	0.794596	0.0500067	0.0940331	-0.0644586	-0.0356984	0.0394422	0.0306788	-0.0125414	-0.0472815	-0.163951	29	38	50	25
ARL13B	0	0	No	NA	No	No	-0.122788	NA	0.267027	-0.223114	0.346885	0.154255	NA	NA	0.942176	0.000224736	0.470125	0.334507	-0.0510042	0.0717842	NA	NA	0.00551562	-0.261511	-0.132813	0.0903007	29	NA	21	14
ARL14EP	0	0	No	No	No	No	-0.0384425	-0.0732632	-0.0322127	-0.0232037	0.629339	0.286578	0.335584	0.973088	0.646398	0.964267	0.998506	0.870012	0.0424061	0.0808486	-0.0764372	-0.00317397	-0.0354333	-0.0032206	-0.000991251	0.0222125	9	9	4	8
ARL15	0	0	No	No	No	No	0.0627436	-0.154837	0.0858901	-0.0802194	0.669978	0.665191	0.394475	0.298777	0.242725	0.00567549	0.923302	0.514234	0.0317105	-0.0310331	-0.0754162	0.0794208	-0.0663153	-0.152205	0.0522411	0.132461	5	5	6	5
ARL2BP	0	0	No	No	No	No	0.0942433	0.0971037	-0.268079	0.353616	0.377058	0.643967	0.794919	0.150105	0.634743	7.77e-05	0.488284	0.260728	0.0609484	-0.0332949	0.0191567	-0.0779469	0.0333874	0.301467	0.195094	-0.158521	14	21	27	4
ARL3	0	0	No	No	No	No	-0.12941	-0.0273328	-0.102319	0.135228	0.680792	0.375688	0.306052	0.444826	0.928567	0.0693197	0.997446	0.138719	-0.0450213	0.0843889	-0.0859733	-0.0586405	0.00720765	0.109526	0.00144431	-0.133783	31	49	37	24
ARL4A	0	0	NA	No	No	NA	NA	-0.0877017	0.172391	NA	NA	NA	0.070655	0.00630111	6.89e-05	0.032093	NA	NA	NA	NA	0.196716	0.284417	0.279237	0.106846	NA	NA	NA	1	6	NA
ARL4C	0	0	No	NA	No	No	0.244465	NA	0.17303	0.077012	0.00233189	0.511252	NA	NA	0.282144	0.0384337	0.591274	0.550242	0.29744	0.0529746	NA	NA	0.0631022	-0.109928	0.183403	0.106391	3	NA	7	1
ARL5A	0	0	No	No	No	No	-0.0478213	-0.106351	0.107592	0.0909387	0.415527	0.155613	0.54062	0.141197	0.556779	0.778361	0.727812	0.158952	0.0796114	0.127433	0.108832	0.215183	0.0750376	-0.0325539	-0.106241	-0.197179	3	1	1	2
ARL5B	0	0	No	No	No	No	-0.0439872	0.0440073	0.227933	0.0358064	0.102895	0.184048	0.518893	0.204473	0.744685	0.713524	0.943414	0.697113	-0.191731	-0.147744	-0.0700658	-0.114073	0.117689	-0.110244	-0.0334343	-0.0692406	3	8	3	2
ARL6	0	0	No	No	No	No	-0.0060416	0.0812209	-0.0255045	0.157793	0.172629	0.125376	0.0934193	0.511457	0.070121	0.015312	0.930919	0.203459	0.0937207	0.0997623	0.128332	0.0471111	0.0976791	0.123184	0.0259343	-0.131859	8	3	17	11
ARL6IP4	0	0	No	No	No	No	0.0305795	0.0725555	-0.308293	-0.311768	0.71565	0.943606	0.43364	0.86631	0.0153591	0.674385	0.644716	0.1406	0.0250155	-0.00556404	0.0592136	-0.0133419	-0.266118	0.0421745	-0.123176	0.188592	10	10	7	6
ARL6IP5	0	0	No	No	No	No	0.0691562	0.0118991	0.356073	-0.156537	0.723408	0.164293	0.857865	0.920191	0.263513	5.7e-07	0.62405	0.179768	-0.0312766	-0.100433	0.00788027	-0.0040188	0.0452287	-0.310845	-0.0673731	0.0891642	18	67	59	33
ARL6IP6	0	0	No	No	No	No	0.0335748	0.247855	0.0684744	0.0332378	0.752849	0.50139	0.878047	0.00872074	0.876462	0.24484	0.908566	0.664605	-0.0400509	-0.0736257	-0.0214805	-0.269335	0.0103116	-0.0581628	-0.0575573	-0.0907951	4	8	5	1
ARL8A	0	0	No	No	No	No	0.114322	0.0503126	-0.0593595	-0.111007	0.63947	0.226396	0.836824	0.273554	0.0089875	0.0458617	0.895665	0.147344	0.0355712	-0.0787507	-0.0181503	-0.068463	-0.177197	-0.117837	0.0356412	0.146648	8	11	9	6
ARL8B	0	0	No	No	No	No	0.288339	0.0697795	0.337969	-0.130439	0.810035	0.00110514	0.50857	0.0266134	0.0469592	1.1e-06	0.858972	0.556916	-0.0267031	-0.315042	-0.0370192	-0.106799	0.0733668	-0.264603	-0.0541529	0.0762857	19	24	41	19
ARL9	0	0	NA	NA	No	NA	NA	NA	0.191075	NA	NA	NA	NA	NA	0.827205	0.00542536	NA	NA	NA	NA	NA	NA	-0.0198724	-0.210948	NA	NA	NA	NA	1	NA
ARMC1	0	0	No	No	No	No	-0.118267	0.172403	0.266362	0.1181	0.689228	0.504389	0.246483	0.177817	2.61e-06	0.118982	0.73555	0.911258	-0.0472665	0.0710003	0.0852974	-0.0871061	0.330171	0.063809	0.0993131	-0.0187872	22	21	47	21
ARMC10	0	0	No	No	No	No	-0.101802	-0.0232676	0.180689	-0.218468	0.970764	0.133952	0.988089	0.788593	0.345824	0.00188866	0.651463	0.637488	0.00387666	0.105678	0.00199439	0.0252619	0.0420901	-0.138599	-0.140807	0.0776615	16	16	33	16
ARMC4	0	0	NA	NA	No	No	NA	NA	0.371936	0.46231	NA	NA	NA	NA	0.206903	0.0217589	0.845499	0.0640803	NA	NA	NA	NA	0.138128	-0.233808	0.0923975	-0.369913	NA	NA	1	3
ARMC5	0	0	No	No	No	No	-0.06864	-0.0997932	0.0397634	-0.23442	0.762465	0.726992	0.415303	0.0386068	0.381353	0.929494	0.969892	0.10199	-0.0330167	0.0356233	0.082296	0.182089	0.0361408	-0.00362259	0.0191128	0.253532	11	11	16	4
ARMC6	0	0	No	No	No	No	0.121083	0.113009	-0.0906324	0.165648	0.0697207	0.866108	0.966993	0.0180852	0.105848	0.00107837	0.943745	0.0854584	0.109123	-0.0119601	0.00298561	-0.110023	0.081043	0.171675	0.0180499	-0.147598	39	29	52	21
ARMC7	0	0	No	No	No	No	-0.0448362	-0.135398	-0.134593	0.200716	0.467344	0.144863	0.442289	0.44649	0.211478	0.184547	0.383142	0.878128	0.0551943	0.10003	-0.0722284	0.0631693	-0.068943	0.0656495	0.226673	0.0259567	2	4	4	3
ARMC8	0	0	No	No	No	No	0.0704671	0.087321	0.100452	0.055215	0.0392185	0.609949	0.0684204	0.4864	0.0753888	0.277954	0.786225	0.878449	0.0937387	0.0232716	0.0645142	-0.0228068	0.064855	-0.0355973	0.0424664	-0.0127486	24	54	57	27
ARMC9	0	0	No	No	No	No	0.230721	0.234	-0.0143039	0.148174	0.0718188	0.122942	0.0447999	0.0356757	0.0128439	0.00345257	0.927785	0.113731	0.127928	-0.102793	0.121042	-0.112959	0.115844	0.130148	-0.0293397	-0.177513	24	31	43	22
ARMCX1	0	0	NA	NA	No	No	NA	NA	0.0686838	-0.355196	NA	NA	NA	NA	0.381162	0.0518241	0.595539	0.92325	NA	NA	NA	NA	-0.0703779	-0.139062	-0.400182	-0.044986	NA	NA	4	2
ARMCX2	0	0	NA	NA	No	No	NA	NA	-0.353885	-0.319911	NA	NA	NA	NA	0.00836723	4.58e-06	0.048289	0.796486	NA	NA	NA	NA	0.277525	0.63141	-0.290022	0.0298895	NA	NA	2	5
ARMCX3	0	0	No	No	No	No	0.0280824	-0.0045201	0.166445	-0.014951	0.146067	0.278455	0.356121	0.331412	0.0932583	4.02e-05	0.969892	0.951686	0.0977084	0.069626	-0.0576704	-0.0531503	-0.0831104	-0.249556	-0.00925093	0.00570006	47	30	41	28
ARMCX4	0	0	NA	NA	NA	No	NA	NA	NA	-0.00692368	NA	NA	NA	NA	NA	NA	0.636734	0.370886	NA	NA	NA	NA	NA	NA	-0.108543	-0.101619	NA	NA	NA	5
ARMCX5	0	0	No	No	No	No	0.180671	-0.0291671	0.104607	0.131395	0.318066	0.0122204	0.586081	0.776552	0.89466	0.0905803	0.978062	0.312604	0.0523801	-0.128291	-0.0576924	-0.0285254	0.00989107	-0.0947163	0.0110873	-0.120308	12	10	5	6
ARMT1	0	0	No	No	No	No	0.0941263	0.122442	0.0687724	0.152381	0.218174	0.871973	0.050849	0.37451	0.0949065	0.662941	0.949137	0.0498338	0.0814182	-0.0127082	0.0870244	-0.0354181	0.0913081	0.0225357	-0.0149042	-0.167285	25	80	33	37
ARNT2	0	0	No	NA	NA	NA	0.0228942	NA	NA	NA	0.208164	0.358291	NA	NA	NA	NA	NA	NA	0.078046	0.0551518	NA	NA	NA	NA	NA	NA	11	NA	NA	NA
ARNTL	0	0	No	No	No	No	0.0965705	0.180918	0.226132	-0.0190997	0.805143	0.450344	0.606086	0.0155099	0.0135407	0.233377	0.861808	0.605313	0.0277808	-0.0687897	0.0363652	-0.144553	0.159459	-0.0666727	0.0681638	0.0872634	7	9	5	5
ARNTL2	0	0	No	NA	No	No	-0.0441856	NA	0.085364	-0.250536	0.866423	0.824521	NA	NA	0.0248011	0.15426	0.739735	0.165494	-0.020222	0.0239636	NA	NA	0.193931	0.108567	-0.0858659	0.16467	6	NA	2	9
ARPC1A	0	0	No	No	No	No	0.19209	0.063554	0.0325743	0.181607	0.00539681	0.91303	0.575739	0.752235	0.645765	0.905591	0.949321	0.170337	0.1843	-0.00779044	0.0415386	-0.0220153	0.0263481	-0.00622624	0.0217704	-0.159837	18	15	19	8
ARPC1B	0	0	No	No	No	No	0.129732	-0.0807797	-0.0997406	0.449809	0.449546	0.869258	0.106681	0.0256122	0.433982	0.0493016	0.965364	0.133278	0.173133	0.0434007	0.306457	0.387236	0.0825303	0.182271	0.0388707	-0.410938	5	8	8	6
ARPC2	0	0	No	No	No	No	0.196641	0.21089	-0.0267295	0.11972	0.0120598	0.0340181	0.0563331	0.0142116	0.134419	0.0183543	0.805896	0.0949876	0.114467	-0.082174	0.0963198	-0.11457	0.0557314	0.0824609	0.0303507	-0.0893698	143	117	188	162
ARPC3	0	0	No	No	No	No	0.0575508	0.0754926	-0.0511291	0.148697	0.507206	0.781557	0.656639	0.110742	0.536863	0.0787765	0.542563	0.661059	0.0398053	-0.0177455	-0.0413528	-0.116845	0.0357329	0.086862	0.106087	-0.0426105	66	45	85	41
ARPC4	0	0	No	NA	No	NA	-0.0595918	NA	0.441732	NA	0.0217457	0.0208019	NA	NA	0.870276	0.336673	NA	NA	-0.603611	-0.544019	NA	NA	0.0804948	-0.361237	NA	NA	1	NA	1	NA
ARPC5	0	0	No	No	No	No	0.23495	0.194676	-0.141838	0.0176189	0.0328475	0.115311	0.110953	0.0177683	0.921856	0.00538935	0.954982	0.973391	0.141701	-0.0932488	0.0820015	-0.112675	0.00644535	0.148283	0.0140444	-0.00357452	31	31	29	29
ARPC5L	0	0	No	No	No	No	0.1809	0.205569	-0.0157742	0.0377667	0.0709077	0.29872	0.765479	0.010738	0.772544	0.460843	0.959049	0.842286	0.116978	-0.0639216	0.0263658	-0.179203	0.0156113	0.0313856	0.0149787	-0.0227879	24	20	50	15
ARR3	0	0	No	No	No	No	-0.121123	-0.0390384	-0.0460541	0.0636783	0.804577	0.964057	0.557501	0.275316	0.295518	0.0716692	0.994087	0.689846	-0.100728	0.0203942	0.0735935	0.112632	0.0859682	0.132022	-0.00582895	-0.0695073	7	7	3	2
ARRB1	0	0	No	No	No	No	0.231783	0.161951	-0.189018	0.124084	0.00164959	0.211967	0.122641	0.234701	0.448211	0.00368622	0.90476	0.0762798	0.178487	-0.0532958	0.0963141	-0.0656371	-0.0406662	0.148351	-0.0266183	-0.150702	68	81	43	29
ARRB2	0	0	No	No	No	No	0.150562	0.0165422	0.102706	0.231905	0.0805181	0.822825	0.55519	0.709806	0.0645789	0.653528	0.75561	0.131595	0.131155	-0.0194075	0.0399002	0.023358	0.083631	-0.0190751	0.0729071	-0.158998	22	20	26	19
ARRDC1	0	0	No	No	No	No	-0.154628	-0.0357632	0.253142	-0.0712653	0.124384	0.507869	0.23303	0.406535	0.00857638	0.011214	0.180678	0.104178	-0.107366	0.0472624	-0.0979469	-0.0621837	0.135191	-0.117951	-0.257445	-0.18618	6	14	12	8
ARRDC2	0	0	No	NA	NA	No	-0.0515077	NA	NA	0.0327918	0.316669	0.133605	NA	NA	NA	NA	0.877055	0.597965	0.128558	0.180066	NA	NA	NA	NA	-0.0789151	-0.111707	2	NA	NA	1
ARRDC3	0	0	NA	No	NA	No	NA	0.138659	NA	0.0344135	NA	NA	0.8952	0.441375	NA	NA	0.844102	0.538294	NA	NA	0.027142	-0.111517	NA	NA	-0.106064	-0.140477	NA	1	NA	1
ARRDC4	0	0	No	NA	NA	NA	0.176225	NA	NA	NA	0.880255	0.0760298	NA	NA	NA	NA	NA	NA	0.0186079	-0.157617	NA	NA	NA	NA	NA	NA	1	NA	NA	NA
ARSA	0	0	No	No	No	No	0.0172967	0.299264	0.122448	0.0407248	0.860923	0.671059	0.0363288	0.00615592	0.857316	0.013856	0.991826	0.710568	-0.0166296	-0.0339263	0.13394	-0.165324	0.0103449	-0.112103	-0.00500978	-0.0457346	12	4	6	4
ARSB	0	0	No	No	No	No	-0.16686	0.205376	0.187608	-0.140592	0.76886	0.00364572	0.284181	0.480526	0.0769679	0.119477	0.886007	0.461076	0.0222915	0.189152	0.127712	-0.0776642	0.104803	-0.0828048	-0.0465532	0.0940384	12	7	9	10
ARSD	0	0	No	No	No	No	-0.0291971	0.0871872	0.133884	-0.0283028	0.539194	0.860044	0.779397	0.776016	0.458352	0.104082	0.932127	0.63867	-0.0429236	-0.0137265	0.0463678	-0.0408193	0.0462592	-0.0876252	0.0249838	0.0532866	20	7	11	11
ARSE	0	0	No	NA	No	NA	-0.0896678	NA	0.233032	NA	0.873586	0.191836	NA	NA	0.963692	0.266699	NA	NA	0.017999	0.107667	NA	NA	0.0124261	-0.220606	NA	NA	35	NA	1	NA
ARSH	0	0	No	No	NA	NA	0.00118712	0.285587	NA	NA	0.197961	0.177393	0.537016	0.122549	NA	NA	NA	NA	0.101838	0.100651	0.0934879	-0.192099	NA	NA	NA	NA	2	2	NA	NA
ARSJ	0	0	No	No	No	No	0.136644	-0.19491	-0.00402316	0.104991	0.375352	0.999161	0.100963	0.619517	0.330385	0.302173	0.932127	0.466104	0.13635	-0.000294531	-0.27545	-0.0805399	-0.0674711	-0.0634479	-0.0506042	-0.155595	1	1	6	3
ARSK	0	0	No	No	No	No	-0.0720672	0.0924315	-0.0918988	0.0477439	0.106063	0.429037	0.664754	0.0275338	0.00100201	0.0111242	0.822975	0.48633	-0.139689	-0.0676218	-0.0294975	-0.121929	-0.257642	-0.165744	-0.135552	-0.183296	2	6	4	1
ARV1	0	0	No	NA	No	No	-0.16409	NA	0.074968	-0.107453	0.883665	0.0370997	NA	NA	0.533603	0.858834	0.89688	0.773705	0.0175741	0.181664	NA	NA	0.059157	-0.0158111	-0.054074	0.0533791	1	NA	6	1
ARVCF	0	0	No	No	No	No	-0.0274405	-0.0132576	-0.0755018	-0.0949583	0.952241	0.751618	0.876748	0.589731	0.0405128	0.571596	0.833498	0.631253	-0.00527867	0.0221618	0.0083746	0.0216322	-0.101183	-0.0256815	-0.0468724	0.048086	22	18	21	21
ARX	0	0	No	NA	NA	NA	0.688329	NA	NA	NA	0.106063	0.600078	NA	NA	NA	NA	NA	NA	1.04161	0.353279	NA	NA	NA	NA	NA	NA	1	NA	NA	NA
AS3MT	0	0	No	No	No	No	0.194754	0.06548	-0.317873	0.0627377	0.898946	0.106467	0.612969	0.104929	0.113712	0.00102014	0.766485	0.184925	-0.0241513	-0.218905	-0.041923	-0.107403	-0.0999753	0.217898	-0.0641957	-0.126933	1	27	33	20
ASAH1	0	0	No	No	No	No	-0.0942856	-0.0335418	0.127002	-0.152316	0.335409	0.27132	0.621121	0.960149	0.721639	0.000437089	0.566783	0.787267	-0.0455294	0.0487562	-0.0376921	-0.00415031	-0.0149588	-0.141961	-0.11911	0.0332062	38	51	68	26
ASAP1	0	0	No	No	No	No	0.257777	0.0968621	0.0216031	0.159499	0.00561234	0.509443	0.969689	0.123635	0.00277584	0.00453501	0.829609	0.398703	0.213789	-0.0439885	0.00379821	-0.0930639	0.145453	0.123849	0.0602271	-0.0992715	24	35	30	28
ASAP2	0	0	No	No	No	No	0.16737	0.101576	-0.0107972	0.244629	0.00798603	0.536268	0.61632	0.15029	0.0196178	0.00631883	0.898597	0.0472983	0.138708	-0.0286622	0.0308809	-0.0706947	0.0986241	0.109421	0.0336379	-0.210991	40	69	54	26
ASAP3	0	0	No	NA	No	No	0.337522	NA	0.147599	0.0534822	0.408813	0.0426117	NA	NA	0.159688	0.174177	0.888707	0.477289	0.103021	-0.234502	NA	NA	0.0789467	-0.0686525	-0.0539248	-0.107407	3	NA	18	4
ASB1	0	0	No	No	No	No	0.116567	0.15535	0.0162106	0.00724024	0.119843	0.474594	0.90294	0.0503999	0.916031	0.661676	0.823164	0.666661	0.0797054	-0.0368612	0.0130309	-0.142319	-0.00713182	-0.0233424	0.07091	0.0636697	6	5	12	9
ASB13	0	0	No	No	No	No	0.048226	0.14366	0.0857333	0.170783	0.988341	0.660942	0.199195	0.428147	0.0138554	0.232685	0.999216	0.313359	-0.00249013	-0.0507161	0.0916542	-0.0520057	0.147886	0.0621523	0.000383665	-0.170399	4	4	7	1
ASB14	0	0	NA	NA	No	No	NA	NA	-0.105843	-0.159194	NA	NA	NA	NA	0.418585	0.608386	0.6376	0.935585	NA	NA	NA	NA	-0.0673598	0.0384832	-0.144044	0.0151499	NA	NA	1	1
ASB6	0	0	No	No	No	No	0.279361	0.15235	-0.0390834	0.174081	0.0791635	0.00887874	0.239832	0.2815	0.0384505	0.004087	0.847007	0.04991	0.112862	-0.1665	0.0841021	-0.0682476	0.109286	0.14837	-0.0503997	-0.224481	12	16	27	14
ASB7	0	0	No	No	No	No	-0.105223	-0.039276	0.103818	-0.135514	0.615523	0.465314	0.588847	0.933169	0.633254	0.521989	0.691712	0.905818	-0.0452212	0.0600017	-0.0471295	-0.00785349	0.0486217	-0.0551962	-0.11522	0.020294	4	2	2	2
ASB8	0	0	No	No	No	No	0.270133	-0.125297	-0.214419	0.266061	0.996165	0.194799	0.855843	0.182219	0.253596	0.00289094	0.603004	0.433248	-0.00180657	-0.27194	-0.0205738	0.104723	0.135055	0.349474	0.151234	-0.114827	1	4	3	3
ASB9	0	0	No	No	No	No	-0.0712627	-0.0739241	-0.00726355	0.166583	0.907501	0.321921	0.987523	0.410291	0.634743	0.495515	0.887658	0.168109	0.0138992	0.0851619	-0.00215593	0.0717682	0.0346613	0.0419249	0.035703	-0.13088	11	4	16	12
ASCC1	0	0	No	No	No	No	-0.00985573	-0.116522	0.1107	0.0973516	0.98871	0.923604	0.307854	0.601754	0.0750166	0.673648	0.944576	0.273088	0.00206327	0.011919	-0.0782847	0.0382378	0.142597	0.031897	-0.0232108	-0.120562	12	22	21	23
ASCC2	0	0	No	No	No	No	0.0818914	-0.046697	0.129675	0.150121	0.402832	0.714315	0.91058	0.488106	0.0230857	0.586922	0.900636	0.254209	0.0557736	-0.0261178	-0.00878891	0.0379081	0.106512	-0.0231636	0.0341397	-0.115982	24	39	59	30
ASCC3	0	0	No	No	No	No	0.0981436	-0.0234751	0.220378	0.136793	0.0625161	0.833244	0.515982	0.956397	0.000355694	0.178653	0.936661	0.195612	0.112703	0.0145597	-0.0259199	-0.00244476	0.172148	-0.0482299	0.0207	-0.116093	106	227	205	149
ASF1A	0	0	No	No	No	No	-0.0108891	0.107239	-0.289204	0.0967972	0.796561	0.908833	0.847303	0.180003	0.0037483	0.807193	0.54994	0.723019	-0.0201579	-0.00926874	0.0183888	-0.0888506	-0.268973	0.020231	0.1465	0.0497028	8	6	3	9
ASF1B	0	0	No	No	No	No	-0.0696891	-0.0108394	-0.0710345	0.0269612	0.705068	0.106968	0.890384	0.761433	0.138315	0.691725	0.98082	0.883932	0.027649	0.097338	0.0148572	0.0256966	-0.0952798	-0.0242453	0.00874165	-0.0182196	7	10	6	4
ASGR2	0	0	No	NA	NA	NA	-0.0446239	NA	NA	NA	0.0765914	0.138408	NA	NA	NA	NA	NA	NA	-0.206526	-0.161902	NA	NA	NA	NA	NA	NA	2	NA	NA	NA
ASH1L	0	0	No	No	No	No	0.0609327	0.0196001	0.0689214	-0.247204	0.639909	0.574989	0.784606	0.965028	0.356323	0.67474	0.594533	0.160988	0.028684	-0.0322487	0.0233293	0.00372922	0.0484924	-0.0204289	-0.108072	0.139131	32	20	16	19
ASH2L	0	0	No	No	No	No	0.0356528	0.273982	0.0786522	-0.26798	0.0205745	0.0667587	0.0820064	0.0071529	0.696528	0.0155438	0.505437	0.0794567	0.114792	0.0791388	0.11056	-0.163423	-0.0185389	-0.0971911	-0.115174	0.152806	31	53	54	23
ASL	0	0	No	No	No	No	0.19066	0.211442	0.0464905	0.00235174	0.167878	0.0930244	0.0797141	0.178005	0.0218505	0.147483	0.893892	0.737122	0.0885511	-0.102109	0.126397	-0.0850448	0.1045	0.05801	-0.0275468	-0.0298985	54	27	94	43
ASMTL	0	0	No	No	No	No	0.140458	0.156289	-0.0497765	0.143807	0.0464869	0.991115	0.801918	0.072908	0.209157	0.0186426	0.934773	0.0623905	0.141602	0.00114427	0.0250302	-0.131259	0.0660565	0.115833	-0.0196075	-0.163414	22	9	85	27
ASNA1	0	0	No	No	No	No	0.090003	0.0142969	-0.0502056	0.00844384	0.168587	0.291727	0.978547	0.835937	0.070093	0.00124647	0.859851	0.558199	0.0518752	-0.0381278	0.0021458	-0.0121511	0.0590318	0.109237	-0.0205726	-0.0290164	70	48	133	65
ASNS	0	0	No	No	No	No	0.159995	0.1515	-0.0862593	0.223561	0.0421196	0.0697055	0.236783	0.0109936	0.312316	0.00162709	0.805896	0.0514597	0.0883656	-0.0716292	0.0501258	-0.101375	0.0401036	0.126363	0.0482107	-0.17535	129	330	312	124
ASNSD1	0	0	No	No	No	No	-0.136552	0.0196723	0.0284841	0.375995	0.490598	0.107681	0.875921	0.667715	0.0346928	0.0961086	0.306584	0.0693467	-0.0442113	0.0923403	-0.0181245	-0.0377968	0.0955949	0.0671108	0.188082	-0.187913	30	27	34	19
ASPH	0	0	No	No	No	No	-0.011228	0.0621499	0.119851	-0.109413	0.972761	0.871087	0.692057	0.330855	0.724568	0.000948755	0.714905	0.567889	-0.00222814	0.00899983	0.0212159	-0.040934	-0.0155588	-0.135409	-0.061332	0.0480809	105	132	115	163
ASPHD1	0	0	No	NA	No	NA	-0.0836572	NA	0.111608	NA	0.395813	0.798892	NA	NA	0.30195	0.492915	NA	NA	-0.0627764	0.0208807	NA	NA	0.0697281	-0.0418802	NA	NA	5	NA	2	NA
[truncated: 10,812 more rows]
