# Supplementary material for: Functional-proteomics-based investigation of the cellular response to farnesyltransferase inhibition in lung cancer
Source: iScience. 2025 Jan 21;28(2):111864. doi: 10.1016/j.isci.2025.111864 (PMC11848503; doi:10.1016/j.isci.2025.111864)
Supplement: Table S6. Quant after tipifarnib, related to Figure 3 [file mmc7.xlsx]

## Sheet: README
This sheet provides information about all supplementary tables. The table presented in this file is highlighted in green.
Supplementary Table	Title	Description	Notes	Corresponding Figures
Table S1	Summary	All proteins identified in this study with the key findings in each of the subprojects (prenylation status, localization, relocalization, and regulation upon tipifarnib treatment, PTP4A1 silencing and/or IFN treatment)	Prenylation status criteria: Enriched protein: exceeds threshold in prenylation profiling (see table 2) Prenylation candidate: enriched protein with a CXXX motif Farnesylated protein: prenylation candidate that relocalizes from non-cytosol to cytosol after tipifarnib treatment in at least 1 cell line (see table 5) Perturbation experiments columns: significant fold change values are displayed (cut…
Table S2	Prenylation Profiling	Results of the prenylated protein pull-down experiment	log2FC: protein quant fold change in F-azide metabolically labeled (n = 4) vs ctrl (n = 3) samples Enriched protein (n = 652): log2FC Percentile >95th percentile & DEqMS adj. p-value < 0.01	Figure 1c, S1b, S1e, S3
Table S3	Prenylation Candidate Support	Supporting evidence for prenylation	Prenylation candidate (n = 116): enriched proteins (see criteria described for Table 2) with a CXXX motif. Other supporting evidence is used as annotation.
		CXXX motif at the C-terminal
		Experimental evidence from literature:	Pubmed ID	Type of assay	Model	Criteria for inclusion
		Storck, Nat Chemistry 2019	30936521	Chemical probes + chemical proteomics	Human cells	Assigned prenylation status F or F/GG
		Palsuledesai, Mol Biosyst 2014	24577581	Metabolic labeling + chemical proteomics	Human cells	-
		Onono, MCP 2010	20103566	Western blot	Human cells	-
		Charron, PNAS 2013	23776219	Metabolic labeling + chemical proteomics	Mouse cells	High or medium confidence
		Kho, PNAS 2004	15308774	Metabolic labeling + chemical proteomics	Monkey cells	-
		Wang, Chem Comm 2012	22783549	Peptide substrate screen	-	Signal intensity > 65% (High)
		Hougland, J Mol Biol 2010	19878682	Peptide substrate screen	-	MTO, STO
		Krzysiak, BMCL 2010	20005705	Peptide substrate screen	-	Good substrate
		Prediction tools:				Scoring
		PrePS (http://mendel.imp.ac.at/sat/PrePS)				Predicted substrate: +, ++ and +++; Predicted non-substrate: -, -- and ---
		YDJ1_HM and RAS_HM prediction from Kim, G3 2023	37119806			Positive prediction: HM score >3; Negative prediction: HM score <3
Table S4	Localization	SubCellBarCode results at the neighboorhood and compartment levels	The classification was performed as described in Orre et al. (2019) and Arslan et al. (2022).	Figure 1e, S1f-I, S3
Table S5	Relocalization	Relocalization of proteins upon tipifarnib treatment	log2FC: protein quant fold change in the fraction (cytosol or non-cytosol) after tipifarnib treatment (n = 4) vs ctrl (n = 4) Criteria for relocalization: i) log2FC with opposite signs in the cytosolic and non-cytosolic fractions; ii) Minimum DEqMS adj.p-value < 0.05; iii) DeltaReloc >0.4 for Non-cytosol to cytosol and <-0.4 for cytosol to non-cytosol relocalization	Figure 2, S2, S3, S8e, S10e
Table S6	Quant after Tipifarnib	Quantitive global proteomics after tipifarnib treatment	Significant findings: DEqMS adj. p-value < 0.05	Figure 3, S5, S7, S8, S10
Table S7	Quant PTP4A1si_IFN	Quantitive global proteomics after PTP4A1 silencing and/or IFN stimulation	Significant findings: DEqMS adj. p-value < 0.05	Figure 5, S10

## Sheet: Table S6
Protein (gene-centric)	H727_Tipi24h_PSMcount	H727_Tipi24h_log2FC	H727_Tipi24h_DEqMS.adj.pval	H1568_Tipi24h_PSMcount	H1568_Tipi24h_log2FC	H1568_Tipi24h_DEqMS.adj.pval	H1975_Tipi24h_PSMcount	H1975_Tipi24h_log2FC	H1975_Tipi24h_DEqMS.adj.pval	H2009_Tipi24h_PSMcount	H2009_Tipi24h_log2FC	H2009_Tipi24h_DEqMS.adj.pval	H1568_Tipi48h_PSMcount	H1568_Tipi48h_log2FC	H1568_Tipi48h_DEqMS.adj.pval	H1975_Tipi48h_PSMcount	H1975_Tipi48h_log2FC	H1975_Tipi48h_DEqMS.adj.pval	H2009_Tipi48h_PSMcount	H2009_Tipi48h_log2FC	H2009_Tipi48h_DEqMS.adj.pval	H1944_Tipi6h_PSMcount	H1944_Tipi6h_log2FC	H1944_Tipi6h_DEqMS.adj.pval	H1944_Tipi12h_PSMcount	H1944_Tipi12h_log2FC	H1944_Tipi12h_DEqMS.adj.pval	H1944_Tipi24h_PSMcount	H1944_Tipi24h_log2FC	H1944_Tipi24h_DEqMS.adj.pval	H1944_Tipi48h_PSMcount	H1944_Tipi48h_log2FC	H1944_Tipi48h_DEqMS.adj.pval
A1CF	43	0.0475153	0.0737665	2	-0.146311	0.510847	1	0.0854911	0.645058	NA	NA	NA	NA	NA	NA	NA	NA	NA	NA	NA	NA	2	-0.106117	0.0835477	2	-0.116716	0.0528988	2	-0.324608	1.92489e-05	2	-0.269208	0.000130456
A2M	2	0.0300851	0.835142	5	-0.124453	0.263583	8	0.495016	1.48787e-07	2	0.168645	0.179053	36	0.586201	0.019303	36	0.22699	0.361922	36	0.21518	0.515256	5	0.19204	0.00899206	5	0.161864	0.021961	5	-0.0373736	0.609048	5	0.148319	0.0301179
A2ML1	1	0.162493	0.331636	NA	NA	NA	NA	NA	NA	NA	NA	NA	1	-0.0298976	0.751135	1	-0.00567549	0.954459	1	0.00213513	0.989268	1	-0.200198	0.243095	1	-0.0567798	0.769915	1	-0.295855	0.0712271	1	-0.197097	0.220885
A4GALT	NA	NA	NA	1	-0.047645	0.712322	1	0.118916	0.165193	NA	NA	NA	1	-0.0149065	0.917978	1	-0.024012	0.859864	1	0.0883086	0.582117	NA	NA	NA	NA	NA	NA	NA	NA	NA	NA	NA	NA
A4GNT	NA	NA	NA	2	-0.0610944	0.893351	NA	NA	NA	NA	NA	NA	NA	NA	NA	NA	NA	NA	NA	NA	NA	NA	NA	NA	NA	NA	NA	NA	NA	NA	NA	NA	NA
AAAS	32	-0.0242431	0.444706	31	-0.0159349	0.762963	37	0.0207367	0.351171	23	-0.0436764	0.199199	30	-0.101967	0.00421277	30	0.0232885	0.49936	30	-0.0261262	0.570194	32	-0.0811748	0.00250103	32	-0.0474228	0.0541268	32	-0.0163671	0.516466	32	0.00246977	0.928554
AACS	88	-0.0167605	0.453186	55	0.0514939	0.0222431	77	-0.18979	5.03882e-07	76	-0.0873819	0.000543796	71	-0.0723151	0.00367232	71	-0.0026547	0.924138	71	-0.0519504	0.0596209	39	0.032661	0.147595	39	-0.0370218	0.093419	39	-0.0678363	0.00334147	39	-0.074006	0.00163975
AADAC	NA	NA	NA	NA	NA	NA	NA	NA	NA	NA	NA	NA	NA	NA	NA	NA	NA	NA	NA	NA	NA	2	-0.104703	0.772197	2	0.151559	0.659574	2	0.0338294	0.921971	2	-0.234383	0.443438
AADAT	2	0.115573	0.190787	NA	NA	NA	11	0.0836574	0.0611953	6	0.1111	0.052007	16	0.0476431	0.136044	16	-0.046625	0.140705	16	-0.0085117	0.870153	5	-0.0365517	0.384268	5	0.0140231	0.761116	5	0.101971	0.0112113	5	0.0936628	0.0172409
AAED1	NA	NA	NA	4	0.123503	0.0196905	6	0.105419	0.0565307	1	0.249145	0.104564	5	0.00885482	0.936517	5	-0.130962	0.120485	5	0.0233975	0.865547	NA	NA	NA	NA	NA	NA	NA	NA	NA	NA	NA	NA
AAGAB	19	-0.00894402	0.831283	45	0.0265951	0.225761	26	-0.098761	0.00341177	13	-0.0746829	0.100746	32	-0.0574621	0.0942998	32	-0.00413294	0.921668	32	0.0359867	0.429073	25	0.0705809	0.0512248	25	0.0756049	0.0345459	25	0.0182206	0.626961	25	-0.0264969	0.454953
AAK1	24	-0.0969	0.0116484	72	-0.0145934	0.446078	90	-0.170812	8.6281e-07	96	-0.054813	0.00619478	167	0.0299504	0.239236	167	0.0164246	0.53511	167	-0.00649322	0.874791	38	0.0564089	0.00322661	38	0.0866778	4.94954e-05	38	0.0299081	0.0850813	38	0.012222	0.49093
AAMDC	16	-0.162838	0.00281195	8	-0.00810152	0.859086	11	-0.0434841	0.403871	5	0.159204	0.113673	21	-0.0537026	0.0787504	21	-0.112497	0.00107455	21	-0.0921887	0.0131653	2	0.0421185	0.623034	2	-0.0266739	0.764018	2	-0.00830377	0.923227	2	0.368782	6.26246e-05
AAMP	16	0.0388734	0.272384	32	0.102952	0.0161111	44	0.144079	9.07809e-05	13	0.167388	0.0104137	39	0.010383	0.84993	39	0.0466319	0.320771	39	0.0151825	0.841058	22	0.00570163	0.889365	22	0.0161251	0.650562	22	-0.00127931	0.971163	22	-0.0317293	0.306867
AAR2	20	0.0541262	0.209216	42	0.171097	7.35859e-05	25	0.0367316	0.152827	22	0.0339515	0.406481	33	-0.0566235	0.0334878	33	0.0194018	0.477708	33	0.0048853	0.911382	37	0.0693813	0.0144214	37	0.0671339	0.0156082	37	0.0399389	0.135914	37	0.0539265	0.0419857
AARS	573	-0.0530428	0.00209628	874	-0.0207495	0.116366	1355	-0.23065	1.16596e-08	743	-0.15609	2.42111e-06	979	0.0402649	0.0482031	979	0.193199	8.7932e-08	979	0.0550683	0.0240198	NA	NA	NA	NA	NA	NA	NA	NA	NA	NA	NA	NA
AARS1	NA	NA	NA	NA	NA	NA	NA	NA	NA	NA	NA	NA	NA	NA	NA	NA	NA	NA	NA	NA	NA	617	-0.0515481	0.000232621	617	-0.108891	3.21766e-08	617	-0.100738	9.63526e-08	617	-0.0760931	3.17411e-06
AARS2	44	0.0307958	0.265965	56	-0.0438624	0.0584175	82	0.0329187	0.107233	35	0.0628502	0.0723615	93	-0.0547339	0.0192387	93	0.0258771	0.255998	93	-0.0978361	0.000992636	94	-0.024509	0.136183	94	-0.0234256	0.147101	94	-0.0113023	0.492453	94	0.0389511	0.0150625
AASDH	NA	NA	NA	7	-0.0117731	0.870665	3	0.0276627	0.816243	7	-0.0728392	0.282417	16	-0.134905	0.00778144	16	-0.199817	0.000403963	16	-0.222202	0.000509575	10	-0.0488444	0.12389	10	-0.060181	0.0535818	10	-0.0748241	0.0168407	10	-0.169535	1.76357e-05
AASDHPPT	48	0.0161364	0.548134	62	-0.0177737	0.623301	64	-0.104	4.87105e-05	27	-0.0658441	0.104176	69	-0.0909151	0.0040028	69	-0.069538	0.0194762	69	-0.0258272	0.515581	62	0.030905	0.163638	62	0.0242976	0.27367	62	-0.00695582	0.769025	62	-0.0320677	0.124876
AASS	13	0.0246396	0.595532	2	-0.0246373	0.77217	NA	NA	NA	15	0.0950346	0.0315588	20	-0.0169436	0.791256	20	0.0314926	0.590341	20	-0.0156252	0.860074	1	-0.0762724	0.474156	1	-0.0414916	0.712197	1	-0.111623	0.251817	1	-0.0862192	0.374683
AATF	54	0.0212807	0.428247	78	-0.017022	0.497186	82	0.128008	0.000159823	50	-0.0165865	0.576512	104	-0.0358698	0.105684	104	0.108736	9.62648e-05	104	0.045843	0.0852493	94	0.0365351	0.0185619	94	0.0239215	0.110516	94	0.0584575	0.00048068	94	0.00111936	0.946558
ABAT	13	0.0647325	0.144182	7	-0.0535926	0.474895	33	-0.0403182	0.208645	10	0.0663658	0.185434	12	0.0504554	0.365055	12	0.0739121	0.166494	12	0.0118408	0.89295	NA	NA	NA	NA	NA	NA	NA	NA	NA	NA	NA	NA
ABCA1	2	0.0490674	0.725025	3	-0.14928	0.0642596	10	0.0453363	0.300621	1	-0.298259	0.15117	35	0.0163378	0.704356	35	0.0663444	0.0765378	35	0.0701941	0.12351	1	-0.460726	0.00338476	1	-0.296539	0.0418939	1	-0.325425	0.0249016	1	-0.13965	0.326441
ABCA10	NA	NA	NA	NA	NA	NA	1	0.184793	0.10277	NA	NA	NA	NA	NA	NA	NA	NA	NA	NA	NA	NA	NA	NA	NA	NA	NA	NA	NA	NA	NA	NA	NA	NA
ABCA12	NA	NA	NA	8	-0.156533	0.00546749	11	-0.286047	6.71501e-05	3	-0.102544	0.350329	12	-0.0923945	0.177902	12	-0.0779653	0.253973	12	0.00868332	0.940505	NA	NA	NA	NA	NA	NA	NA	NA	NA	NA	NA	NA
ABCA13	NA	NA	NA	NA	NA	NA	4	-0.120913	0.275489	NA	NA	NA	NA	NA	NA	NA	NA	NA	NA	NA	NA	NA	NA	NA	NA	NA	NA	NA	NA	NA	NA	NA	NA
ABCA2	7	-0.0883323	0.214493	5	-0.0144992	0.834883	14	-0.000100883	0.997606	2	-0.377367	0.0313661	17	-0.0560932	0.269221	17	0.0236743	0.663328	17	0.0261892	0.734843	24	-0.0230821	0.462315	24	-0.0243109	0.428362	24	-0.00141198	0.965002	24	-0.00519601	0.869553
ABCA3	17	-0.149237	0.00160546	9	-0.107105	0.168352	33	-0.120512	0.000565521	1	0.133529	0.385788	10	0.000418428	0.996288	10	0.379622	2.7743e-05	10	0.0697932	0.438036	3	-0.0117334	0.921569	3	0.106388	0.256096	3	0.145013	0.108021	3	0.191739	0.0328845
ABCA4	NA	NA	NA	NA	NA	NA	2	0.258181	0.255801	NA	NA	NA	NA	NA	NA	NA	NA	NA	NA	NA	NA	NA	NA	NA	NA	NA	NA	NA	NA	NA	NA	NA	NA
ABCA5	NA	NA	NA	4	-0.0575978	0.275223	1	-0.112121	0.379641	6	0.0241373	0.698142	1	0.0596911	0.479496	1	-0.135284	0.0860699	1	-0.101984	0.312999	3	0.0186353	0.848451	3	-0.0504277	0.551087	3	-0.328125	0.000235399	3	-0.192721	0.0131669
ABCA7	9	0.0310667	0.632101	NA	NA	NA	4	-9.40621e-05	0.99843	5	-0.068464	0.480168	9	-0.117253	0.0839113	9	-0.0565026	0.417899	9	-0.135135	0.0973829	6	-0.032106	0.580521	6	-0.0577566	0.284025	6	-0.0958479	0.0641801	6	-0.0459323	0.375238
ABCA9	NA	NA	NA	1	0.0125307	0.980324	NA	NA	NA	NA	NA	NA	NA	NA	NA	NA	NA	NA	NA	NA	NA	NA	NA	NA	NA	NA	NA	NA	NA	NA	NA	NA	NA
ABCB1	113	0.0362205	0.0879498	NA	NA	NA	NA	NA	NA	NA	NA	NA	NA	NA	NA	NA	NA	NA	NA	NA	NA	18	0.0926032	0.00304729	18	0.23703	1.16337e-07	18	0.212208	5.23101e-07	18	0.0830694	0.00496191
ABCB10	13	-0.0222605	0.685677	12	-0.0795725	0.0545027	40	0.0838112	0.00154334	6	0.127907	0.028951	28	-0.0695926	0.0840704	28	0.00255516	0.957989	28	-0.0642434	0.193529	42	0.00307072	0.921723	42	-0.0132778	0.619422	42	0.00253696	0.925392	42	0.0247378	0.292923
ABCB11	3	-0.0638478	0.528247	NA	NA	NA	NA	NA	NA	NA	NA	NA	NA	NA	NA	NA	NA	NA	NA	NA	NA	5	0.0553284	0.310332	5	0.155378	0.00468243	5	0.0253404	0.645808	5	0.00479414	0.93444
ABCB4	3	0.0650145	0.632861	NA	NA	NA	NA	NA	NA	NA	NA	NA	NA	NA	NA	NA	NA	NA	NA	NA	NA	NA	NA	NA	NA	NA	NA	NA	NA	NA	NA	NA	NA
ABCB5	NA	NA	NA	NA	NA	NA	NA	NA	NA	NA	NA	NA	2	0.0144134	0.875519	2	-0.0168137	0.851284	2	-0.0129465	0.91991	NA	NA	NA	NA	NA	NA	NA	NA	NA	NA	NA	NA
ABCB6	50	0.00685156	0.841963	21	-0.0464306	0.147959	19	0.00796987	0.833192	10	0.0812084	0.0734124	34	-0.192035	7.56666470015779e-06	34	-0.0168264	0.607771	34	-0.0182962	0.688233	84	-0.0738669	0.000426471	84	-0.072984	0.000378843	84	-0.096729	2.25095e-05	84	-0.0289108	0.0993982
ABCB7	30	0.0448231	0.0785097	31	-0.0116019	0.750751	51	0.0890573	0.00167957	22	0.0900931	0.0139425	58	0.0586595	0.026827	58	0.0111449	0.695953	58	-0.00671007	0.874869	47	-0.0343562	0.172292	47	-0.0200684	0.438714	47	-0.0584126	0.0178496	47	0.117996	6.47789e-05
ABCB8	7	-0.0402411	0.506796	4	-0.146672	0.0674505	57	0.00533372	0.862359	19	0.0348641	0.432363	47	0.0265189	0.588561	47	0.0476967	0.289865	47	-0.0209268	0.766502	47	-0.0273481	0.213876	47	-0.0368098	0.0858722	47	-0.0237065	0.264148	47	0.0289187	0.16132
ABCB9	NA	NA	NA	1	-0.29653	0.0226993	1	0.109459	0.261704	NA	NA	NA	NA	NA	NA	NA	NA	NA	NA	NA	NA	NA	NA	NA	NA	NA	NA	NA	NA	NA	NA	NA	NA
ABCC1	32	-0.0298035	0.490453	45	-0.03066	0.154596	92	0.0506704	0.00651315	90	0.0215672	0.340604	112	0.0350085	0.287216	112	0.0607397	0.0582011	112	0.0831905	0.0319797	364	0.00872164	0.465755	364	0.0167504	0.131215	364	0.0194765	0.0740723	364	0.0679747	4.96776e-06
ABCC10	5	-0.0111389	0.916056	3	-0.0928737	0.102898	5	0.0156388	0.782882	4	0.107734	0.148804	10	0.0506442	0.45984	10	0.127074	0.0498005	10	-0.0149746	0.888425	13	0.00763246	0.867681	13	0.0237918	0.544354	13	0.0453765	0.204876	13	0.0401965	0.253031
ABCC11	2	-0.0722558	0.613436	4	0.0294843	0.767603	1	0.0640885	0.677314	NA	NA	NA	6	-0.0849066	0.597742	6	0.107117	0.483097	6	0.0502576	0.832918	7	-0.00992722	0.901567	7	-0.126928	0.0413102	7	0.0436538	0.490673	7	-0.0651041	0.280588
ABCC2	14	0.00474242	0.936199	4	-0.0312213	0.602488	NA	NA	NA	NA	NA	NA	1	-0.166455	0.0825774	1	-0.00354367	0.974891	1	0.0228106	0.884038	135	-0.00300098	0.87072	135	-0.00104518	0.956645	135	-0.0117005	0.426219	135	0.0248573	0.0775442
ABCC3	23	-0.0680609	0.0901439	31	-0.0526096	0.0662765	62	-0.0232311	0.391908	27	-0.0200412	0.539329	42	0.076046	0.0618365	42	-5.83897e-05	0.998766	42	0.00320587	0.965698	162	-0.0367106	0.0294471	162	-0.0204515	0.218971	162	-0.0733712	0.000131108	162	-0.0615509	0.000647883
ABCC4	6	-0.0645512	0.385565	30	-0.0617362	0.0610023	48	0.0488338	0.0228822	14	0.0950833	0.136583	60	0.0769581	0.00154705	60	0.0910726	0.000384197	60	0.0866849	0.00186639	81	-0.0473702	0.0156497	81	-0.0262923	0.165358	81	-0.032692	0.0781019	81	0.028919	0.11152
ABCC5	9	-0.160177	0.0180372	12	-0.0471605	0.190479	21	0.0576586	0.107614	2	-0.0988141	0.359231	16	-0.152339	0.00239823	16	-0.146012	0.0030287	16	-0.0254419	0.714264	16	-0.052013	0.112815	16	-0.0245599	0.472619	16	-0.0552929	0.0807817	16	-0.0242789	0.449265
ABCC6	NA	NA	NA	NA	NA	NA	1	0.19818	0.0193774	1	0.0445921	0.731699	NA	NA	NA	NA	NA	NA	NA	NA	NA	10	-0.0997128	0.0292215	10	-0.0612941	0.170616	10	-0.231502	2.83331e-05	10	-0.0850506	0.0492779
ABCD1	26	-0.00419278	0.893898	58	-0.00572323	0.831694	31	0.00257431	0.936178	26	0.0153134	0.739682	44	0.0722903	0.0875146	44	-0.114881	0.00885196	44	-0.143873	0.00604853	47	-0.0251145	0.318748	47	-0.00814892	0.771491	47	-0.0254321	0.288837	47	0.00300402	0.910783
ABCD2	NA	NA	NA	NA	NA	NA	NA	NA	NA	NA	NA	NA	NA	NA	NA	NA	NA	NA	NA	NA	NA	1	-0.0730227	0.780217	1	-0.271664	0.229153	1	-0.338706	0.12138	1	-0.268023	0.21209
ABCD3	117	0.0588633	0.00113866	136	-0.0162885	0.301545	103	0.0640196	0.00180089	103	0.0622745	0.00935434	150	-0.0591566	0.00452471	150	0.00252863	0.914872	150	-0.0408787	0.0793255	311	-0.0231713	0.132888	311	-0.04617	0.00372873	311	-0.0527908	0.00123595	311	-0.0266371	0.0690693
ABCD4	6	-0.0946486	0.246092	5	-0.0312653	0.610932	8	-0.120825	0.00598978	5	0.0470204	0.609208	7	0.154028	0.00314023	7	-0.0547439	0.254146	7	0.021423	0.777506	15	-0.0826617	0.0669527	15	-0.0454212	0.320188	15	-0.0506169	0.248307	15	0.040927	0.347177
ABCE1	123	0.0345962	0.131508	283	0.03851	0.0656097	285	-0.0904444	2.39601e-05	151	-0.0430317	0.0337142	258	-0.0800087	0.000734503	258	0.0441945	0.0334132	258	-0.0317809	0.211314	218	0.032088	0.0115505	218	0.0142617	0.248912	218	0.0313207	0.0109754	218	-0.0307017	0.0115049
ABCF1	109	-0.0310992	0.143843	188	0.0173284	0.219309	193	-0.0392902	0.0447217	109	-0.11193	0.000162762	344	-0.0128533	0.42844	344	-0.0169065	0.275999	344	-0.0320072	0.0852493	261	0.0256242	0.0497953	261	0.0257641	0.0451472	261	0.0258633	0.0415322	261	-0.0265466	0.0342397
ABCF2	47	0.106132	0.00284637	71	0.109097	5.02084e-05	213	0.154839	1.07689e-07	70	0.0322581	0.184842	248	-0.129092	5.94471710173523e-05	248	0.0717538	0.00650895	248	0.025867	0.438036	NA	NA	NA	NA	NA	NA	NA	NA	NA	NA	NA	NA
ABCF3	24	0.0335367	0.344122	60	0.00758354	0.746223	115	-0.130927	1.24992e-05	43	0.0500297	0.0590181	114	-0.0629474	0.0386054	114	-0.0513693	0.0858645	114	-0.00951768	0.847152	95	0.0128143	0.430726	95	-0.000713125	0.972233	95	-0.00363748	0.829552	95	-0.00711107	0.653234
ABCG1	NA	NA	NA	NA	NA	NA	NA	NA	NA	NA	NA	NA	1	-0.19781	0.133215	1	-0.0577021	0.689069	1	0.166692	0.320183	1	-0.335477	0.000974515	1	-0.0562938	0.5692	1	-0.242627	0.00864858	1	-0.48456	2.11089e-05
ABCG2	NA	NA	NA	18	0.0123551	0.819108	37	0.0268174	0.209107	4	-0.215222	0.0732579	13	-0.0393588	0.606934	13	0.0413825	0.577665	13	-0.0313072	0.776566	15	-0.015784	0.63164	15	0.00256364	0.946703	15	0.10486	0.00102271	15	0.0633593	0.0278301
ABHD10	60	0.0820375	0.00244941	60	-0.0187838	0.416464	123	0.0451559	0.0278912	77	0.0257352	0.313439	57	-0.0279045	0.510995	57	0.0380235	0.347126	57	-0.0166307	0.792222	58	-0.0267816	0.289697	58	-0.0189601	0.463659	58	-0.0351229	0.143485	58	0.121179	4.61466e-05
ABHD11	70	0.0116739	0.719879	22	-0.0210179	0.647369	86	0.0378523	0.063009	35	0.203805	0.00123843	28	-0.063791	0.229975	28	0.112958	0.0326384	28	0.0170016	0.843087	20	-0.0249125	0.437514	20	-0.00943546	0.789326	20	0.0118017	0.711965	20	0.0486277	0.0923332
ABHD12	37	0.0113764	0.709752	27	-0.0392484	0.234843	66	-0.00550926	0.842946	51	0.00112625	0.971192	54	0.0188068	0.671102	54	0.0452184	0.250774	54	0.0251	0.667271	29	0.0113942	0.745138	29	0.0277738	0.375303	29	0.0639457	0.0321656	29	0.0551408	0.0583764
ABHD13	3	-0.0772231	0.393699	3	0.0585995	0.42948	NA	NA	NA	5	0.0695231	0.389607	5	0.0484209	0.483084	5	-0.0331761	0.639194	5	0.0555309	0.531135	8	0.00359194	0.940546	8	0.0358789	0.337605	8	0.0814858	0.0242704	8	0.0707742	0.0443291
ABHD14A	NA	NA	NA	NA	NA	NA	NA	NA	NA	NA	NA	NA	NA	NA	NA	NA	NA	NA	NA	NA	NA	1	0.0649139	0.712436	1	-0.181631	0.243159	1	0.0852952	0.592773	1	-0.0808095	0.607573
ABHD14B	26	0.0357471	0.373125	52	-0.000729351	0.988309	40	-0.145935	2.76245e-05	38	-0.000297686	0.994212	54	0.108523	0.000589854	54	0.0690602	0.0136678	54	0.0601823	0.0659128	29	0.00461796	0.904203	29	-0.0333561	0.271391	29	-0.0218052	0.469577	29	0.0727528	0.0135948
ABHD15	5	-0.058459	0.400899	1	-0.0903943	0.643174	NA	NA	NA	4	-0.11748	0.137297	8	0.0289353	0.551641	8	-0.0915071	0.0411044	8	0.0141939	0.846548	7	-0.0513459	0.267496	7	-0.00787519	0.88604	7	-0.00668708	0.896493	7	-0.0803291	0.0643685
ABHD16A	20	0.0250815	0.515299	43	-0.0191007	0.400201	28	0.052558	0.0585029	20	-0.0190784	0.627423	35	0.0289607	0.341898	35	-0.0021331	0.953437	35	-0.013114	0.78051	32	0.00149465	0.9642	32	0.0192465	0.478395	32	0.00720801	0.79706	32	0.0484742	0.0501123
ABHD17A	5	-0.0455215	0.455333	2	-0.07484	0.353317	5	-0.118244	0.0163748	4	-0.139439	0.0483933	7	0.0103057	0.9044	7	0.131563	0.0578308	7	0.0350811	0.745343	2	0.124208	0.0585414	2	0.0897523	0.166042	2	0.226058	0.00120075	2	0.0658403	0.295272
ABHD17B	8	-0.0829164	0.415603	8	-0.00595354	0.901514	5	-0.0824722	0.313947	4	-0.00811392	0.920241	6	-0.00846047	0.918629	6	0.154809	0.0206174	6	-0.063693	0.468131	4	-0.0660154	0.479744	4	-0.257048	0.0045108	4	-0.134244	0.113589	4	-0.0704565	0.409708
ABHD17C	9	0.0812543	0.391598	12	-0.154082	0.0013597	7	0.183083	0.00220909	6	0.0355243	0.685722	18	-0.0666506	0.313693	18	0.0514459	0.440791	18	-0.0909828	0.258456	7	0.343933	6.76000982853413e-06	7	0.446861	2.20518e-07	7	0.281659	4.99285e-05	7	-0.0455929	0.421779
ABHD18	3	-0.145627	0.131629	1	-0.121492	0.496013	3	-0.033806	0.673063	NA	NA	NA	2	-0.202761	0.00161267	2	-0.173687	0.00455564	2	-0.0792312	0.272231	6	-0.226764	5.38385557275408e-06	6	-0.147807	0.00039164	6	-0.11559	0.00294105	6	-0.00637383	0.874145
ABHD2	3	0.901057	2.8548e-06	11	0.821652	1.4704e-08	1	0.551327	5.18264e-05	1	0.823653	0.000341625	1	0.145405	0.36177	1	-0.0240114	0.897497	1	0.0798694	0.738549	6	0.491171	1.3342419693345e-09	6	0.0750143	0.0692409	6	-0.269702	2.21591e-06	6	-0.258568	3.91186e-06
ABHD3	1	0.178053	0.277017	4	0.0765641	0.498687	5	-0.11718	0.172573	6	-0.0501372	0.610953	5	0.203828	0.0184182	5	0.0344037	0.70931	5	-0.146562	0.149641	11	-0.123292	0.0121623	11	-0.0168089	0.758258	11	-0.152635	0.0021829	11	-0.181525	0.000503211
ABHD4	3	0.157876	0.0421173	8	-0.110804	0.0657753	18	-0.304003	3.43015e-06	2	0.155066	0.174131	5	-0.0720497	0.148511	5	0.0933166	0.0592482	5	-0.0090216	0.913836	3	-0.119405	0.0603478	3	-0.252109	0.000356139	3	-0.236483	0.000621329	3	-0.224103	0.000941402
ABHD5	1	0.147027	0.240455	1	0.0934169	0.417267	8	-0.00990575	0.852954	12	0.0316893	0.711302	3	0.0964066	0.337371	3	0.134628	0.165175	3	0.0336866	0.831708	1	0.205342	0.0146132	1	0.126475	0.117918	1	0.182627	0.0237824	1	0.133325	0.0874908
ABHD6	6	0.0306045	0.625791	4	0.00263878	0.969516	20	0.0112427	0.709858	5	0.0382012	0.592285	13	-0.0188995	0.825774	13	0.1038	0.149421	13	0.00305215	0.98236	23	0.0773319	0.0129534	23	0.18295	4.18504e-06	23	0.151842	3.48089e-05	23	0.0874619	0.00439279
ABI1	29	-0.00281966	0.945877	46	0.0475102	0.146914	45	-0.157082	0.00128992	53	-0.0248918	0.491617	57	0.0061082	0.890956	57	0.137454	0.000922678	57	-0.00868543	0.884038	18	0.0539588	0.267471	18	0.0115901	0.835996	18	0.0166274	0.744331	18	0.0427413	0.355531
ABI2	5	0.0868866	0.179027	8	-0.0443056	0.397709	11	-0.0534835	0.120208	8	-0.0616354	0.256716	21	-0.0492955	0.196446	21	0.0407967	0.284165	21	0.0160024	0.790494	12	-0.00998842	0.806013	12	-0.0211308	0.56681	12	0.0274066	0.422247	12	0.0561254	0.0856014
ABI3	NA	NA	NA	NA	NA	NA	1	-0.285102	0.0280307	1	-0.266562	0.169661	NA	NA	NA	NA	NA	NA	NA	NA	NA	NA	NA	NA	NA	NA	NA	NA	NA	NA	NA	NA	NA
ABI3BP	NA	NA	NA	1	-0.0648394	0.636065	NA	NA	NA	NA	NA	NA	NA	NA	NA	NA	NA	NA	NA	NA	NA	NA	NA	NA	NA	NA	NA	NA	NA	NA	NA	NA	NA
ABITRAM	NA	NA	NA	NA	NA	NA	NA	NA	NA	NA	NA	NA	NA	NA	NA	NA	NA	NA	NA	NA	NA	3	0.0223847	0.744959	3	-0.0584539	0.337319	3	-0.00783676	0.906319	3	0.00654219	0.920094
ABL1	10	-0.000470649	0.995454	11	-0.0289375	0.441237	14	-0.0119896	0.743455	6	-0.0531893	0.398056	37	-0.0131954	0.789979	37	-0.0544262	0.194581	37	-0.0149664	0.826348	29	-0.00838689	0.75581	29	-0.0141758	0.571953	29	-0.0600862	0.0101614	29	-0.053143	0.0195754
ABL2	7	-0.101471	0.215019	13	0.269912	2.3017e-05	12	0.0731108	0.0386693	16	0.108236	0.0316842	36	0.0978294	0.00693748	36	0.0266906	0.451298	36	0.0387004	0.38626	25	0.0486943	0.112889	25	0.0066341	0.854885	25	-0.0243928	0.422863	25	0.00870315	0.789998
ABLIM1	55	-0.135434	0.000163597	25	0.0147558	0.545692	79	0.0130494	0.565778	27	0.0421947	0.164685	98	-0.0391916	0.062935	98	0.0990469	0.000138731	98	0.0432367	0.086427	72	0.0357596	0.0685903	72	0.0476483	0.0153772	72	0.00987	0.627292	72	-0.00388221	0.851773
ABLIM2	2	-0.067642	0.604046	4	-0.0741191	0.517947	1	0.18334	0.359848	NA	NA	NA	6	0.0208528	0.822188	6	0.156982	0.0453843	6	0.012435	0.925889	8	-0.055483	0.1918	8	-0.0284551	0.523058	8	-0.0698295	0.0862994	8	0.0700205	0.0801655
ABLIM3	4	-0.0607635	0.370062	10	-0.0866175	0.0701436	44	-0.0144492	0.508815	13	0.0459377	0.479597	23	-0.0122834	0.846647	23	0.172463	0.00302766	23	0.0869408	0.189663	10	0.0566582	0.0665907	10	-0.000325373	0.993945	10	0.110954	0.000841546	10	0.204351	1.7091e-06
ABO	5	0.152343	0.0241217	NA	NA	NA	NA	NA	NA	NA	NA	NA	1	-0.0892491	0.814263	1	-0.41753	0.190586	1	-0.238995	0.597749	NA	NA	NA	NA	NA	NA	NA	NA	NA	NA	NA	NA
ABR	43	0.0119943	0.734872	56	-0.0342339	0.132959	138	-0.159987	4.28879e-07	61	-0.0553245	0.0285235	94	0.0215928	0.359898	94	-0.0199502	0.394197	94	-0.0242991	0.421454	61	0.0425056	0.051714	61	0.0705293	0.002111	61	-0.026745	0.206441	61	-0.0244977	0.23822
ABRACL	17	-0.00717906	0.940428	40	0.00609956	0.962765	46	-0.493026	2.32847e-06	31	-0.306709	0.00247903	4	0.0583439	0.585469	4	-0.039462	0.713499	4	0.0236582	0.881538	2	-0.0727812	0.298294	2	-0.058727	0.406375	2	-0.0957645	0.148573	2	0.00893802	0.905109
ABRAXAS1	5	-0.00732622	0.93017	10	0.0114048	0.807643	14	0.050744	0.225499	4	0.0385625	0.628719	29	-0.0549012	0.119171	29	-0.00565046	0.894538	29	-0.0663965	0.117776	7	-0.0340345	0.383014	7	-0.00483858	0.917067	7	0.0092964	0.819638	7	0.217606	7.27974e-06
ABRAXAS2	26	0.0239966	0.591817	35	0.104891	0.0380959	39	-0.19781	0.00321303	34	-0.0894278	0.00615648	71	-0.06172	0.0435544	71	0.0420374	0.162385	71	-0.0106308	0.828807	16	0.00827476	0.832015	16	0.0139714	0.695963	16	-0.0220608	0.493065	16	-0.0394408	0.194493
ABT1	9	-0.0786905	0.215132	22	-0.0431905	0.146393	19	0.180332	1.69207e-05	12	-0.109642	0.00764353	28	-0.00378376	0.940167	28	-0.0249394	0.536289	28	-0.0262822	0.636409	22	-0.0522656	0.0122854	22	-0.0442185	0.0280602	22	0.0098521	0.639726	22	-0.0834563	0.000244855
ABTB1	1	-0.0974967	0.428431	13	-0.0766726	0.162133	13	-0.147161	0.00550166	1	0.122761	0.420362	7	0.196533	0.000827432	7	-0.115514	0.0262038	7	-0.0001942	0.998717	8	-0.142142	0.00126151	8	-0.0303312	0.470167	8	0.16449	0.000262685	8	0.0551021	0.147983
ABTB2	3	0.0923189	0.209516	11	-0.104156	0.0144593	7	-0.0329226	0.444171	2	-0.0643717	0.618253	15	-0.033954	0.623138	15	0.159464	0.0132353	15	0.0608117	0.465934	10	-0.0975147	0.0214032	10	-0.309907	3.33713e-07	10	-0.23619	9.54552e-06	10	-0.156788	0.000556747
AC004556.1	NA	NA	NA	NA	NA	NA	5	0.0882361	0.215735	NA	NA	NA	3	0.0503916	0.624108	3	0.0743081	0.440686	3	-0.00431165	0.980347	NA	NA	NA	NA	NA	NA	NA	NA	NA	NA	NA	NA
AC004706.4	NA	NA	NA	NA	NA	NA	4	-0.106109	0.0532327	NA	NA	NA	10	0.0101508	0.908379	10	0.0405575	0.594613	10	0.0120345	0.920277	NA	NA	NA	NA	NA	NA	NA	NA	NA	NA	NA	NA
AC007325.2	2	-0.152013	0.287528	NA	NA	NA	NA	NA	NA	NA	NA	NA	NA	NA	NA	NA	NA	NA	NA	NA	NA	NA	NA	NA	NA	NA	NA	NA	NA	NA	NA	NA	NA
AC007998.2	NA	NA	NA	NA	NA	NA	NA	NA	NA	NA	NA	NA	1	0.10862	0.686785	1	0.0666225	0.805977	1	0.168958	0.619796	NA	NA	NA	NA	NA	NA	NA	NA	NA	NA	NA	NA
AC011005.1	12	0.0757961	0.278267	15	0.0999339	0.0773631	14	-0.291752	0.000462876	6	-0.201851	0.182359	1	-0.0440521	0.847255	1	-0.0858125	0.686119	1	0.0624776	0.844059	NA	NA	NA	NA	NA	NA	NA	NA	NA	NA	NA	NA
AC011479.1	NA	NA	NA	1	-0.0690721	0.464636	1	-0.0766966	0.514795	NA	NA	NA	NA	NA	NA	NA	NA	NA	NA	NA	NA	NA	NA	NA	NA	NA	NA	NA	NA	NA	NA	NA	NA
AC068896.1	5	-0.0508634	0.554286	2	-0.148332	0.120775	1	-0.0265696	0.879915	2	-0.187254	0.164441	NA	NA	NA	NA	NA	NA	NA	NA	NA	NA	NA	NA	NA	NA	NA	NA	NA	NA	NA	NA	NA
AC069544.2	NA	NA	NA	3	-0.0380341	0.487211	NA	NA	NA	NA	NA	NA	4	-0.00109588	0.991001	4	0.0466581	0.541019	4	0.019663	0.866591	NA	NA	NA	NA	NA	NA	NA	NA	NA	NA	NA	NA
AC073111.5	NA	NA	NA	NA	NA	NA	1	-1.01851	0.0228529	NA	NA	NA	NA	NA	NA	NA	NA	NA	NA	NA	NA	NA	NA	NA	NA	NA	NA	NA	NA	NA	NA	NA	NA
AC091959.3	NA	NA	NA	NA	NA	NA	NA	NA	NA	1	0.118904	0.737063	NA	NA	NA	NA	NA	NA	NA	NA	NA	NA	NA	NA	NA	NA	NA	NA	NA	NA	NA	NA	NA
AC099489.1	1	-0.0473922	0.86522	NA	NA	NA	NA	NA	NA	NA	NA	NA	NA	NA	NA	NA	NA	NA	NA	NA	NA	NA	NA	NA	NA	NA	NA	NA	NA	NA	NA	NA	NA
AC112484.1	NA	NA	NA	NA	NA	NA	NA	NA	NA	1	-0.537499	0.106675	NA	NA	NA	NA	NA	NA	NA	NA	NA	NA	NA	NA	NA	NA	NA	NA	NA	NA	NA	NA	NA
AC233724.12	NA	NA	NA	NA	NA	NA	NA	NA	NA	NA	NA	NA	4	-0.0121133	0.899207	4	0.0896383	0.253003	4	0.090739	0.372751	NA	NA	NA	NA	NA	NA	NA	NA	NA	NA	NA	NA
ACAA1	45	0.0154895	0.600472	63	0.00677597	0.853118	169	0.0296758	0.101027	108	0.0614907	0.00677118	103	-0.00303102	0.944937	103	0.134924	0.00050221	103	0.0150002	0.77537	102	-0.0155059	0.468459	102	-0.0175572	0.397477	102	0.000482906	0.982376	102	0.0964376	5.59784e-05
ACAA2	73	0.0302678	0.175703	40	-0.0168504	0.603554	144	0.0603386	0.00218679	19	0.0382656	0.486626	96	0.045779	0.0441607	96	0.00760626	0.764343	96	0.00912519	0.80093	167	-0.0232205	0.28666	167	-0.0189659	0.388742	167	-0.0444927	0.0332624	167	0.0452617	0.0284714
ACACA	133	-0.00619935	0.723027	219	-0.0112134	0.469213	304	-0.108917	9.20887e-06	310	-0.0381505	0.0304485	444	-0.0921768	0.0005251	444	0.0209268	0.370048	444	-0.0132883	0.700602	321	-0.0463486	0.00110627	321	-0.0610433	6.1493e-05	321	-0.0765151	5.59373e-06	321	-0.0544367	0.000192929
ACACB	NA	NA	NA	1	-0.206518	0.357905	NA	NA	NA	2	-0.0863751	0.49197	12	-0.105207	0.0115447	12	0.00573185	0.905166	12	0.0448322	0.390876	13	-0.0982828	0.0284045	13	-0.102153	0.0209246	13	-0.0238367	0.601472	13	-0.03949	0.356938
ACAD10	16	0.0436501	0.374059	14	-0.036384	0.28144	59	0.0382811	0.0811098	16	0.0398287	0.415588	32	-0.0811647	0.0682659	32	0.0728765	0.0971878	32	-0.0512434	0.375298	44	-0.00360514	0.880558	44	-0.0140377	0.479163	44	-0.00865175	0.659608	44	0.121756	2.40068e-06
ACAD11	3	0.0218424	0.838563	29	-0.0295821	0.453874	24	0.0118581	0.718724	30	0.0634092	0.0472496	29	-0.0424342	0.301697	29	0.00773919	0.872116	29	0.0387772	0.469324	15	-0.0428793	0.173905	15	-0.0316175	0.319467	15	-0.0791651	0.0112346	15	-0.0242411	0.42787
ACAD8	12	0.0675885	0.212103	14	-0.0154006	0.770629	53	0.046353	0.0651761	9	0.139795	0.0357713	36	0.0741929	0.0193252	36	0.0221008	0.491909	36	0.0025738	0.964074	16	0.0302324	0.217482	16	0.018572	0.463339	16	0.0261909	0.268419	16	0.175477	6.20192e-07
ACAD9	50	0.0692464	0.0140387	55	-0.00777276	0.752175	136	0.0559409	0.0108942	97	0.0714738	0.00967125	118	-0.0425339	0.107677	118	0.0598197	0.0250845	118	0.0137804	0.736428	113	-0.0403355	0.0262463	113	-0.0531871	0.00411087	113	-0.0578497	0.00201714	113	0.00398196	0.834233
ACADL	NA	NA	NA	NA	NA	NA	NA	NA	NA	NA	NA	NA	1	-0.105787	0.130523	1	-0.0562353	0.436541	1	-0.23992	0.00574408	5	-0.00838405	0.905424	5	-0.0221154	0.723884	5	0.108347	0.0450468	5	0.16592	0.0034978
ACADM	59	0.0837538	0.00938886	61	0.00369653	0.902356	116	0.100516	0.000157054	119	0.0899934	0.00323646	174	0.0441252	0.116629	174	-0.0130042	0.672156	174	-0.0288814	0.438036	225	-0.00159375	0.947841	225	-0.00285187	0.900339	225	-0.020654	0.251524	225	0.0480795	0.00884199
ACADS	13	0.0623821	0.203767	20	-0.0518959	0.114543	56	0.0463985	0.0467938	18	0.0510717	0.298019	36	0.0565576	0.232899	36	0.140326	0.00474883	36	0.00647854	0.933405	116	0.0217876	0.375695	116	-0.0172933	0.485517	116	-0.0101212	0.680538	116	0.0640583	0.00676267
ACADSB	61	0.114376	0.0055511	28	0.0397347	0.377169	72	0.15258	0.00038436	59	0.0950009	0.00413472	51	-0.0180509	0.705098	51	0.075552	0.0685912	51	-0.0476825	0.381456	51	-0.010264	0.706839	51	0.0101084	0.7093	51	-0.0222985	0.348672	51	0.124965	2.52525e-05
ACADVL	231	0.0402228	0.00872743	263	-0.00859851	0.653348	465	0.0733767	6.98599e-06	317	0.0817101	0.000126046	328	0.0313991	0.210005	328	0.0277366	0.265156	328	-0.00730772	0.854673	282	0.0350538	0.0694381	282	0.0330719	0.0809522	282	0.0460705	0.015762	282	0.115108	5.58427e-06
ACAP2	37	-0.0604177	0.0643588	86	-0.0127588	0.563997	106	-0.147346	6.82312e-06	74	-0.104767	0.000169339	136	0.127148	6.87514042969022e-05	136	0.135455	3.95231e-05	136	0.0771354	0.0122472	82	0.0343475	0.081864	82	0.0199486	0.318092	82	0.0415867	0.0309947	82	0.0862195	0.000136359
ACAP3	2	-0.178829	0.0697972	3	-0.109416	0.148489	1	0.161793	0.108922	2	0.00482433	0.970907	3	0.0819673	0.325236	3	-0.0752182	0.364247	3	-0.0933822	0.377484	25	-0.0541464	0.232883	25	-0.0710748	0.107121	25	-0.149614	0.00156219	25	-0.206762	8.2482e-05
ACAT1	262	0.0640397	0.00997779	97	0.0474805	0.0175196	267	0.0927831	5.72241e-05	110	0.0639524	0.00953314	307	-0.0189326	0.520093	307	0.0666312	0.0172023	307	-0.0072605	0.871378	403	-0.00142017	0.966384	403	-0.00144214	0.96753	403	-0.0396464	0.123733	403	0.0687854	0.00918319
ACAT2	49	0.0164915	0.609329	137	0.00845467	0.802368	48	-0.165516	5.70298e-05	56	-0.0917774	0.0187457	102	-0.0371325	0.284383	102	-0.0466948	0.166279	102	-0.0107733	0.846699	109	0.00631821	0.877548	109	-0.0362004	0.270226	109	-0.0287417	0.371291	109	-0.0730654	0.0211596
ACBD3	66	0.00208282	0.940781	91	0.0572123	0.0115079	142	0.0633587	0.00198274	70	-0.032885	0.216451	124	-0.00758364	0.825687	124	0.0034267	0.923092	124	-0.015032	0.738946	122	0.0295701	0.090653	122	0.0127831	0.48409	122	0.0127028	0.466389	122	0.0475258	0.00644821
ACBD4	3	-0.0708462	0.397429	2	-0.0214238	0.858216	6	-0.0979533	0.0738944	NA	NA	NA	5	-0.0275997	0.637923	5	0.00232151	0.970785	5	-0.0410406	0.57838	9	-0.112309	0.013153	9	-0.077615	0.0734558	9	-0.123155	0.0058163	9	0.0235145	0.598314
ACBD5	49	-0.02165	0.425262	52	-0.0024695	0.919455	61	0.0483485	0.0278854	77	-0.00329294	0.911494	161	-0.0584019	0.0997131	161	0.120121	0.00202362	161	0.00171109	0.980035	182	-0.0363826	0.0193764	182	-0.0111687	0.486351	182	-0.0455625	0.00370837	182	-0.0578867	0.000519494
ACBD6	11	0.00207089	0.976272	7	0.09073	0.18505	15	-0.124138	0.00206701	11	0.0179706	0.704865	30	-0.0326232	0.457218	30	0.166859	0.000539522	30	0.169223	0.00156262	19	0.098494	0.00342446	19	0.0603357	0.0527874	19	0.0550204	0.07232	19	0.0664838	0.0293388
ACBD7	2	0.0243777	0.796056	2	-0.048998	0.697855	5	-0.261094	6.49286e-05	15	-0.182393	0.00695318	23	0.115846	0.0283067	23	0.0455229	0.393148	23	-0.0643626	0.335428	3	-0.0705461	0.180179	3	-0.142275	0.00745068	3	-0.219203	0.000204038	3	0.138582	0.00771716
ACCS	NA	NA	NA	2	-0.0303819	0.750751	2	-0.202813	0.0355732	NA	NA	NA	4	-0.0750395	0.48106	4	-0.120946	0.226318	4	-0.302741	0.0131725	6	-0.0844504	0.0634948	6	-0.127574	0.00610866	6	-0.311752	1.03039e-06	6	-0.284126	3.35465e-06
ACD	1	-0.00957052	0.956656	2	-0.23229	0.033286	2	0.108472	0.0844636	2	-0.0543314	0.623741	9	-0.0415538	0.481163	9	0.0334187	0.571913	9	0.062156	0.39272	7	-0.037554	0.391789	7	0.0296835	0.502324	7	0.0508845	0.21252	7	-0.0696375	0.0811474
ACE	4	0.00402649	0.977991	NA	NA	NA	5	0.0281974	0.552652	NA	NA	NA	1	-0.00423472	0.976793	1	-0.0326167	0.796648	1	0.077163	0.631131	NA	NA	NA	NA	NA	NA	NA	NA	NA	NA	NA	NA
ACE2	NA	NA	NA	3	0.0610382	0.533661	NA	NA	NA	NA	NA	NA	3	-0.0361422	0.636709	3	-0.213372	0.00382764	3	0.018654	0.868015	14	-0.0266874	0.442671	14	0.00880961	0.820301	14	-0.0229518	0.487849	14	-0.000865724	0.981959
ACHE	1	0.155821	0.508289	1	0.114644	0.479191	2	0.00960292	0.898084	NA	NA	NA	NA	NA	NA	NA	NA	NA	NA	NA	NA	1	-0.110681	0.645996	1	0.0193085	0.944883	1	-0.0698605	0.764812	1	-0.244397	0.237318
ACIN1	199	0.0196712	0.199121	270	0.0458669	0.0709305	330	0.0733801	7.44524e-05	186	0.0868744	0.00043895	495	-0.0291419	0.235633	495	-0.0157063	0.539661	495	-0.0247036	0.441751	362	-0.0128614	0.412336	362	-0.000292272	0.988405	362	0.0013914	0.932986	362	0.0317637	0.0278399
ACKR2	NA	NA	NA	1	0.303924	0.0492428	NA	NA	NA	2	-0.138024	0.231839	10	0.171592	0.146454	10	-0.118397	0.321704	10	-0.0814502	0.634193	NA	NA	NA	NA	NA	NA	NA	NA	NA	NA	NA	NA
ACLY	323	0.013239	0.403621	563	0.0233262	0.198278	794	-0.00171347	0.919139	817	-0.0478762	0.0190846	1028	-0.0110199	0.643911	1028	-0.00275418	0.915945	1028	0.00362633	0.920337	625	-0.00120756	0.958013	625	-0.0415879	0.0204946	625	-0.0244557	0.159819	625	-0.0552007	0.00283368
ACMSD	NA	NA	NA	NA	NA	NA	1	0.043968	0.766757	NA	NA	NA	1	0.0318703	0.756423	1	0.0745033	0.413024	1	0.130094	0.234111	3	-0.0297394	0.791953	3	-0.0415247	0.699157	3	-0.217347	0.0216893	3	-0.241065	0.0110344
ACO1	75	-0.0145134	0.506168	168	-0.0255664	0.12172	181	-0.155007	2.59569e-05	153	-0.0670546	0.00422218	230	0.0607772	0.00237514	230	-0.00435403	0.837823	230	0.00966015	0.730984	251	0.0337041	0.0231287	251	0.0471976	0.00215975	251	0.0459747	0.00248796	251	0.0270606	0.0529999
ACO2	285	0.0493029	0.00678872	323	-0.000372566	0.983987	805	0.0752407	1.01202e-05	356	0.073775	0.000707145	503	-0.0204084	0.354675	503	0.0771596	0.00128375	503	0.0143529	0.646892	400	0.000637682	0.979073	400	0.00650193	0.770643	400	-0.00381749	0.857333	400	0.0547824	0.00531617
ACOT1	2	0.139531	0.216707	1	-0.0762806	0.422564	NA	NA	NA	NA	NA	NA	2	-0.0693423	0.351222	2	-0.0121116	0.889471	2	-0.068715	0.474845	4	0.0409911	0.537009	4	-0.0818277	0.180291	4	-0.127289	0.0344662	4	-0.100821	0.0852979
ACOT11	28	0.00575265	0.879388	15	0.00995598	0.816538	20	-0.0916631	0.00191479	38	-0.0397127	0.21588	35	0.0921372	0.0353023	35	-0.0599563	0.162385	35	-0.037687	0.521386	6	-0.0652569	0.33955	6	-0.011483	0.885594	6	-0.145198	0.025485	6	-0.0867027	0.166706
ACOT12	NA	NA	NA	NA	NA	NA	NA	NA	NA	1	-0.0365825	0.94806	NA	NA	NA	NA	NA	NA	NA	NA	NA	NA	NA	NA	NA	NA	NA	NA	NA	NA	NA	NA	NA
ACOT13	16	0.107469	0.0341703	13	0.0702582	0.191543	26	-0.0312874	0.443196	18	0.0594608	0.217076	27	0.00646005	0.865899	27	0.0127993	0.715889	27	0.0430318	0.286347	21	-0.0245103	0.564014	21	-0.0674651	0.0806509	21	-0.0949369	0.014741	21	0.0662719	0.0764941
ACOT2	6	0.107337	0.08045	4	-0.046194	0.622647	7	-0.0203407	0.695037	4	0.0979609	0.313439	4	-0.0537533	0.3686	4	0.289431	7.82277e-05	4	-0.0463976	0.562577	4	0.111067	0.137302	4	0.0483203	0.541351	4	0.043686	0.565107	4	0.0718275	0.316023
ACOT4	NA	NA	NA	8	-0.120665	0.0255388	9	-0.0167857	0.749136	NA	NA	NA	7	0.0464497	0.676784	7	0.0952751	0.342881	7	-0.0174322	0.91641	2	-0.0105048	0.894303	2	0.0806647	0.192332	2	0.0249561	0.702819	2	-0.0652262	0.27451
ACOT7	120	0.0172394	0.461314	98	-0.0491058	0.0157415	107	-0.046427	0.00599158	84	-0.0707907	0.00354486	148	0.065047	0.0202487	148	0.0693763	0.0133732	148	0.0498128	0.130896	201	-0.00326916	0.858049	201	-0.00648397	0.692659	201	0.00945291	0.525197	201	0.0822009	1.13721e-05
ACOT8	21	0.0445394	0.217183	18	-0.0184674	0.613445	44	0.0293151	0.371118	17	0.0548931	0.195818	25	0.0388897	0.330585	25	0.0701912	0.0693569	25	-0.024286	0.675741	22	0.00833057	0.769402	22	-0.0259659	0.294295	22	-0.0636953	0.009403	22	0.0564333	0.0181134
ACOT9	38	0.0126138	0.735827	104	0.0367239	0.0584906	160	0.0637458	0.000658218	119	0.0851782	0.00043714	126	0.0178224	0.508434	126	0.0469117	0.0610678	126	0.0200965	0.565797	68	0.00516419	0.798191	68	0.013699	0.441298	68	0.0215529	0.194563	68	0.115321	1.41183e-06
ACOX1	53	0.0621163	0.0257713	83	0.00209954	0.940901	87	0.149184	7.91598e-06	127	0.0927017	0.00214504	94	0.171218	4.3415789725383e-06	94	0.0290959	0.252586	94	0.180864	8.28513110321447e-06	77	-0.0270156	0.190272	77	0.00207538	0.935391	77	0.0301398	0.127278	77	0.0906258	0.000120381
ACOX2	2	0.126651	0.353154	2	-0.508973	0.0379347	NA	NA	NA	1	-0.163851	0.286248	1	-0.0242809	0.825778	1	-0.167303	0.0709239	1	0.00815731	0.962295	2	0.107945	0.321078	2	0.150236	0.150498	2	0.108224	0.295978	2	0.0677643	0.519666
ACOX3	7	-0.0334402	0.757345	63	-0.0074307	0.739219	50	0.0699074	0.00640602	49	0.0657726	0.0256726	67	0.0627531	0.0195863	67	0.119059	0.000189464	67	-0.0195279	0.596503	57	0.00823293	0.7756	57	0.00622766	0.831483	57	-0.00926632	0.725287	57	0.0541783	0.0248307
ACP1	55	-0.00657411	0.783255	104	0.00434736	0.894804	107	-0.159989	9.31535e-06	40	-0.0877749	0.00453082	118	-0.0181238	0.414777	118	0.0168063	0.444588	118	0.00357041	0.921188	49	-0.00350847	0.864362	49	-0.0118891	0.491889	49	-0.000430943	0.981006	49	-0.0153847	0.332263
ACP2	16	0.0720303	0.152067	10	-0.0334036	0.304976	12	-0.0152503	0.66747	4	0.0127788	0.877222	21	0.0662109	0.079662	21	-0.0740693	0.0493011	21	-0.0176178	0.766591	27	-0.0229579	0.535336	27	-0.0364154	0.295172	27	-0.0325024	0.336777	27	0.037482	0.253248
ACP5	NA	NA	NA	NA	NA	NA	8	-0.150608	0.00105615	1	-0.0978426	0.519939	8	-0.0998164	0.388061	8	-0.0352338	0.778947	8	-0.0795071	0.617753	NA	NA	NA	NA	NA	NA	NA	NA	NA	NA	NA	NA
ACP6	54	0.0602681	0.0286556	46	0.00623464	0.859086	68	0.0649249	0.0015913	76	0.0765167	0.0275465	54	-0.00990018	0.844399	54	0.157357	0.00107455	54	0.118511	0.0214069	23	-0.0281241	0.256445	23	-0.0368872	0.124752	23	-0.0410583	0.0822493	23	0.0811909	0.00153427
ACP7	NA	NA	NA	NA	NA	NA	NA	NA	NA	1	0.716706	0.000761794	1	-0.0262288	0.864219	1	0.111588	0.397666	1	0.0969296	0.592258	NA	NA	NA	NA	NA	NA	NA	NA	NA	NA	NA	NA
ACPP	NA	NA	NA	7	-0.132637	0.0545881	28	-0.00675295	0.823909	6	0.000889483	0.99136	9	-0.138118	0.0670156	9	-0.265005	0.00153358	9	-0.169026	0.0607793	NA	NA	NA	NA	NA	NA	NA	NA	NA	NA	NA	NA
ACR	NA	NA	NA	1	-0.292917	0.0833965	NA	NA	NA	NA	NA	NA	NA	NA	NA	NA	NA	NA	NA	NA	NA	NA	NA	NA	NA	NA	NA	NA	NA	NA	NA	NA	NA
ACRBP	NA	NA	NA	NA	NA	NA	NA	NA	NA	NA	NA	NA	2	0.0378718	0.810644	2	0.166297	0.212036	2	0.236024	0.144581	NA	NA	NA	NA	NA	NA	NA	NA	NA	NA	NA	NA
ACSBG2	1	-0.19607	0.632887	2	0.119352	0.763821	NA	NA	NA	1	-0.169963	0.68327	NA	NA	NA	NA	NA	NA	NA	NA	NA	NA	NA	NA	NA	NA	NA	NA	NA	NA	NA	NA	NA
ACSF2	NA	NA	NA	27	-0.0428907	0.220828	45	0.031117	0.146307	69	0.083475	0.0294192	73	-0.00725371	0.927343	73	-0.011145	0.881428	73	-0.0626767	0.446124	35	-0.0649905	0.0424848	35	-0.0452657	0.14963	35	-0.231904	5.0045e-07	35	-0.0141085	0.665995
ACSF3	27	0.0856245	0.0178756	24	-0.018582	0.650132	77	0.0394047	0.139702	26	0.117572	0.00184783	46	0.0781186	0.00892395	46	0.0909467	0.00302394	46	-0.0141737	0.748363	57	-0.0106624	0.766983	57	-0.0011836	0.977386	57	0.00434374	0.9003	57	0.0720304	0.0173607
ACSL1	4	-0.0286131	0.760844	35	0.0239888	0.370776	129	0.0390939	0.0243921	59	0.0680162	0.00832969	71	-0.0776925	0.0152719	71	0.0528494	0.0851008	71	-0.110434	0.00435631	66	-0.0613206	0.00893143	66	-0.0817146	0.000834547	66	-0.164149	5.22935e-07	66	-0.0986771	0.000141391
ACSL3	198	0.0296861	0.082722	229	0.031748	0.300082	229	0.0141012	0.481586	154	0.00293982	0.929756	220	0.0174956	0.346077	220	-0.00810963	0.68081	220	0.00712678	0.805558	144	0.0166753	0.238752	144	0.023092	0.0927985	144	0.0043241	0.773937	144	0.0241863	0.0694472
ACSL4	128	-0.0308639	0.20922	93	0.21196	2.22959e-05	288	0.0987099	1.64335e-05	156	0.138126	6.55756e-05	161	0.0465223	0.0642957	161	0.112238	0.000215419	161	0.0731029	0.0164398	59	0.0362028	0.185001	59	0.028441	0.299065	59	-0.0568478	0.0318465	59	-0.018031	0.501029
ACSL5	33	0.0453604	0.226032	NA	NA	NA	43	0.103699	0.00132674	11	0.0387374	0.534232	21	0.0121391	0.909437	21	0.0379046	0.687874	21	0.0321188	0.816326	9	0.188555	0.000198353	9	0.247528	8.52324e-06	9	0.134971	0.0028013	9	-0.052906	0.20131
ACSM1	NA	NA	NA	NA	NA	NA	1	-0.0596709	0.881334	NA	NA	NA	NA	NA	NA	NA	NA	NA	NA	NA	NA	NA	NA	NA	NA	NA	NA	NA	NA	NA	NA	NA	NA
ACSM3	1	-0.130031	0.344122	NA	NA	NA	8	0.0398305	0.367456	4	-0.0789003	0.322268	5	0.144944	0.019288	5	-0.00286651	0.968119	5	-0.00365668	0.973348	10	-0.0291222	0.53889	10	-0.033783	0.461863	10	-0.169884	0.000456431	10	0.0282967	0.517172
ACSM4	1	-0.11749	0.459454	NA	NA	NA	NA	NA	NA	3	-0.140092	0.269853	1	-0.0201192	0.861794	1	0.116719	0.226727	1	-0.00433645	0.981166	5	-0.0426324	0.504943	5	-0.0402685	0.52393	5	-0.062134	0.286525	5	-0.00878518	0.892111
ACSS1	35	0.0396814	0.3512	NA	NA	NA	33	0.0216685	0.479199	1	0.255769	0.143906	7	0.098044	0.290859	7	-0.126989	0.159648	7	0.00722914	0.965503	38	-6.25458e-05	0.998704	38	-0.0605213	0.0397285	38	-0.114708	0.00046286	38	0.0896583	0.00327643
ACSS2	51	0.0091947	0.766338	56	-0.0434492	0.0429225	70	-0.165463	8.25789e-07	52	-0.0539698	0.111019	40	0.0384561	0.141142	40	0.00137896	0.965542	40	-0.0977566	0.0030231	41	-0.00151779	0.966272	41	-0.0852317	0.00373423	41	-0.13262	7.14834e-05	41	-0.0999054	0.000962108
ACSS3	NA	NA	NA	NA	NA	NA	NA	NA	NA	14	0.0500133	0.330492	25	0.0762612	0.0734718	25	-0.0978535	0.0230399	25	0.0030065	0.969267	52	-0.00637679	0.813196	52	-0.0345359	0.120523	52	-0.060308	0.00791209	52	0.111362	4.23286e-05
ACTA1	3	0.0122168	0.91598	6	0.22564	0.233257	5	0.0979543	0.16627	3	0.202227	0.0426583	NA	NA	NA	NA	NA	NA	NA	NA	NA	8	-0.0788564	0.157361	8	-0.0184939	0.770643	8	-0.0547112	0.313002	8	-0.0658483	0.210842
ACTB	NA	NA	NA	3	1.84633	1.21864e-07	1	2.4518	1.24237e-10	NA	NA	NA	1	0.188871	0.347816	1	0.0599735	0.786446	1	-0.0994451	0.742897	NA	NA	NA	NA	NA	NA	NA	NA	NA	NA	NA	NA
ACTBL2	12	-0.0409585	0.418409	11	0.106285	0.0970787	27	0.0615203	0.0437424	12	0.0615661	0.170014	12	0.118445	0.00705016	12	-0.0245128	0.579567	12	0.0927015	0.062078	15	-0.0328676	0.426969	15	-0.00384489	0.937655	15	0.0316832	0.41632	15	-0.0442255	0.237183
ACTG1	11	0.99761	7.6264e-08	3	2.16171	6.41751e-10	4	1.39781	1.85087e-10	4	1.63352	2.46647e-09	1	0.21617	0.282792	1	0.135579	0.510348	1	0.185678	0.481336	2	0.589848	0.00010017	2	-0.237426	0.0581063	2	-0.240341	0.0518967	2	-0.361764	0.00495194
ACTL6A	58	0.0388915	0.146569	71	-0.00719038	0.723076	98	0.0677712	0.00206409	70	-0.0312807	0.204363	128	-0.0547206	0.00618602	128	0.010816	0.590694	128	0.00311594	0.92203	60	0.0012405	0.962106	60	-0.0164172	0.434435	60	0.0406554	0.0392961	60	0.030263	0.114816
ACTL6B	5	0.0113952	0.937373	NA	NA	NA	NA	NA	NA	NA	NA	NA	NA	NA	NA	NA	NA	NA	NA	NA	NA	NA	NA	NA	NA	NA	NA	NA	NA	NA	NA	NA	NA
ACTL8	NA	NA	NA	NA	NA	NA	NA	NA	NA	NA	NA	NA	4	-0.22758	0.00155586	4	-0.0407238	0.549963	4	0.098056	0.216683	NA	NA	NA	NA	NA	NA	NA	NA	NA	NA	NA	NA
ACTN1	263	0.0108885	0.473228	803	0.0908932	2.98842e-05	1219	0.0357654	0.0304337	343	-0.00149141	0.940626	970	0.126461	5.06217010369743e-06	970	0.132744	3.2569e-06	970	0.0256332	0.288902	310	0.00157444	0.921357	310	-0.00475393	0.7354	310	0.0187176	0.11955	310	0.0128999	0.278391
ACTN2	4	0.0673303	0.300174	17	0.0732584	0.112684	12	-0.0372716	0.483425	6	-0.195338	0.0172802	1	-0.0798867	0.861001	1	0.200801	0.62771	1	0.177218	0.768609	3	0.0545184	0.496741	3	0.0525161	0.506841	3	0.0231012	0.774597	3	0.0168334	0.833023
ACTN3	NA	NA	NA	NA	NA	NA	1	0.0701358	0.536295	NA	NA	NA	1	0.34061	0.0539449	1	-0.206099	0.240742	1	0.20991	0.355457	NA	NA	NA	NA	NA	NA	NA	NA	NA	NA	NA	NA
ACTN4	694	0.0233169	0.0839341	1537	0.0524099	0.00140866	1714	0.017388	0.177599	1876	-0.0227913	0.0835433	2241	0.0897494	0.00054563	2241	0.0874117	0.000666004	2241	0.0355881	0.194088	1751	0.029255	0.00670633	1751	0.0220783	0.0310038	1751	0.0280024	0.00711319	1751	0.0108426	0.273062
ACTR10	23	0.0108083	0.786648	22	0.0244624	0.511152	46	-0.109499	0.000645574	20	-0.0298757	0.469099	36	-0.033208	0.325046	36	0.122169	0.00101578	36	-0.0175352	0.72991	25	0.0277119	0.441519	25	0.0212884	0.560986	25	-0.00437949	0.908072	25	0.00333758	0.92932
ACTR1A	71	0.0291467	0.26136	61	-0.00826335	0.782367	178	-0.0461237	0.0117481	73	0.0211934	0.373849	168	-0.00472618	0.840049	168	-0.00911696	0.672156	168	-0.00445957	0.889697	78	-0.0131484	0.450655	78	-0.00101744	0.962353	78	-0.0242011	0.128704	78	-0.00209788	0.907245
ACTR1B	58	0.0272054	0.3662	50	-0.0399269	0.18505	58	-0.0385939	0.0380331	23	0.031261	0.462239	87	0.0460633	0.2148	87	0.0270175	0.479942	87	-0.0291082	0.569208	38	0.00211061	0.949268	38	0.00699642	0.813298	38	0.00836988	0.757751	38	-0.00480448	0.858816
ACTR2	138	0.00473901	0.80313	284	0.0119495	0.401349	308	-0.0663381	0.000316376	189	0.00304146	0.870157	250	0.0482839	0.00840786	250	0.0145265	0.417584	250	-0.00203268	0.946147	126	-0.00796634	0.636334	126	-0.00895506	0.586496	126	-0.00982185	0.524282	126	0.00965118	0.525128
ACTR3	190	0.0277579	0.276929	306	0.0328648	0.138615	329	-0.0749183	7.22888e-05	253	-0.00306879	0.882269	346	0.0443193	0.0237357	346	0.0227989	0.233666	346	0.00138969	0.96897	94	0.0126577	0.375403	94	0.0261686	0.0529866	94	0.0604954	0.000128773	94	0.0347037	0.0105277
ACTR3B	8	0.0427501	0.486718	10	-0.0875258	0.102898	20	-0.0373902	0.278758	8	0.0186481	0.763189	15	-0.0942065	0.0838555	15	0.0627744	0.248865	15	-0.0220189	0.800796	4	0.0522576	0.362431	4	0.0802864	0.14129	4	0.085453	0.110118	4	0.00657805	0.912682
ACTR5	18	0.0465459	0.273373	17	0.0206881	0.636038	29	0.0791868	0.0147668	17	0.0440351	0.411226	41	-0.0837943	0.0594489	41	-0.0857316	0.0520714	41	-0.0708612	0.192069	28	0.0295581	0.268938	28	0.0359345	0.166912	28	0.0141226	0.601616	28	0.0239118	0.346931
ACTR6	20	0.0882887	0.0207907	21	0.0179154	0.684818	18	0.0761013	0.0352032	7	0.103954	0.0832081	24	-0.120062	0.0118145	24	0.0267012	0.585437	24	-0.0280179	0.682235	24	-0.0100807	0.744843	24	-0.0249816	0.365748	24	-0.00558054	0.84936	24	-0.00728884	0.800162
ACTR8	5	0.00569478	0.953349	22	0.13821	0.000187034	19	0.0580849	0.166869	9	0.113633	0.0792333	42	0.0409153	0.156777	42	-0.0585397	0.04257	42	0.0151336	0.734865	20	0.0237032	0.543854	20	0.0274266	0.468888	20	0.000140257	0.997605	20	-0.0622378	0.0715067
ACVR1	1	-0.173184	0.24766	5	-0.159822	0.00742785	10	-0.285705	3.00619e-06	5	0.00261718	0.974267	5	0.0743064	0.295095	5	-0.0472378	0.51638	5	-0.0339391	0.754137	6	0.0259753	0.624591	6	0.113447	0.0184945	6	0.0294036	0.547759	6	-0.121521	0.0106411
ACVR1B	2	-0.371773	0.0115091	4	-0.372235	8.65154e-05	8	-0.451494	5.84354e-07	NA	NA	NA	2	0.120845	0.100785	2	0.0528723	0.490923	2	0.158301	0.0736592	9	-0.238519	0.000135892	9	-0.0871899	0.094914	9	-0.0078218	0.89628	9	-0.0568893	0.262366
ACVR2A	NA	NA	NA	2	0.0241484	0.730071	1	-0.0847873	0.483057	NA	NA	NA	1	0.0480204	0.769119	1	0.024377	0.884736	1	0.0921722	0.655106	NA	NA	NA	NA	NA	NA	NA	NA	NA	NA	NA	NA
ACVR2B	NA	NA	NA	5	-0.139863	0.221471	NA	NA	NA	NA	NA	NA	NA	NA	NA	NA	NA	NA	NA	NA	NA	NA	NA	NA	NA	NA	NA	NA	NA	NA	NA	NA	NA
ACY3	9	-0.00632855	0.934403	NA	NA	NA	NA	NA	NA	NA	NA	NA	NA	NA	NA	NA	NA	NA	NA	NA	NA	5	0.0484388	0.294509	5	0.0671896	0.131731	5	-0.0507653	0.24914	5	-0.00502604	0.919251
ACYP1	10	-0.0310811	0.653928	16	-0.0669984	0.0543663	18	-0.277601	1.15947e-06	13	-0.180191	0.000442799	24	-0.0679225	0.0468489	24	-0.0408269	0.227857	24	-0.0421411	0.334383	7	0.0187815	0.724453	7	-0.0126318	0.818491	7	0.0384179	0.408171	7	0.150858	0.00198004
ACYP2	4	0.135494	0.0778525	9	-0.0195532	0.650836	7	-0.115323	0.0259984	8	-0.203499	0.00300135	17	0.141515	0.00582912	17	-0.0417811	0.398075	17	0.0474584	0.458888	14	0.0557865	0.0708746	14	0.0129796	0.707586	14	0.0141381	0.658813	14	0.055084	0.0611767
ADA	18	0.0382739	0.431533	103	0.0040395	0.891669	62	-0.108996	0.000292028	8	-0.0715888	0.372151	110	-0.199715	7.59411201960364e-05	110	0.0754072	0.0576102	110	0.0098815	0.878865	65	-0.00646118	0.752333	65	0.00544612	0.791152	65	0.0936031	2.05407e-05	65	0.167097	2.68331e-08
ADA2	1	-0.022908	0.905147	NA	NA	NA	NA	NA	NA	NA	NA	NA	NA	NA	NA	NA	NA	NA	NA	NA	NA	NA	NA	NA	NA	NA	NA	NA	NA	NA	NA	NA	NA
ADAL	2	0.0228177	0.848373	7	-0.0670865	0.212798	16	-0.097142	0.00970095	3	-0.169728	0.176752	12	0.0418729	0.344623	12	0.189119	0.000252283	12	0.0663067	0.210758	2	-0.284498	0.0133694	2	-0.0341996	0.792059	2	-0.00240661	0.984133	2	0.025105	0.833268
ADAM10	37	-0.116505	0.000618683	77	-0.0528296	0.0634915	133	-0.120784	5.51558e-06	74	-0.124624	0.000314948	70	-0.00618579	0.888402	70	-0.0251666	0.503342	70	-0.0261407	0.61202	23	-0.0614664	0.0451253	23	-0.0126586	0.712592	23	-0.0254515	0.400819	23	-0.0487608	0.0930236
ADAM12	1	-0.252506	0.485643	1	-0.0472347	0.869836	NA	NA	NA	NA	NA	NA	2	-0.045133	0.500694	2	0.0275123	0.689243	2	0.0235618	0.815969	1	0.0410794	0.764672	1	0.182032	0.118633	1	0.101145	0.387994	1	0.00611862	0.961722
ADAM15	7	-0.0697959	0.289298	15	0.0297949	0.370473	28	-0.0418722	0.105641	25	-0.23985	2.2846e-05	24	-0.130019	0.000298639	24	0.0194096	0.542775	24	-0.0488807	0.187213	16	0.0904102	0.00531068	16	0.102044	0.00176256	16	0.15472	3.48089e-05	16	0.119906	0.000410632
ADAM17	6	-0.0783916	0.370696	42	0.034279	0.191543	68	-0.00609033	0.732106	22	0.011135	0.822423	88	0.0244095	0.342245	88	0.0686925	0.00820732	88	-7.47431e-06	0.999837	74	0.0123367	0.567385	74	-0.00587317	0.799544	74	0.0152303	0.443649	74	-4.48755e-05	0.998178
ADAM2	NA	NA	NA	NA	NA	NA	NA	NA	NA	1	-0.19043	0.433725	1	0.0088331	0.953848	1	0.125642	0.275999	1	0.0633887	0.716992	NA	NA	NA	NA	NA	NA	NA	NA	NA	NA	NA	NA
ADAM20	NA	NA	NA	1	0.0575123	0.542463	NA	NA	NA	NA	NA	NA	NA	NA	NA	NA	NA	NA	NA	NA	NA	NA	NA	NA	NA	NA	NA	NA	NA	NA	NA	NA	NA
ADAM21	NA	NA	NA	1	-0.105598	0.793699	NA	NA	NA	NA	NA	NA	NA	NA	NA	NA	NA	NA	NA	NA	NA	NA	NA	NA	NA	NA	NA	NA	NA	NA	NA	NA	NA
ADAM22	NA	NA	NA	NA	NA	NA	NA	NA	NA	NA	NA	NA	NA	NA	NA	NA	NA	NA	NA	NA	NA	1	0.0439713	0.679858	1	-0.122978	0.192332	1	0.0253548	0.806498	1	0.0305544	0.760275
ADAM23	1	-0.11226	0.555512	NA	NA	NA	NA	NA	NA	3	-0.0895725	0.263647	4	0.117702	0.144562	4	-0.186598	0.0223453	4	-0.00637439	0.965695	1	-0.11421	0.219721	1	-0.0910975	0.329601	1	0.127806	0.151182	1	-0.0716906	0.4254
ADAM28	9	-0.160602	0.00837595	NA	NA	NA	NA	NA	NA	NA	NA	NA	1	0.368389	0.00569996	1	-0.0626157	0.645433	1	0.0786175	0.673221	NA	NA	NA	NA	NA	NA	NA	NA	NA	NA	NA	NA
ADAM29	1	0.0792564	0.521393	NA	NA	NA	NA	NA	NA	NA	NA	NA	NA	NA	NA	NA	NA	NA	NA	NA	NA	NA	NA	NA	NA	NA	NA	NA	NA	NA	NA	NA	NA
ADAM7	NA	NA	NA	NA	NA	NA	NA	NA	NA	NA	NA	NA	NA	NA	NA	NA	NA	NA	NA	NA	NA	1	0.0341111	0.892271	1	0.408737	0.0379742	1	0.24777	0.199611	1	-0.157232	0.4183
ADAM8	NA	NA	NA	NA	NA	NA	NA	NA	NA	8	0.092346	0.164254	6	0.0692872	0.287664	6	-0.21317	0.00226078	6	0.0978558	0.213692	NA	NA	NA	NA	NA	NA	NA	NA	NA	NA	NA	NA
ADAM9	13	-0.227015	0.00147184	49	-0.00219638	0.972951	60	-0.120283	0.00195217	40	-0.308151	5.67448e-05	75	-0.0838128	0.0246375	75	0.0393976	0.283415	75	-0.0137193	0.815969	29	-0.0484694	0.122546	29	-0.0634519	0.0401988	29	-0.0449736	0.137461	29	-0.0702872	0.020995
ADAMTS1	NA	NA	NA	7	0.728238	9.35298e-06	NA	NA	NA	NA	NA	NA	5	-0.057534	0.554344	5	-0.00757045	0.944798	5	0.107513	0.351481	NA	NA	NA	NA	NA	NA	NA	NA	NA	NA	NA	NA
ADAMTS13	NA	NA	NA	NA	NA	NA	NA	NA	NA	NA	NA	NA	2	0.207689	0.0468663	2	0.0377534	0.743322	2	0.0329157	0.846699	1	0.169249	0.529768	1	0.259267	0.306053	1	0.0839148	0.754031	1	0.187901	0.443094
ADAMTS15	2	-0.150679	0.116018	NA	NA	NA	NA	NA	NA	NA	NA	NA	3	-0.08742	0.158517	3	-0.0163303	0.819508	3	-0.0181043	0.855467	1	0.118097	0.251346	1	0.157388	0.115558	1	-0.257095	0.0111503	1	0.0354568	0.740214
ADAMTS19	1	-0.0574476	0.883124	NA	NA	NA	4	-0.420538	0.0672875	1	-0.244972	0.514473	NA	NA	NA	NA	NA	NA	NA	NA	NA	NA	NA	NA	NA	NA	NA	NA	NA	NA	NA	NA	NA
ADAMTS2	2	0.00275006	0.982561	NA	NA	NA	3	0.0447968	0.489611	21	-0.00411255	0.918851	NA	NA	NA	NA	NA	NA	NA	NA	NA	2	-0.0378346	0.621267	2	0.01475	0.857592	2	0.0147568	0.846495	2	0.10976	0.0963084
ADAMTS20	NA	NA	NA	NA	NA	NA	NA	NA	NA	NA	NA	NA	1	0.0247391	0.795402	1	-0.0265469	0.772086	1	0.0185036	0.889155	NA	NA	NA	NA	NA	NA	NA	NA	NA	NA	NA	NA
ADAMTS9	NA	NA	NA	NA	NA	NA	NA	NA	NA	NA	NA	NA	NA	NA	NA	NA	NA	NA	NA	NA	NA	4	0.0942113	0.236065	4	0.25855	0.00182962	4	-0.108397	0.153229	4	-0.227817	0.00425416
ADAMTSL2	NA	NA	NA	NA	NA	NA	NA	NA	NA	NA	NA	NA	1	0.0575301	0.785706	1	0.0642427	0.748655	1	0.0641351	0.825882	NA	NA	NA	NA	NA	NA	NA	NA	NA	NA	NA	NA
ADAMTSL3	NA	NA	NA	5	0.0741259	0.146087	NA	NA	NA	NA	NA	NA	NA	NA	NA	NA	NA	NA	NA	NA	NA	NA	NA	NA	NA	NA	NA	NA	NA	NA	NA	NA	NA
ADAMTSL4	NA	NA	NA	24	-0.0853051	0.0507127	NA	NA	NA	NA	NA	NA	38	-0.137673	0.0308736	38	0.041553	0.529969	38	0.0216141	0.832051	1	0.0547294	0.573956	1	0.0517987	0.592879	1	0.0350975	0.709107	1	0.0737445	0.397597
ADAP1	10	0.04928	0.292307	23	-0.0720172	0.0448258	31	-0.0644313	0.0192362	10	-0.0440814	0.406985	11	0.120117	0.00844266	11	0.17159	0.000608387	11	0.103767	0.0452915	6	0.0221023	0.627258	6	0.0346986	0.416073	6	0.0147415	0.736071	6	0.0309221	0.444192
ADAP2	NA	NA	NA	NA	NA	NA	NA	NA	NA	NA	NA	NA	NA	NA	NA	NA	NA	NA	NA	NA	NA	1	0.0162573	0.88963	1	-0.0214647	0.844248	1	-0.0289454	0.771374	1	-0.0430538	0.650086
ADAR	146	0.0247731	0.11723	467	0.00522542	0.783707	554	0.0857866	1.6931e-05	319	0.0522684	0.00188826	754	-0.0511935	0.0297836	754	0.0137759	0.577728	754	-0.0148837	0.665201	327	-0.0124894	0.260885	327	-0.0011298	0.934608	327	0.0277718	0.0109501	327	0.0150539	0.146388
ADARB1	2	0.133642	0.246212	7	-0.0337235	0.53145	3	0.072109	0.421174	2	-0.0330177	0.765779	9	0.022948	0.683591	9	0.0404143	0.43116	9	0.06136	0.337178	12	-0.0418014	0.434759	12	-0.0630594	0.212674	12	-0.129706	0.0106028	12	0.0107114	0.842525
ADAT1	2	0.0636106	0.476606	8	0.0150579	0.792322	14	0.163546	0.000228365	4	0.097691	0.208967	26	0.00735603	0.829087	26	0.148164	6.13647e-05	26	0.00240476	0.964074	6	0.0110847	0.812882	6	0.0119003	0.793191	6	0.0289336	0.460288	6	0.0243108	0.53248
ADAT2	NA	NA	NA	4	-0.0392056	0.44061	2	0.0939425	0.126488	NA	NA	NA	6	-0.0154026	0.75673	6	0.119522	0.00744188	6	0.0638644	0.227105	2	0.0239493	0.749052	2	0.0910395	0.156668	2	0.096351	0.125947	2	-0.0547212	0.386482
ADAT3	1	0.0373252	0.783673	3	-0.0257448	0.726968	5	0.00220616	0.964826	2	0.0726347	0.578753	7	-0.032295	0.596808	7	-0.0592948	0.290752	7	-0.0334295	0.689716	3	0.00582937	0.924586	3	0.0502237	0.308076	3	0.0881293	0.0617577	3	-0.00198334	0.970956
ADCK1	2	0.075992	0.405318	9	-0.0291326	0.552837	24	0.0693222	0.0505267	1	0.0185963	0.919261	14	0.0405274	0.414564	14	-0.0353451	0.472906	14	-0.0480352	0.445015	16	-0.0375051	0.205984	16	-0.0150293	0.641378	16	-0.057545	0.0438762	16	-0.00339095	0.91514
ADCK2	NA	NA	NA	NA	NA	NA	NA	NA	NA	NA	NA	NA	1	0.105717	0.202198	1	-0.00807002	0.936632	1	-0.06362	0.578658	3	-0.0292496	0.653014	3	-0.0237857	0.716985	3	0.0398167	0.499005	3	-0.0534933	0.343781
ADCK5	1	0.0409328	0.808703	3	-0.0838469	0.265947	4	0.10742	0.0448164	2	-0.0380372	0.780341	4	0.0642834	0.468247	4	-0.0503046	0.572518	4	-0.0671872	0.562685	19	-0.0672588	0.0100113	19	-0.0349471	0.161476	19	-0.0835065	0.00167414	19	-0.0423173	0.0781466
ADCY2	5	-0.0402651	0.593229	2	0.176305	0.501273	1	0.00835305	0.964781	1	-0.305813	0.0627222	NA	NA	NA	NA	NA	NA	NA	NA	NA	NA	NA	NA	NA	NA	NA	NA	NA	NA	NA	NA	NA
ADCY3	5	-0.134743	0.210706	17	-0.0594176	0.253734	12	0.069073	0.1759	7	-0.0903467	0.241751	16	-0.0527563	0.11135	16	-0.0788566	0.019197	16	0.0874344	0.0281738	27	-0.105777	0.000748011	27	-0.121018	0.000164715	27	-0.164777	6.49401e-06	27	0.0593777	0.0289315
ADCY6	1	-0.122441	0.452815	16	-0.041326	0.303616	5	0.0682462	0.223217	1	-0.0885347	0.575676	6	-0.104623	0.0952966	6	0.00321833	0.966265	6	-0.00681585	0.950521	10	-0.10824	0.0374343	10	-0.0584976	0.25909	10	-0.00370362	0.947133	10	-0.0597374	0.22373
ADCY7	4	-0.209006	0.113013	10	-0.101231	0.0204916	21	-0.0978856	0.0147511	4	-0.104598	0.297936	27	0.0871693	0.00284586	27	0.170627	7.52915e-06	27	0.090199	0.00641466	9	-0.0294437	0.504849	9	-0.0234667	0.599252	9	0.0438214	0.275948	9	0.0221618	0.594924
ADCY8	2	0.0278952	0.79531	NA	NA	NA	NA	NA	NA	NA	NA	NA	NA	NA	NA	NA	NA	NA	NA	NA	NA	NA	NA	NA	NA	NA	NA	NA	NA	NA	NA	NA	NA
ADCY9	4	0.117668	0.0620518	18	-0.0714915	0.0679677	19	0.0305337	0.339203	6	-0.0257501	0.777676	21	-0.105739	0.00892395	21	0.0855809	0.0276253	21	0.074175	0.109749	15	-0.0816909	0.0100113	15	-0.0437489	0.148266	15	-0.0695007	0.0214741	15	-0.00544183	0.867904
ADCYAP1	1	0.035558	0.806775	NA	NA	NA	NA	NA	NA	NA	NA	NA	NA	NA	NA	NA	NA	NA	NA	NA	NA	NA	NA	NA	NA	NA	NA	NA	NA	NA	NA	NA	NA
ADD1	82	-0.0624236	0.0197463	60	-0.0565879	0.0126318	107	-0.0741409	0.00133994	40	-0.115929	0.000540437	129	0.0119973	0.771718	129	-0.142647	0.000535256	129	-0.0414092	0.368777	63	-0.000752752	0.976332	63	-0.0264514	0.204432	63	-0.0970022	7.85353e-05	63	0.0311127	0.117137
ADD2	17	-0.095098	0.0295704	49	-0.0554339	0.0204088	NA	NA	NA	NA	NA	NA	58	0.100275	0.0138246	58	0.00198912	0.96661	58	0.0180802	0.769653	65	-0.047844	0.00329935	65	-0.0537627	0.00103719	65	-0.0172576	0.245876	65	-0.00915412	0.548848
ADD3	85	-0.0641352	0.00334127	26	-0.157898	7.33081e-05	118	-0.133758	2.22452e-05	33	-0.182388	3.50263e-05	117	-0.0381747	0.408357	117	-0.120975	0.00839894	117	-0.040167	0.500258	67	-0.0739087	0.000208956	67	-0.0960819	1.01247e-05	67	-0.153305	4.02697e-08	67	0.0396098	0.0181217
ADGRA3	NA	NA	NA	2	0.10266	0.2245	4	-0.189096	0.00412632	NA	NA	NA	13	-0.0481045	0.204191	13	-0.00997714	0.818339	13	0.0126926	0.835319	7	-0.0689158	0.103137	7	0.0764506	0.065464	7	0.178302	0.000192688	7	0.0482539	0.229618
ADGRD2	NA	NA	NA	NA	NA	NA	NA	NA	NA	1	-0.112809	0.406457	NA	NA	NA	NA	NA	NA	NA	NA	NA	NA	NA	NA	NA	NA	NA	NA	NA	NA	NA	NA	NA
ADGRE2	NA	NA	NA	6	-0.00712051	0.949103	NA	NA	NA	NA	NA	NA	8	-0.0935811	0.0412388	8	-0.0695375	0.122372	8	0.064768	0.252803	2	0.0652827	0.297353	2	0.141054	0.0210726	2	0.334863	1.40253e-05	2	0.130974	0.0272284
ADGRE5	20	-0.301328	1.46162e-05	30	-0.0814156	0.046047	72	-0.0696891	0.00177501	37	-0.141197	0.000306137	66	0.0522065	0.181874	66	-0.0100194	0.824214	66	0.00352056	0.960397	24	-0.0379616	0.227344	24	0.0266965	0.405729	24	0.058499	0.0527477	24	0.0388294	0.18879
ADGRF1	2	0.109686	0.246327	1	0.334143	0.00334174	5	0.128367	0.0187475	22	0.329041	0.000151036	15	0.0190317	0.862086	15	-0.0560202	0.565674	15	0.022525	0.880206	NA	NA	NA	NA	NA	NA	NA	NA	NA	NA	NA	NA
ADGRF4	NA	NA	NA	3	0.947073	4.43051e-06	NA	NA	NA	1	1.16949	1.95068e-06	5	0.0653998	0.386168	5	0.0175653	0.83625	5	-0.0770556	0.423881	NA	NA	NA	NA	NA	NA	NA	NA	NA	NA	NA	NA
ADGRF5	NA	NA	NA	NA	NA	NA	1	0.0924805	0.447541	NA	NA	NA	NA	NA	NA	NA	NA	NA	NA	NA	NA	1	-0.238311	0.683826	1	-0.696958	0.176677	1	-0.367541	0.482373	1	1.40411	0.00705436
ADGRG1	39	-0.53226	1.35233e-08	31	-0.236617	3.35483e-05	21	-0.962716	3.24802e-11	25	-0.438206	2.23447e-05	22	-0.0581326	0.137832	22	0.0206408	0.626243	22	0.0670039	0.15845	4	0.481139	6.41431069551437e-09	4	0.505519	3.16744e-09	4	0.200992	0.000155075	4	0.177613	0.000476837
ADGRG2	NA	NA	NA	NA	NA	NA	NA	NA	NA	NA	NA	NA	NA	NA	NA	NA	NA	NA	NA	NA	NA	6	-0.0331456	0.564079	6	-0.0583298	0.276139	6	0.0415052	0.432894	6	0.0132432	0.815698
ADGRG3	NA	NA	NA	NA	NA	NA	NA	NA	NA	NA	NA	NA	NA	NA	NA	NA	NA	NA	NA	NA	NA	3	-0.176256	0.0215311	3	-0.0335222	0.691086	3	-0.0798056	0.279307	3	0.177877	0.0159616
ADGRG6	3	-0.359671	0.00174335	67	-0.0896637	0.00785921	7	-0.0857678	0.059031	2	-0.26434	0.0576208	48	-0.0191934	0.731758	48	-0.0046533	0.937882	48	0.139336	0.0178761	2	-0.275526	0.000325011	2	-0.142021	0.0323996	2	-0.107044	0.0982524	2	-0.13106	0.0412147
ADGRL1	NA	NA	NA	3	-0.306287	0.00225465	NA	NA	NA	NA	NA	NA	7	-0.10226	0.0321239	7	-0.0674993	0.148326	7	-0.0178891	0.813929	NA	NA	NA	NA	NA	NA	NA	NA	NA	NA	NA	NA
ADGRL2	NA	NA	NA	18	0.146851	0.014606	NA	NA	NA	NA	NA	NA	10	0.00660381	0.911928	10	0.0277699	0.588569	10	-0.0078474	0.922998	49	-0.0292127	0.158473	49	-0.0276884	0.173478	49	-0.0524241	0.0107432	49	-0.0582596	0.00505802
ADGRL3	NA	NA	NA	1	0.213675	0.106843	1	0.4521	0.0024975	NA	NA	NA	2	-0.278968	0.0519527	2	-0.209041	0.13947	2	-0.0868492	0.683717	2	0.113402	0.272938	2	0.0112095	0.929588	2	-0.130027	0.187733	2	-0.102194	0.295449
ADGRV1	1	0.218906	0.128991	NA	NA	NA	NA	NA	NA	1	0.153703	0.467122	NA	NA	NA	NA	NA	NA	NA	NA	NA	NA	NA	NA	NA	NA	NA	NA	NA	NA	NA	NA	NA
ADH1C	NA	NA	NA	NA	NA	NA	NA	NA	NA	NA	NA	NA	1	0.0155641	0.920886	1	-0.0427887	0.75853	1	0.0330875	0.870081	60	0.0584912	0.140001	60	-0.0745166	0.0550397	60	-0.24863	2.84264e-06	60	-0.0769357	0.0418366
ADH4	NA	NA	NA	NA	NA	NA	NA	NA	NA	NA	NA	NA	NA	NA	NA	NA	NA	NA	NA	NA	NA	16	0.0357935	0.352694	16	-0.0581284	0.112682	16	-0.208402	1.07284e-05	16	-0.255882	1.12859e-06
ADH5	64	0.0234952	0.295006	192	-0.00450061	0.869057	269	-0.17147	9.25417e-07	114	-0.10617	0.000733185	170	0.0712358	0.002966	170	-0.0218929	0.325551	170	-0.0209813	0.473684	220	0.0407912	0.0467469	220	-0.0322813	0.108469	220	-0.0469608	0.0198717	220	-0.0285215	0.140954
ADH6	NA	NA	NA	NA	NA	NA	NA	NA	NA	NA	NA	NA	NA	NA	NA	NA	NA	NA	NA	NA	NA	114	0.0112979	0.695565	114	-0.0477604	0.057783	114	-0.112434	0.00013169	114	-0.0860044	0.00141387
ADI1	51	0.00283413	0.936199	83	-0.177429	1.07626e-05	141	-0.250689	9.48847e-09	36	-0.177801	0.00121177	146	0.00633867	0.862086	146	0.0255243	0.417774	146	0.003878	0.940809	58	-0.00987074	0.660093	58	-0.00113028	0.96615	58	0.00318858	0.888064	58	0.0342385	0.0743276
ADIPOQ	NA	NA	NA	NA	NA	NA	NA	NA	NA	NA	NA	NA	1	0.509215	0.0176023	1	0.0764135	0.740207	1	-0.0351284	0.920748	NA	NA	NA	NA	NA	NA	NA	NA	NA	NA	NA	NA
ADIPOR1	1	-0.200799	0.146488	5	0.0524688	0.351031	4	0.0300997	0.691615	1	0.0905211	0.590279	2	0.0579032	0.430452	2	0.188295	0.0093934	2	0.221584	0.00993522	6	-0.248184	2.7861013013092e-05	6	-0.227892	5.52101e-05	6	0.0291061	0.547759	6	0.171015	0.000821244
ADIPOR2	NA	NA	NA	2	0.279737	0.00503367	1	-0.0449939	0.64584	NA	NA	NA	3	-0.175636	0.103243	3	0.163759	0.125131	3	0.182825	0.163484	NA	NA	NA	NA	NA	NA	NA	NA	NA	NA	NA	NA
ADIRF	NA	NA	NA	12	-0.2257	0.0542003	13	-0.365879	0.0227891	3	-0.195783	0.146182	20	-0.16356	0.249015	20	-0.117326	0.414663	20	-0.102695	0.605291	NA	NA	NA	NA	NA	NA	NA	NA	NA	NA	NA	NA
ADK	47	0.00283196	0.934017	237	0.00430935	0.893368	415	-0.178942	1.55664e-07	241	-0.0766302	0.000143382	266	-0.00510503	0.870188	266	0.0786778	0.00450997	266	0.0189169	0.61135	104	-0.0022415	0.939985	104	-0.00905696	0.722657	104	0.00944008	0.690273	104	0.067297	0.0036356
ADM	NA	NA	NA	20	0.815592	1.21967e-07	NA	NA	NA	NA	NA	NA	4	0.319731	0.0450154	4	-0.41951	0.0103694	4	-0.085199	0.726267	6	0.210608	0.0140485	6	0.359133	0.000165832	6	0.020455	0.8229	6	-0.208561	0.011359
ADM2	1	-0.00855108	0.968478	4	0.0615926	0.492507	4	-0.0132599	0.887166	NA	NA	NA	4	-0.292176	0.0001876	4	-0.0192474	0.792753	4	0.00929698	0.931625	NA	NA	NA	NA	NA	NA	NA	NA	NA	NA	NA	NA
ADNP	73	0.0797862	0.00524985	68	0.0822844	0.00499896	117	0.0718159	0.0243389	63	0.0987116	0.000697918	179	-0.059288	0.006569	179	-0.0859785	0.000384943	179	-0.0196599	0.472489	82	0.0394568	0.0229557	82	0.0210149	0.218122	82	0.0494128	0.00462539	82	0.0387116	0.0201556
ADNP2	1	-0.00678903	0.972047	8	0.0496922	0.328324	5	0.0951557	0.078668	1	0.0797029	0.606904	11	0.0515235	0.151541	11	-0.0669491	0.0603925	11	-0.049713	0.267929	12	0.0508386	0.125595	12	-0.0177689	0.623115	12	0.0345243	0.285516	12	0.0166342	0.62163
ADO	9	0.0680729	0.306557	17	-0.0084146	0.823161	29	-0.0359444	0.23121	13	-0.0573436	0.232234	33	0.0346309	0.332243	33	0.00701699	0.864907	33	0.0240268	0.633935	16	0.0982863	0.00274192	16	0.0530618	0.0782139	16	0.102468	0.00153707	16	0.0585966	0.0456159
ADORA2B	NA	NA	NA	NA	NA	NA	1	0.00288836	0.976748	NA	NA	NA	1	0.142855	0.280336	1	-0.253225	0.0506063	1	-0.112772	0.522469	NA	NA	NA	NA	NA	NA	NA	NA	NA	NA	NA	NA
ADPGK	30	0.00111825	0.976272	75	0.0161664	0.488939	70	0.103522	0.000428469	27	0.0242414	0.483076	61	-0.0842214	0.00540502	61	-0.00217312	0.950388	61	-0.027778	0.462309	26	0.035255	0.267297	26	0.0390843	0.2091	26	0.0187125	0.556376	26	0.0212234	0.492126
ADPRH	NA	NA	NA	6	-0.0102401	0.858635	22	-0.104913	0.00580437	2	0.024215	0.821444	18	-0.0484051	0.424891	18	-0.0958519	0.0939013	18	-0.0575559	0.452766	6	-0.0154417	0.722159	6	0.00589789	0.900078	6	0.0225642	0.561431	6	0.0060221	0.883566
ADPRHL1	NA	NA	NA	NA	NA	NA	1	0.357251	0.00156565	2	0.30042	0.0372907	NA	NA	NA	NA	NA	NA	NA	NA	NA	NA	NA	NA	NA	NA	NA	NA	NA	NA	NA	NA	NA
ADPRHL2	23	0.0724707	0.121496	93	-0.0125151	0.509356	73	-0.0275797	0.105191	30	0.0183522	0.635555	126	-0.00750124	0.762243	126	-0.00056669	0.982289	126	0.0193214	0.501423	NA	NA	NA	NA	NA	NA	NA	NA	NA	NA	NA	NA
ADPRM	2	-0.0329318	0.751882	2	0.0185559	0.833052	1	0.148427	0.18566	2	0.0979762	0.405398	6	-0.133223	0.0797384	6	0.00156832	0.985488	6	-0.0211409	0.863639	4	0.0338881	0.709286	4	-0.0104808	0.916314	4	-0.0818372	0.297299	4	-0.0336086	0.684507
ADPRS	NA	NA	NA	NA	NA	NA	NA	NA	NA	NA	NA	NA	NA	NA	NA	NA	NA	NA	NA	NA	NA	66	0.0228477	0.269944	66	0.0161043	0.447026	66	0.0148184	0.467799	66	0.0288579	0.135225
ADRA1A	NA	NA	NA	NA	NA	NA	2	0.193395	0.102401	NA	NA	NA	NA	NA	NA	NA	NA	NA	NA	NA	NA	NA	NA	NA	NA	NA	NA	NA	NA	NA	NA	NA	NA
ADRB2	NA	NA	NA	NA	NA	NA	1	0.381347	0.000831706	NA	NA	NA	1	0.178763	0.055218	1	0.10719	0.247768	1	0.04191	0.774148	NA	NA	NA	NA	NA	NA	NA	NA	NA	NA	NA	NA
ADRM1	28	-0.0435704	0.189017	70	0.0607015	0.0165234	71	-0.0994957	0.00365605	46	-0.090047	0.0043694	78	-0.0837153	0.0112848	78	0.0524994	0.0936469	78	-0.0081001	0.875786	37	0.0704542	0.00784607	37	0.039241	0.117717	37	0.0506429	0.0412015	37	0.0485603	0.0461721
ADSL	87	-0.00689621	0.801477	71	-0.00834162	0.791931	120	-0.15528	1.38582e-06	84	-0.110242	0.000964212	176	-0.0342042	0.192729	176	0.0276739	0.292046	176	-0.00861957	0.839342	189	0.0169733	0.225408	189	-0.000536565	0.977059	189	0.0245757	0.0672012	189	-0.0123876	0.355203
ADSS	110	0.0383827	0.0331558	124	-0.0161454	0.376382	222	-0.129846	3.67825e-07	155	-0.121277	3.93227e-06	146	0.00339912	0.879583	146	0.0331819	0.0703957	146	-0.0151494	0.552447	NA	NA	NA	NA	NA	NA	NA	NA	NA	NA	NA	NA
ADSS1	NA	NA	NA	NA	NA	NA	NA	NA	NA	NA	NA	NA	NA	NA	NA	NA	NA	NA	NA	NA	NA	26	0.113634	0.00103426	26	0.163991	2.12278e-05	26	-0.0371041	0.224223	26	0.0504327	0.0908363
ADSS2	NA	NA	NA	NA	NA	NA	NA	NA	NA	NA	NA	NA	NA	NA	NA	NA	NA	NA	NA	NA	NA	130	0.0675883	0.00394347	130	0.0682395	0.00309684	130	0.0288932	0.177583	130	-0.00682838	0.771521
ADSSL1	3	-0.000774025	0.99561	10	-0.07112	0.177585	35	-0.0573477	0.0232147	40	-0.0205058	0.52573	23	0.143439	0.0375808	23	0.0196506	0.801053	23	-0.0872823	0.315121	NA	NA	NA	NA	NA	NA	NA	NA	NA	NA	NA	NA
AEBP1	NA	NA	NA	NA	NA	NA	2	0.0409876	0.575612	NA	NA	NA	NA	NA	NA	NA	NA	NA	NA	NA	NA	NA	NA	NA	NA	NA	NA	NA	NA	NA	NA	NA	NA
AEBP2	NA	NA	NA	2	0.0918828	0.32472	2	0.234295	0.00178584	NA	NA	NA	18	-0.0768993	0.38412	18	0.0172888	0.86406	18	0.0429271	0.74481	15	0.0722832	0.0122854	15	-0.0286052	0.315043	15	0.0153699	0.593561	15	-0.0815221	0.0042314
AEN	1	0.129418	0.422236	1	0.679088	9.47915e-05	1	1.41215	7.71068e-09	NA	NA	NA	NA	NA	NA	NA	NA	NA	NA	NA	NA	NA	NA	NA	NA	NA	NA	NA	NA	NA	NA	NA	NA
AES	8	-0.0802127	0.0980553	5	0.00335089	0.955815	4	0.265917	0.00386193	5	0.251384	0.0104668	13	-0.106324	0.0535933	13	-0.0214639	0.721423	13	-0.0719964	0.299221	NA	NA	NA	NA	NA	NA	NA	NA	NA	NA	NA	NA
AFAP1	7	-0.117927	0.0855043	12	0.243932	5.21141e-05	15	0.136674	0.000810832	20	0.043559	0.219469	25	0.0432948	0.305788	25	-0.00111241	0.982137	25	-0.00591497	0.931696	33	0.109705	0.000393394	33	0.130489	5.33719e-05	33	0.096917	0.000925269	33	0.0187833	0.484529
AFAP1L1	NA	NA	NA	1	-0.0204065	0.917042	NA	NA	NA	NA	NA	NA	5	-0.0250747	0.717365	5	0.118953	0.0488646	5	0.0553169	0.496925	14	-0.241506	4.19917667852255e-08	14	-0.100711	0.000645347	14	0.0693024	0.0105287	14	-0.106715	0.000362829
AFAP1L2	1	0.0185008	0.901387	65	0.018829	0.473971	40	0.116865	0.000486385	17	-0.108263	0.00931348	109	0.0199404	0.544553	109	0.129782	0.000318531	109	0.0163426	0.725712	NA	NA	NA	NA	NA	NA	NA	NA	NA	NA	NA	NA
AFDN	103	-0.0589054	0.00996316	227	0.0729168	0.000128628	262	0.0591108	0.000182019	146	0.0418691	0.0621732	348	-0.0123622	0.45226	348	0.0926124	1.52349e-05	348	0.02069	0.293256	130	0.0058613	0.76713	130	0.0163698	0.347337	130	-0.0219563	0.184566	130	-0.0247178	0.126781
AFF1	2	0.202041	0.225087	7	0.0346576	0.425567	6	-0.210463	0.000385935	1	0.0276995	0.845168	49	0.16031	0.000182869	49	-0.0952904	0.00925393	49	-0.0450525	0.316275	19	-0.124862	4.61870824528402e-05	19	-0.0914093	0.000778301	19	-0.0511558	0.0366201	19	-0.00660443	0.80579
AFF3	1	0.139044	0.222604	NA	NA	NA	NA	NA	NA	1	0.167798	0.195752	NA	NA	NA	NA	NA	NA	NA	NA	NA	NA	NA	NA	NA	NA	NA	NA	NA	NA	NA	NA	NA
AFF4	13	0.107777	0.00791882	23	0.243383	0.000128277	41	0.0541658	0.0427906	18	0.0887674	0.0304914	57	-0.00788719	0.850684	57	-0.0127226	0.746826	57	-0.0016949	0.980159	42	0.0677505	0.0110893	42	0.0181074	0.506969	42	-0.0428139	0.0869404	42	0.0666502	0.00931775
AFG1L	6	-0.0199646	0.766793	12	0.00425947	0.94918	14	0.00117773	0.971866	12	-0.0167559	0.746743	16	-0.0792407	0.211176	16	0.0783057	0.210785	16	-0.0559519	0.512054	15	-0.00182981	0.975046	15	-0.0842813	0.0731685	15	-0.0462401	0.324142	15	0.0879779	0.0542223
AFG3L2	177	0.0836281	0.000155653	124	0.00489437	0.792264	154	0.0725264	8.99972e-05	135	0.0837876	0.000344744	211	0.0345731	0.189874	211	0.034441	0.185357	211	-0.0398326	0.217743	185	-0.0094961	0.551829	185	-0.0254509	0.0803715	185	-0.0253589	0.0768978	185	0.0223958	0.110778
AFMID	1	-0.106128	0.40913	3	-0.205462	0.00532306	2	-0.20372	0.0299694	4	-0.018239	0.876609	4	-0.0734008	0.478036	4	0.101501	0.301605	4	-0.183692	0.117776	4	-0.0696911	0.212743	4	-0.0329174	0.58118	4	0.00713888	0.907795	4	-0.111483	0.0362358
AFP	1	0.366323	0.00352217	2	0.066943	0.576437	5	1.2033	3.53638e-08	1	0.363052	0.00755565	48	0.558539	0.0270866	48	0.248697	0.322659	48	0.2174	0.518608	2	0.178612	0.170703	2	0.279437	0.0293772	2	0.0847489	0.516202	2	0.165801	0.176724
AFTPH	23	-0.0970635	0.0223869	44	0.0599227	0.00977877	46	-0.0253625	0.287198	34	-0.0864967	0.0514788	59	-0.0549339	0.0849031	59	0.00476706	0.901467	59	-0.0179268	0.711338	26	0.0509303	0.0470533	26	0.0429811	0.087465	26	-0.0544042	0.0298142	26	-0.0850322	0.00153432
AGA	19	0.102655	0.0147468	6	-0.103469	0.0752721	30	-0.141792	0.0010227	2	-0.375163	0.160201	16	0.064385	0.171709	16	0.130065	0.00775822	16	-0.0478107	0.441113	26	-0.0779028	0.018431	26	-0.135666	0.000214567	26	-0.17891	1.25452e-05	26	-0.0494267	0.108186
AGAP1	15	0.0134131	0.766081	12	-0.12162	0.0011428	15	-0.024506	0.4334	25	0.0837423	0.0399147	38	0.043817	0.177356	38	0.114548	0.00146539	38	0.0183862	0.707051	22	0.0167659	0.634859	22	-0.0157815	0.6543	22	0.0148658	0.653874	22	0.0350804	0.249796
AGAP3	17	-0.0127865	0.802213	9	-0.0220753	0.779013	25	-0.00631873	0.888925	13	-0.0694059	0.388294	34	0.00655204	0.88553	34	0.042123	0.260491	34	0.00154794	0.982584	12	0.0353623	0.539631	12	0.0428246	0.441634	12	-0.00635893	0.914594	12	0.00436144	0.940619
AGBL3	NA	NA	NA	NA	NA	NA	NA	NA	NA	1	0.000671062	0.997955	NA	NA	NA	NA	NA	NA	NA	NA	NA	NA	NA	NA	NA	NA	NA	NA	NA	NA	NA	NA	NA
AGBL5	NA	NA	NA	NA	NA	NA	NA	NA	NA	NA	NA	NA	1	0.042945	0.512934	1	-0.125671	0.0407208	1	-0.117057	0.112754	NA	NA	NA	NA	NA	NA	NA	NA	NA	NA	NA	NA
AGFG1	26	0.0328756	0.422763	57	0.0271314	0.387184	46	0.0263521	0.376843	33	-0.0393281	0.310368	78	0.00737748	0.803684	78	0.0494195	0.0489439	78	0.0471252	0.119548	61	0.058828	0.015705	61	0.0276502	0.246469	61	0.0348437	0.130051	61	0.0984719	0.000232917
AGFG2	4	-0.0630785	0.391362	3	-0.00203941	0.981727	6	-0.0519843	0.405792	6	-0.115727	0.0749429	10	-0.0732297	0.4075	10	-0.0373782	0.686512	10	-0.0657965	0.577437	4	0.100359	0.0424504	4	0.201125	0.000268324	4	0.123181	0.0118991	4	-0.0319748	0.512904
AGGF1	8	0.114058	0.100449	10	0.0884856	0.0310319	14	0.0258476	0.487235	6	0.0794917	0.234002	37	0.0714905	0.0743424	37	-0.00729527	0.878591	37	0.0148155	0.817402	2	0.0354531	0.561503	2	0.0976282	0.0786757	2	0.145197	0.0101726	2	0.0411249	0.458232
AGK	40	0.0618219	0.0843454	32	0.0327974	0.227207	176	0.0978954	6.40156e-05	44	0.097719	0.00618211	84	0.0648722	0.0611553	84	0.0495455	0.147458	84	-0.0145582	0.790494	87	0.0113394	0.519498	87	0.0137882	0.41673	87	0.0473172	0.0046777	87	0.12309	4.10208e-07
AGL	107	-0.0122257	0.503715	272	-0.0264048	0.0865806	153	-0.117875	8.86771e-07	220	-0.0422681	0.00710855	250	-0.00346608	0.912776	250	-0.0393121	0.118005	250	-0.0818623	0.0088092	102	-0.00238658	0.904203	102	0.000185929	0.993229	102	-0.0359863	0.0188647	102	0.000701653	0.967268
AGMAT	5	-0.018836	0.814893	NA	NA	NA	3	0.188315	0.00363448	4	0.217481	0.0144362	7	-0.125753	0.314449	7	0.055414	0.67784	7	-0.0575022	0.764481	14	-0.0203789	0.47052	14	-0.022569	0.410237	14	0.0521444	0.0434765	14	0.110955	0.000211765
AGMO	NA	NA	NA	NA	NA	NA	NA	NA	NA	NA	NA	NA	NA	NA	NA	NA	NA	NA	NA	NA	NA	3	0.00642657	0.941068	3	0.0435945	0.535924	3	-0.100701	0.116677	3	-0.240301	0.000758881
AGO1	13	0.0868384	0.0408666	19	0.0205904	0.571402	36	-0.0484968	0.0420822	18	0.0382313	0.35945	45	-0.00388598	0.889407	45	0.018422	0.438308	45	-0.0348533	0.219352	33	0.00669827	0.793143	33	0.00693459	0.782117	33	0.00595636	0.800557	33	-0.0188929	0.370035
AGO2	35	0.0544625	0.0656116	92	0.0456888	0.0663708	56	-0.0518942	0.0383911	39	0.051242	0.0981984	83	-0.0280694	0.429821	83	0.025379	0.470415	83	-0.0120901	0.825313	68	0.0903453	6.42800681625158e-05	68	0.085342	9.00226e-05	68	0.00838724	0.666173	68	-0.0196117	0.273715
AGO3	3	-0.0610982	0.466537	24	0.0803939	0.0431045	10	0.0231995	0.663882	5	-0.014044	0.847545	27	0.052179	0.260176	27	0.0096834	0.857736	27	0.0553363	0.34542	18	0.0711527	0.0160234	18	0.105717	0.000751775	18	0.0433983	0.120852	18	-0.0112346	0.708474
AGO4	3	-0.00150061	0.987422	1	-0.0683321	0.626723	2	0.0500907	0.467014	NA	NA	NA	3	0.0448387	0.482186	3	-0.00415834	0.954866	3	0.000287149	0.998531	2	-0.0404532	0.582453	2	-0.0535941	0.445788	2	0.0391564	0.571302	2	-0.026688	0.703496
AGPAT1	10	0.0376681	0.524613	11	-0.115222	0.103573	9	0.0309281	0.526643	11	0.00717812	0.922182	15	0.133876	0.0144873	15	0.00603841	0.925017	15	0.0194603	0.81888	8	-0.0777194	0.189443	8	-0.0684084	0.244235	8	-0.0608837	0.288015	8	0.0929543	0.0950926
AGPAT2	14	0.0247642	0.617864	19	0.043754	0.122761	7	0.00892834	0.861564	8	-0.0283271	0.719644	16	0.061952	0.168903	16	-0.0136438	0.788459	16	-0.0048543	0.950521	13	-0.00795077	0.85938	13	0.0668841	0.0599246	13	-0.0260708	0.471696	13	0.0589851	0.0857296
AGPAT3	13	0.119868	0.0059883	24	-0.00582377	0.877026	13	0.0342054	0.360035	8	0.0990352	0.0841602	27	0.0698352	0.127979	27	0.146732	0.0030213	27	0.00681418	0.93044	19	0.0160174	0.594017	19	0.0557644	0.04023	19	0.01295	0.649771	19	0.0928085	0.00137624
AGPAT4	3	-0.0376972	0.736856	10	-0.01344	0.771573	12	-0.00903288	0.881213	1	-0.0467025	0.756829	6	-0.0352313	0.703391	6	-0.0790909	0.337102	6	-0.0391611	0.756628	NA	NA	NA	NA	NA	NA	NA	NA	NA	NA	NA	NA
AGPAT5	9	-0.0139093	0.892506	15	0.0699434	0.230871	18	0.117405	0.00165672	13	0.0651387	0.179733	31	-0.0748509	0.0778413	31	0.0559068	0.183785	31	0.102033	0.0439688	43	-0.0216267	0.429504	43	-0.0172415	0.531304	43	0.0342451	0.17338	43	0.136333	2.17115e-05
AGPS	150	0.0436663	0.0463179	207	0.00908408	0.66134	204	0.0821388	0.000139113	215	0.0627694	0.0011486	223	0.0377185	0.0151328	223	0.0770972	6.15914e-05	223	0.0142404	0.47667	172	-0.0235339	0.082256	172	-0.0180543	0.176677	172	-0.00723234	0.603092	172	0.0179284	0.16132
AGR2	555	0.113839	3.3153e-06	7	-0.0107624	0.964538	93	0.0169498	0.645761	73	0.176354	8.84801e-05	30	0.0429215	0.617075	30	-0.149644	0.0539997	30	-0.197901	0.0349384	146	0.0166492	0.619014	146	0.00558734	0.878674	146	-0.10562	0.00114116	146	-0.195926	2.37721e-06
AGR3	27	0.0657807	0.082866	NA	NA	NA	NA	NA	NA	NA	NA	NA	NA	NA	NA	NA	NA	NA	NA	NA	NA	NA	NA	NA	NA	NA	NA	NA	NA	NA	NA	NA	NA
AGRN	24	-0.526423	8.17562e-09	99	-0.256771	3.74442e-05	148	-0.703619	1.24237e-10	94	-0.385277	2.23478e-08	69	-0.0411751	0.326617	69	-0.0141609	0.757631	69	0.04864	0.357473	42	-0.0472992	0.0388826	42	0.0679246	0.00388659	42	0.0777586	0.00128182	42	0.0358987	0.0961564
AGT	2	-0.204604	0.0565486	NA	NA	NA	4	-0.416703	8.84725e-06	NA	NA	NA	1	0.0482059	0.555246	1	0.063685	0.40947	1	0.111513	0.229688	11	-0.17642	0.00059482	11	-0.107749	0.0185694	11	-0.0873765	0.049434	11	0.164429	0.0008135
AGTPBP1	21	-0.07001	0.094958	17	-0.11641	0.0911215	2	-0.114464	0.183128	20	-0.0340842	0.358787	36	0.00278689	0.963948	36	0.0228899	0.650096	36	0.0930305	0.0941192	37	-0.0464655	0.043123	37	-0.0697388	0.00333462	37	-0.0659819	0.00463897	37	-0.0723093	0.00225206
AGTR1	1	-0.455956	0.00619261	NA	NA	NA	NA	NA	NA	NA	NA	NA	NA	NA	NA	NA	NA	NA	NA	NA	NA	NA	NA	NA	NA	NA	NA	NA	NA	NA	NA	NA	NA
AGTRAP	2	-0.131037	0.513316	22	-0.0169377	0.636038	20	-0.0570762	0.161308	4	-0.0286813	0.77329	17	0.0988537	0.0308252	17	0.0107379	0.839138	17	-0.0172934	0.811792	17	-0.0644731	0.120931	17	-0.0399591	0.344645	17	-0.00908365	0.841077	17	0.0570294	0.14687
AHCTF1	82	-0.00325062	0.881189	118	0.00638052	0.734868	155	0.153721	2.82432e-07	87	0.091963	0.000878082	218	-0.103475	1.99345792702809e-05	218	-0.013257	0.477826	218	-0.0173539	0.468335	168	0.0800595	8.16694152412502e-05	168	0.0374454	0.0261699	168	0.0225678	0.169078	168	0.00206359	0.910939
AHCY	397	0.0213544	0.0845868	480	0.0209387	0.251675	747	-0.137065	2.62939e-07	355	-0.0930888	2.15146e-05	439	0.0344098	0.0933949	439	0.0681185	0.00234122	439	0.0316804	0.209212	250	0.00548685	0.799808	250	-0.0208857	0.256508	250	0.019873	0.266281	250	-0.0177457	0.314313
AHCYL1	28	-0.0156473	0.629585	67	-0.0276252	0.289456	93	-0.149993	4.43135e-06	42	-0.0842754	0.0146853	62	0.0423561	0.131912	62	0.254394	1.45408e-07	62	0.236766	8.33477150976819e-07	32	-0.0977266	0.00120657	32	-0.0437438	0.105568	32	0.0260925	0.333995	32	0.222657	1.63408e-07
AHCYL2	7	0.0179881	0.813392	19	-0.0296259	0.442741	59	-0.131764	4.44952e-05	27	-0.103067	0.0250762	26	0.0533403	0.109835	26	0.108769	0.00266213	26	0.154623	0.000504964	32	-0.0470034	0.192856	32	-0.0316791	0.388873	32	0.0067564	0.863149	32	0.0664463	0.0517276
AHDC1	8	-0.16818	0.0115401	10	0.0660012	0.0978422	26	-0.112959	0.00469411	23	-0.118673	0.00465547	38	-0.0241251	0.45752	38	-0.106217	0.00174633	38	-0.00613025	0.902719	14	-0.0745604	0.0245054	14	0.00360577	0.929588	14	-0.0576842	0.0688881	14	-0.154707	6.446e-05
AHI1	NA	NA	NA	11	-0.0436604	0.298136	1	0.294301	0.0402623	NA	NA	NA	10	-0.252432	0.00323773	10	-0.0290674	0.739239	10	-0.095784	0.3456	12	0.0364408	0.282952	12	0.091201	0.00727376	12	0.115294	0.00117672	12	-0.0657185	0.0397997
AHNAK	1709	-0.0304897	0.32276	3984	0.0121885	0.444819	4199	0.010485	0.572381	2754	-0.129412	0.000211746	5604	-0.0670129	0.0656229	5604	-0.0508944	0.157577	5604	-0.0223676	0.680381	1253	0.0407103	0.00652785	1253	0.0964344	1.15651e-06	1253	0.158828	2.59765e-09	1253	0.112099	2.49949e-07
AHNAK2	23	-0.136348	0.00545969	694	-0.0828246	0.000141535	1367	-0.10625	7.51178e-05	734	-0.159341	7.11602e-06	1580	0.0171605	0.669498	1580	-0.0526991	0.137125	1580	-0.0464996	0.306116	168	0.0174892	0.446009	168	0.0326973	0.126619	168	0.244801	2.17828e-09	168	0.223755	9.0596e-09
AHR	NA	NA	NA	NA	NA	NA	NA	NA	NA	NA	NA	NA	3	-0.0510315	0.706478	3	0.135521	0.254242	3	0.0432954	0.820791	2	-0.045398	0.747372	2	0.0540749	0.692397	2	-0.0700041	0.577161	2	-0.107909	0.363226
AHSA1	123	0.0127133	0.522421	184	0.00928998	0.527113	333	-0.0580461	0.000212266	131	-0.050916	0.0688416	344	-0.032412	0.153751	344	0.069279	0.00415289	344	0.0466644	0.0864512	214	0.00528033	0.661203	214	0.0307843	0.00561955	214	0.0277563	0.0104065	214	0.00488649	0.660254
AHSG	9	0.196492	0.0145316	45	0.0500397	0.576437	52	0.878044	2.47932e-09	29	0.236545	0.00168125	113	0.274253	0.560524	113	0.940649	0.0307415	113	0.130937	0.851425	5	1.06504	0.00200128	5	-0.508863	0.104686	5	-0.356676	0.250155	5	-0.414494	0.170247
AIDA	18	-0.0339846	0.389214	28	-0.00320025	0.947747	66	-0.0321558	0.129803	15	0.0142477	0.774741	58	0.0770093	0.00905201	58	0.00665136	0.840085	58	0.0424625	0.220869	34	0.0194026	0.438141	34	0.0123544	0.634767	34	0.069881	0.0040058	34	0.0610264	0.00940528
AIF1	NA	NA	NA	NA	NA	NA	NA	NA	NA	NA	NA	NA	3	-0.11877	0.506915	3	-0.0370608	0.851196	3	-0.134596	0.562386	NA	NA	NA	NA	NA	NA	NA	NA	NA	NA	NA	NA
AIF1L	1	-0.164315	0.364856	9	0.00364773	0.951014	2	-0.0493177	0.655038	4	-0.118057	0.31227	20	-0.183359	0.00197332	20	0.0284291	0.62353	20	0.0654085	0.3421	44	-0.00721756	0.800522	44	-0.0433132	0.0690395	44	-0.109258	0.000101468	44	-0.177638	5.236e-07
AIFM1	137	0.0650093	0.003766	187	0.031094	0.0536993	309	0.0779458	1.73807e-05	161	0.0344372	0.0532189	301	-0.0184886	0.383162	301	0.0388156	0.0562566	301	-0.0181626	0.512527	261	-0.00930555	0.622549	261	-0.0206927	0.227196	261	-0.0264956	0.11017	261	0.0373085	0.0248094
AIFM2	55	0.0442691	0.119137	22	-0.0275192	0.52255	21	0.0576309	0.155265	12	0.0705852	0.0968842	20	-0.0773272	0.0200458	20	0.0174682	0.617723	20	-0.0319295	0.458711	48	0.00728364	0.772197	48	-0.0215275	0.328299	48	-0.081246	0.000596822	48	-0.0931142	0.00016602
AIFM3	NA	NA	NA	NA	NA	NA	NA	NA	NA	NA	NA	NA	1	0.272685	0.0277255	1	0.0300951	0.832852	1	0.197743	0.186372	NA	NA	NA	NA	NA	NA	NA	NA	NA	NA	NA	NA
AIG1	2	0.0856248	0.364517	3	0.0833015	0.287551	3	0.102645	0.140524	1	0.108197	0.449174	NA	NA	NA	NA	NA	NA	NA	NA	NA	NA	NA	NA	NA	NA	NA	NA	NA	NA	NA	NA	NA
AIM2	NA	NA	NA	NA	NA	NA	5	0.569127	1.20966e-07	NA	NA	NA	4	0.024077	0.696227	4	-0.191303	0.00150107	4	-0.0465264	0.528214	NA	NA	NA	NA	NA	NA	NA	NA	NA	NA	NA	NA
AIMP1	85	0.0118939	0.53662	183	0.0340706	0.0561157	179	-0.0207412	0.185141	88	-0.0565615	0.0154281	272	-0.0144678	0.447905	272	0.0666902	0.00108406	272	0.0165112	0.498432	153	-0.00236148	0.896361	153	-0.000880441	0.96244	153	0.0188285	0.174117	153	0.0278397	0.0422676
AIMP2	44	-0.0093055	0.779217	87	0.0761576	0.0945641	100	-0.106805	0.000493378	46	-0.0505638	0.114939	83	-0.0303075	0.344416	83	0.144332	0.000160891	83	0.0241076	0.578496	41	0.0441122	0.0686812	41	-0.00318792	0.915656	41	0.0350802	0.133668	41	0.0589835	0.0129533
AIP	90	-0.0526655	0.00767548	79	-0.0748446	0.00794595	185	-0.12272	7.49174e-05	42	-0.0824529	0.0665371	163	-0.0651888	0.0257087	163	-0.0443141	0.118364	163	-0.0279284	0.464824	71	-0.04967	0.110337	71	-0.0324273	0.302278	71	-0.0601361	0.0461424	71	-0.0764082	0.0122323
AIPL1	NA	NA	NA	NA	NA	NA	NA	NA	NA	NA	NA	NA	1	-0.100229	0.508195	1	-0.0397559	0.805977	1	0.162812	0.377602	NA	NA	NA	NA	NA	NA	NA	NA	NA	NA	NA	NA
AJUBA	NA	NA	NA	8	0.188092	0.00481313	24	-0.237578	1.36332e-06	4	0.0641246	0.578309	29	0.00844471	0.88724	29	0.188223	0.000763628	29	0.0465485	0.474736	13	0.187568	6.74325108280559e-05	13	0.212682	1.33568e-05	13	0.1134	0.00443337	13	0.0404089	0.279538
AK1	85	-0.0627815	0.0142939	63	-0.0491994	0.0180251	187	-0.202568	3.57911e-08	164	-0.145268	3.56463e-06	237	0.0436279	0.19507	237	-0.0176553	0.626201	237	-0.0224817	0.646523	127	-0.00406747	0.852258	127	-0.0313767	0.0711139	127	-0.0345944	0.0439558	127	-0.0217528	0.194524
AK2	159	0.00586473	0.755668	250	0.021569	0.132946	288	0.0793146	0.000130285	178	0.045673	0.0415825	279	0.0220347	0.296052	279	0.0626953	0.00437915	279	-0.00515083	0.878516	235	-0.0182431	0.364657	235	-0.0047082	0.835409	235	-0.00285024	0.896351	235	0.0616274	0.00217253
AK3	43	0.0849641	0.0107673	108	-0.0161196	0.586206	152	0.0802783	0.000223521	90	0.067754	0.0154472	121	-0.0105337	0.799563	121	-0.00384016	0.929115	121	-0.0253354	0.614385	163	-0.0163953	0.221464	163	-0.0324487	0.0148311	163	-0.0220401	0.0859105	163	0.0934352	8.5898e-07
AK4	20	0.0437628	0.228833	47	0.0455964	0.0378361	74	0.102546	0.000101871	27	0.0482754	0.177716	105	0.0318953	0.295005	105	-0.0267457	0.380628	105	0.037344	0.328825	12	0.0428167	0.221968	12	0.100322	0.00496628	12	0.00226826	0.952243	12	-0.0755533	0.0246328
AK5	NA	NA	NA	NA	NA	NA	NA	NA	NA	NA	NA	NA	NA	NA	NA	NA	NA	NA	NA	NA	NA	5	0.0266788	0.735011	5	0.0220673	0.781839	5	0.105476	0.113875	5	-0.0325073	0.644795
AK6	5	-0.272071	0.000247007	9	0.124813	0.0359169	23	0.00671641	0.851339	10	-0.0472094	0.482818	15	-0.0575095	0.208384	15	0.0166887	0.739569	15	0.0174543	0.810897	20	-0.0204043	0.574185	20	-0.000395259	0.993229	20	-0.0445741	0.168529	20	-0.0986085	0.00379894
AK7	NA	NA	NA	1	-0.106484	0.323768	NA	NA	NA	NA	NA	NA	5	-0.238243	0.00247909	5	-0.309492	0.000296554	5	-0.0798309	0.395186	7	-0.190566	0.00095357	7	-0.323954	2.9883e-06	7	-0.177868	0.00131735	7	-0.273928	2.14062e-05
AK8	NA	NA	NA	NA	NA	NA	NA	NA	NA	NA	NA	NA	1	0.0523594	0.59585	1	-0.00627113	0.954638	1	0.120818	0.288454	NA	NA	NA	NA	NA	NA	NA	NA	NA	NA	NA	NA
AK9	NA	NA	NA	NA	NA	NA	NA	NA	NA	NA	NA	NA	4	-0.368809	0.0742782	4	-0.150728	0.481637	4	-0.059234	0.859201	NA	NA	NA	NA	NA	NA	NA	NA	NA	NA	NA	NA
AKAP1	37	0.00465374	0.907097	27	0.0576604	0.0483906	75	0.098149	5.52279e-05	36	0.0227743	0.41097	96	-0.117164	0.000504972	96	0.0274191	0.35255	96	-0.0730194	0.0356346	88	-0.00747246	0.708616	88	0.003611	0.862521	88	-0.0325683	0.0572875	88	-0.0617154	0.00102877
AKAP10	21	-0.0583441	0.200889	21	-0.0519583	0.132463	44	-0.116833	0.000604146	18	-0.0380181	0.366191	55	-0.00441911	0.898947	55	0.04332	0.124044	55	0.0229972	0.559382	29	0.00606105	0.859661	29	0.0618093	0.0241966	29	0.0470178	0.0784009	29	0.0417676	0.110543
AKAP11	7	-0.0174398	0.775721	18	0.15254	0.000660556	11	-0.0373257	0.430146	12	-0.0256607	0.55378	44	0.120733	0.000672749	44	0.0614474	0.0463417	44	0.0860054	0.0211423	5	0.187634	0.0151359	5	0.215141	0.00552109	5	0.200156	0.00831884	5	0.243264	0.00198124
AKAP12	88	0.137598	0.000601867	219	0.0740528	0.00402384	190	0.234364	1.32572e-07	121	0.9209	3.28685e-12	443	0.178019	7.13262124008276e-05	443	0.141806	0.000549036	443	0.0873959	0.0389281	202	1.36153	1.04315813000245e-15	202	1.549	3.59261e-16	202	0.82412	1.29062e-12	202	0.0873371	0.0275806
AKAP13	85	-0.0891129	8.38619e-05	274	0.136611	7.60289e-07	221	0.0752094	0.000267157	140	0.0718537	0.00102315	280	0.0100681	0.706929	280	-0.00639796	0.812987	280	-0.0377861	0.190069	192	0.01661	0.202721	192	0.0436389	0.00148013	192	-0.0326599	0.0112804	192	-0.0897339	1.00678e-06
AKAP17A	12	0.0596618	0.162714	30	0.0285779	0.253942	50	0.102801	0.000411539	19	0.00391701	0.92126	58	-0.0522326	0.0546751	58	0.00223921	0.945782	58	-0.0289076	0.418352	50	-0.0281066	0.117752	50	-0.0424326	0.017968	50	-0.0502561	0.00566303	50	-0.0355114	0.0389655
AKAP3	NA	NA	NA	NA	NA	NA	NA	NA	NA	NA	NA	NA	1	0.224609	0.12251	1	-0.0190593	0.914341	1	-0.0658044	0.7741	NA	NA	NA	NA	NA	NA	NA	NA	NA	NA	NA	NA
AKAP4	NA	NA	NA	NA	NA	NA	NA	NA	NA	NA	NA	NA	NA	NA	NA	NA	NA	NA	NA	NA	NA	1	-0.125924	0.50125	1	-0.0371962	0.857318	1	0.0127571	0.946176	1	-0.0966309	0.583565
AKAP5	3	-0.0292864	0.749599	NA	NA	NA	1	0.122797	0.243785	5	-0.0353902	0.731662	12	0.0276123	0.762935	12	-0.0382651	0.655566	12	0.0807882	0.438036	13	-0.00789788	0.888666	13	0.0560448	0.206083	13	0.0871923	0.0439843	13	0.00346195	0.943405
AKAP6	1	0.0720674	0.551393	NA	NA	NA	7	0.011726	0.799074	NA	NA	NA	20	-0.0105298	0.852133	20	-0.0781211	0.0975323	20	0.0140962	0.853779	1	-0.168967	0.184915	1	-0.137196	0.281401	1	0.0154976	0.911951	1	-0.0757387	0.548516
AKAP7	15	0.0300008	0.486379	5	0.0585717	0.458086	3	0.0142438	0.814778	1	0.0721681	0.72151	7	0.00688076	0.938372	7	0.0421714	0.557322	7	0.033933	0.746546	15	-0.0647976	0.0647349	15	-0.0717611	0.0383815	15	-0.0547461	0.106109	15	-0.0485294	0.143899
AKAP8	40	0.000865559	0.983186	72	0.0856388	0.0297333	55	0.156834	0.000163666	35	0.0854311	0.0315136	121	-0.0121113	0.629689	121	-0.0638358	0.00712304	121	-0.00720943	0.846548	75	-0.0189714	0.312239	75	-7.08837e-06	0.999777	75	0.00977931	0.604716	75	0.0372664	0.0346651
AKAP8L	33	0.0283787	0.339944	46	0.0968867	0.000326503	50	0.159397	6.83009e-06	33	0.0191866	0.618111	147	-0.0153983	0.572831	147	0.100082	0.000562199	147	0.0558801	0.0621163	62	-0.00708073	0.704457	62	-0.0159943	0.342055	62	-0.00184294	0.919954	62	0.0704269	0.000175366
AKAP9	121	-0.00811917	0.647389	251	0.0295727	0.0463334	422	-0.00386817	0.746573	210	-0.00363311	0.880704	633	-0.0261858	0.252158	633	0.0115506	0.637696	633	0.0254566	0.386703	383	-0.0509235	9.65813344395175e-05	383	-0.0592387	1.45054e-05	383	-0.0377089	0.00121994	383	0.0116681	0.265345
AKIP1	2	0.0874402	0.352318	2	-0.280954	0.00534845	NA	NA	NA	2	0.0110582	0.924332	7	-0.177314	0.018785	7	0.0781291	0.289865	7	-0.00185067	0.98994	1	0.0542002	0.605724	1	0.172891	0.0662896	1	0.0808657	0.393274	1	0.00886422	0.932398
AKIRIN1	1	-0.0144924	0.934846	NA	NA	NA	NA	NA	NA	1	0.0816289	0.504008	6	0.0818887	0.259592	6	-0.0276093	0.725113	6	0.0955341	0.288843	1	0.141607	0.165427	1	0.167937	0.092138	1	0.0724756	0.476175	1	0.0278112	0.797679
AKIRIN2	3	0.0778146	0.305859	2	0.113265	0.120065	NA	NA	NA	1	-0.0933971	0.496577	14	0.0800506	0.231231	14	-0.0213817	0.773912	14	0.0466572	0.623559	7	-0.13705	0.0111061	7	0.0127784	0.834805	7	0.0241783	0.656474	7	-0.072632	0.143021
AKNA	NA	NA	NA	2	-0.142512	0.09797	5	-0.129597	0.0504235	2	0.101925	0.340926	13	0.107644	0.0592351	13	0.119729	0.035775	13	0.0596291	0.4285	NA	NA	NA	NA	NA	NA	NA	NA	NA	NA	NA	NA
AKNAD1	NA	NA	NA	2	-0.00526937	0.969087	NA	NA	NA	NA	NA	NA	NA	NA	NA	NA	NA	NA	NA	NA	NA	3	-0.0547215	0.279651	3	-0.116799	0.0186947	3	0.00572317	0.917136	3	0.140078	0.00521609
AKR1A1	119	0.0324459	0.0968615	220	-0.0162981	0.408101	129	-0.151178	2.62939e-07	124	-0.0554846	0.00527669	143	0.0577331	0.1738	143	0.0560035	0.181882	143	-0.019186	0.77317	182	-0.00253841	0.852283	182	-0.0292593	0.00892846	182	-0.0268438	0.0141241	182	-0.00825851	0.445048
AKR1B1	92	0.0122878	0.625791	41	-0.0105427	0.823161	491	-0.15973	3.62508e-06	155	-0.120923	1.08866e-05	172	0.0582581	0.240252	172	0.123139	0.0142247	172	-0.0194348	0.804605	339	0.0525359	0.000492361	339	0.038988	0.00465866	339	0.0685678	2.75628e-05	339	0.163976	1.04849e-09
AKR1B10	34	0.0808962	0.0412491	NA	NA	NA	27	-0.203421	6.94869e-05	14	-0.139492	0.0217527	12	0.20774	0.0145575	12	-0.147809	0.0699372	12	-0.179538	0.0679326	1018	0.00895814	0.616988	1018	-0.0403191	0.0137694	1018	-0.0621493	0.000503896	1018	-0.00845863	0.608002
AKR1B15	NA	NA	NA	NA	NA	NA	NA	NA	NA	NA	NA	NA	NA	NA	NA	NA	NA	NA	NA	NA	NA	25	-0.0704671	0.213906	25	-0.035936	0.548096	25	-0.106075	0.0516748	25	-0.0785993	0.139662
AKR1C1	NA	NA	NA	NA	NA	NA	NA	NA	NA	NA	NA	NA	NA	NA	NA	NA	NA	NA	NA	NA	NA	20	0.0308431	0.489544	20	-0.0416083	0.326818	20	-0.091734	0.025588	20	-0.0630596	0.11195
AKR1C2	8	0.113785	0.0380812	NA	NA	NA	3	-0.170426	0.175299	NA	NA	NA	NA	NA	NA	NA	NA	NA	NA	NA	NA	167	0.0189126	0.683826	167	-0.0502647	0.223505	167	-0.0903645	0.0261556	167	-0.0875677	0.028489
AKR1C3	169	0.0278488	0.169558	14	-0.0955869	0.0349926	27	-0.0338441	0.331078	18	-0.0626861	0.158068	30	0.0607588	0.267783	30	-0.0882213	0.097496	30	-0.100909	0.119649	935	-0.00195421	0.88082	935	-0.048705	6.02484e-05	935	-0.071126	9.28825e-07	935	-0.0295561	0.00451729
AKR1C4	5	0.074195	0.238053	NA	NA	NA	NA	NA	NA	NA	NA	NA	NA	NA	NA	NA	NA	NA	NA	NA	NA	29	0.0067584	0.877548	29	-0.0427879	0.218435	29	-0.0957794	0.00649259	29	-0.149029	0.00017073
AKR1D1	NA	NA	NA	NA	NA	NA	NA	NA	NA	NA	NA	NA	NA	NA	NA	NA	NA	NA	NA	NA	NA	1	0.0848673	0.512751	1	-0.116656	0.343801	1	-0.0588263	0.638956	1	0.0146722	0.910939
AKR1E2	NA	NA	NA	NA	NA	NA	NA	NA	NA	NA	NA	NA	1	0.20912	0.190665	1	0.258401	0.0998798	1	-0.0133875	0.963451	NA	NA	NA	NA	NA	NA	NA	NA	NA	NA	NA	NA
AKR7A2	43	0.0567022	0.038297	32	-0.0413609	0.194417	55	-0.141079	0.000115242	41	-0.0245339	0.415262	33	-0.0174064	0.63196	33	0.0733728	0.0269812	33	0.0212905	0.660031	13	-0.0359836	0.421379	13	-0.0351158	0.426641	13	-0.019598	0.657777	13	0.0602252	0.135954
AKR7A3	63	0.0301426	0.213636	NA	NA	NA	2	-0.140795	0.0735228	NA	NA	NA	NA	NA	NA	NA	NA	NA	NA	NA	NA	NA	NA	NA	NA	NA	NA	NA	NA	NA	NA	NA	NA
AKT1	22	-0.000120285	0.998782	28	-0.0863385	0.00115707	70	-0.114496	0.000948881	18	0.0129765	0.745975	101	0.0537398	0.00610888	101	0.0378938	0.040117	101	-0.00107383	0.974491	42	4.71214918939741e-06	0.999911	42	0.0181525	0.318856	42	0.0410313	0.0203701	42	0.0459226	0.00974615
AKT1S1	2	-0.0419005	0.707479	12	0.0405042	0.180883	16	-0.0930762	0.0640908	8	-0.140986	0.0616359	22	-0.00218523	0.966649	22	-0.0448477	0.260707	22	0.0259723	0.65736	18	-0.00423653	0.948717	18	-0.00121872	0.985675	18	-0.024168	0.64219	18	-0.121712	0.0133146
AKT2	3	-0.0669595	0.435166	25	-0.0105475	0.696662	17	-0.0371195	0.159904	26	0.0724581	0.0494956	54	0.051143	0.0848443	54	-0.0617979	0.037864	54	-0.000965419	0.986703	52	-0.018413	0.381281	52	-0.0393677	0.0479885	52	-0.0431652	0.0290438	52	-0.0440155	0.0244792
AKT3	NA	NA	NA	15	-0.00940367	0.823161	8	-0.155314	0.00221427	4	0.0118927	0.932762	18	0.089637	0.0290637	18	-0.0100132	0.832442	18	-0.0220826	0.721326	17	0.0972158	0.00406076	17	0.0920782	0.00509752	17	0.130334	0.000272094	17	0.0743836	0.0170884
AKTIP	6	0.00728737	0.950771	20	-0.040289	0.359252	10	-0.0908059	0.0251427	11	-0.0152847	0.790894	22	-0.102506	0.036267	22	0.108239	0.0269173	22	0.0555563	0.378695	7	0.0218341	0.653878	7	-0.0395252	0.379121	7	-0.0238162	0.595911	7	-0.0871846	0.0378314
AL161911.1	2	-0.514687	0.0973688	4	-0.115678	0.229631	4	-0.178799	0.0438016	4	-0.00248454	0.982596	NA	NA	NA	NA	NA	NA	NA	NA	NA	NA	NA	NA	NA	NA	NA	NA	NA	NA	NA	NA	NA
AL353572.3	NA	NA	NA	1	-0.0410898	0.893032	1	0.157049	0.141212	1	-0.11202	0.652229	NA	NA	NA	NA	NA	NA	NA	NA	NA	NA	NA	NA	NA	NA	NA	NA	NA	NA	NA	NA	NA
AL451007.3	NA	NA	NA	NA	NA	NA	NA	NA	NA	NA	NA	NA	2	0.0811334	0.346063	2	0.00437393	0.965734	2	-0.0432446	0.738626	NA	NA	NA	NA	NA	NA	NA	NA	NA	NA	NA	NA
AL592183.1	NA	NA	NA	NA	NA	NA	NA	NA	NA	NA	NA	NA	1	-0.120397	0.097325	1	0.214102	0.00528447	1	-0.0378864	0.736428	NA	NA	NA	NA	NA	NA	NA	NA	NA	NA	NA	NA
ALAD	20	0.0259374	0.494931	34	-0.065415	0.0507463	72	-0.13038	1.2529e-05	31	-0.0978211	0.0105188	73	0.0251063	0.339362	73	-0.036167	0.15413	73	-0.0243311	0.475099	15	-0.0186982	0.578797	15	-0.0229902	0.479279	15	-0.0496281	0.097591	15	-0.0131341	0.68057
ALAS1	8	0.220427	0.00177924	7	0.220798	0.000882924	28	0.345484	9.63107e-09	5	0.250644	0.00398645	23	-0.00536937	0.931759	23	-0.0194041	0.714541	23	0.0585323	0.346158	27	0.35138	4.08289288910844e-10	27	0.293241	3.66077e-09	27	0.117957	0.000156337	27	-0.0116109	0.679635
ALAS2	NA	NA	NA	NA	NA	NA	NA	NA	NA	NA	NA	NA	1	0.146632	0.182586	1	-0.00434854	0.973253	1	-0.000932491	0.997219	NA	NA	NA	NA	NA	NA	NA	NA	NA	NA	NA	NA
ALB	30	0.246276	0.000119654	133	-0.274667	0.305821	92	0.783459	1.19853e-10	49	0.234215	0.000586475	415	0.204796	0.302073	415	0.143017	0.478487	415	0.0434584	0.89098	51	0.00369246	0.953747	51	-0.0305739	0.562161	51	-0.0568779	0.233762	51	-0.044844	0.345171
ALCAM	71	-0.0241875	0.353154	35	-0.0501035	0.0350827	250	-0.0882773	0.0019395	184	-0.144734	0.0005432	236	0.0558172	0.335271	236	0.120066	0.0341689	236	-0.0606865	0.414386	52	-0.036972	0.027912	52	-0.0381878	0.0212258	52	0.00705869	0.683286	52	0.0222638	0.157665
ALDH16A1	36	0.0156095	0.590758	51	-0.0414939	0.0851659	58	-0.104225	0.000976844	24	-0.0590952	0.059367	71	0.00199399	0.96005	71	0.0356591	0.230806	71	-0.106886	0.00418654	63	-0.0200844	0.296054	63	-0.00954216	0.644576	63	-0.0276837	0.128481	63	-0.0631738	0.00143144
ALDH18A1	166	0.0630154	0.00138172	272	0.013994	0.334001	315	0.160055	2.26103e-08	237	0.0976818	4.70988e-05	281	-0.0634315	0.00220293	281	-0.00950774	0.642202	281	-0.0475479	0.0353314	279	0.00800163	0.773548	279	0.0199848	0.42191	279	-0.0168771	0.483895	279	-0.066195	0.00605587
ALDH1A1	370	0.0458464	0.00502509	NA	NA	NA	NA	NA	NA	NA	NA	NA	2	0.0418453	0.75385	2	0.0848864	0.476805	2	0.0290392	0.876509	481	0.0126146	0.515947	481	-0.0489341	0.00784391	481	-0.100316	1.18521e-05	481	-0.050821	0.00536231
ALDH1A2	3	0.0756571	0.448951	NA	NA	NA	NA	NA	NA	1	0.0348741	0.809426	2	-0.0396571	0.662306	2	0.0110864	0.909934	2	-0.0732017	0.50357	NA	NA	NA	NA	NA	NA	NA	NA	NA	NA	NA	NA
ALDH1A3	7	0.023102	0.763703	101	0.305934	3.27893e-07	60	0.102803	0.00629462	218	-0.0582192	0.0116384	231	0.182522	0.000144672	231	0.108187	0.00785876	231	0.0790781	0.0922882	3	-0.0118565	0.888666	3	-0.00628989	0.93989	3	-0.0385809	0.571963	3	0.123544	0.0527849
ALDH1B1	59	0.0579722	0.0337679	43	0.136078	0.000776004	159	0.306001	4.69337e-09	137	0.28677	1.19667e-08	142	0.096093	0.000589826	142	0.143212	1.54894e-05	142	0.1009	0.00126262	143	-0.00146103	0.952518	143	0.00389365	0.859955	143	0.0447124	0.0159127	143	0.096896	2.55227e-05
ALDH1L1	NA	NA	NA	NA	NA	NA	7	0.0716802	0.256805	1	-0.127302	0.3924	NA	NA	NA	NA	NA	NA	NA	NA	NA	38	0.0523163	0.211602	38	0.00850001	0.862083	38	-0.206265	3.79335e-05	38	-0.0827823	0.0376781
ALDH1L2	NA	NA	NA	32	0.0619004	0.0127488	127	0.040227	0.153831	8	0.1765	0.00866319	62	0.158969	0.000601458	62	0.483408	5.88563e-09	62	0.124197	0.0114835	9	-0.136553	0.0140894	9	-0.176101	0.00204983	9	-0.168888	0.00266752	9	0.0543281	0.296719
ALDH2	83	0.0738963	0.00370321	NA	NA	NA	40	0.105561	0.00186335	44	0.0822056	0.0219259	42	0.0677682	0.364792	42	-0.0431014	0.576168	42	0.0199203	0.865516	665	0.00332892	0.911852	665	-4.67815e-05	0.999018	665	-0.0268177	0.240954	665	0.115866	4.25671e-05
ALDH3A1	NA	NA	NA	NA	NA	NA	NA	NA	NA	8	-0.0966389	0.175141	7	0.118249	0.213004	7	-0.133985	0.151335	7	-0.192999	0.0874415	271	0.0449384	0.00432874	271	-0.0120696	0.435096	271	0.0202687	0.159819	271	0.0865625	7.38926e-06
ALDH3A2	135	0.0477517	0.0351385	142	-0.038879	0.122753	151	-0.00596765	0.705819	108	-0.0518558	0.0153457	129	0.0202354	0.434851	129	-0.106037	0.000311691	129	-0.035236	0.252509	299	-0.00605695	0.846615	299	-0.0265602	0.304611	299	-0.0437391	0.0768044	299	0.0308779	0.202571
ALDH3B1	NA	NA	NA	8	-0.183221	0.00597104	39	0.0220501	0.356844	3	-0.0890329	0.373849	18	-0.23593	0.00281234	18	-0.0300723	0.704037	18	-0.474146	1.99819974712493e-05	23	-0.11541	0.000468712	23	-0.163591	9.84395e-06	23	-0.206987	6.99686e-07	23	-0.251917	7.54408e-08
ALDH3B2	NA	NA	NA	NA	NA	NA	1	0.00674279	0.965528	NA	NA	NA	NA	NA	NA	NA	NA	NA	NA	NA	NA	NA	NA	NA	NA	NA	NA	NA	NA	NA	NA	NA	NA
ALDH4A1	30	0.0518668	0.0730375	24	0.00978226	0.781951	82	0.114422	0.0001584	46	0.11377	0.00452204	69	0.0971301	0.00615758	69	0.101252	0.00432398	69	0.0224785	0.644702	36	-0.00892255	0.763975	36	-0.0105498	0.713965	36	-0.0168817	0.513919	36	0.128656	3.52171e-05
ALDH5A1	17	0.0886284	0.0164517	15	-0.0267474	0.500317	17	0.0585778	0.136202	20	0.0186578	0.589906	22	-0.070294	0.0667781	22	0.0100992	0.819579	22	0.0324406	0.534819	31	0.0236162	0.354051	31	0.0251302	0.314401	31	0.0676844	0.00649707	31	0.161669	1.912e-06
ALDH6A1	26	0.0368495	0.238695	54	-0.0133546	0.543928	123	0.0492566	0.00674906	42	0.0786794	0.11241	59	0.0996943	0.0632379	59	0.118576	0.0282563	59	-0.00526374	0.955531	33	0.0250305	0.533291	33	-0.00875679	0.841837	33	-0.0657546	0.0690874	33	0.0747263	0.037161
ALDH7A1	128	0.0466013	0.0555343	152	-0.0224574	0.383069	246	-0.0333023	0.091419	199	-0.0314534	0.124813	274	-0.0447056	0.144562	274	0.0394833	0.19455	274	-0.0298463	0.464292	84	-0.0305593	0.179481	84	-0.0389962	0.0787234	84	-0.02307	0.295759	84	0.128873	8.87067e-06
ALDH8A1	NA	NA	NA	NA	NA	NA	NA	NA	NA	NA	NA	NA	1	0.103413	0.292138	1	0.107795	0.264067	1	0.0965125	0.449627	NA	NA	NA	NA	NA	NA	NA	NA	NA	NA	NA	NA
ALDH9A1	84	0.0375864	0.0836693	165	-0.0250797	0.313054	242	-0.13234	4.22328e-06	165	-0.0880637	0.000653936	206	0.0702863	0.035157	206	0.0844296	0.0127924	206	0.00131375	0.982934	168	-0.00902861	0.531585	168	-0.0430465	0.00224008	168	-0.0446023	0.0016001	168	0.0349939	0.00856879
ALDOA	902	-0.00607424	0.680774	1284	0.00641481	0.731033	1788	-0.165873	1.96724e-07	881	-0.10213	1.84148e-05	1499	-0.0749821	0.000284999	1499	-0.131679	1.1536e-06	1499	-0.0558239	0.00875384	1197	0.0698055	2.28334387290701e-05	1197	0.0505237	0.000486433	1197	0.0153762	0.229534	1197	-0.00485655	0.724975
ALDOB	NA	NA	NA	NA	NA	NA	NA	NA	NA	NA	NA	NA	NA	NA	NA	NA	NA	NA	NA	NA	NA	4	0.118204	0.0333593	4	0.0526375	0.34904	4	-0.179368	0.00187057	4	-0.185264	0.00140939
ALDOC	94	-0.049245	0.103995	76	-0.0589482	0.299239	274	-0.204989	2.65091e-06	231	-0.117153	2.27698e-05	285	0.0181198	0.373287	285	-0.0911998	0.000159799	285	0.00653421	0.838363	173	0.100705	0.000711223	173	0.116091	0.000143506	173	0.0436561	0.090331	173	-0.0438799	0.0831639
ALG1	25	0.0159087	0.647754	25	-0.00132983	0.97622	52	0.00533412	0.805571	21	0.0427538	0.247405	37	0.032384	0.347026	37	0.00813198	0.835237	37	0.0178148	0.730272	21	-0.034103	0.484015	21	0.0386303	0.41376	21	-0.0401577	0.37336	21	-0.0342146	0.445138
ALG11	3	0.0100811	0.958882	3	0.0581889	0.314496	4	-0.0042502	0.943855	10	0.128523	0.0103346	21	0.0344484	0.538458	21	0.0743845	0.147458	21	-0.0413162	0.565469	12	-0.0812098	0.00465589	12	-0.0550306	0.0405346	12	-0.116623	0.000167006	12	-0.0389453	0.130998
ALG12	2	0.00459847	0.97956	6	0.0175207	0.793837	11	-0.0364441	0.37243	4	0.117445	0.15203	1	-0.0147776	0.942635	1	0.0515209	0.76885	1	0.127165	0.554043	10	0.0376583	0.436007	10	0.0126798	0.813689	10	-0.0129136	0.794694	10	-0.00333288	0.947234
ALG13	6	0.062348	0.246092	21	0.103047	0.00607329	12	0.0417936	0.216243	5	0.0414627	0.578753	25	-0.107002	0.056287	25	-0.114103	0.0411044	25	0.018516	0.838578	9	-0.0532537	0.339214	9	-0.0599636	0.269751	9	-0.0278318	0.617606	9	-0.0974379	0.0583691
ALG14	5	-0.038564	0.591817	5	-0.00301839	0.963443	6	0.0336491	0.603526	7	-0.0314079	0.677287	11	-0.0444055	0.330846	11	-0.106169	0.0189443	11	-0.0353796	0.566761	8	0.00461265	0.914213	8	2.11749441529083e-05	0.999613	8	-0.0383163	0.242043	8	-0.0268198	0.414007
ALG2	25	0.0832718	0.0342407	27	0.0757022	0.0236477	57	0.139114	5.38451e-05	37	0.0873888	0.00240114	43	0.0545175	0.111509	43	0.041509	0.224218	43	-0.00487986	0.931776	21	0.073169	0.00424589	21	0.0475005	0.0466775	21	-0.00982502	0.697782	21	0.00267311	0.919511
ALG3	6	0.0546931	0.600266	9	-0.0437019	0.499111	10	0.0329662	0.547589	3	0.0591606	0.557658	NA	NA	NA	NA	NA	NA	NA	NA	NA	6	0.0577694	0.375695	6	0.0737914	0.239648	6	0.00547036	0.937057	6	0.0711232	0.233608
ALG5	24	0.0705753	0.0607899	39	0.0323655	0.25295	15	0.0759711	0.0413313	18	0.0750706	0.0458011	56	0.00467083	0.908306	56	0.10974	0.00212812	56	0.0517971	0.196487	61	0.0123677	0.570969	61	0.0281976	0.156271	61	0.0393107	0.0447197	61	0.028232	0.139175
ALG6	4	-0.0937087	0.498528	6	-0.120136	0.0393846	4	-0.0326378	0.680033	3	-0.0354055	0.65911	5	0.0307474	0.658106	5	0.0281356	0.678807	5	-0.0073044	0.945797	4	0.00682473	0.946654	4	0.0192948	0.830686	4	-0.0250527	0.761872	4	0.198839	0.00907334
ALG8	11	0.0588668	0.22001	10	-0.0553047	0.170222	12	0.131762	0.00990857	8	-0.00385465	0.970828	6	0.0245296	0.78197	6	-0.061901	0.426429	6	-0.0476863	0.671593	4	-0.0376866	0.604649	4	0.00459759	0.957521	4	0.0541761	0.410399	4	-0.0221385	0.7519
ALKBH1	NA	NA	NA	3	0.0342838	0.750751	7	0.176336	0.000682359	1	0.316374	0.0432695	9	0.0374223	0.598332	9	-0.192441	0.00508091	9	0.0196407	0.851425	9	0.0324838	0.474973	9	0.0127024	0.797762	9	0.0265128	0.539509	9	-0.146927	0.00116751
ALKBH2	3	0.0582432	0.576445	4	-0.0347275	0.626723	2	0.296832	0.000776222	1	0.285193	0.0442068	11	-0.0255169	0.806256	11	0.0827447	0.356523	11	-0.042358	0.757226	9	0.0251945	0.501196	9	0.00483404	0.911059	9	0.127488	0.000752378	9	0.0351144	0.295512
ALKBH3	6	0.110159	0.141612	4	-0.0937506	0.182752	9	-0.0538292	0.277981	3	0.0586717	0.454135	18	0.0419069	0.268198	18	0.038846	0.299566	18	0.0389781	0.428867	7	0.000605908	0.991726	7	0.0269328	0.580776	7	0.00555219	0.911951	7	-0.0403877	0.356011
ALKBH4	6	0.0386838	0.604056	5	-0.0183703	0.747509	19	-0.136353	0.00018749	4	-0.0772772	0.294352	13	0.0359209	0.545775	13	0.0457536	0.417692	13	-0.00623962	0.947538	8	-0.0653317	0.156936	8	-0.0514553	0.26449	8	-0.0749303	0.0910022	8	-0.00557681	0.910939
ALKBH5	13	0.0760057	0.0456462	17	-0.0726002	0.050596	34	0.0609731	0.0696417	19	-0.000115082	0.998347	41	-0.130784	0.00242598	41	-0.0274618	0.502264	41	-0.0567832	0.244	23	-0.0831014	0.221801	23	-0.0444626	0.533504	23	-0.025664	0.717635	23	0.053763	0.412639
ALKBH6	1	-0.0401589	0.775902	6	0.0148779	0.823959	2	0.19787	0.00649774	6	-0.137939	0.291852	11	0.100343	0.113876	11	-0.0417127	0.532285	11	0.169995	0.0257041	9	-0.0273136	0.471991	9	-0.0134251	0.740684	9	0.0620469	0.0726458	9	-0.079645	0.0217127
ALKBH7	5	0.0715418	0.409874	3	0.0962803	0.287099	13	0.429987	4.46329e-08	1	0.418618	0.0281819	11	0.136261	0.0301093	11	-0.0239277	0.725113	11	-0.00392752	0.972161	12	-0.132469	0.0111394	12	-0.0544789	0.286664	12	-0.0834632	0.0881145	12	-0.0172153	0.74705
ALKBH8	5	-0.00487018	0.958555	11	-0.0610217	0.216788	15	-0.164725	0.000118168	3	0.0876095	0.605259	33	-0.0318971	0.552033	33	-0.0608383	0.216093	33	-0.0577763	0.367264	14	0.0675807	0.0118004	14	0.0178376	0.517337	14	0.00375353	0.898194	14	-0.0365991	0.13884
ALMS1	4	-0.00703261	0.936199	21	-0.0271508	0.571956	4	-0.0132725	0.810302	10	0.0342903	0.654921	72	-0.00864088	0.809705	72	0.0105011	0.757767	72	0.0403583	0.29242	18	-0.0306892	0.400538	18	-0.0121311	0.760971	18	0.0971931	0.00586073	18	-0.0635392	0.0562211
ALOX5	NA	NA	NA	NA	NA	NA	NA	NA	NA	NA	NA	NA	3	0.0555148	0.869374	3	-0.0951952	0.763699	3	0.322861	0.379184	32	0.0328072	0.211017	32	0.0114101	0.693541	32	-0.0636499	0.0135799	32	0.0530925	0.0336963
ALOXE3	NA	NA	NA	NA	NA	NA	2	-0.318867	0.0652596	NA	NA	NA	NA	NA	NA	NA	NA	NA	NA	NA	NA	NA	NA	NA	NA	NA	NA	NA	NA	NA	NA	NA	NA
ALPG	NA	NA	NA	NA	NA	NA	NA	NA	NA	NA	NA	NA	NA	NA	NA	NA	NA	NA	NA	NA	NA	1	-0.16818	0.167987	1	-0.0127486	0.933136	1	-0.0847947	0.485752	1	-0.156399	0.173409
ALPI	NA	NA	NA	1	-0.0410551	0.756547	NA	NA	NA	NA	NA	NA	NA	NA	NA	NA	NA	NA	NA	NA	NA	4	-0.0284199	0.60506	4	-0.0614957	0.218492	4	-0.310249	3.43624e-06	4	-0.363898	5.92852e-07
ALPK1	NA	NA	NA	6	-0.139112	0.0310454	22	-0.234505	3.07943e-06	2	-0.0814366	0.514812	19	-0.0325296	0.548708	19	-0.0389976	0.451298	19	-0.134097	0.0255132	26	-0.10078	0.000362444	26	-0.136528	1.18615e-05	26	-0.133507	1.61491e-05	26	-0.162547	1.91938e-06
ALPK2	NA	NA	NA	NA	NA	NA	3	-0.297345	0.0298135	NA	NA	NA	1	0.0204681	0.92204	1	-0.0776046	0.666931	1	-0.0184415	0.948907	2	-0.0581755	0.549753	2	-0.0912081	0.318509	2	-0.0883053	0.317266	2	0.00698673	0.943501
ALPK3	1	-0.148019	0.618196	NA	NA	NA	NA	NA	NA	1	-0.500776	0.069028	1	-0.0424624	0.765339	1	-0.0998869	0.426401	1	-0.0489291	0.802031	1	-0.193296	0.111514	1	0.0393844	0.777761	1	-0.076543	0.532034	1	-0.0258451	0.840724
ALPL	NA	NA	NA	NA	NA	NA	NA	NA	NA	NA	NA	NA	NA	NA	NA	NA	NA	NA	NA	NA	NA	2	0.148295	0.0918244	2	0.127795	0.139612	2	0.0598566	0.497649	2	0.0267004	0.774226
ALPP	NA	NA	NA	68	-0.0289763	0.467359	NA	NA	NA	NA	NA	NA	79	-0.198562	0.0102595	79	-0.0360432	0.655042	79	0.0147501	0.902719	4	0.0472218	0.516386	4	0.0510045	0.472128	4	-0.0406318	0.556334	4	-0.0263131	0.708897
ALPPL2	NA	NA	NA	3	0.0456015	0.571402	NA	NA	NA	NA	NA	NA	2	-0.152405	0.0650393	2	0.0203029	0.832967	2	0.0452121	0.719464	NA	NA	NA	NA	NA	NA	NA	NA	NA	NA	NA	NA
ALS2	10	-0.0240504	0.604056	10	0.0256802	0.488164	33	-0.125348	0.000341922	21	-0.0907906	0.00770782	38	-0.00253535	0.96005	38	-0.0927458	0.0179211	38	-0.0891988	0.0528105	32	-0.044385	0.0466687	32	-0.0522249	0.018765	32	-0.0722201	0.00191533	32	-0.0737517	0.00156457
ALS2CL	NA	NA	NA	28	-0.00332626	0.931172	37	-0.0770862	0.0114559	6	0.167247	0.00612147	45	-0.000733647	0.985519	45	-0.0127651	0.702668	45	0.0177866	0.69976	43	-0.0199344	0.347863	43	-0.0155631	0.468452	43	-0.112752	1.32066e-05	43	-0.0715665	0.00105235
ALS2CR12	NA	NA	NA	NA	NA	NA	NA	NA	NA	1	-0.039315	0.799569	NA	NA	NA	NA	NA	NA	NA	NA	NA	NA	NA	NA	NA	NA	NA	NA	NA	NA	NA	NA	NA
ALX1	NA	NA	NA	NA	NA	NA	NA	NA	NA	NA	NA	NA	NA	NA	NA	NA	NA	NA	NA	NA	NA	1	-0.18229	0.0669371	1	-0.151534	0.121274	1	0.00650744	0.952185	1	-0.118113	0.210635
ALYREF	85	-0.0284735	0.315477	170	-0.0132422	0.617315	159	0.0512141	0.00747466	176	0.00865323	0.753605	333	-0.00779511	0.737771	333	0.010075	0.645005	333	0.0297189	0.231224	131	-0.0314061	0.139814	131	-0.0172996	0.4307	131	0.01126	0.605529	131	0.0160472	0.43886
AMACR	10	0.105987	0.163942	18	-0.0353789	0.280211	25	0.0343216	0.262797	18	0.0906283	0.0878755	23	-0.0338289	0.436669	23	-0.195142	0.000140056	23	-0.192798	0.000496302	73	-0.117325	7.70071225273518e-05	73	-0.143914	6.37598e-06	73	-0.230647	2.31033e-08	73	-0.189066	3.21898e-07
AMBP	39	-0.271893	3.21523e-06	NA	NA	NA	NA	NA	NA	NA	NA	NA	NA	NA	NA	NA	NA	NA	NA	NA	NA	3	-0.0760475	0.270139	3	-0.0959009	0.151711	3	-0.0697986	0.292391	3	-0.0607274	0.354618
AMBRA1	7	0.0644742	0.274661	9	-0.00296887	0.956161	13	-0.00561371	0.911629	6	0.0241053	0.730062	38	-0.114178	0.000749116	38	-0.175618	1.52349e-05	38	-0.0547873	0.124526	23	0.0421856	0.101694	23	-0.0294385	0.253966	23	-0.0336252	0.176767	23	-0.0648446	0.0106827
AMD1	NA	NA	NA	3	1.02806	6.798e-06	1	1.79959	3.90497e-10	2	1.25615	3.23704e-07	4	-0.31873	0.0014397	4	-0.200891	0.0258342	4	-0.0224882	0.877055	10	0.446303	5.36809932333165e-08	10	0.120642	0.0182181	10	0.0249899	0.636978	10	0.0733263	0.130085
AMDHD1	1	0.109053	0.449011	NA	NA	NA	2	-0.150819	0.187957	2	-0.0983943	0.375189	NA	NA	NA	NA	NA	NA	NA	NA	NA	20	-0.00954406	0.820697	20	-0.0215753	0.565183	20	-0.103521	0.00385935	20	-0.0121737	0.740441
AMDHD2	2	-0.021202	0.85076	5	-0.0686791	0.257712	20	-0.167514	0.00108383	6	0.00490494	0.940262	5	-0.0180191	0.888491	5	0.12348	0.241445	5	-0.0405848	0.810897	9	-0.00865848	0.890716	9	-0.0805735	0.100444	9	-0.0853866	0.0769439	9	-0.0542894	0.253642
AMER1	1	-0.148459	0.374023	NA	NA	NA	NA	NA	NA	NA	NA	NA	NA	NA	NA	NA	NA	NA	NA	NA	NA	8	0.258837	0.000467297	8	0.355032	1.40503e-05	8	0.187863	0.00483515	8	0.0997392	0.108186
AMER3	8	-0.153207	0.0451683	NA	NA	NA	NA	NA	NA	NA	NA	NA	NA	NA	NA	NA	NA	NA	NA	NA	NA	NA	NA	NA	NA	NA	NA	NA	NA	NA	NA	NA	NA
AMFR	9	-0.133933	0.0404645	17	-0.0613634	0.163998	27	0.136067	0.000503021	13	0.0837772	0.152184	39	-0.139804	0.000133216	39	-0.065503	0.0288768	39	-0.0061515	0.89957	27	-0.0225537	0.430471	27	-0.0448382	0.0932426	27	0.0272079	0.305379	27	-0.00143596	0.96116
AMH	NA	NA	NA	NA	NA	NA	NA	NA	NA	NA	NA	NA	1	-0.0289453	0.88181	1	-0.00481069	0.979806	1	0.0439527	0.865516	NA	NA	NA	NA	NA	NA	NA	NA	NA	NA	NA	NA
AMHR2	11	-0.193931	0.14767	NA	NA	NA	NA	NA	NA	NA	NA	NA	NA	NA	NA	NA	NA	NA	NA	NA	NA	NA	NA	NA	NA	NA	NA	NA	NA	NA	NA	NA	NA
AMIGO1	NA	NA	NA	1	-0.0311108	0.915448	NA	NA	NA	NA	NA	NA	NA	NA	NA	NA	NA	NA	NA	NA	NA	NA	NA	NA	NA	NA	NA	NA	NA	NA	NA	NA	NA
AMIGO2	5	-0.0601736	0.611251	4	-0.0157597	0.871708	9	0.322284	6.95638e-06	1	0.211802	0.139689	4	-0.0614625	0.555784	4	0.368345	0.000786586	4	0.0107699	0.948603	2	-0.298166	0.00981055	2	-0.0219626	0.868364	2	-0.0629998	0.581842	2	-0.10961	0.30651
AMIGO3	NA	NA	NA	NA	NA	NA	1	-0.162501	0.082981	NA	NA	NA	NA	NA	NA	NA	NA	NA	NA	NA	NA	NA	NA	NA	NA	NA	NA	NA	NA	NA	NA	NA	NA
AMMECR1	2	-0.00953354	0.960726	2	0.092748	0.377654	1	-0.0575773	0.628428	2	0.0365694	0.764107	8	-0.062778	0.171658	8	-0.0341489	0.471561	8	-0.0496741	0.40967	1	0.100145	0.530083	1	-0.0864066	0.588705	1	-0.0447197	0.779388	1	-0.132593	0.354668
AMMECR1L	2	-0.00201446	0.988764	5	0.206617	0.00942977	3	0.279507	0.165495	1	0.655007	0.00080891	6	0.04057	0.420691	6	-0.124196	0.012	6	-0.0108358	0.890025	2	0.0879686	0.349534	2	0.164962	0.0649459	2	-0.0113637	0.910114	2	-0.142572	0.0982956
AMN	6	0.134249	0.0722559	NA	NA	NA	NA	NA	NA	NA	NA	NA	NA	NA	NA	NA	NA	NA	NA	NA	NA	NA	NA	NA	NA	NA	NA	NA	NA	NA	NA	NA	NA
AMN1	1	-0.251247	0.0635703	4	-0.0771703	0.359482	1	-0.310614	0.0901191	7	-0.0444294	0.630899	10	-0.074869	0.184613	10	-0.0834348	0.133456	10	-0.231373	0.00138604	7	-0.0300679	0.575234	7	-0.0164966	0.770643	7	-0.0673674	0.158828	7	-0.126929	0.0095129
AMOT	NA	NA	NA	1	0.132943	0.27162	NA	NA	NA	1	0.00748277	0.961828	NA	NA	NA	NA	NA	NA	NA	NA	NA	3	0.225389	0.406497	3	0.11784	0.682615	3	-0.11902	0.657991	3	0.181448	0.4765
AMOTL1	10	-0.226183	0.000277767	40	0.016633	0.499446	9	-0.53078	3.28518e-06	8	-0.272488	0.000968454	53	0.0098086	0.769119	53	-0.191222	4.99111e-06	53	0.0191371	0.64882	15	0.216922	7.34863981193513e-06	15	0.118158	0.00231418	15	0.124756	0.00143392	15	0.0247211	0.499245
AMOTL2	NA	NA	NA	22	0.312607	1.19922e-05	23	0.062097	0.0473646	1	1.24488	4.72121e-05	42	0.232364	7.97876077104178e-06	42	0.0356686	0.343213	42	0.0834211	0.0596732	23	0.0415371	0.106562	23	-0.0399932	0.113659	23	0.119376	7.57577e-05	23	0.0941062	0.000683197
AMPD2	25	-0.0863974	0.0301638	70	-0.00799231	0.691198	96	-0.0911101	0.000110589	42	-0.18014	0.000312397	81	-0.0389733	0.197224	81	0.0188384	0.553508	81	-0.0451657	0.223332	52	0.0359688	0.0805883	52	0.0865247	0.000199956	52	0.0782482	0.000513037	52	0.064965	0.00225804
AMPD3	13	-0.0125083	0.775285	13	-0.0921481	0.0583245	22	-0.127203	0.000668306	36	-0.00273263	0.944103	28	0.056028	0.25909	28	-0.00908727	0.875932	28	0.000633564	0.995805	8	0.137547	0.0176972	8	0.220866	0.000431859	8	0.150108	0.00849814	8	0.0229617	0.696238
AMPH	1	-0.0861316	0.698582	NA	NA	NA	NA	NA	NA	NA	NA	NA	NA	NA	NA	NA	NA	NA	NA	NA	NA	NA	NA	NA	NA	NA	NA	NA	NA	NA	NA	NA	NA
AMZ2	2	0.0186746	0.891905	8	-0.155712	0.00462902	14	-0.109686	0.00349707	2	-0.173815	0.168576	14	0.0247461	0.714318	14	0.0954724	0.102053	14	0.0237723	0.801643	7	-0.00373775	0.945957	7	0.00980661	0.841419	7	0.0564077	0.161901	7	0.164586	0.000354568
ANAPC1	42	0.0122378	0.643054	85	0.0023664	0.92624	76	-0.0150475	0.410607	70	0.0149609	0.619397	80	-0.00318358	0.928319	80	-0.0313244	0.256511	80	-0.0617882	0.0612268	54	0.0227125	0.474176	54	-0.00945411	0.783386	54	-0.0493535	0.0868449	54	-0.0817326	0.00627046
ANAPC10	3	0.140906	0.156351	6	0.058973	0.349329	5	0.187214	0.00412632	3	0.112991	0.202641	6	0.0372241	0.485924	6	-0.0925195	0.0635852	6	-0.0868565	0.15434	3	0.0732512	0.222755	3	0.0259565	0.695738	3	-0.0183071	0.774597	3	-0.0285772	0.637593
ANAPC13	2	0.0834833	0.350716	9	-0.00357792	0.959785	4	0.0153995	0.877461	2	-0.00622387	0.968762	4	-0.152008	0.116848	4	-0.117612	0.224014	4	-0.061101	0.672327	4	-0.0713486	0.338633	4	-0.0553078	0.462232	4	0.0434076	0.554177	4	-0.0201679	0.793776
ANAPC15	NA	NA	NA	2	0.0372738	0.6812	NA	NA	NA	NA	NA	NA	NA	NA	NA	NA	NA	NA	NA	NA	NA	NA	NA	NA	NA	NA	NA	NA	NA	NA	NA	NA	NA
ANAPC16	4	0.0197409	0.830603	9	0.0400813	0.353453	8	0.0557415	0.201946	6	0.0591246	0.559511	15	0.0237198	0.714853	15	-0.0194685	0.759979	15	0.00664626	0.946045	5	-0.131588	0.0942072	5	-0.0939446	0.230368	5	-0.109294	0.149363	5	-0.12717	0.087541
ANAPC2	13	-0.00311517	0.952616	31	-0.0497037	0.175994	35	-0.0198698	0.307214	26	0.00739659	0.847545	39	-0.0536552	0.102927	39	-0.106886	0.00273953	39	-0.129089	0.00203874	39	-0.0186032	0.346606	39	-0.0682554	0.000923693	39	-0.0776445	0.000282458	39	-0.0907923	6.1788e-05
ANAPC4	20	0.0512814	0.403621	38	-0.0327565	0.241745	31	-0.0884687	0.0219086	35	-0.0066993	0.871787	34	-0.0308769	0.506572	34	-0.027798	0.544626	34	-0.0539541	0.333908	28	-0.0196796	0.404777	28	-0.0546967	0.0154385	28	-0.0740179	0.0017461	28	-0.0652864	0.00427332
ANAPC5	27	-0.0593493	0.11974	46	-0.030482	0.205986	41	-0.0392511	0.066873	36	0.0250015	0.477912	62	-0.0852317	0.00385972	62	-0.100863	0.00107455	62	-0.140436	0.000199949	42	-0.0535047	0.0624124	42	-0.027137	0.354048	42	-0.109924	0.000484509	42	-0.108855	0.000503751
ANAPC7	22	0.0131923	0.747464	65	0.0410321	0.0594436	33	0.041688	0.147642	23	0.0434272	0.383186	48	-0.136736	0.000230303	48	-0.0385592	0.209589	48	-0.0951462	0.0118639	34	0.0223643	0.361335	34	0.0187299	0.445464	34	-0.0618732	0.00898595	34	-0.0497787	0.0290429
ANG	9	-0.102377	0.0787471	1	-0.190016	0.126749	1	-0.490819	0.053118	NA	NA	NA	NA	NA	NA	NA	NA	NA	NA	NA	NA	NA	NA	NA	NA	NA	NA	NA	NA	NA	NA	NA	NA
ANGEL1	5	0.0998931	0.112252	7	-0.0298442	0.514686	13	-0.0414368	0.219478	1	-0.357712	0.0473172	13	-0.153877	0.00287494	13	-0.00995225	0.858921	13	0.00571126	0.944204	4	-0.0216421	0.689841	4	-0.00788142	0.893831	4	0.0643741	0.167287	4	0.126255	0.00835935
ANGEL2	2	0.164761	0.0721169	6	-0.0118679	0.847037	16	0.0663414	0.0810226	NA	NA	NA	13	0.0221691	0.655567	13	-0.00372124	0.945388	13	-0.00654421	0.93108	18	-0.00294447	0.939808	18	-0.0356033	0.229405	18	-0.0777346	0.00892037	18	0.00509052	0.872178
ANGPT1	NA	NA	NA	2	-0.14964	0.0381622	NA	NA	NA	NA	NA	NA	NA	NA	NA	NA	NA	NA	NA	NA	NA	1	-0.240863	0.0376181	1	-0.225337	0.0469401	1	-0.37661	0.00179962	1	-0.474365	0.000237499
ANGPTL1	1	0.207581	0.261196	NA	NA	NA	NA	NA	NA	1	-0.0473583	0.845541	NA	NA	NA	NA	NA	NA	NA	NA	NA	2	-0.841481	6.24271269831476e-09	2	-0.555219	9.594e-07	2	-0.394241	4.82676e-05	2	-0.246752	0.00303201
ANGPTL3	NA	NA	NA	NA	NA	NA	NA	NA	NA	NA	NA	NA	1	0.342167	0.11789	1	0.257411	0.239298	1	0.0936157	0.786735	NA	NA	NA	NA	NA	NA	NA	NA	NA	NA	NA	NA
ANGPTL4	NA	NA	NA	2	0.0103006	0.945583	4	1.5676	8.01999e-08	1	0.0370005	0.832829	6	-0.128811	0.0620694	6	-0.686321	5.65927e-08	6	0.0229919	0.837774	1	1.12815	1.81390647918605e-06	1	0.856251	3.28946e-05	1	-0.0637359	0.724017	1	-0.344143	0.0359483
ANK1	32	-0.0196997	0.491231	NA	NA	NA	3	-0.0835646	0.166117	NA	NA	NA	5	0.0791822	0.522368	5	-0.287614	0.0148067	5	0.0567881	0.751005	NA	NA	NA	NA	NA	NA	NA	NA	NA	NA	NA	NA
ANK2	1	-0.122719	0.596886	NA	NA	NA	NA	NA	NA	3	-0.1317	0.126377	17	0.126052	0.056408	17	-0.0996169	0.125813	17	0.146893	0.062029	5	-0.137067	0.027163	5	-0.0436704	0.499068	5	-0.104447	0.0785691	5	-0.0396913	0.514903
ANK3	118	-0.0242201	0.224247	77	-0.057418	0.0380236	192	-0.0594647	0.000379818	110	-0.0579999	0.0136656	182	-0.142386	0.000283932	182	-0.0501197	0.123602	182	-0.102243	0.0112721	73	-0.0218355	0.345497	73	-0.080373	0.00088311	73	-0.160276	6.19038e-07	73	-0.0418585	0.0505777
ANKAR	NA	NA	NA	NA	NA	NA	NA	NA	NA	NA	NA	NA	1	-0.0578346	0.823511	1	0.211534	0.344466	1	0.104141	0.762164	NA	NA	NA	NA	NA	NA	NA	NA	NA	NA	NA	NA
ANKDD1A	NA	NA	NA	NA	NA	NA	NA	NA	NA	NA	NA	NA	1	0.116662	0.205523	1	0.0210801	0.844852	1	0.0393085	0.785534	NA	NA	NA	NA	NA	NA	NA	NA	NA	NA	NA	NA
ANKEF1	NA	NA	NA	NA	NA	NA	NA	NA	NA	NA	NA	NA	2	-0.384871	0.000221383	2	-0.273913	0.00323632	2	-0.375839	0.000912793	3	0.165964	0.0270679	3	0.233837	0.00260765	3	-0.0498541	0.505393	3	-0.117475	0.0954836
ANKFY1	48	0.0568014	0.0339726	95	0.0185399	0.296951	192	-0.129207	2.7233e-06	89	-0.0439951	0.0480944	113	0.00972268	0.694418	113	0.0359051	0.0950006	113	-0.0107958	0.748991	102	0.0192318	0.127677	102	0.0180221	0.146674	102	-0.0274053	0.0265353	102	0.0134615	0.263316
ANKH	1	0.0162418	0.912019	4	-0.255055	0.166792	2	0.00835977	0.942082	NA	NA	NA	1	-0.0313044	0.723243	1	-0.00767373	0.935153	1	0.104019	0.282964	3	0.0280201	0.706716	3	-0.0290389	0.692659	3	-0.0167189	0.816215	3	0.0272835	0.687759
ANKHD1	2	-0.0613997	0.492066	5	0.0910537	0.217903	NA	NA	NA	1	0.153696	0.278521	5	-0.0580538	0.347311	5	0.0270434	0.680066	5	0.0347006	0.701731	5	-0.0138382	0.861495	5	-0.0670474	0.297937	5	-0.0602375	0.335908	5	-0.122762	0.0439735
ANKHD1-EIF4EBP3	NA	NA	NA	1	-0.0494301	0.801682	NA	NA	NA	NA	NA	NA	4	-0.123953	0.334899	4	0.0134096	0.930443	4	-0.0734892	0.697087	NA	NA	NA	NA	NA	NA	NA	NA	NA	NA	NA	NA
ANKIB1	4	0.0228746	0.81873	20	0.038808	0.253627	64	0.0826335	0.00123231	14	0.162321	0.00297546	53	-0.0440079	0.130183	53	0.00768245	0.819303	53	0.0112101	0.810217	34	-0.00171426	0.953326	34	0.0356849	0.107574	34	0.0144278	0.526676	34	-0.000698455	0.978544
ANKLE2	18	-0.148014	0.00291723	39	0.142194	6.09256e-05	67	0.0753666	0.00306544	56	-0.0677086	0.00434569	93	0.0166676	0.612806	93	0.0405271	0.172682	93	0.0167685	0.713227	49	0.259116	1.63036439574821e-08	49	0.303783	2.08222e-09	49	0.160249	5.62275e-06	49	0.0527257	0.0418446
ANKMY2	15	-0.0480732	0.192425	35	-0.0233193	0.421537	38	-0.299318	3.41444e-06	12	-0.169734	0.00043895	76	-0.230879	7.24837125923613e-06	76	-0.0860799	0.019776	76	0.0150324	0.795433	31	0.0271455	0.418941	31	0.0408838	0.197511	31	0.0220726	0.491926	31	0.0395039	0.19292
ANKRA2	NA	NA	NA	NA	NA	NA	NA	NA	NA	NA	NA	NA	3	0.0818426	0.31226	3	0.0886536	0.263278	3	0.084592	0.418352	NA	NA	NA	NA	NA	NA	NA	NA	NA	NA	NA	NA
ANKRD1	NA	NA	NA	NA	NA	NA	NA	NA	NA	NA	NA	NA	2	-0.206852	0.0141613	2	0.0567717	0.503685	2	-0.0423425	0.737076	2	0.52494	0.0774416	2	-0.312471	0.297797	2	-0.196765	0.510526	2	-0.448568	0.110803
ANKRD10	NA	NA	NA	8	0.144207	0.00548049	1	-0.30232	0.0188235	1	-0.0389863	0.820716	4	-0.022378	0.722537	4	-0.053867	0.332648	4	0.0182095	0.838537	3	-0.143416	0.0109233	3	0.028499	0.634094	3	-0.046382	0.390819	3	-0.083066	0.108851
ANKRD11	13	-0.0342479	0.531558	22	0.0484543	0.125414	29	0.0471241	0.0819258	7	0.168152	0.033006	65	0.0162508	0.590452	65	-0.0458876	0.0930484	65	0.0146722	0.731	51	0.0599242	0.00276316	51	0.0296731	0.106699	51	0.0898584	5.4007e-05	51	-0.0629591	0.0014005
ANKRD12	4	0.0343438	0.741154	4	0.0237045	0.727614	9	0.0224861	0.676986	5	0.498165	5.71347e-05	22	0.023415	0.606645	22	-0.0162047	0.721876	22	0.0267739	0.661398	13	0.0406077	0.184327	13	0.0394947	0.188749	13	0.0363046	0.217765	13	-0.0617032	0.0342923
ANKRD13A	23	-0.0466869	0.314031	38	-0.00505395	0.887605	73	-0.0138292	0.622112	26	-0.0579196	0.0682127	108	0.0812126	0.0366069	108	0.164517	0.000318531	108	0.0174444	0.773429	15	-0.00341415	0.92976	15	-0.0238196	0.452631	15	-0.0814905	0.00780377	15	-0.0329177	0.257663
ANKRD13B	NA	NA	NA	NA	NA	NA	NA	NA	NA	NA	NA	NA	1	0.095946	0.313092	1	-0.0870079	0.358515	1	-0.0420553	0.773995	NA	NA	NA	NA	NA	NA	NA	NA	NA	NA	NA	NA
ANKRD13C	3	0.0147013	0.886346	4	0.00136937	0.985886	3	0.00229001	0.979112	3	0.204892	0.0382746	11	-0.0169383	0.766964	11	-0.0349246	0.494021	11	0.13742	0.0203763	11	0.0137854	0.657157	11	0.00889447	0.782117	11	-0.0630989	0.0217336	11	-0.0321737	0.225601
ANKRD13D	3	-0.0815013	0.319921	1	-0.0555279	0.647083	16	-0.00597464	0.864186	1	-0.0766532	0.536024	19	-0.0963922	0.1072	19	0.0526918	0.389258	19	-0.00323226	0.976587	8	-0.0465371	0.269864	8	-0.062845	0.123691	8	-0.00499506	0.913117	8	-0.0306399	0.451271
ANKRD16	4	-0.0778001	0.365528	3	-0.105296	0.118048	5	-0.0242112	0.799787	1	-0.0759085	0.658422	4	-0.193693	0.00581497	4	0.175526	0.010045	4	0.0602988	0.496925	8	0.0173245	0.718976	8	-0.017773	0.708351	8	-0.0335656	0.425087	8	0.00668451	0.883566
ANKRD17	19	0.0121315	0.76064	57	0.0231009	0.233064	60	-0.0275874	0.174447	46	-0.0969279	0.0100416	126	-0.0577858	0.00566089	126	-0.00870874	0.684821	126	0.0329859	0.167622	59	0.0429778	0.0643145	59	0.0266593	0.252242	59	0.00437457	0.863592	59	-0.012927	0.580492
ANKRD18B	NA	NA	NA	NA	NA	NA	1	-0.197688	0.258035	NA	NA	NA	NA	NA	NA	NA	NA	NA	NA	NA	NA	1	-0.170226	0.250943	1	-0.286166	0.0471993	1	-0.0117232	0.941585	1	-0.151065	0.280624
ANKRD2	NA	NA	NA	14	-0.0924214	0.0373119	2	-0.0469534	0.488888	1	-0.250146	0.168672	27	0.0831347	0.119245	27	-0.00197783	0.974891	27	0.184033	0.00547522	7	0.00496643	0.949163	7	0.00036506	0.995773	7	0.204289	0.00120765	7	0.328567	1.22855e-05
ANKRD20A8P	2	-0.143109	0.273224	2	-0.201268	0.487211	NA	NA	NA	1	-0.308147	0.158476	NA	NA	NA	NA	NA	NA	NA	NA	NA	NA	NA	NA	NA	NA	NA	NA	NA	NA	NA	NA	NA
ANKRD22	10	0.0624485	0.458253	12	-0.0349627	0.595033	30	-0.0331656	0.328034	25	0.0211579	0.550705	13	-0.0336911	0.648607	13	-0.154156	0.0221089	13	0.0232121	0.828948	NA	NA	NA	NA	NA	NA	NA	NA	NA	NA	NA	NA
ANKRD23	NA	NA	NA	NA	NA	NA	NA	NA	NA	NA	NA	NA	NA	NA	NA	NA	NA	NA	NA	NA	NA	1	0.505673	0.000765255	1	0.485892	0.000858047	1	0.30938	0.0200573	1	0.417636	0.00265713
ANKRD24	NA	NA	NA	NA	NA	NA	17	0.0620926	0.0833939	NA	NA	NA	8	0.0474606	0.482924	8	0.0376626	0.578982	8	0.0262732	0.796037	1	-0.0573342	0.670692	1	0.0664982	0.612374	1	-0.0375849	0.772072	1	-0.026326	0.837031
ANKRD26	2	0.076876	0.575315	10	-0.0596089	0.128412	7	0.0473631	0.254431	3	-0.0727474	0.432056	49	-0.0779898	0.0125758	49	0.0624962	0.0382129	49	0.0745729	0.038375	9	-0.00815626	0.88604	9	0.0424639	0.35362	9	0.121762	0.00704442	9	-0.0360765	0.408929
ANKRD27	22	-0.0899156	0.102128	22	0.022076	0.410782	13	0.0229164	0.483425	14	0.140288	0.0102887	36	-0.0444205	0.180777	36	0.0248927	0.467933	36	-0.0129121	0.807181	21	0.0138374	0.67169	21	0.0277501	0.352083	21	-0.0475096	0.0925238	21	-0.0138531	0.642627
ANKRD28	16	-0.0376674	0.512491	29	-0.00536563	0.936334	64	-0.145902	3.45406e-05	23	-0.121805	0.057384	39	-0.0213091	0.630019	39	0.0170385	0.697565	39	-0.0449735	0.390439	16	-0.0232232	0.51767	16	-0.0376134	0.263863	16	-0.0136885	0.695525	16	0.0328646	0.306643
ANKRD29	NA	NA	NA	3	-0.0978309	0.60225	NA	NA	NA	1	-0.00289441	0.989667	NA	NA	NA	NA	NA	NA	NA	NA	NA	NA	NA	NA	NA	NA	NA	NA	NA	NA	NA	NA	NA
ANKRD30B	NA	NA	NA	4	-0.0777128	0.504776	NA	NA	NA	NA	NA	NA	NA	NA	NA	NA	NA	NA	NA	NA	NA	NA	NA	NA	NA	NA	NA	NA	NA	NA	NA	NA	NA
ANKRD31	NA	NA	NA	NA	NA	NA	NA	NA	NA	1	-0.338031	0.0985635	NA	NA	NA	NA	NA	NA	NA	NA	NA	NA	NA	NA	NA	NA	NA	NA	NA	NA	NA	NA	NA
ANKRD33B	NA	NA	NA	NA	NA	NA	NA	NA	NA	NA	NA	NA	1	0.133578	0.223274	1	-0.225572	0.0381688	1	0.117987	0.408797	6	0.536079	1.29671028102876e-08	6	0.560983	6.47277e-09	6	0.0808015	0.128542	6	-0.00179032	0.977313
ANKRD34B	NA	NA	NA	1	0.103553	0.439663	NA	NA	NA	NA	NA	NA	NA	NA	NA	NA	NA	NA	NA	NA	NA	NA	NA	NA	NA	NA	NA	NA	NA	NA	NA	NA	NA
ANKRD35	NA	NA	NA	3	0.0662866	0.591073	1	0.196611	0.0250382	NA	NA	NA	4	-0.22556	0.0337852	4	0.055207	0.627219	4	-0.0373141	0.826249	NA	NA	NA	NA	NA	NA	NA	NA	NA	NA	NA	NA
ANKRD36	NA	NA	NA	NA	NA	NA	NA	NA	NA	NA	NA	NA	1	0.0156763	0.870188	1	-0.0450107	0.601716	1	0.0338845	0.79026	NA	NA	NA	NA	NA	NA	NA	NA	NA	NA	NA	NA
ANKRD36B	1	-0.0338692	0.822563	NA	NA	NA	NA	NA	NA	1	0.199359	0.566702	NA	NA	NA	NA	NA	NA	NA	NA	NA	NA	NA	NA	NA	NA	NA	NA	NA	NA	NA	NA	NA
ANKRD36C	NA	NA	NA	NA	NA	NA	NA	NA	NA	NA	NA	NA	4	-0.204528	0.0161338	4	0.111278	0.17281	4	0.150078	0.131056	NA	NA	NA	NA	NA	NA	NA	NA	NA	NA	NA	NA
ANKRD39	2	-0.0988015	0.528071	3	-0.19574	0.0497511	3	0.114693	0.22997	1	0.0682552	0.708078	7	-0.0563347	0.612057	7	0.0765298	0.466128	7	0.0667803	0.653343	2	0.0329561	0.881926	2	0.100869	0.594115	2	0.525919	0.00348987	2	-0.134586	0.431621
ANKRD40	1	0.0108223	0.963857	2	0.0059857	0.951078	4	0.156324	0.0062843	1	0.24032	0.23999	11	-0.355206	2.22386815189538e-07	11	-0.195981	8.79221e-05	11	-0.158658	0.00178613	9	0.108548	0.0148498	9	0.076998	0.0723089	9	-0.117014	0.00759058	9	-0.326985	4.06028e-07
ANKRD42	NA	NA	NA	NA	NA	NA	NA	NA	NA	NA	NA	NA	1	-0.186395	0.433853	1	0.0723745	0.77723	1	-0.149355	0.654837	NA	NA	NA	NA	NA	NA	NA	NA	NA	NA	NA	NA
ANKRD44	16	0.0156126	0.70221	8	-0.0214919	0.578182	14	-0.162954	0.000374442	9	-0.0210354	0.763613	17	0.0203581	0.739429	17	-0.0676595	0.196314	17	-0.0674597	0.314233	19	0.0120085	0.703914	19	-0.0180928	0.54297	19	0.00994165	0.737862	19	0.0551401	0.0398022
ANKRD46	2	-0.104018	0.242265	8	-0.00666536	0.897587	5	0.07206	0.140468	1	-0.0701648	0.636428	6	-0.15914	0.00770807	6	-0.0838123	0.134932	6	0.0150904	0.870153	7	-0.0825854	0.0625044	7	0.0509256	0.251456	7	0.0415411	0.340389	7	0.096067	0.0250656
ANKRD49	1	0.03469	0.825613	4	-0.0801559	0.272468	5	-0.121545	0.0278019	2	-0.149087	0.156578	9	-0.0523082	0.355794	9	-0.166091	0.00447486	9	0.0171366	0.848354	8	-0.0590479	0.264774	8	-0.0505501	0.340525	8	-0.0419558	0.417049	8	-0.082273	0.0961721
ANKRD50	5	-0.0521492	0.496673	31	-0.0216202	0.54698	24	-0.0287975	0.243487	13	-0.0442967	0.373131	45	-0.0598157	0.141879	45	0.076188	0.0594112	45	-0.0210372	0.738626	22	0.0198627	0.509033	22	0.0916018	0.00196059	22	-0.0312384	0.252391	22	-0.0753782	0.00715942
ANKRD52	17	-0.1946	0.00126923	19	0.00490756	0.919539	12	-0.0142593	0.733173	14	-0.109998	0.0778191	19	-0.0965276	0.0382399	19	0.000761599	0.988524	19	0.0256174	0.715299	25	0.080784	0.00162952	25	0.160544	1.00945e-06	25	0.0786396	0.00156001	25	-0.0166068	0.473822
ANKRD54	2	0.0963885	0.331171	3	-0.0471652	0.530897	9	-0.207315	0.00190274	6	-0.0784504	0.261275	2	0.00917419	0.94962	2	0.376262	0.00175403	2	0.0547073	0.746087	2	-0.255748	0.0823501	2	-0.0837521	0.598906	2	-0.332678	0.0214905	2	-0.157994	0.260125
ANKRD6	NA	NA	NA	NA	NA	NA	NA	NA	NA	NA	NA	NA	NA	NA	NA	NA	NA	NA	NA	NA	NA	2	0.0496793	0.564824	2	-0.00252326	0.98211	2	0.00769779	0.930765	2	0.0341458	0.677165
ANKRD62	NA	NA	NA	NA	NA	NA	NA	NA	NA	1	-0.0380664	0.821052	NA	NA	NA	NA	NA	NA	NA	NA	NA	NA	NA	NA	NA	NA	NA	NA	NA	NA	NA	NA	NA
ANKRD7	NA	NA	NA	1	-0.00712945	0.988537	1	0.0300058	0.910331	NA	NA	NA	NA	NA	NA	NA	NA	NA	NA	NA	NA	NA	NA	NA	NA	NA	NA	NA	NA	NA	NA	NA	NA
ANKRD9	NA	NA	NA	NA	NA	NA	NA	NA	NA	NA	NA	NA	3	-0.127597	0.255693	3	-0.166756	0.127159	3	-0.0466087	0.790494	3	-0.107766	0.0807644	3	-0.127816	0.0358928	3	0.01517	0.821351	3	-0.219598	0.00086653
ANKS1A	22	-0.102941	0.0179367	65	0.00266342	0.918483	98	-0.111144	1.90016e-05	43	-0.0845104	0.00436038	88	-0.0178129	0.421827	88	0.0270695	0.197862	88	-0.0247007	0.368777	54	0.0349015	0.0743015	54	0.0596954	0.00329688	54	0.00289065	0.895828	54	-0.0330445	0.0757413
ANKS1B	1	0.12772	0.396267	7	0.0731789	0.199427	4	0.0125546	0.85607	1	-0.0452441	0.774908	NA	NA	NA	NA	NA	NA	NA	NA	NA	1	-0.177342	0.179859	1	-0.203049	0.115901	1	-0.0496064	0.719709	1	-0.192569	0.121339
ANKS3	NA	NA	NA	NA	NA	NA	1	-0.210282	0.0245068	NA	NA	NA	2	0.0347206	0.824628	2	-0.290133	0.0298944	2	-0.0589858	0.77856	4	0.0725314	0.157361	4	0.048563	0.350385	4	-0.0197924	0.711583	4	-0.0860158	0.0762639
ANKS4B	21	-0.079404	0.0406873	NA	NA	NA	NA	NA	NA	NA	NA	NA	NA	NA	NA	NA	NA	NA	NA	NA	NA	13	-0.0459667	0.331311	13	-0.134409	0.00452876	13	-0.227312	3.92962e-05	13	-0.0463805	0.292454
ANKS6	2	-0.204307	0.206588	8	0.0236267	0.720327	3	0.0260384	0.748459	NA	NA	NA	9	-0.0964402	0.0535933	9	0.017439	0.753606	9	0.0117774	0.884255	16	-0.074344	0.11019	16	0.014871	0.781301	16	0.00448789	0.930765	16	-0.0302124	0.512361
ANKZF1	21	-0.0203945	0.600527	46	-0.00306464	0.912397	38	-0.0458118	0.0340296	21	0.00402147	0.932221	56	-0.0603507	0.0550089	56	-0.117086	0.000957358	56	-0.0648368	0.084802	33	0.0164378	0.605513	33	0.0374038	0.193827	33	0.0141529	0.637996	33	0.0201875	0.480055
ANLN	32	-0.0939721	0.0437092	73	-0.0587363	0.0821803	27	0.00740934	0.877812	45	-0.578487	9.82623e-09	144	-0.0360538	0.529017	144	0.0197296	0.737439	144	0.0272825	0.74046	68	-0.0762528	0.0189131	68	-0.164442	2.47011e-05	68	0.397791	5.65337e-10	68	0.105444	0.00161298
ANO1	1	-0.356535	0.0104979	12	-0.0877442	0.0145947	NA	NA	NA	1	-0.0417969	0.814881	15	-0.418033	3.70814680147429e-05	15	0.0527765	0.513682	15	0.0168529	0.893568	NA	NA	NA	NA	NA	NA	NA	NA	NA	NA	NA	NA
ANO10	23	0.0451826	0.158605	36	-0.00924854	0.761649	73	0.0588005	0.00379392	34	0.0206068	0.577969	55	-0.0533072	0.0468954	55	-0.0186504	0.50211	55	-0.0453899	0.161559	45	-0.0187483	0.356032	45	0.00536839	0.815782	45	-0.00693744	0.739361	45	0.0080865	0.689421
ANO3	NA	NA	NA	NA	NA	NA	NA	NA	NA	NA	NA	NA	NA	NA	NA	NA	NA	NA	NA	NA	NA	5	-0.173148	0.00378768	5	0.0555253	0.332433	5	-0.146251	0.00957731	5	-0.367927	2.05983e-06
ANO5	NA	NA	NA	NA	NA	NA	NA	NA	NA	1	-0.0913342	0.859071	NA	NA	NA	NA	NA	NA	NA	NA	NA	NA	NA	NA	NA	NA	NA	NA	NA	NA	NA	NA	NA
ANO6	10	-0.040586	0.399774	85	-0.0280291	0.240534	69	-0.0233512	0.266242	40	-0.0828117	0.0123565	84	-0.0483554	0.219641	84	0.129953	0.00227458	84	0.033819	0.523302	25	-0.0426806	0.137048	25	-0.0232868	0.4321	25	-0.0357819	0.19709	25	0.0783163	0.00631025
ANO8	2	0.103325	0.251745	3	-0.0586289	0.542463	2	0.221292	0.00879403	NA	NA	NA	8	-0.288078	0.000392633	8	-0.197511	0.00636207	8	-0.124413	0.135376	10	-0.0347715	0.405564	10	0.019185	0.66269	10	0.00968595	0.823939	10	-0.0799673	0.0368209
ANO9	3	-0.0235824	0.840246	NA	NA	NA	4	0.10307	0.0485207	3	0.121942	0.181875	1	0.217502	0.150459	1	0.319129	0.0355142	1	0.202352	0.288578	4	0.0311886	0.600146	4	0.101156	0.0586164	4	-0.0498344	0.352586	4	-0.152047	0.0055137
ANOS1	NA	NA	NA	2	-0.0270371	0.80854	NA	NA	NA	NA	NA	NA	5	-0.236881	0.00756787	5	0.0324353	0.725113	5	0.0164205	0.905486	NA	NA	NA	NA	NA	NA	NA	NA	NA	NA	NA	NA
ANP32A	136	0.034786	0.0817641	230	0.0185954	0.464474	273	-0.00829176	0.697437	124	0.0164018	0.610361	222	-0.0906426	0.006315	222	-0.056138	0.0701419	222	-0.0614373	0.102666	201	-0.0271682	0.11925	201	-0.0144252	0.423367	201	0.00443729	0.815471	201	0.0182586	0.273145
ANP32B	71	0.040133	0.0639097	128	0.0316272	0.0998295	153	0.0502217	0.00617855	120	0.0343373	0.104495	229	0.0724967	0.000478501	229	0.035956	0.0433758	229	0.0343253	0.109415	170	-0.00863692	0.704256	170	-0.0122453	0.571155	170	0.0136195	0.502336	170	0.035102	0.0676617
ANP32D	1	0.0268682	0.86011	NA	NA	NA	NA	NA	NA	NA	NA	NA	NA	NA	NA	NA	NA	NA	NA	NA	NA	NA	NA	NA	NA	NA	NA	NA	NA	NA	NA	NA	NA
ANP32E	70	0.0200822	0.411461	190	-0.0450497	0.00927015	75	-0.022105	0.259851	127	0.0158014	0.430758	150	-0.131541	0.000497411	150	-0.0069564	0.856437	150	-0.036241	0.393263	241	-0.029555	0.158589	241	-0.081464	0.000409409	241	-0.0731137	0.0010417	241	-0.0512605	0.0122665
ANPEP	NA	NA	NA	NA	NA	NA	206	0.0158725	0.541189	NA	NA	NA	172	0.0270823	0.68998	172	-0.0172607	0.800176	172	-0.0449084	0.594484	100	-0.0904112	1.68817687305153e-06	100	-0.113684	7.81719e-08	100	-0.016933	0.199136	100	0.0245209	0.0588297
ANTKMT	NA	NA	NA	NA	NA	NA	NA	NA	NA	NA	NA	NA	NA	NA	NA	NA	NA	NA	NA	NA	NA	16	-0.104705	0.0117343	16	-0.029982	0.47881	16	-0.0244515	0.551545	16	-0.27024	1.51896e-06
ANTXR1	NA	NA	NA	6	-0.112879	0.0566672	NA	NA	NA	3	-0.434893	0.00226797	16	0.200324	0.0188744	16	-0.0132146	0.895361	16	-0.0255574	0.849785	1	-0.0132911	0.901567	1	-0.149439	0.0718299	1	-0.0702592	0.400641	1	0.0599993	0.469597
ANTXR2	13	-0.261892	7.77081e-05	4	0.0376353	0.594266	26	-0.0451509	0.115928	14	0.237038	0.000289736	17	0.0920919	0.0649318	17	-0.0436647	0.391706	17	0.0424655	0.531684	5	0.359265	2.00400411706496e-06	5	0.3413	2.96152e-06	5	-0.0838537	0.113875	5	-0.166772	0.00304328
ANXA1	144	-0.0116064	0.841934	1232	0.0150141	0.361941	1870	-0.155012	4.87641e-07	1340	0.00607283	0.746309	1487	0.101718	0.00428735	1487	0.0458565	0.162385	1487	-0.049636	0.225178	988	0.0359437	0.00332657	988	0.0275435	0.0166927	988	0.0852643	3.94156e-07	988	0.114958	1.24414e-08
ANXA10	NA	NA	NA	NA	NA	NA	2	-0.260308	0.00203013	NA	NA	NA	NA	NA	NA	NA	NA	NA	NA	NA	NA	143	-0.00325166	0.898509	143	-0.0162328	0.436443	143	-0.0409565	0.0366591	143	-0.0146786	0.456972
ANXA11	119	0.0288166	0.124444	181	0.0507912	0.0048388	327	-0.0387728	0.0237561	191	0.025864	0.135663	296	0.0906176	0.000113231	296	0.0834208	0.000243788	296	0.0668922	0.00467332	284	0.041024	0.0028526	284	0.0800838	2.91076e-06	284	0.107166	9.33308e-08	284	0.076479	5.79396e-06
ANXA13	12	-0.0534035	0.331594	NA	NA	NA	1	-0.221371	0.159428	1	-0.209421	0.168375	3	0.47314	0.258107	3	0.314201	0.46259	3	0.561679	0.277261	92	0.0172786	0.51642	92	0.00650048	0.823361	92	-0.0814662	0.00177427	92	-0.0525111	0.0285118
ANXA2	720	0.0411162	0.00606429	1675	0.0614914	0.00620472	2605	0.0233199	0.274041	1213	0.052828	0.00794578	1815	0.064753	0.00970964	1815	-0.00884979	0.737571	1815	-0.00196763	0.964305	1095	0.0140357	0.152699	1095	0.0335235	0.00127196	1095	0.082547	7.69091e-08	1095	0.0673985	1.06411e-06
ANXA3	113	0.0593678	0.00169425	482	0.0185242	0.176789	627	-0.166644	1.37021e-07	403	-0.0485172	0.00645597	539	0.178235	7.02348330494029e-07	539	0.186928	3.41221e-07	539	0.0570478	0.0321005	132	0.0678905	0.000283579	132	0.138654	6.26543e-08	132	0.191051	1.35742e-09	132	0.166307	9.99647e-09
ANXA4	345	0.0239203	0.0425884	381	-0.0317484	0.0468606	486	-0.0832055	0.00189049	373	-0.0131264	0.383509	404	0.0753191	0.00922919	404	0.0228102	0.421696	404	0.0282028	0.438868	620	0.0543414	0.0200013	620	0.0572761	0.0132611	620	-0.0478372	0.0331726	620	-0.0148941	0.514519
ANXA5	281	0.0349843	0.0324155	588	-0.00636038	0.69533	905	-0.17867	8.94718e-08	459	-0.0540736	0.00590266	761	0.0841406	0.000401102	761	0.0132227	0.534708	761	-0.00300676	0.930417	835	0.0502428	6.44319394409998e-05	835	0.0458703	0.000128539	835	0.0108854	0.284378	835	0.0647725	3.55869e-06
ANXA6	3	-0.00843277	0.936199	13	-0.00838076	0.849559	137	0.021347	0.557776	72	-0.041746	0.160635	207	-0.177517	0.153265	207	-0.0369145	0.793604	207	-0.000506405	0.998679	397	-0.0552847	8.70555358117669e-05	397	-0.109763	2.09399e-08	397	-0.173627	6.78397e-11	397	-0.166426	1.72419e-10
ANXA7	93	0.0532338	0.078806	205	-0.0270711	0.203263	266	-0.113535	1.48681e-06	139	-0.0168808	0.376013	409	0.0499526	0.00670857	409	0.058458	0.00211514	409	0.018937	0.408133	206	-0.0155772	0.27074	206	-0.0140388	0.319821	206	-0.00231928	0.881946	206	0.0063405	0.657136
ANXA8	NA	NA	NA	3	0.0706513	0.26268	5	-0.170867	0.00869311	1	-0.185226	0.15123	8	0.345815	0.012649	8	0.276627	0.0386839	8	0.0489906	0.819211	1	-0.0551768	0.814986	1	0.192277	0.337217	1	0.0335744	0.878814	1	-0.0443758	0.832428
ANXA8L1	NA	NA	NA	6	-0.00289563	0.986675	3	-0.192047	0.00798139	NA	NA	NA	7	0.233105	0.0176023	7	0.128268	0.175106	7	-0.0282228	0.853522	NA	NA	NA	NA	NA	NA	NA	NA	NA	NA	NA	NA
ANXA9	2	-0.0211133	0.831348	54	-0.0527978	0.081457	4	0.0154588	0.806669	20	-0.0104228	0.819507	37	-0.225689	5.90943339125965e-06	37	-0.0210403	0.56951	37	-0.0716176	0.086155	10	-0.0456914	0.377379	10	-0.205087	0.000247364	10	-0.347727	8.22769e-07	10	-0.291667	6.70641e-06
AOC1	65	-0.20593	1.39136e-06	NA	NA	NA	NA	NA	NA	NA	NA	NA	2	0.0895346	0.284382	2	-0.0822314	0.321704	2	-0.132888	0.186672	NA	NA	NA	NA	NA	NA	NA	NA	NA	NA	NA	NA
AOX1	1	0.502749	0.393864	NA	NA	NA	NA	NA	NA	NA	NA	NA	1	-0.0883762	0.572624	1	-0.230328	0.104635	1	-0.231201	0.189976	3	-0.298857	0.00273169	3	-0.320618	0.00125521	3	-0.640885	9.90553e-07	3	-0.682372	5.35516e-07
AP000351.7	NA	NA	NA	NA	NA	NA	1	0.291416	0.377339	NA	NA	NA	NA	NA	NA	NA	NA	NA	NA	NA	NA	NA	NA	NA	NA	NA	NA	NA	NA	NA	NA	NA	NA
AP002360.1	NA	NA	NA	NA	NA	NA	NA	NA	NA	NA	NA	NA	1	-0.0660911	0.647693	1	0.0158024	0.92089	1	0.0042606	0.986537	NA	NA	NA	NA	NA	NA	NA	NA	NA	NA	NA	NA
AP1AR	7	0.0731423	0.269843	9	0.0450364	0.274761	10	0.0918494	0.0451364	5	0.126207	0.147643	12	-0.0263666	0.643939	12	0.139107	0.00896088	12	-0.00264972	0.978329	9	-0.0179451	0.643439	9	0.0495439	0.151124	9	0.11842	0.00140311	9	0.0707611	0.0353709
AP1B1	110	0.0328332	0.137355	142	-0.0164127	0.561199	224	-0.0347708	0.0210404	153	-0.00612415	0.805413	109	0.0648207	0.0036736	109	0.024038	0.243614	109	-0.0232975	0.386907	101	0.0173827	0.279954	101	-0.015814	0.323563	101	-0.0140902	0.366294	101	0.0169021	0.26318
AP1G1	113	0.0619755	0.0270257	224	0.0544469	0.00537937	181	-0.0516321	0.0138921	142	-0.00422963	0.844085	183	0.0867593	0.00192215	183	0.0495154	0.0494214	183	0.0152499	0.686683	127	0.0262983	0.098604	127	-0.0311842	0.0466426	127	-0.0629881	0.000357116	127	-0.0241277	0.109276
AP1G2	21	0.0769632	0.0505604	18	-0.0174404	0.70042	61	-0.0697783	0.00693625	13	0.0129106	0.824929	36	-0.244311	3.09790258152928e-06	36	-0.288796	4.25103e-07	36	-0.2532	6.75134639021893e-06	19	-0.0159402	0.61234	19	-0.0833361	0.00476122	19	-0.139629	4.67085e-05	19	-0.381702	3.42818e-10
AP1M1	101	0.0349661	0.0736703	85	-0.0141937	0.551913	95	-0.0075033	0.648959	54	-0.0104254	0.752833	94	0.0264256	0.292306	94	0.0116377	0.664897	94	0.0358622	0.240092	41	-0.00364432	0.889858	41	-0.0248933	0.232099	41	-0.00467742	0.837195	41	0.0153694	0.452327
AP1M2	18	0.16032	0.000313708	38	0.055448	0.0506912	77	0.00539276	0.831442	60	0.0900025	0.00208257	72	0.126325	3.31959513917856e-05	72	-0.057619	0.0147612	72	-0.050621	0.0667608	5	-0.000286381	0.996935	5	0.0350609	0.536628	5	-0.0604421	0.245884	5	-0.0410873	0.431889
AP1S1	21	0.0530639	0.125074	38	-0.0230537	0.624125	44	-0.111286	0.00263896	22	-0.130494	0.0107171	33	0.00987884	0.808499	33	-0.0190915	0.607732	33	-0.024392	0.622271	44	-0.0783674	0.00898842	44	-0.0754194	0.00998539	44	-0.146791	3.10084e-05	44	-0.0517182	0.0610688
AP1S2	9	0.0522734	0.397429	11	0.0276207	0.580525	15	-0.107046	0.0326381	6	0.0940153	0.182554	13	-0.119489	0.0535933	13	-0.130866	0.0344127	13	0.0619677	0.447571	9	-0.0201271	0.713274	9	-0.0401026	0.42306	9	-0.0479499	0.310892	9	-0.0679259	0.13816
AP1S3	10	0.0937607	0.108331	15	-0.0150941	0.812218	12	0.0563229	0.166748	10	0.00507535	0.940626	9	0.0815376	0.0599568	9	0.0309064	0.491795	9	0.0349801	0.55825	6	0.0332109	0.547689	6	0.0778406	0.122354	6	-0.0114453	0.837708	6	-0.0118103	0.828828
AP2A1	104	0.018182	0.339621	160	0.00765619	0.643701	202	-0.00374794	0.755902	122	0.000887728	0.972339	204	-0.00143499	0.957486	204	-0.012958	0.54606	204	-0.0338096	0.173003	136	-0.022589	0.132805	136	-0.0334595	0.0244946	136	-0.024358	0.0924381	136	-0.0174869	0.219601
AP2A2	69	0.0112094	0.663965	89	0.00549997	0.83856	131	-0.0164119	0.321552	79	-0.0155591	0.499649	113	-0.0078285	0.807957	113	0.00318426	0.923397	113	-0.00965516	0.826348	99	0.00534802	0.837114	99	-0.00855064	0.720698	99	-0.0626573	0.00400545	99	-0.00604978	0.789872
AP2B1	160	0.0404836	0.0854552	190	0.0528633	0.0448258	250	0.0195554	0.189295	177	0.0352039	0.098899	167	0.0441701	0.023511	167	0.00286736	0.900834	167	-0.00819662	0.785534	173	0.0346015	0.0551168	173	0.0179462	0.325699	173	0.00189953	0.923903	173	0.0296891	0.0827717
AP2M1	78	0.0465063	0.0790321	128	0.0167268	0.404172	165	0.0277538	0.0218662	105	-0.0090833	0.755147	115	0.019777	0.3686	115	-0.0279144	0.18546	115	-0.0145974	0.636409	100	0.00693997	0.716232	100	-0.00339626	0.864735	100	0.0202366	0.215784	100	0.0538133	0.00207731
AP2S1	16	-0.00151176	0.977991	37	-0.0544887	0.166811	41	0.00635492	0.836852	23	-0.0192083	0.551374	32	0.0581124	0.0888966	32	0.0157536	0.672474	32	-0.0278515	0.555001	38	-0.0498082	0.105686	38	0.00459852	0.903593	38	-0.0846552	0.0063655	38	-0.0161938	0.602354
AP3B1	54	0.0631873	0.0194444	139	0.0197321	0.342291	192	-0.0655278	0.000135832	102	-0.0378761	0.113601	162	-0.0133349	0.67136	162	-0.0217769	0.451659	162	-0.00650346	0.887503	108	0.00271301	0.881926	108	-0.0156761	0.280632	108	-0.012988	0.360534	108	-0.0288204	0.0372528
AP3B2	75	0.00655383	0.759977	NA	NA	NA	2	0.12304	0.0593108	NA	NA	NA	1	-0.0442487	0.783847	1	-0.11802	0.402781	1	0.0372183	0.867208	20	-0.0413254	0.207328	20	-0.0867831	0.0084582	20	-0.193855	5.19853e-06	20	-0.0615736	0.0473217
AP3D1	129	0.0233313	0.18987	221	0.0233798	0.159753	325	-0.0389505	0.00520016	132	-0.0202706	0.281662	332	-0.0420321	0.0248832	332	0.0156715	0.406344	332	-0.0407437	0.0642418	158	0.000351864	0.986364	158	0.00482299	0.792954	158	-0.0314962	0.0413694	158	-0.0128039	0.406926
AP3M1	51	0.0533339	0.0919614	55	0.0238856	0.45699	96	-0.0903555	0.00285753	37	-0.0198794	0.692051	25	-0.0289926	0.327516	25	0.00470567	0.893141	25	-0.0197378	0.638686	14	0.114947	0.0116801	14	-0.0224434	0.644576	14	-0.0624067	0.145345	14	0.0297618	0.496966
AP3M2	10	0.0304569	0.647147	13	-0.0057931	0.892032	12	-0.0625921	0.11247	8	0.0279422	0.68943	6	-0.0793623	0.0637976	6	0.0575814	0.174193	6	-0.0184671	0.78467	NA	NA	NA	NA	NA	NA	NA	NA	NA	NA	NA	NA
AP3S1	11	0.0145545	0.833836	27	0.00231869	0.953754	35	-0.0553779	0.130483	20	-0.0417454	0.401503	40	0.0221607	0.4207	40	0.0130646	0.647613	40	0.0198476	0.59048	11	-0.0473711	0.265412	11	-0.00355467	0.947306	11	-0.0309828	0.459025	11	0.0176744	0.68114
AP3S2	1	-0.0241574	0.913504	1	-0.201068	0.182456	NA	NA	NA	1	0.0855148	0.52941	3	-0.161602	0.0591442	3	0.0752039	0.388615	3	-0.0324739	0.813143	1	0.03496	0.702453	1	0.122372	0.124628	1	-0.0644072	0.423121	1	0.0130498	0.880679
AP4B1	4	0.0190237	0.827311	18	-0.0260217	0.525981	18	-0.0746445	0.0657261	7	-0.0504823	0.368138	25	-0.00985151	0.775402	25	0.0142062	0.659238	25	0.000406299	0.99547	25	0.00843992	0.7887	25	0.00331874	0.920151	25	-0.0125328	0.653874	25	-0.0195853	0.459413
AP4E1	14	0.0272304	0.492384	24	-0.0373336	0.259881	37	0.0112733	0.665814	10	0.0313451	0.61404	29	-0.00842291	0.881168	29	0.0305349	0.53036	29	-0.0130648	0.861537	36	0.00393142	0.893033	36	0.00841824	0.748506	36	-0.029143	0.193161	36	-0.00569442	0.817271
AP4M1	4	-0.0843899	0.394165	10	-0.0666936	0.143	15	0.0163736	0.710706	6	-0.0216681	0.761334	14	-0.0604266	0.242514	14	-0.0385928	0.466615	14	0.0112007	0.89295	19	0.0043143	0.925755	19	-0.00552006	0.903412	19	0.0384232	0.283946	19	0.0016332	0.967747
AP4S1	9	-0.0471162	0.429738	13	0.00874106	0.896315	11	-0.0577489	0.181729	10	-0.00288597	0.958657	8	-0.0493308	0.449396	8	-0.00269017	0.971116	8	-0.00787065	0.940505	8	0.0674703	0.0759271	8	0.071142	0.0569206	8	0.0497099	0.176041	8	0.0179461	0.643947
AP5B1	9	-0.0676075	0.169718	18	-0.00426247	0.92061	13	0.00696862	0.851063	NA	NA	NA	16	-0.176557	0.000823415	16	-0.135062	0.00557518	16	-0.116409	0.0358705	26	-0.0435513	0.152035	26	-0.101076	0.00159696	26	-0.344135	1.90194e-09	26	-0.432984	1.44259e-10
AP5M1	4	0.0616327	0.430955	6	-0.10783	0.0619595	8	-0.083368	0.0492832	NA	NA	NA	10	-0.133948	0.0167486	10	-0.109894	0.0431231	10	-0.158649	0.0161342	9	-0.063396	0.225408	9	-0.0693412	0.175585	9	-0.293337	9.31376e-06	9	-0.302652	6.87108e-06
AP5S1	5	-0.0973853	0.0898937	7	-0.0620261	0.317446	14	-0.153218	0.000569604	1	-0.55411	0.302881	14	-0.0558188	0.285118	14	-0.100557	0.0493636	14	-0.062634	0.342014	10	-0.00356326	0.951643	10	0.00323254	0.955286	10	-0.108433	0.0142426	10	-0.0346895	0.425845
AP5Z1	5	-0.091122	0.3512	23	0.0441454	0.288915	35	-0.136599	0.000337147	3	-0.0446592	0.612011	29	-0.130761	0.00184423	29	-0.0581358	0.120752	29	-0.138271	0.00366033	13	0.00843419	0.849024	13	-0.0636493	0.0723732	13	-0.188997	2.16757e-05	13	-0.179551	3.76003e-05
APAF1	26	-0.0207812	0.538167	38	-0.0617036	0.012957	45	-0.208541	3.62537e-07	14	-0.0406653	0.353936	40	0.016964	0.514083	40	-0.0673914	0.00770571	40	-0.0406984	0.169449	18	-0.00271556	0.940128	18	-0.0547174	0.0440013	18	-0.0477993	0.0729697	18	-0.0119181	0.673576
APBA1	NA	NA	NA	15	-0.0162622	0.771899	28	-0.0864413	0.0421898	8	0.0292809	0.652229	13	-0.00295523	0.974945	13	0.0988366	0.168855	13	-0.0142498	0.904998	2	-0.262786	0.0135375	2	-0.177405	0.0815748	2	-0.240533	0.0186963	2	-0.137154	0.162542
APBA2	1	0.066053	0.582371	NA	NA	NA	NA	NA	NA	NA	NA	NA	7	0.049818	0.510588	7	-0.0790209	0.265353	7	0.0287132	0.800404	1	-0.0370742	0.623498	1	-0.0521745	0.46613	1	0.0850472	0.200958	1	-0.000482239	0.9957
APBA3	1	-0.144973	0.565595	NA	NA	NA	2	-0.0635646	0.387524	NA	NA	NA	6	-0.00415952	0.95231	6	-0.0375621	0.493014	6	0.034578	0.655006	6	0.0914774	0.0390133	6	0.148924	0.00145097	6	0.175255	0.000340178	6	0.0776343	0.0642799
APBB1	NA	NA	NA	2	0.00876602	0.92624	4	-0.197984	0.00932394	NA	NA	NA	7	-0.0755025	0.114067	7	-0.0638797	0.178149	7	0.066229	0.267676	5	-0.103754	0.136638	5	-0.36941	1.74431e-05	5	-0.310862	0.000110437	5	-0.0856238	0.194128
APBB1IP	NA	NA	NA	NA	NA	NA	NA	NA	NA	NA	NA	NA	1	-0.27674	0.365221	1	-0.192634	0.536601	1	0.29941	0.44432	14	0.191394	2.00788659087934e-07	14	0.152988	2.55738e-06	14	0.00888653	0.729627	14	-0.189952	2.49949e-07
APBB2	5	-0.152124	0.0693781	20	-0.00732711	0.871099	24	-0.0802538	0.0131831	12	-0.0495828	0.442352	31	0.107891	0.00935333	31	0.136353	0.00177661	31	0.0964252	0.0418036	6	0.175781	0.000898586	6	0.191645	0.000324238	6	0.342184	6.1217e-07	6	0.160331	0.00143144
APC	19	0.0316918	0.640844	26	0.000665815	0.986043	17	0.033245	0.453723	6	0.229906	0.0108137	73	-0.0664695	0.0212143	73	-0.0050348	0.881743	73	0.00606043	0.895548	43	0.0378861	0.0490583	43	0.0741108	0.000460216	43	0.0204886	0.273938	43	-0.00769742	0.699025
APCDD1L	NA	NA	NA	NA	NA	NA	NA	NA	NA	NA	NA	NA	NA	NA	NA	NA	NA	NA	NA	NA	NA	3	0.192663	0.0409891	3	0.0700742	0.47533	3	0.234344	0.0119982	3	0.117677	0.186009
APEH	130	-0.00832392	0.662407	216	-0.0255221	0.0884202	290	-0.185164	6.21007e-09	153	-0.0966695	0.00081616	270	0.00606096	0.778689	270	0.0348608	0.0577688	270	-0.0214998	0.369912	131	-0.00180803	0.931077	131	-0.0247275	0.126292	131	0.0126952	0.437982	131	-0.0117818	0.465767
APEX1	139	-0.00863502	0.77787	159	-0.00466098	0.867318	290	-0.0143302	0.437163	93	0.00738131	0.768369	220	-0.0371451	0.190917	220	0.0068579	0.835331	220	0.00323205	0.947377	229	-0.0396946	0.0265564	229	-0.0381443	0.0295838	229	-0.0482361	0.00683662	229	0.00183266	0.925222
APEX2	1	0.108347	0.434832	2	0.468859	2.14344e-05	4	0.285418	0.00036441	NA	NA	NA	5	-0.00146121	0.985622	5	-0.00963846	0.898564	5	-0.0158448	0.876822	1	0.154807	0.0610992	1	0.154317	0.0573772	1	0.235421	0.00503304	1	-0.0354299	0.676348
APH1A	3	0.0098477	0.953436	18	-0.138684	0.0297333	15	0.00505281	0.923077	10	-0.0111772	0.86198	10	-0.0246188	0.780546	10	-0.0118629	0.896556	10	-0.0157571	0.898704	16	-0.123162	0.0210127	16	-0.0474812	0.379343	16	-0.123803	0.0171582	16	-0.0259612	0.628257
APH1B	NA	NA	NA	NA	NA	NA	NA	NA	NA	NA	NA	NA	2	-0.0677248	0.354237	2	-0.00685412	0.937559	2	-0.0316596	0.777844	NA	NA	NA	NA	NA	NA	NA	NA	NA	NA	NA	NA
API5	120	0.00864759	0.704767	263	-0.0113798	0.634686	220	0.0824558	4.07042e-05	167	0.0509386	0.00446953	263	-0.0119522	0.609463	263	0.0488824	0.0233523	263	0.0283311	0.29242	174	-0.0178633	0.206776	174	-0.0146192	0.303215	174	0.00594271	0.683532	174	0.0288167	0.0327169
APIP	51	0.00448305	0.893224	10	0.0119629	0.804554	23	-0.00376879	0.901524	30	-0.0538912	0.211573	27	-0.0185408	0.775514	27	-0.0126871	0.846386	27	-0.0824249	0.230859	29	0.0142321	0.726144	29	-0.0107008	0.796546	29	-0.0600338	0.0824178	29	-0.0255354	0.467036
APLF	1	0.0797177	0.612676	NA	NA	NA	3	-0.00817572	0.911419	2	-0.134232	0.227962	13	0.0614817	0.263348	13	0.060518	0.263644	13	0.0488339	0.50322	4	-0.0127527	0.8428	4	0.0499713	0.352538	4	0.10812	0.0353177	4	0.224664	0.000173581
APLP1	1	-0.193838	0.249162	NA	NA	NA	NA	NA	NA	NA	NA	NA	NA	NA	NA	NA	NA	NA	NA	NA	NA	1	-0.0702276	0.509576	1	-0.116001	0.243507	1	-0.108235	0.263544	1	-0.107951	0.254402
APLP2	110	-0.834746	4.23985e-12	242	-0.281542	5.56447e-07	192	-0.892052	4.51762e-12	84	-0.351765	9.20734e-06	110	-0.152136	4.8598442969203e-05	110	-0.0239483	0.42323	110	0.028714	0.456483	56	0.00821136	0.745693	56	0.0820367	0.000634155	56	0.166238	3.207e-07	56	0.070257	0.002122
APMAP	131	0.0331904	0.121683	208	-0.035721	0.0460814	348	0.0177947	0.158285	216	0.0270305	0.197993	266	0.0407719	0.0521783	266	0.0538886	0.0121392	266	0.0107344	0.739906	40	0.0154343	0.542625	40	0.0374772	0.10531	40	0.0207766	0.370584	40	0.0335549	0.132411
APOA1	17	-0.0684474	0.100314	4	-0.956132	0.191543	3	0.77779	6.25377e-07	3	0.143687	0.19332	38	0.245033	0.0032847	38	0.0774574	0.318263	38	-0.0297023	0.809532	4	0.0962792	0.287079	4	0.211581	0.0173005	4	0.0248868	0.79551	4	0.123844	0.14092
APOA4	NA	NA	NA	NA	NA	NA	NA	NA	NA	NA	NA	NA	2	0.212479	0.00547834	2	0.127181	0.0736997	2	0.214684	0.0138897	NA	NA	NA	NA	NA	NA	NA	NA	NA	NA	NA	NA
APOA5	NA	NA	NA	NA	NA	NA	NA	NA	NA	NA	NA	NA	1	-0.0357219	0.718505	1	-0.07824	0.375451	1	0.0778085	0.505621	NA	NA	NA	NA	NA	NA	NA	NA	NA	NA	NA	NA
APOB	41	-1.37729	9.20579e-11	35	-0.209872	6.82795e-05	27	-0.198461	4.73016e-06	20	-0.538436	1.9565e-08	51	0.122129	0.115669	51	0.135624	0.0781551	51	0.0121065	0.927312	7	0.251012	0.000262041	7	0.191763	0.00223579	7	0.159146	0.00799156	7	0.0509227	0.379361
APOBEC3A	NA	NA	NA	NA	NA	NA	NA	NA	NA	1	0.464101	0.00158636	NA	NA	NA	NA	NA	NA	NA	NA	NA	NA	NA	NA	NA	NA	NA	NA	NA	NA	NA	NA	NA
APOBEC3B	6	-0.0835813	0.307444	15	-0.0367208	0.351967	8	0.132577	0.0475749	NA	NA	NA	6	0.229161	0.0726056	6	0.351768	0.00790697	6	-0.0760856	0.690888	1	0.17764	0.0479061	1	0.334229	0.000623053	1	-0.0626063	0.48653	1	-0.0433673	0.63488
APOBEC3C	2	-0.0150001	0.899601	12	-0.0680224	0.244279	16	-0.207879	0.00118216	4	-0.0773792	0.310688	19	0.163099	0.0660231	19	0.26605	0.0046387	19	0.0162519	0.912619	4	0.0121983	0.906942	4	-0.061633	0.472327	4	0.00110925	0.989935	4	0.150582	0.0546181
APOBEC3F	7	0.0471327	0.472231	2	-0.227776	0.0235952	14	-0.0721193	0.103331	1	0.122688	0.555849	9	0.0451848	0.485266	9	-0.214422	0.00153478	9	0.00734664	0.944232	4	0.00369897	0.958967	4	-0.0986505	0.0746852	4	-0.176579	0.00251121	4	-0.0452444	0.409287
APOBEC3G	NA	NA	NA	NA	NA	NA	34	-0.110788	0.00089443	NA	NA	NA	15	0.0252693	0.75673	15	-0.192872	0.00829383	15	-0.0389269	0.715791	1	0.0438048	0.680845	1	0.0427771	0.686355	1	0.0727643	0.442977	1	0.121527	0.177827
APOBR	2	0.0953808	0.373816	NA	NA	NA	NA	NA	NA	NA	NA	NA	NA	NA	NA	NA	NA	NA	NA	NA	NA	NA	NA	NA	NA	NA	NA	NA	NA	NA	NA	NA	NA
APOC1	NA	NA	NA	NA	NA	NA	1	-0.0458409	0.622943	NA	NA	NA	1	0.0410699	0.745499	1	-0.197671	0.0684598	1	-0.050391	0.769363	14	0.00682439	0.839622	14	-0.0241077	0.396096	14	-0.048635	0.0685706	14	-0.0997815	0.000755019
APOC3	NA	NA	NA	NA	NA	NA	2	0.447488	0.000102399	2	0.408705	0.142259	7	0.0438915	0.668019	7	-0.0224929	0.832852	7	0.0140964	0.927765	2	-0.256528	0.0590952	2	-0.041384	0.792266	2	-0.0724898	0.603758	2	0.0206677	0.887899
APOE	6	-0.637956	3.20423e-06	9	-0.288711	0.000767504	44	-0.537881	1.22324e-08	36	-0.305339	3.30798e-07	94	-0.0284028	0.522503	94	-0.0459439	0.267958	94	-0.038463	0.488204	NA	NA	NA	NA	NA	NA	NA	NA	NA	NA	NA	NA
APOH	NA	NA	NA	1	0.487902	0.0426936	4	1.24212	1.57789e-09	1	1.33614	1.82898e-06	NA	NA	NA	NA	NA	NA	NA	NA	NA	NA	NA	NA	NA	NA	NA	NA	NA	NA	NA	NA	NA
APOL1	NA	NA	NA	2	-0.137174	0.137323	8	-0.158956	0.0126212	NA	NA	NA	11	0.0185896	0.837241	11	-0.169678	0.0274177	11	-0.175286	0.0546078	31	0.144087	0.00498734	31	0.370493	2.48096e-07	31	-0.0397283	0.411018	31	-0.330551	1.31114e-06
APOL2	15	-0.0380084	0.472689	41	0.0205587	0.409161	140	0.0596181	0.000868832	22	0.127979	0.0425019	162	0.0116086	0.741524	162	-0.0618441	0.041372	162	-0.00335322	0.949366	135	0.100831	0.00205808	135	0.188242	2.9883e-06	135	0.052887	0.0715042	135	-0.0157085	0.608742
APOL3	NA	NA	NA	NA	NA	NA	6	-0.147665	0.00416176	NA	NA	NA	6	-0.000640953	0.994094	6	0.261437	0.000252224	6	-0.0142081	0.883973	NA	NA	NA	NA	NA	NA	NA	NA	NA	NA	NA	NA
APOL6	NA	NA	NA	1	-0.132127	0.188919	5	0.237534	0.00178145	NA	NA	NA	7	0.154218	0.0632152	7	0.0502587	0.568282	7	-0.0050177	0.973348	5	0.161795	0.00320175	5	0.0393166	0.463659	5	0.0324153	0.533248	5	-0.13526	0.00820523
APOM	1	-0.31088	0.0180669	1	-0.207473	0.182672	1	-0.136086	0.227357	NA	NA	NA	6	0.241128	0.019863	6	0.213108	0.0353729	6	0.151283	0.22491	NA	NA	NA	NA	NA	NA	NA	NA	NA	NA	NA	NA
APOO	13	-0.0218171	0.620993	11	-0.00801095	0.864887	18	0.0517217	0.259978	9	0.105449	0.0393885	32	-0.012732	0.746419	32	0.0497931	0.139445	32	-0.00684347	0.901942	15	-0.035163	0.306893	15	-0.00263063	0.952134	15	-0.0143617	0.681143	15	0.065189	0.0428945
APOOL	23	0.078981	0.102305	29	0.0585319	0.14877	29	0.104923	0.0102256	12	0.116415	0.0399821	39	0.0672775	0.0655415	39	0.0451913	0.213182	39	0.0420684	0.375223	18	0.0124838	0.769422	18	0.0244649	0.52967	18	0.0304536	0.403013	18	0.0729011	0.0386449
APP	33	-0.739289	1.65946e-10	192	-0.29102	2.2823e-06	115	-0.797718	1.39539e-12	87	-0.253445	2.03341e-05	110	-0.0436879	0.239684	110	-0.00318741	0.943434	110	0.0223521	0.683414	38	-0.0467119	0.0372111	38	-0.00582531	0.823333	38	0.115919	2.33638e-05	38	0.0595329	0.00732973
APPBP2	NA	NA	NA	5	-0.0238889	0.662127	8	-0.289277	5.77174e-05	5	-0.106239	0.218243	13	-0.120028	0.0507628	13	-0.229131	0.0009405	13	-0.0520006	0.532248	11	-0.175662	1.97405999660049e-05	11	-0.124499	0.00052762	11	-0.143417	0.000134756	11	-0.173903	1.91212e-05
APPL1	54	-0.0453931	0.130642	64	-0.00736415	0.783307	75	-0.0957574	0.000807214	67	-0.125123	7.13263e-05	105	-0.061057	0.00264244	105	0.0175677	0.352711	105	-0.0233445	0.32417	63	-0.0361845	0.0356103	63	-0.00633364	0.744223	63	-0.0366604	0.0285222	63	-0.0173074	0.290907
APPL2	47	0.0092576	0.796749	37	-0.0304646	0.280103	32	-0.072734	0.00315271	38	-0.0128555	0.688461	77	0.0606987	0.0248841	77	-0.0154421	0.586151	77	-0.048007	0.133846	57	0.0096051	0.628364	57	0.0255338	0.149741	57	-0.0403986	0.0224402	57	-0.0321653	0.060802
APRT	88	-0.0224245	0.387601	169	-0.048874	0.0239348	255	-0.212292	5.1243e-09	100	-0.098967	0.00116507	137	-0.0318398	0.167796	137	-0.00110988	0.967907	137	-0.0433451	0.117586	184	-0.000346123	0.983935	184	-0.0251773	0.0557384	184	-0.0350911	0.00888148	184	-0.0195893	0.122391
APTX	NA	NA	NA	19	0.0114642	0.732918	26	0.133478	0.00124677	9	0.0414624	0.544428	31	0.0631377	0.0729495	31	0.0596278	0.0866009	31	0.0328498	0.484699	27	-0.00348696	0.909985	27	0.00171988	0.95646	27	-0.0112153	0.655168	27	-0.0116996	0.63552
AQP3	NA	NA	NA	NA	NA	NA	1	0.0371113	0.803255	NA	NA	NA	NA	NA	NA	NA	NA	NA	NA	NA	NA	NA	NA	NA	NA	NA	NA	NA	NA	NA	NA	NA	NA
AQR	51	0.0347922	0.190423	96	0.0182103	0.240633	101	0.156755	3.65826e-07	92	0.118933	9.22643e-05	180	-0.00447348	0.844266	180	0.032724	0.0861238	180	0.020669	0.415128	95	0.00027632	0.98704	95	-0.00444153	0.763661	95	-0.00229385	0.872848	95	0.0046902	0.729598
AR	NA	NA	NA	NA	NA	NA	NA	NA	NA	1	0.0407132	0.803657	NA	NA	NA	NA	NA	NA	NA	NA	NA	NA	NA	NA	NA	NA	NA	NA	NA	NA	NA	NA	NA
ARAF	13	-0.0508214	0.310023	11	0.013687	0.718042	41	-0.260406	6.90313e-07	14	-0.0282562	0.691284	24	-0.053748	0.0997996	24	0.00244327	0.95146	24	-0.0219574	0.646523	15	-0.067158	0.0435585	15	-0.033343	0.320831	15	-0.0820411	0.0126704	15	-0.105552	0.00212599
ARAP1	28	-0.00188877	0.970786	89	-0.0267092	0.122546	74	-0.148913	1.14115e-05	29	-0.0943709	0.0161078	73	0.110719	8.21317600251968e-05	73	0.0401571	0.0701419	73	-0.0166899	0.595961	61	0.0179694	0.4103	61	-0.00160745	0.952756	61	-0.0141325	0.499881	61	-0.0345096	0.0808174
ARAP2	NA	NA	NA	23	0.186692	0.000309183	19	0.0435688	0.116207	9	0.0870765	0.233324	32	0.0366977	0.208042	32	0.061729	0.0336759	32	-0.0114257	0.805558	21	0.266586	3.42225598657043e-09	21	0.251678	6.16874e-09	21	0.144693	5.89171e-06	21	-0.0397365	0.0879059
ARAP3	7	0.00859669	0.911284	9	-0.0540015	0.202258	12	-0.133752	0.0020418	2	-0.052479	0.632538	24	0.0222599	0.560464	24	-0.156041	0.000224108	24	-0.115642	0.00740106	26	-0.0798116	0.00119707	26	-0.115795	2.40758e-05	26	-0.13567	4.48881e-06	26	-0.211367	2.67394e-08
ARC	NA	NA	NA	2	0.150807	0.0698232	2	0.117547	0.181442	NA	NA	NA	3	0.41348	0.187035	3	-1.04724	0.00212108	3	-0.503501	0.187867	1	-0.154912	0.702453	1	0.0344887	0.938838	1	-0.58508	0.0916868	1	-0.303202	0.383841
ARCN1	253	0.0424551	0.00333835	254	0.133411	2.59614e-05	276	0.00179809	0.899401	182	0.0167429	0.502202	465	0.0110542	0.590138	465	-0.0151155	0.435236	465	0.00483701	0.874852	280	0.0278047	0.034317	280	0.0161923	0.212387	280	-0.00182852	0.9003	280	-0.0207794	0.093059
AREG	4	-0.487921	0.000248551	9	0.191482	0.0536833	22	1.1744	8.95463e-10	4	0.0343017	0.752891	12	0.112787	0.113146	12	0.235324	0.00241282	12	0.0842515	0.360626	7	1.83408	1.38022175664077e-16	7	1.66258	3.59261e-16	7	0.565803	5.27667e-10	7	0.193903	0.000162551
AREL1	2	0.0511802	0.673502	10	0.0333157	0.503851	8	0.12862	0.00503571	1	0.274357	0.0754516	15	0.04341	0.433445	15	-0.0974118	0.0632356	15	0.00174686	0.986299	5	-0.0110031	0.845043	5	-0.0121483	0.822235	5	-0.000102996	0.998263	5	-0.0477594	0.278029
ARF1	1	0.074047	0.697617	1	-0.0425778	0.809232	1	0.0632557	0.610055	1	-0.307282	0.095291	NA	NA	NA	NA	NA	NA	NA	NA	NA	NA	NA	NA	NA	NA	NA	NA	NA	NA	NA	NA	NA
ARF4	77	0.0212521	0.538723	170	0.0911553	0.00871959	199	0.123569	0.00628689	106	0.0814495	0.0568549	152	0.124078	0.00307198	152	0.0752734	0.05006	152	0.0382858	0.45282	163	0.0644475	0.00504724	163	0.069504	0.00239271	163	0.00110412	0.962999	163	0.0170141	0.42503
ARF5	31	0.00746872	0.87753	28	0.00993057	0.854339	87	-0.104449	0.000207296	57	-0.115926	0.0208573	85	0.0245672	0.553183	85	-0.0231725	0.567299	85	0.00966852	0.876436	71	0.00818321	0.73325	71	0.0123717	0.585904	71	0.000926479	0.968007	71	0.0129897	0.535437
ARF6	60	-0.00143647	0.981841	106	0.0270482	0.413596	130	0.0226341	0.206951	96	0.0251466	0.485797	115	0.0943224	0.0111445	115	-0.0236109	0.527606	115	0.0269884	0.589071	47	0.0566521	0.0112509	47	0.047572	0.0270379	47	0.0288701	0.168868	47	0.0315772	0.12468
ARFGAP1	38	-0.0615219	0.0830987	78	0.101151	0.00357545	86	-0.0775199	0.0038667	41	-0.0264034	0.311414	91	-0.052353	0.145873	91	0.0635922	0.0747337	91	0.0135661	0.815139	32	0.0892412	0.00238066	32	0.0971865	0.000946887	32	0.0834411	0.00307598	32	0.0970006	0.000894636
ARFGAP2	57	-0.0895584	0.0011599	65	-0.0213495	0.335375	98	-0.0625276	0.00387775	44	-0.0878218	0.00247903	171	0.0314688	0.141258	171	0.0524031	0.0163032	171	0.0499371	0.0510791	107	-0.00360104	0.854182	107	0.00666193	0.708108	107	0.0461899	0.00436934	107	0.024739	0.100291
ARFGAP3	22	-0.0497354	0.259528	78	-0.104408	0.00920226	86	-0.0134244	0.491437	63	-0.112657	0.000445388	185	-0.139269	0.000546078	185	-0.0422273	0.222215	185	-0.0684734	0.101097	70	0.0558383	0.0114741	70	0.0675523	0.00260737	70	-0.00882668	0.693809	70	-0.0868353	0.000282364
ARFGEF1	117	-0.000573877	0.983186	160	-0.012997	0.417275	310	-0.0771925	6.95638e-06	118	-0.0385832	0.0750136	272	0.0487341	0.0129931	272	0.0327492	0.0804742	272	-0.00993517	0.734357	163	0.0484795	0.00179112	163	0.0282346	0.0455564	163	-0.00361904	0.816857	163	0.0335725	0.0163003
ARFGEF2	66	0.0289979	0.293515	84	0.0164734	0.456983	116	-0.0412488	0.0178675	50	-0.0607308	0.0262247	135	-0.0221519	0.246682	135	0.0627377	0.00230229	135	0.0128024	0.64212	134	-0.0305539	0.0333445	134	-0.0349559	0.0144726	134	-0.0617379	0.000150725	134	-0.0214159	0.112464
ARFGEF3	61	-0.04122	0.0855043	68	-0.016776	0.473971	NA	NA	NA	34	0.0194274	0.662388	73	-0.0883758	0.0725769	73	-0.00419085	0.944377	73	-0.0311991	0.668667	34	0.0182478	0.399804	34	0.00763694	0.745214	34	-0.063744	0.00289703	34	-0.085209	0.000241668
ARFIP1	70	-0.0115907	0.531558	74	-0.00894456	0.710236	106	-0.113182	1.35054e-05	80	-0.079652	0.00298475	173	0.0270017	0.187199	173	0.0194245	0.349228	173	-0.00608595	0.852822	85	0.00940658	0.556275	85	0.0134772	0.375866	85	0.0137842	0.345206	85	0.0636913	0.00016393
ARFIP2	14	0.00309791	0.948277	36	0.0393361	0.0800117	51	-0.0641208	0.00614527	23	-0.0271863	0.539287	73	0.00188447	0.953878	73	0.025333	0.308413	73	0.0212455	0.526336	37	0.0480581	0.068803	37	0.0370304	0.154869	37	-0.0211299	0.419742	37	0.0125039	0.642627
ARFRP1	3	0.0230824	0.86718	8	-0.0309447	0.447061	18	0.0170595	0.557953	4	0.0438728	0.618788	5	-0.0745181	0.321967	5	0.170006	0.0221751	5	0.129347	0.144581	NA	NA	NA	NA	NA	NA	NA	NA	NA	NA	NA	NA
ARG1	NA	NA	NA	NA	NA	NA	NA	NA	NA	NA	NA	NA	3	0.192641	0.26305	3	0.0725203	0.69563	3	-0.0464314	0.865547	14	0.39862	0.000781817	14	0.36248	0.00140029	14	0.0228708	0.844807	14	-0.169656	0.0938327
ARG2	9	0.102551	0.0269614	27	-0.111109	0.0055382	17	0.160443	0.00405635	5	0.20562	0.0799476	9	0.129151	0.0604832	9	-0.203098	0.00508091	9	0.0203326	0.853522	8	0.0851882	0.0232346	8	0.0885525	0.0169327	8	-0.0532686	0.136775	8	-0.198082	1.7787e-05
ARGLU1	19	0.00309684	0.951333	52	0.0229453	0.374234	55	0.0932553	0.00171855	47	0.077356	0.00816237	115	0.0277424	0.310921	115	0.0116668	0.690619	115	0.0170525	0.667476	54	0.00456277	0.867115	54	0.00736307	0.769761	54	0.0197951	0.359953	54	0.028289	0.173936
ARHGAP1	143	0.0382442	0.0129909	231	-0.00666743	0.690379	271	-0.135667	3.05283e-07	110	-0.00929373	0.699858	235	0.0483054	0.0134125	235	0.0505127	0.00958641	235	-0.00707447	0.815901	138	0.0310347	0.1222	138	0.006823	0.765947	138	0.0148791	0.457238	138	0.000685489	0.976172
ARHGAP10	NA	NA	NA	29	0.022459	0.522809	37	-0.041385	0.0688117	27	-0.0381699	0.184115	54	-0.0117764	0.62815	54	0.000971075	0.970735	54	-0.0251837	0.379867	24	0.033339	0.238173	24	0.0317673	0.256714	24	0.0315289	0.245876	24	-0.07447	0.00747479
ARHGAP11A	3	-0.015194	0.902153	3	0.0272866	0.724685	NA	NA	NA	1	-0.589631	0.0127435	21	0.0400433	0.426338	21	0.0412208	0.403026	21	0.118813	0.0387072	5	0.150469	0.0100113	5	-0.0767124	0.169669	5	0.617637	3.1985e-09	5	0.172176	0.00298931
ARHGAP12	18	0.0172172	0.655468	47	0.0152337	0.561897	69	-0.103214	0.000160861	52	-0.0464003	0.121915	103	-0.027618	0.269331	103	-0.0175185	0.493226	103	-0.0241144	0.461034	38	0.0442313	0.0333599	38	0.0422227	0.0383161	38	0.000567759	0.979913	38	-0.0430298	0.0303578
ARHGAP17	24	-0.0389769	0.283348	31	0.0248297	0.353248	68	-0.107104	0.000528912	35	-0.110665	0.00189268	85	-0.0209666	0.477833	85	0.0117321	0.700143	85	-0.0063541	0.889006	37	0.0583685	0.0186059	37	0.0770057	0.00252923	37	0.0141487	0.56971	37	0.00751118	0.771521
ARHGAP18	43	0.00562959	0.833343	49	0.0215434	0.33134	51	-0.0562196	0.0292702	27	-0.0298789	0.412161	81	0.072252	0.0267373	81	0.120804	0.000913276	81	0.0362643	0.385921	29	-0.0167197	0.431446	29	-0.0247985	0.218122	29	-0.0430519	0.0294531	29	-0.0694686	0.00116662
ARHGAP20	NA	NA	NA	NA	NA	NA	1	1.00466	3.42194e-07	NA	NA	NA	1	0.0641935	0.592575	1	0.14841	0.17269	1	0.0240904	0.89295	NA	NA	NA	NA	NA	NA	NA	NA	NA	NA	NA	NA
ARHGAP21	7	-0.200761	0.0345254	41	0.0266835	0.275414	38	-0.0588622	0.0193212	15	-0.0149141	0.806426	105	-0.0231265	0.435245	105	-0.00646059	0.845864	105	-0.0117436	0.794158	58	0.085674	0.00030572	58	0.121571	5.84896e-06	58	0.0714298	0.00120075	58	0.056027	0.0068247
ARHGAP22	NA	NA	NA	NA	NA	NA	8	0.0256586	0.596478	NA	NA	NA	3	-0.136525	0.149908	3	0.0111167	0.923256	3	-0.00148608	0.994436	1	-0.18616	0.12755	1	-0.0359988	0.799076	1	-0.111923	0.351436	1	-0.20595	0.0758804
ARHGAP23	NA	NA	NA	2	-0.13068	0.279058	4	-0.17482	0.0144618	3	0.0958953	0.319491	24	0.117025	0.00163104	24	0.0106466	0.776756	24	0.0175205	0.734357	25	0.0152811	0.501412	25	0.0166161	0.452298	25	0.0595994	0.0056087	25	0.0962075	9.81399e-05
ARHGAP24	NA	NA	NA	5	0.0173095	0.799513	9	-0.242409	0.000141796	6	-0.0839961	0.164491	18	0.115617	0.0392626	18	-0.0269556	0.656706	18	0.0192812	0.830427	21	-0.0136142	0.651474	21	0.00582259	0.856014	21	0.033559	0.201532	21	0.00537441	0.851543
ARHGAP25	6	-0.144708	0.0246231	NA	NA	NA	NA	NA	NA	NA	NA	NA	4	0.0686357	0.537914	4	-0.153908	0.132048	4	0.0380605	0.818054	NA	NA	NA	NA	NA	NA	NA	NA	NA	NA	NA	NA
ARHGAP26	15	0.0505313	0.331357	3	0.0231789	0.787292	21	-0.0619461	0.0539295	13	0.026714	0.580509	27	0.0200394	0.75385	27	-0.00436653	0.947893	27	-0.0445902	0.55825	30	0.111324	0.00155582	30	0.220638	9.72093e-07	30	0.123742	0.00048463	30	0.0723756	0.0211636
ARHGAP27	27	-0.0817959	0.0609601	24	-0.0513821	0.0763852	35	-0.146241	0.000171081	30	-0.0897527	0.0264124	56	0.0726504	0.0479247	56	-0.0119065	0.772272	56	-0.0374725	0.438093	38	0.0631787	0.001846	38	0.0220224	0.239791	38	0.011122	0.559363	38	0.0354194	0.0478013
ARHGAP28	NA	NA	NA	NA	NA	NA	NA	NA	NA	1	-0.00892595	0.965228	NA	NA	NA	NA	NA	NA	NA	NA	NA	NA	NA	NA	NA	NA	NA	NA	NA	NA	NA	NA	NA
ARHGAP29	1	-0.105782	0.594518	85	0.255116	1.56728e-07	91	0.283237	6.60436e-08	109	0.233271	2.1983e-07	341	-0.0209043	0.413771	341	0.0287537	0.239089	341	0.0471517	0.109431	96	0.220884	8.74198185982404e-11	96	0.311705	8.06705e-13	96	0.153275	1.0014e-08	96	-0.118244	2.86871e-07
ARHGAP31	NA	NA	NA	4	0.134979	0.0230205	NA	NA	NA	NA	NA	NA	8	0.0211045	0.639196	8	-0.0310327	0.462156	8	0.0262258	0.661398	NA	NA	NA	NA	NA	NA	NA	NA	NA	NA	NA	NA
ARHGAP32	30	-0.0814005	0.0273895	45	0.016221	0.604768	25	0.0190002	0.418237	13	-0.0182881	0.710171	72	-0.0523216	0.154668	72	-0.0227009	0.559623	72	0.000633574	0.993875	21	0.0481857	0.0401293	21	0.0162195	0.509594	21	-0.114831	4.17782e-05	21	-0.123667	1.95036e-05
ARHGAP33	NA	NA	NA	2	-0.0780278	0.830023	NA	NA	NA	NA	NA	NA	NA	NA	NA	NA	NA	NA	NA	NA	NA	1	0.204846	0.032224	1	0.0673135	0.500205	1	0.235945	0.0123522	1	0.0628255	0.503683
ARHGAP35	59	-0.0302501	0.295664	94	-0.0178176	0.3864	83	-0.0980387	8.56253e-05	34	-0.0732149	0.0205548	150	-0.0726911	0.00132851	150	0.0057632	0.801762	150	0.0127079	0.672222	80	-0.0644335	0.000207731	80	-0.0629111	0.000205727	80	-0.0672286	0.000108008	80	-0.0642248	0.000166917
ARHGAP39	NA	NA	NA	13	0.115907	0.040151	8	0.147261	0.0114473	3	0.0733064	0.622293	29	0.0433569	0.299486	29	0.0332359	0.431731	29	0.068811	0.168624	22	0.043702	0.146518	22	0.106659	0.000943998	22	0.0303994	0.299318	22	0.00644839	0.839153
ARHGAP4	58	-0.0522245	0.0453124	NA	NA	NA	82	-0.168787	1.35973e-05	NA	NA	NA	42	0.0228214	0.737246	42	0.00874022	0.901492	42	-0.0882655	0.223475	NA	NA	NA	NA	NA	NA	NA	NA	NA	NA	NA	NA
ARHGAP40	NA	NA	NA	2	0.39609	0.0118885	1	-0.0348323	0.68758	NA	NA	NA	2	0.122366	0.0839423	2	-0.085948	0.223009	2	0.0666243	0.480729	NA	NA	NA	NA	NA	NA	NA	NA	NA	NA	NA	NA
ARHGAP42	NA	NA	NA	NA	NA	NA	4	0.09572	0.0415266	3	0.135021	0.100851	11	-0.0812858	0.34581	11	0.0500433	0.575176	11	-0.0151447	0.914125	18	0.0776925	0.0186771	18	0.136436	0.000202936	18	-0.00509073	0.888976	18	-0.132138	0.000267379
ARHGAP44	NA	NA	NA	1	-0.086852	0.415635	6	-0.0535801	0.248468	2	0.0104942	0.938576	4	-0.19533	0.0074218	4	-0.0112195	0.893223	4	-0.0915959	0.293159	NA	NA	NA	NA	NA	NA	NA	NA	NA	NA	NA	NA
ARHGAP45	2	-0.159088	0.144386	12	0.0139051	0.757154	49	-0.069646	0.00189389	11	0.151862	0.0201357	41	-0.180977	1.40335449002096e-05	41	0.00992445	0.772086	41	0.0469185	0.208978	22	-0.0231484	0.453886	22	-0.033237	0.256577	22	-0.044211	0.117028	22	-0.100244	0.00118203
ARHGAP5	88	-0.0198383	0.379932	90	0.0223252	0.312303	113	-0.000938775	0.947686	72	-0.024624	0.337592	143	-0.11905	9.15920820974957e-06	143	-0.0246925	0.19455	143	-0.02687	0.260742	101	0.0747543	0.000194816	101	0.0677448	0.000396495	101	-0.00702677	0.697011	101	-0.0529072	0.00285914
ARHGAP6	34	-0.133847	0.00254534	NA	NA	NA	NA	NA	NA	NA	NA	NA	NA	NA	NA	NA	NA	NA	NA	NA	NA	NA	NA	NA	NA	NA	NA	NA	NA	NA	NA	NA	NA
ARHGDIA	117	0.0164398	0.424265	184	-0.0092635	0.639089	201	-0.236649	1.47419e-07	165	-0.125544	0.000182654	286	0.0318512	0.240964	286	0.0171828	0.543869	286	0.0106894	0.80311	153	0.0439252	0.00734472	153	0.0450594	0.00526531	153	0.0598021	0.000517628	153	0.0383753	0.0128366
ARHGDIB	24	0.0420024	0.171857	234	-0.0371142	0.276478	48	-0.187489	3.8064e-06	137	-0.0916011	0.00432479	280	-0.0621243	0.512949	280	-0.053802	0.568345	280	0.0045569	0.978329	10	0.0285173	0.508202	10	0.0289149	0.493738	10	0.102915	0.0104608	10	0.130376	0.00187713
ARHGEF1	62	-0.0254679	0.22389	166	-0.0450743	0.0266204	126	-0.145091	1.57066e-05	139	-0.146828	5.28199e-06	274	0.00334329	0.908055	274	0.00105159	0.970108	274	-0.0305654	0.300389	164	-0.0322626	0.0251824	164	-0.033371	0.0188987	164	-0.0176209	0.201789	164	-0.0705906	3.95763e-05
ARHGEF10	4	-0.0361957	0.698912	27	0.0588933	0.081219	62	-0.107713	0.000234662	NA	NA	NA	44	-0.0458365	0.291019	44	0.0215127	0.642944	44	0.0259832	0.683022	51	-0.00307917	0.913737	51	-0.0235278	0.299065	51	0.075975	0.00137481	51	-0.0443404	0.0390147
ARHGEF10L	16	-0.0281474	0.538432	15	-0.101684	0.010448	20	-0.077762	0.0647334	41	-0.0926325	0.016061	37	0.00163635	0.967742	37	-0.11127	0.00139377	37	-0.112871	0.00393479	24	-0.00713224	0.839048	24	-0.0478594	0.089636	24	-0.0987039	0.00122223	24	-0.0776536	0.0068101
ARHGEF11	31	-0.0211695	0.652526	48	-0.0521989	0.0816278	70	-0.0470683	0.0305257	34	-0.0818825	0.0401677	90	0.0121365	0.6888	90	-0.0155559	0.585946	90	-0.0380226	0.252854	80	0.0145254	0.332433	80	0.0341238	0.018775	80	0.056463	0.000430017	80	0.0410981	0.00509926
ARHGEF12	110	-0.00976116	0.631995	84	-0.00271689	0.903659	112	-0.0264551	0.169166	51	0.0246186	0.315632	129	-0.0447865	0.0615969	129	-0.0103323	0.692713	129	-0.0477509	0.0964485	99	0.0856667	9.59620664083496e-06	99	0.0954573	2.14485e-06	99	0.0552326	0.000665685	99	0.029442	0.0398022
ARHGEF15	1	-0.146459	0.249874	NA	NA	NA	NA	NA	NA	NA	NA	NA	NA	NA	NA	NA	NA	NA	NA	NA	NA	NA	NA	NA	NA	NA	NA	NA	NA	NA	NA	NA	NA
ARHGEF16	95	-0.0759164	0.00121689	69	-0.0422629	0.0187377	64	-0.14912	1.75065e-05	60	-0.0962221	0.00439086	88	-0.00567495	0.84993	88	-0.014366	0.598143	88	0.0246963	0.465134	98	-0.0360601	0.0166331	98	-0.0557762	0.000555002	98	-0.0808274	1.34398e-05	98	-0.0695015	6.59158e-05
ARHGEF17	NA	NA	NA	24	-0.034419	0.401349	36	-0.0384209	0.120946	3	0.183582	0.110578	65	0.0277004	0.14913	65	0.0293605	0.12197	65	-0.00572063	0.852906	4	-0.0512415	0.452233	4	-0.044286	0.515488	4	0.0117817	0.868166	4	0.0860607	0.158479
ARHGEF18	1	0.190585	0.253551	2	0.0729295	0.635055	1	-0.186121	0.0570643	1	0.0299425	0.915611	3	-0.197075	0.0644088	3	0.0217843	0.862501	3	0.0482611	0.773309	35	0.098715	2.83217416901053e-05	35	0.125118	1.48494e-06	35	0.0475563	0.0119247	35	0.0210438	0.24531
ARHGEF19	NA	NA	NA	NA	NA	NA	1	-0.238664	0.0631755	NA	NA	NA	5	-0.0128627	0.88526	5	-0.083492	0.254238	5	-0.041317	0.709508	NA	NA	NA	NA	NA	NA	NA	NA	NA	NA	NA	NA
ARHGEF2	63	-0.0890092	0.000713354	93	0.0576469	0.0133335	133	-0.0367133	0.0493174	167	-0.0867942	0.00164275	173	0.0416601	0.156335	173	0.0696014	0.0195527	173	-0.00172699	0.974454	161	0.0567565	0.000399682	161	0.0718597	2.7877e-05	161	0.142564	8.82828e-09	161	0.0748841	1.93484e-05
ARHGEF25	NA	NA	NA	NA	NA	NA	1	0.00605054	0.950172	NA	NA	NA	1	-0.00931027	0.934301	1	-0.0154235	0.881951	1	-0.0503724	0.69976	NA	NA	NA	NA	NA	NA	NA	NA	NA	NA	NA	NA
ARHGEF26	1	-0.0116613	0.934017	1	0.0793346	0.579039	9	0.319678	3.50601e-05	4	0.185378	0.0119881	14	0.0488395	0.421597	14	-0.0273054	0.666094	14	0.213368	0.00347826	5	0.131446	0.00338476	5	0.0852537	0.0404171	5	0.150843	0.000875349	5	-0.0341473	0.405091
ARHGEF28	13	-0.18049	0.0027454	25	-0.0123787	0.732362	18	-0.142164	0.000690941	6	0.0290257	0.847545	55	0.112599	0.00033953	55	0.0734343	0.00784833	55	0.0151604	0.70583	14	0.0106972	0.702453	14	-0.00250019	0.936039	14	-0.0160197	0.521996	14	-0.11298	9.18681e-05
ARHGEF3	2	-0.123254	0.354776	8	0.00099719	0.989297	20	-0.060012	0.100309	10	0.30798	5.20779e-05	18	0.0218715	0.608439	18	0.0613739	0.110608	18	-0.00382762	0.955493	8	0.0135517	0.797187	8	0.157405	0.00103872	8	-0.0284224	0.529801	8	-0.0812926	0.0569901
ARHGEF33	NA	NA	NA	NA	NA	NA	2	0.0211582	0.826765	NA	NA	NA	NA	NA	NA	NA	NA	NA	NA	NA	NA	NA	NA	NA	NA	NA	NA	NA	NA	NA	NA	NA	NA
ARHGEF35	1	-0.0269284	0.928124	1	0.0277434	0.831491	2	-0.207997	0.0211773	5	-0.144875	0.0457066	10	-0.108893	0.146117	10	0.0344987	0.67261	10	-0.0778803	0.432377	3	0.303104	2.91463503410088e-05	3	0.238719	0.00027364	3	0.100034	0.0772501	3	-0.0854243	0.12355
ARHGEF37	NA	NA	NA	12	-0.0468565	0.15613	NA	NA	NA	NA	NA	NA	6	-0.0807307	0.141276	6	0.0119862	0.853008	6	-0.0104054	0.909087	12	-0.0834512	0.072546	12	-0.00771977	0.891794	12	-0.162026	0.00109192	12	-0.126955	0.00634935
ARHGEF38	5	-0.0067255	0.952616	NA	NA	NA	NA	NA	NA	NA	NA	NA	1	-0.000941653	0.99524	1	0.139956	0.224801	1	0.0699914	0.68569	3	-0.112862	0.0720698	3	0.0149756	0.838501	3	-0.117633	0.0531535	3	-0.103984	0.0808449
ARHGEF39	2	0.0655955	0.55437	3	-0.105226	0.417795	1	-0.0199665	0.88102	NA	NA	NA	5	0.01605	0.818004	5	-0.184467	0.00356769	5	0.0151275	0.875645	6	-0.0326819	0.569433	6	-0.0786553	0.132159	6	0.102905	0.0458704	6	-0.0255728	0.636546
ARHGEF4	8	0.0139499	0.799531	35	-0.0905834	0.00606522	5	-0.0162522	0.765266	8	0.131627	0.0862098	15	-0.0859969	0.0735152	15	-0.0623233	0.190688	15	-0.0110419	0.888552	4	0.0256646	0.629181	4	0.157545	0.0019208	4	0.263744	1.35045e-05	4	-0.0171235	0.7354
ARHGEF40	25	-0.105527	0.00504916	20	-0.115458	0.0086671	40	-0.0882785	0.00253103	3	-0.00226112	0.985442	33	-0.120962	0.0438112	33	-0.150154	0.0139612	33	-0.143318	0.0441817	57	-0.0355131	0.024076	57	-0.0816766	1.98153e-05	57	-0.0345109	0.0238998	57	-0.105441	1.30191e-06
ARHGEF5	13	-0.0959274	0.0493032	27	-0.0381104	0.1245	78	-0.107172	0.000107317	38	-0.0517512	0.0949792	89	0.00959084	0.751846	89	-0.00666491	0.825919	89	0.000563744	0.991417	12	0.116369	0.0215756	12	0.0794826	0.105472	12	-0.109443	0.025588	12	-0.0645947	0.172453
ARHGEF6	NA	NA	NA	NA	NA	NA	NA	NA	NA	NA	NA	NA	2	0.0195804	0.880757	2	-0.209217	0.0504688	2	-0.0265822	0.878838	12	0.0846102	0.0345908	12	0.198465	3.41027e-05	12	0.220957	1.13669e-05	12	0.0486022	0.196929
ARHGEF7	31	0.00538291	0.877202	89	0.0532928	0.0437042	61	-0.116146	9.11098e-05	83	-0.0632395	0.00671065	126	-0.0196376	0.539983	126	0.0210579	0.494533	126	0.000593247	0.992292	66	0.0142023	0.395956	66	0.0186826	0.243582	66	-0.000465282	0.978634	66	-0.0150149	0.330434
ARID1A	53	0.0496691	0.0846759	78	-0.0170849	0.36667	95	0.104077	3.748e-05	66	0.0494236	0.029528	234	-0.0521693	0.0350023	234	-0.0585223	0.0187036	234	-0.066704	0.0236402	161	-0.00133119	0.953002	161	-0.033173	0.0507023	161	0.00817255	0.646577	161	-0.00862726	0.623105
ARID1B	19	-0.0090974	0.892506	41	0.0122179	0.6812	45	0.0852317	0.00485925	18	0.100401	0.0221827	111	-0.0662681	0.00392551	111	-0.0380244	0.0718711	111	-0.0493342	0.0528704	86	-0.00399316	0.834978	86	-0.00134955	0.946703	86	0.0335832	0.0289444	86	-0.00602661	0.711993
ARID2	23	0.071494	0.0698897	48	-0.00927351	0.684688	36	0.103874	0.000317999	24	-0.106008	0.00581974	68	-0.126864	3.56159809379523e-05	68	-0.0259227	0.267657	68	-0.01835	0.571563	56	0.0187826	0.402952	56	0.0263855	0.216864	56	0.0190629	0.367038	56	-0.0211289	0.304273
ARID3A	53	-0.0606065	0.021483	25	-0.0201558	0.635055	1	0.092172	0.452718	3	0.0519721	0.681765	34	-0.156905	0.0172541	34	-0.0454722	0.494511	34	0.00761429	0.945394	9	-0.0490736	0.201716	9	0.0158972	0.710066	9	-0.0308137	0.414867	9	-0.0608677	0.0923332
ARID3B	20	-0.0168839	0.709735	23	0.215848	1.66097e-05	NA	NA	NA	1	0.688244	0.000328364	15	-0.035453	0.696336	15	0.0455788	0.594215	15	0.0332946	0.793455	4	0.0971613	0.0339779	4	0.139936	0.00311505	4	0.0809426	0.0661778	4	-0.015335	0.748907
ARID4A	15	-0.0148393	0.792867	21	-0.0947557	0.011975	28	0.073127	0.0176482	14	0.104595	0.0167631	69	0.00494549	0.867786	69	-0.0180066	0.486231	69	0.0352468	0.254527	34	-0.0871586	0.000103934	34	-0.0730642	0.00045233	34	-0.00266298	0.900117	34	0.0493563	0.00853371
ARID4B	36	0.0192068	0.647634	31	0.0675413	0.0128509	57	0.0873604	0.0114949	31	0.0464834	0.17409	109	-0.040176	0.14204	109	-0.0546332	0.0455878	109	-0.0712294	0.0304317	74	-0.0136731	0.429072	74	-0.0143067	0.397945	74	-0.0229311	0.148635	74	-0.00718203	0.670167
ARID5A	NA	NA	NA	1	-0.477914	0.00123752	NA	NA	NA	NA	NA	NA	2	-0.0927059	0.289935	2	-0.125383	0.140908	2	-0.0824891	0.471354	NA	NA	NA	NA	NA	NA	NA	NA	NA	NA	NA	NA
ARID5B	NA	NA	NA	4	-0.0746688	0.214654	5	0.5101	8.00124e-07	3	0.209324	0.0144362	26	-0.367665	1.46907923275e-06	26	-0.256048	5.18946e-05	26	-0.288268	5.57709343441121e-05	4	-0.627589	2.19405845223266e-09	4	-0.778302	1.25203e-10	4	-0.592415	4.60208e-09	4	-0.561169	1.18143e-08
ARIH1	27	-0.0342767	0.22389	63	0.0531988	0.0406663	64	-0.14121	4.46537e-06	25	-0.0447869	0.15112	62	-0.10064	0.0109574	62	0.0723869	0.0547487	62	0.0148479	0.806428	43	0.0411569	0.043742	43	0.0163479	0.438133	43	0.0281467	0.151664	43	0.0714855	0.000967571
ARIH2	14	-0.00926796	0.873457	37	-0.0062921	0.852839	59	-0.105067	6.94869e-05	21	-0.175968	9.38448e-05	76	-0.033792	0.160204	76	0.058492	0.0168227	76	0.0336913	0.260284	29	0.0215387	0.558713	29	0.00205958	0.962873	29	0.0668757	0.0437804	29	0.0929407	0.00652653
ARL1	63	0.00442157	0.844512	83	0.0273784	0.32472	74	-0.0130274	0.555978	57	0.0504672	0.1015	52	0.0269772	0.523456	52	0.00637821	0.89336	52	0.0259308	0.654284	70	0.0313372	0.108203	70	0.0252257	0.191535	70	-0.0559461	0.00478929	70	-0.0223159	0.228115
ARL13B	6	0.0718693	0.289907	NA	NA	NA	18	-0.136594	0.000134972	6	-0.11092	0.0566482	38	0.0307046	0.714318	38	-0.176334	0.0181069	38	-0.125337	0.158967	19	-0.0803742	0.00645193	19	-0.0650491	0.0208336	19	0.0314555	0.251944	19	0.00674076	0.822732
ARL14	NA	NA	NA	NA	NA	NA	NA	NA	NA	NA	NA	NA	1	-0.00229833	0.988848	1	-0.470238	0.00105144	1	-0.0876265	0.634314	NA	NA	NA	NA	NA	NA	NA	NA	NA	NA	NA	NA
ARL14EP	3	0.19162	0.0179429	10	0.0301776	0.559728	4	-0.0246188	0.739555	3	-0.0153538	0.885036	9	-0.0901916	0.196595	9	-0.0187338	0.81509	9	-0.0205818	0.853522	8	0.0945757	0.0144928	8	0.102851	0.0075145	8	-0.0101204	0.805511	8	0.0582525	0.104114
ARL14EPL	NA	NA	NA	NA	NA	NA	NA	NA	NA	NA	NA	NA	5	-0.0431324	0.723381	5	0.032356	0.787823	5	-0.0469702	0.779883	15	0.0689104	0.425829	15	0.112285	0.167034	15	0.0744336	0.358153	15	0.00430155	0.961263
ARL15	7	-0.101865	0.120454	7	-0.0930541	0.084809	8	-0.0620773	0.22718	7	-0.244693	0.00375186	9	-0.091393	0.0784756	9	-0.119796	0.0225245	9	-0.165859	0.00923377	8	-0.0918809	0.0683632	8	-0.104368	0.035984	8	-0.196881	0.000404011	8	-0.0672024	0.158779
ARL16	NA	NA	NA	NA	NA	NA	1	-0.121405	0.166188	NA	NA	NA	NA	NA	NA	NA	NA	NA	NA	NA	NA	NA	NA	NA	NA	NA	NA	NA	NA	NA	NA	NA	NA
ARL2	11	-0.0439425	0.422906	3	-0.112647	0.0726776	7	-0.0908548	0.187476	5	-0.066598	0.327985	6	-0.0772298	0.232866	6	0.0411058	0.542935	6	-0.0554109	0.523946	7	-0.0498247	0.210454	7	-0.0204113	0.636808	7	-0.00148311	0.972726	7	0.0220552	0.57803
ARL2BP	5	0.247962	0.0301638	32	-0.0483321	0.256368	25	-0.168071	2.25078e-05	12	-0.094528	0.246196	16	0.0855067	0.225132	16	0.338148	0.000106459	16	0.0752935	0.41253	18	-0.0497925	0.132782	18	-0.0138109	0.709442	18	-0.0469046	0.141942	18	0.00672419	0.847358
ARL3	61	0.0495309	0.0270994	60	-0.0086721	0.750751	60	-0.128309	2.3213e-05	59	-0.0816023	0.004261	52	-0.135972	1.72917041291421e-05	52	-0.0695171	0.00492173	52	-0.0538736	0.0538088	37	-0.0020933	0.923571	37	-0.0528888	0.00315792	37	-0.0551519	0.00211417	37	-0.0294113	0.0728501
ARL4A	1	0.615158	0.000294997	2	0.13227	0.194307	7	0.388723	0.000160861	1	0.248132	0.0602958	5	0.363785	1.77924973637592e-06	5	0.864195	3.16518e-11	5	0.434851	4.77957046611945e-07	NA	NA	NA	NA	NA	NA	NA	NA	NA	NA	NA	NA
ARL4C	2	0.185615	0.0380654	2	0.348141	0.000255023	8	-0.0219759	0.667039	2	0.368163	0.00126743	7	0.225482	0.00340041	7	-0.0357842	0.643016	7	0.292996	0.00137574	2	0.39913	8.54420437114665e-06	2	0.620932	3.12461e-08	2	0.473998	9.9246e-07	2	0.284995	0.000231989
ARL4D	NA	NA	NA	1	-0.148136	0.248981	NA	NA	NA	NA	NA	NA	1	-0.0183078	0.865973	1	-0.156646	0.0822448	1	0.236337	0.030625	5	-0.547043	1.27640318151067e-07	5	-0.318725	5.71221e-05	5	0.152984	0.0202786	5	0.20449	0.00291211
ARL5A	2	0.070636	0.481164	1	0.0959901	0.365644	NA	NA	NA	1	0.350305	0.0927059	NA	NA	NA	NA	NA	NA	NA	NA	NA	1	-0.0179719	0.944349	1	0.253119	0.191872	1	-0.0937984	0.643265	1	0.00757909	0.972458
ARL5B	2	0.104838	0.59786	3	0.0450887	0.600803	3	0.370856	4.29346e-05	4	-0.0600815	0.582551	NA	NA	NA	NA	NA	NA	NA	NA	NA	NA	NA	NA	NA	NA	NA	NA	NA	NA	NA	NA	NA
ARL6	2	-0.0434029	0.748076	4	-0.0361338	0.657851	14	-0.0775417	0.0654901	7	-0.167848	0.0159603	5	0.108015	0.0707587	5	-0.0658276	0.270978	5	0.0566491	0.476278	5	0.0635485	0.136851	5	0.116778	0.00711601	5	0.101304	0.0161061	5	0.117935	0.00583985
ARL6IP4	11	-0.111635	0.0492495	14	0.0151315	0.744359	16	-0.0414337	0.22198	7	-0.0440205	0.543657	39	-0.00500283	0.92279	39	0.0158289	0.72387	39	-0.0183004	0.776566	34	-0.0544907	0.0687921	34	0.00615403	0.861353	34	0.00465078	0.889986	34	-0.0468119	0.0988538
ARL6IP5	25	-0.0141207	0.763009	107	-0.00625501	0.808956	121	0.0282551	0.184897	78	0.0142245	0.550004	91	-0.0241327	0.343728	91	-0.0276634	0.265156	91	0.026007	0.42872	42	0.0220917	0.200859	42	0.0948063	1.11542e-05	42	0.0843817	4.129e-05	42	0.0493005	0.0044764
ARL6IP6	1	-0.308133	0.124546	4	-0.0163445	0.79551	4	-0.0390147	0.447541	1	-0.0622146	0.755767	9	-0.0266436	0.658279	9	-0.0261302	0.656767	9	-0.00750482	0.933358	5	-0.0752229	0.130648	5	-0.0809086	0.0971205	5	0.0669289	0.163022	5	-0.13687	0.0060197
ARL8A	11	0.0427094	0.465219	20	-0.0471515	0.116993	20	-0.0227252	0.539868	14	0.0592687	0.251974	20	0.00783466	0.882642	20	0.0607889	0.159648	20	0.0130179	0.85286	18	-0.026906	0.349553	18	0.00471168	0.889098	18	-0.00324163	0.915891	18	0.104072	0.000570953
ARL8B	13	0.0837141	0.0578326	51	-0.0363494	0.289971	89	0.0295246	0.145321	29	0.0581716	0.0785872	48	0.026993	0.379893	48	-0.00930488	0.780569	48	0.0302709	0.439342	28	0.010634	0.733781	28	-0.00358792	0.91631	28	-0.00686015	0.818397	28	0.0551312	0.0364096
ARMC1	28	0.0031619	0.946487	21	-0.0617452	0.0923754	49	-0.0507415	0.0148416	29	-0.0750448	0.0465151	49	-0.0027967	0.944988	49	0.045393	0.13947	49	0.00644692	0.899127	42	-0.0633754	0.0916721	42	-0.0412604	0.274019	42	-0.0441416	0.225359	42	-0.0432495	0.224609
ARMC10	18	-0.00490352	0.937355	25	-0.0406736	0.376598	57	0.0362647	0.1278	20	0.0824947	0.0322466	29	0.0316114	0.475809	29	0.191119	0.00017844	29	0.100881	0.0433559	18	-0.0203217	0.660345	18	-0.0156488	0.740017	18	0.00944104	0.835175	18	0.111058	0.00732513
ARMC2	NA	NA	NA	NA	NA	NA	NA	NA	NA	NA	NA	NA	3	0.127894	0.0998617	3	0.0650811	0.416105	3	0.0467596	0.688421	1	0.161741	0.752333	1	1.00545	0.0229721	1	0.505132	0.242514	1	-0.0630114	0.896283
ARMC3	NA	NA	NA	NA	NA	NA	NA	NA	NA	NA	NA	NA	1	0.116455	0.082092	1	-0.0930541	0.160571	1	0.108564	0.186112	NA	NA	NA	NA	NA	NA	NA	NA	NA	NA	NA	NA
ARMC4	NA	NA	NA	2	-0.0108946	0.905982	NA	NA	NA	NA	NA	NA	NA	NA	NA	NA	NA	NA	NA	NA	NA	NA	NA	NA	NA	NA	NA	NA	NA	NA	NA	NA	NA
ARMC5	2	0.116205	0.345676	7	0.110837	0.030753	5	0.0472318	0.523065	4	0.133958	0.0869964	7	-0.0881049	0.195325	7	-0.114767	0.0866039	7	-0.0622721	0.493636	9	0.0708486	0.0369971	9	-0.0505878	0.127222	9	-0.0665383	0.04248	9	-0.145429	0.000156749
ARMC6	26	-0.0221286	0.623709	20	0.0355873	0.191543	33	-0.0971208	0.00081011	18	-0.00316828	0.95536	47	-0.169177	0.000289515	47	-0.0865902	0.0283494	47	-0.136378	0.00517359	17	-0.00688396	0.812603	17	-0.0154152	0.552139	17	-0.0149265	0.544361	17	-0.148381	4.35392e-06
ARMC7	2	-0.141518	0.2192	2	0.254807	0.0381352	3	-0.293664	0.00107445	2	0.206285	0.34813	1	0.00777356	0.963948	1	-0.0771471	0.576883	1	0.0331083	0.875873	6	-0.141135	0.113307	6	-0.00489492	0.966915	6	-0.115272	0.180685	6	0.0578677	0.512292
ARMC8	20	0.0592506	0.134863	46	0.0646947	0.00791242	63	0.0155981	0.583532	25	-0.00142415	0.973801	75	-0.0135503	0.644894	75	0.0595083	0.0259772	75	0.0436479	0.17709	43	0.0406305	0.0486113	43	0.0268298	0.187973	43	0.00901546	0.673127	43	0.0263636	0.176139
ARMC9	9	-0.0590347	0.333439	15	-0.0835565	0.0965458	34	-0.110925	0.00191436	15	-0.00786041	0.852407	65	-0.0868142	0.0412613	65	0.00494015	0.923338	65	-0.0259061	0.681188	16	-0.0067931	0.901567	16	0.0225167	0.632678	16	0.0212903	0.632395	16	0.0702247	0.0854179
ARMCX1	NA	NA	NA	NA	NA	NA	1	0.0931186	0.443904	5	0.0904742	0.557778	6	-0.032852	0.759056	6	0.0408058	0.685858	6	0.0725305	0.571395	NA	NA	NA	NA	NA	NA	NA	NA	NA	NA	NA	NA
ARMCX2	NA	NA	NA	NA	NA	NA	3	-0.0592988	0.63258	6	-0.0129397	0.89295	9	-0.00497643	0.963122	9	-0.0356981	0.687141	9	0.0806155	0.452624	NA	NA	NA	NA	NA	NA	NA	NA	NA	NA	NA	NA
ARMCX3	57	0.0539005	0.0689355	41	0.00648071	0.858216	67	0.0441095	0.0210404	63	0.126442	0.0010462	36	0.0683831	0.0558959	36	-0.0384156	0.282665	36	0.029496	0.547598	26	-0.00465793	0.907252	26	-0.0344192	0.279676	26	-0.145458	8.27621e-05	26	-0.0546016	0.0697063
ARMCX4	NA	NA	NA	NA	NA	NA	NA	NA	NA	NA	NA	NA	1	-0.0497304	0.816273	1	-0.144724	0.439453	1	-0.142822	0.570422	NA	NA	NA	NA	NA	NA	NA	NA	NA	NA	NA	NA
ARMCX5	7	0.171231	0.0190959	11	0.0585071	0.119263	2	0.0626774	0.48016	NA	NA	NA	9	-0.21362	0.00101109	9	-0.206551	0.00128375	9	-0.247394	0.00096307	6	0.117072	0.0122462	6	0.0736641	0.0990629	6	-0.0470001	0.289697	6	-0.205548	9.96077e-05
ARMH3	NA	NA	NA	NA	NA	NA	NA	NA	NA	NA	NA	NA	NA	NA	NA	NA	NA	NA	NA	NA	NA	17	-0.0280006	0.321329	17	-0.0447646	0.0976934	17	-0.0907888	0.00168649	17	-0.0562952	0.0333793
ARMT1	33	0.04212	0.26805	80	-0.0273973	0.338221	40	-0.138226	0.000108703	31	-0.0441066	0.199117	131	-0.179318	2.12587801106325e-05	131	-0.010614	0.763648	131	-0.0826562	0.0283518	57	-0.0185931	0.369199	57	-0.0350847	0.0733669	57	-0.0677455	0.00135132	57	-0.0583441	0.0039968
ARNT	9	-0.0639119	0.215132	24	-0.109211	0.00225946	9	-0.0327175	0.575327	8	-0.0885259	0.292557	33	-0.108113	0.0151717	33	-0.11701	0.00881313	33	-0.115073	0.0261156	27	-0.034622	0.190272	27	-0.0632332	0.0159789	27	-0.120945	8.06272e-05	27	-0.10247	0.00038494
ARNT2	NA	NA	NA	NA	NA	NA	NA	NA	NA	1	0.186243	0.162195	1	-0.117216	0.302982	1	-0.200244	0.0702597	1	-0.0794132	0.618726	NA	NA	NA	NA	NA	NA	NA	NA	NA	NA	NA	NA
ARNTL	3	0.106876	0.536836	5	-0.0506514	0.353252	5	0.154248	0.00617382	4	0.0821225	0.623047	12	-0.0870139	0.01366	12	-0.117929	0.00170816	12	-0.0433726	0.316275	10	-0.0180406	0.666343	10	-0.0527444	0.154241	10	-0.0811291	0.0274509	10	-0.194777	2.43796e-05
ARNTL2	1	-0.285144	0.604606	1	0.825009	0.00109795	NA	NA	NA	2	0.190002	0.107104	5	-0.00303236	0.966897	5	-0.0066221	0.92281	5	0.0577386	0.437382	8	0.164824	0.00337258	8	0.330674	2.73804e-06	8	0.265713	3.33774e-05	8	0.0112584	0.840724
ARPC1A	17	-0.00969952	0.87697	23	0.0879038	0.247384	25	-0.0735506	0.0177641	15	-0.0706073	0.119038	16	0.158792	0.000150532	16	0.0466265	0.169013	16	0.039791	0.370498	1	-0.0823897	0.424547	1	-0.00374268	0.977386	1	0.0493415	0.627499	1	0.0908008	0.3376
ARPC1B	9	0.0495334	0.423869	17	0.0422772	0.420734	15	-0.151104	0.005081	25	-0.0781561	0.121701	22	-0.0151175	0.755417	22	0.0177004	0.698688	22	0.066203	0.196734	6	-0.00159162	0.985039	6	-0.0134767	0.860699	6	0.0259041	0.704343	6	0.0344838	0.600736
ARPC2	142	0.0635329	0.0209544	321	0.0185936	0.519918	372	-0.0723948	0.00130716	215	0.0449851	0.0670676	329	0.128831	4.91375799645795e-05	329	0.0189712	0.457404	329	0.00942901	0.811771	215	0.0190432	0.224076	215	0.0287109	0.0596962	215	0.0174036	0.248553	215	0.036683	0.0154468
ARPC3	88	0.0292597	0.360964	94	0.0498433	0.175483	117	-0.000531682	0.982606	93	0.0432197	0.22313	147	0.0536485	0.0367081	147	0.0472622	0.0611336	147	-0.0073457	0.858224	88	0.0424683	0.0924229	88	0.0338596	0.173291	88	0.0388575	0.110118	88	0.0525484	0.030221
ARPC5	50	0.016737	0.504363	95	0.0111582	0.578987	91	-0.0654756	0.00110541	67	-0.0136326	0.582974	120	0.0425786	0.0988008	120	-0.011041	0.696081	120	-0.030358	0.364597	47	0.00120161	0.971287	47	0.0096738	0.754411	47	-0.00563858	0.849282	47	0.00292611	0.921297
ARPC5L	19	0.00709398	0.892506	51	0.0244433	0.338103	72	-0.0154004	0.514231	38	-0.0032143	0.931458	62	0.103527	4.28460238627127e-05	62	0.0780818	0.000551582	62	0.0334828	0.15697	22	-0.0023648	0.948417	22	0.0349606	0.205041	22	0.00676075	0.823216	22	-0.0105119	0.715963
ARPP19	16	-0.116478	0.0318882	22	0.0218166	0.691204	25	-0.0747252	0.0413313	13	-0.091152	0.0767844	30	-0.01967	0.61083	30	-0.0243784	0.506701	30	-0.0272729	0.578447	18	-0.00955335	0.760218	18	-0.00274824	0.935391	18	0.0293522	0.265681	18	-0.031959	0.213714
ARR3	11	0.0752477	0.153771	1	0.240378	0.249401	1	-0.369401	0.00218504	4	-0.0523886	0.474847	2	-0.204668	0.162085	2	-0.206709	0.153109	2	-0.0775187	0.730984	1	-0.164765	0.259435	1	-0.134346	0.361658	1	-0.314211	0.0260851	1	-0.181423	0.184086
ARRB1	91	0.0414261	0.0239159	52	-0.00398041	0.929117	59	-0.114338	5.9414e-05	59	-0.0622078	0.0628677	67	-0.155303	0.000303842	67	-0.078667	0.0308476	67	-0.0324313	0.50768	38	-0.0187224	0.506486	38	-0.00215124	0.949904	38	-0.0982047	0.000609467	38	-0.0154042	0.558661
ARRB2	10	0.102723	0.0233419	9	-0.0718741	0.173055	18	-0.0492582	0.191213	15	-0.0477227	0.247723	23	0.000509535	0.995511	23	0.0974159	0.15606	23	-0.00248393	0.984738	25	-0.0485017	0.0865552	25	-0.0704733	0.0131093	25	-0.0976992	0.0011693	25	-0.0112162	0.701545
ARRDC1	6	-0.0570669	0.540911	12	-0.0467783	0.18968	12	-0.337774	5.70298e-05	10	-0.253749	0.000227106	11	-0.110915	0.0319363	11	-0.0774979	0.125157	11	-0.151913	0.0143811	5	-0.150079	0.0963949	5	-0.120659	0.175524	5	-0.227328	0.0113453	5	-0.264586	0.00388583
ARRDC2	NA	NA	NA	NA	NA	NA	NA	NA	NA	NA	NA	NA	NA	NA	NA	NA	NA	NA	NA	NA	NA	5	-0.158078	0.0197329	5	-0.0864789	0.191141	5	-0.0818095	0.206169	5	-0.16104	0.013667
ARRDC3	NA	NA	NA	2	-0.144482	0.0668061	NA	NA	NA	NA	NA	NA	3	-0.177261	0.0209029	3	-0.324598	0.000281264	3	0.0781344	0.430191	1	-0.070119	0.569744	1	0.0558704	0.656276	1	-0.0402962	0.739038	1	-0.153551	0.154487
ARSA	25	0.0589711	0.130138	5	-0.133369	0.0771553	13	0.00975754	0.81284	6	-0.0734929	0.252158	12	-0.0954607	0.221668	12	-0.0990597	0.19679	12	-0.108547	0.260277	20	-0.0153376	0.630886	20	-0.015192	0.631701	20	-0.036892	0.18823	20	0.024879	0.374683
ARSB	7	0.0263999	0.684408	8	-0.104412	0.0397124	7	0.0435143	0.266012	5	-0.00296328	0.966288	6	-0.110829	0.0471618	6	0.0104069	0.87511	6	-0.0131939	0.884038	6	-0.0288723	0.539975	6	-0.0104557	0.838501	6	0.0443742	0.299714	6	0.119096	0.00657555
ARSD	18	0.0160054	0.76064	10	-0.00732743	0.87844	19	0.00516079	0.906386	9	0.114906	0.0471316	23	0.0650106	0.0603873	23	0.0306377	0.385062	23	0.0135008	0.806801	22	-0.0127329	0.692563	22	0.0397499	0.158979	22	0.0382903	0.166119	22	0.00674494	0.824723
ARSE	61	0.0310452	0.15761	NA	NA	NA	NA	NA	NA	NA	NA	NA	NA	NA	NA	NA	NA	NA	NA	NA	NA	NA	NA	NA	NA	NA	NA	NA	NA	NA	NA	NA	NA
ARSF	NA	NA	NA	NA	NA	NA	NA	NA	NA	NA	NA	NA	1	-0.118436	0.159111	1	-0.218468	0.011501	1	-0.0853183	0.441989	NA	NA	NA	NA	NA	NA	NA	NA	NA	NA	NA	NA
ARSI	NA	NA	NA	NA	NA	NA	NA	NA	NA	NA	NA	NA	1	0.0326162	0.848471	1	-0.0249035	0.885827	1	-0.00573771	0.982934	NA	NA	NA	NA	NA	NA	NA	NA	NA	NA	NA	NA
ARSJ	NA	NA	NA	NA	NA	NA	1	0.889386	0.000188226	1	-0.157221	0.37078	2	0.0955399	0.162988	2	-0.0153637	0.848021	2	-0.0311572	0.771796	NA	NA	NA	NA	NA	NA	NA	NA	NA	NA	NA	NA
ARSK	3	0.398822	0.145714	1	-0.351758	0.00135827	3	-0.272358	0.0112903	4	0.354735	0.195611	5	0.0524669	0.326617	5	-0.0194379	0.735778	5	0.00140276	0.989268	NA	NA	NA	NA	NA	NA	NA	NA	NA	NA	NA	NA
ARSL	NA	NA	NA	NA	NA	NA	NA	NA	NA	NA	NA	NA	NA	NA	NA	NA	NA	NA	NA	NA	NA	35	-0.00503246	0.912217	35	-0.0183675	0.640887	35	-0.0176698	0.633661	35	-0.0132134	0.724975
ARV1	2	-0.0309405	0.800575	1	0.196699	0.299239	3	0.0487374	0.492559	NA	NA	NA	NA	NA	NA	NA	NA	NA	NA	NA	NA	1	0.0996957	0.588294	1	0.022464	0.914695	1	-0.0491626	0.787898	1	0.0819385	0.63401
ARVCF	11	-0.107583	0.0274968	36	-0.0271497	0.273717	60	-0.0287167	0.276999	28	0.0563395	0.113372	40	0.0221102	0.717568	40	-0.00619889	0.923769	40	0.0211375	0.805131	21	-0.0615173	0.036649	21	-0.019582	0.526982	21	0.0675179	0.0190672	21	0.0525965	0.0591028
AS3MT	3	0.0239224	0.805739	19	-0.0583846	0.0469486	34	-0.15102	9.03334e-06	17	-0.0911021	0.0214211	40	-0.234473	2.44521392188793e-05	40	-0.0832708	0.0450223	40	-0.0239343	0.702993	5	-0.101254	0.110398	5	-0.0933156	0.134632	5	-0.109162	0.0747217	5	-0.105488	0.0794579
ASAH1	83	0.131723	3.6939e-05	49	0.00100259	0.981835	107	0.0589115	0.0532095	49	0.0863112	0.028036	73	-0.0491141	0.209011	73	-0.0402562	0.303057	73	-0.0413478	0.419898	164	-0.0231904	0.344951	164	-0.0300781	0.203466	164	-0.0738925	0.00269369	164	0.0291952	0.195499
ASAH2	NA	NA	NA	NA	NA	NA	NA	NA	NA	NA	NA	NA	NA	NA	NA	NA	NA	NA	NA	NA	NA	1	0.145583	0.405178	1	-0.244754	0.136824	1	0.0385407	0.83253	1	0.201855	0.20235
ASAP1	13	0.0408815	0.369305	32	0.0513772	0.0251834	34	-0.0374003	0.0757429	29	-0.00638059	0.85697	64	0.0812183	0.0074736	64	0.133558	0.000156536	64	0.0817739	0.0187807	71	0.0570313	0.0741182	71	0.0374789	0.240601	71	0.0239609	0.452232	71	-0.000125604	0.997393
ASAP2	36	0.00793648	0.830603	70	-0.00443534	0.861593	58	-0.101853	0.000481212	29	-0.075909	0.0145722	76	0.115523	0.00145384	76	0.137604	0.000338336	76	0.0565762	0.148949	32	0.00525559	0.84619	32	0.0137462	0.562367	32	-0.0293325	0.170228	32	-0.0151035	0.489369
ASAP3	3	-0.118815	0.303799	NA	NA	NA	16	-0.228499	0.000222511	2	-0.148231	0.239625	11	-0.0129004	0.827825	11	0.0814003	0.101314	11	-0.00393443	0.96589	5	-0.164935	0.00657843	5	-0.124392	0.0307284	5	-0.211617	0.000754956	5	-0.0718743	0.192537
ASB1	4	-0.111227	0.208117	4	-0.22901	0.00328852	6	0.00533501	0.942952	3	0.035631	0.807134	3	0.115125	0.0951052	3	-0.18386	0.0100028	3	-0.00574591	0.964092	5	0.0876054	0.07339	5	0.12109	0.0137054	5	0.0211633	0.677165	5	-0.0563923	0.225013
ASB11	NA	NA	NA	1	-0.121565	0.364003	NA	NA	NA	NA	NA	NA	NA	NA	NA	NA	NA	NA	NA	NA	NA	NA	NA	NA	NA	NA	NA	NA	NA	NA	NA	NA	NA
ASB13	NA	NA	NA	NA	NA	NA	1	-0.298389	0.0199254	NA	NA	NA	1	-0.0481048	0.720179	1	-0.118987	0.314511	1	-0.04859	0.794415	2	-0.228309	0.251587	2	-0.098836	0.647422	2	-0.308439	0.104363	2	-0.258667	0.164496
ASB14	NA	NA	NA	NA	NA	NA	NA	NA	NA	NA	NA	NA	NA	NA	NA	NA	NA	NA	NA	NA	NA	1	-0.150114	0.157361	1	-0.232861	0.0261661	1	-0.125729	0.219914	1	-0.227135	0.0260642
ASB15	1	0.162626	0.509589	NA	NA	NA	NA	NA	NA	NA	NA	NA	NA	NA	NA	NA	NA	NA	NA	NA	NA	NA	NA	NA	NA	NA	NA	NA	NA	NA	NA	NA	NA
ASB17	NA	NA	NA	NA	NA	NA	1	0.0453413	0.814919	NA	NA	NA	NA	NA	NA	NA	NA	NA	NA	NA	NA	NA	NA	NA	NA	NA	NA	NA	NA	NA	NA	NA	NA
ASB18	NA	NA	NA	NA	NA	NA	NA	NA	NA	NA	NA	NA	NA	NA	NA	NA	NA	NA	NA	NA	NA	1	0.149014	0.460089	1	-0.0832715	0.694807	1	0.00185039	0.992789	1	0.221432	0.221196
ASB3	NA	NA	NA	NA	NA	NA	NA	NA	NA	NA	NA	NA	NA	NA	NA	NA	NA	NA	NA	NA	NA	3	-0.0838168	0.156643	3	-0.0533137	0.376744	3	-0.0600167	0.2961	3	-0.148447	0.0105734
ASB6	7	0.00981134	0.898946	12	0.152198	0.00548379	14	0.0877117	0.0203209	7	0.266155	0.000226901	25	-0.021847	0.596961	25	0.060972	0.102569	25	0.119099	0.0101737	18	0.0798717	0.00701498	18	0.0965644	0.00138973	18	0.0230676	0.412445	18	-0.062742	0.0228745
ASB7	NA	NA	NA	4	0.0281149	0.668105	2	-0.0553781	0.429598	NA	NA	NA	6	0.110791	0.0455606	6	-0.0430207	0.45027	6	0.0955308	0.151486	10	0.00401386	0.948423	10	0.00675452	0.907481	10	0.0525402	0.251524	10	0.00400717	0.93786
ASB8	NA	NA	NA	1	-0.00732852	0.972498	2	-0.00505116	0.977912	1	0.209264	0.232315	4	0.142468	0.11099	4	-0.101603	0.256195	4	-0.0397928	0.778464	2	-0.0408098	0.619014	2	0.118396	0.106415	2	-0.128416	0.0752073	2	-0.00948387	0.907245
ASB9	5	-0.0942582	0.160299	2	-0.0914553	0.291048	10	-0.130401	0.00875657	7	-0.207534	0.00591244	12	0.0156685	0.841425	12	-0.0955035	0.144173	12	-0.0567393	0.527575	11	-0.0623127	0.26635	11	-0.0286461	0.635686	11	0.0483533	0.374309	11	0.0870755	0.0961851
ASCC1	11	0.0189086	0.760482	31	-0.0386418	0.125764	37	-0.109655	0.00797305	22	-0.0387435	0.267162	37	-0.0316027	0.534655	37	-0.0126638	0.816506	37	-0.0109935	0.88739	28	-0.0166083	0.701385	28	-0.0467367	0.221456	28	-0.0711534	0.0555638	28	-0.0573021	0.114639
ASCC2	17	-0.0217627	0.709752	48	0.00428186	0.91122	65	-0.0139797	0.427384	38	-0.00837028	0.779019	63	-0.0511295	0.0661919	63	-0.0261405	0.356238	63	-0.0415142	0.226369	52	-0.011988	0.627062	52	0.0117779	0.630526	52	-0.0233753	0.284295	52	0.00278995	0.909057
ASCC3	75	0.0134475	0.59338	210	0.00849873	0.697049	226	-0.0485078	0.00277782	131	-0.0208248	0.338501	209	-0.0504109	0.0123744	209	-0.00126998	0.956886	209	-0.00667304	0.831708	183	-0.00688701	0.634109	183	0.00956893	0.486351	183	-0.000635683	0.964492	183	-0.019853	0.110164
ASDURF	NA	NA	NA	NA	NA	NA	NA	NA	NA	NA	NA	NA	NA	NA	NA	NA	NA	NA	NA	NA	NA	6	0.0536096	0.307026	6	0.0598154	0.244293	6	0.0820037	0.0981162	6	0.0764275	0.116138
ASF1A	13	0.0551335	0.439013	5	-0.0473358	0.582769	9	0.0656836	0.294928	12	-0.0600739	0.318216	25	-0.00316357	0.957889	25	-0.0353302	0.451261	25	-0.00933691	0.89972	21	-0.103481	0.00527852	21	-0.0899954	0.0114437	21	-0.0867701	0.0132462	21	-0.103637	0.00389661
ASF1B	3	0.0284814	0.790919	1	-0.22874	0.0188487	NA	NA	NA	2	-0.21744	0.096922	9	-0.15506	0.0379184	9	-0.236619	0.00302766	9	-0.00849251	0.947333	6	-0.0711526	0.250978	6	-0.166145	0.0076025	6	0.0972775	0.0996363	6	-0.255394	0.000212274
ASGR1	NA	NA	NA	NA	NA	NA	NA	NA	NA	NA	NA	NA	NA	NA	NA	NA	NA	NA	NA	NA	NA	1	0.00964387	0.957988	1	0.0279182	0.869917	1	-0.270461	0.0517592	1	-0.529719	0.000636025
ASH1L	6	0.0218898	0.757626	18	0.226339	7.58864e-05	6	-0.0149132	0.731808	4	0.160521	0.118471	44	-0.0284504	0.430721	44	-0.0752186	0.0301655	44	0.00218844	0.972144	56	-0.0601474	0.00225129	56	-0.057761	0.00253094	56	-0.0855644	7.01804e-05	56	-0.0939035	2.72392e-05
ASH2L	45	0.0539193	0.206513	66	0.0112244	0.764621	73	0.0888203	0.00123842	52	0.0205855	0.612284	97	-0.0416291	0.150381	97	0.023727	0.425823	97	0.0111908	0.809532	61	-0.00802915	0.799173	61	-0.0329246	0.216864	61	0.0350152	0.175861	61	0.0832306	0.00253346
ASIC3	NA	NA	NA	NA	NA	NA	NA	NA	NA	1	-0.244796	0.258083	NA	NA	NA	NA	NA	NA	NA	NA	NA	NA	NA	NA	NA	NA	NA	NA	NA	NA	NA	NA	NA
ASIC4	NA	NA	NA	1	-0.0953653	0.7727	NA	NA	NA	1	-0.161521	0.233829	NA	NA	NA	NA	NA	NA	NA	NA	NA	NA	NA	NA	NA	NA	NA	NA	NA	NA	NA	NA	NA
ASL	105	0.00644136	0.785593	51	-0.0425806	0.270436	207	-0.10184	3.54071e-05	69	-0.032322	0.113372	130	0.0728274	0.0114472	130	0.155031	2.68523e-05	130	0.0179439	0.658965	95	0.0132912	0.609098	95	0.0204991	0.401969	95	-0.0575582	0.0142845	95	-0.0544109	0.0185032
ASMTL	12	-0.0510673	0.474666	10	-0.0111717	0.806367	69	-0.107825	0.000276854	32	-0.0691648	0.0328825	51	0.112443	0.0272004	51	0.168923	0.00206801	51	-0.0160331	0.844578	23	0.0577711	0.293683	23	0.0511706	0.352193	23	0.0910683	0.0807922	23	0.173074	0.00201432
ASNA1	100	0.0104441	0.5969	83	-0.0492807	0.0320599	225	-0.115848	8.07876e-07	102	-0.0545076	0.00979159	99	0.0474495	0.0131411	99	0.0450647	0.0165956	99	-0.0293162	0.195414	NA	NA	NA	NA	NA	NA	NA	NA	NA	NA	NA	NA
ASNS	184	0.1395	0.000123105	361	0.145636	0.000101434	453	-0.091523	0.0323785	220	-0.0145613	0.669809	288	0.0359333	0.142136	288	0.433575	3.16518e-11	288	0.103913	0.00109389	270	-0.0239605	0.320336	270	-0.127269	1.41629e-05	270	-0.164244	8.21925e-07	270	-0.0236632	0.293881
ASNSD1	8	0.0210538	0.729705	20	0.126749	0.00154879	22	0.0737248	0.0139805	10	-0.203445	0.00466511	39	-0.0292661	0.565528	39	0.0587163	0.20606	39	-0.00230393	0.979503	16	0.0773415	0.00349761	16	0.0772152	0.00294431	16	0.0532516	0.0290256	16	-0.045419	0.0561069
ASPDH	NA	NA	NA	NA	NA	NA	2	-0.0522791	0.590571	NA	NA	NA	NA	NA	NA	NA	NA	NA	NA	NA	NA	NA	NA	NA	NA	NA	NA	NA	NA	NA	NA	NA	NA
ASPG	NA	NA	NA	NA	NA	NA	NA	NA	NA	NA	NA	NA	NA	NA	NA	NA	NA	NA	NA	NA	NA	11	-0.0364156	0.470104	11	-0.157462	0.00169551	11	-0.407607	6.36229e-08	11	-0.228778	5.22065e-05
ASPH	122	0.0065005	0.760137	310	-0.0114098	0.539657	267	0.0527048	0.00180428	400	0.0585188	0.0035271	439	0.00771449	0.89419	439	-0.0289346	0.567056	439	-0.0844605	0.141819	687	0.0253477	0.119779	687	0.0428685	0.0092875	687	0.057085	0.00103982	687	0.0909745	1.11335e-05
ASPHD1	4	-0.0323562	0.643965	NA	NA	NA	2	0.276092	0.00277782	NA	NA	NA	1	0.0834519	0.629057	1	-0.00608349	0.973599	1	-0.118617	0.588871	NA	NA	NA	NA	NA	NA	NA	NA	NA	NA	NA	NA
ASPHD2	4	-0.0515148	0.68898	1	0.0732294	0.742101	NA	NA	NA	NA	NA	NA	2	-0.144345	0.108987	2	-0.0479549	0.622523	2	0.0529357	0.697087	3	0.149833	0.239454	3	0.228988	0.0640313	3	0.252747	0.0391414	3	0.266513	0.0282397
ASPM	4	-0.0384829	0.614375	15	-0.166985	0.000129762	1	0.071995	0.475086	2	-0.994598	0.00125048	35	0.0833805	0.0909271	35	-0.0674588	0.16763	35	0.0619367	0.325717	41	-0.277196	8.44107576268811e-08	41	-0.229313	7.41545e-07	41	0.329278	9.85784e-09	41	0.0830932	0.0105038
ASPN	1	-0.0238398	0.887205	NA	NA	NA	NA	NA	NA	NA	NA	NA	NA	NA	NA	NA	NA	NA	NA	NA	NA	NA	NA	NA	NA	NA	NA	NA	NA	NA	NA	NA	NA
ASPSCR1	24	-0.0373994	0.386746	22	-0.021517	0.447061	27	-0.150019	0.00076827	27	-0.0521992	0.125448	53	0.0716244	0.14913	53	0.127323	0.0125172	53	-0.00420051	0.963222	32	0.0181359	0.605825	32	0.000935365	0.983307	32	0.0488499	0.114905	32	0.0884636	0.00601279
ASRGL1	24	0.00801996	0.83337	12	-0.0035542	0.959925	1	-0.0688039	0.756822	6	0.00674894	0.946811	10	-0.0931344	0.0224556	10	0.00182738	0.969523	10	0.0317276	0.566169	11	-0.00231539	0.965858	11	-0.0432881	0.312069	11	-0.14026	0.00161915	11	-0.0555765	0.164941
ASS1	100	0.0681733	0.01263	64	0.106989	0.00285646	244	-0.0763772	0.000507937	33	-0.0495554	0.348871	93	-0.00262069	0.960807	93	-0.0265454	0.534317	93	0.0126368	0.848354	980	0.0238219	0.056395	980	-0.00832846	0.528156	980	-0.0657747	2.04304e-05	980	-0.0241964	0.0425614
ASTE1	NA	NA	NA	5	0.0100246	0.845096	3	0.018149	0.805942	NA	NA	NA	4	-0.207559	0.00118945	4	0.00433766	0.950569	4	-0.0207007	0.820791	2	-0.0263113	0.752333	2	-0.073542	0.316079	2	0.0846125	0.228803	2	-0.0689431	0.32191
ASXL1	1	-0.117242	0.463162	2	0.0970439	0.178947	2	0.0764776	0.438256	NA	NA	NA	13	-0.0212963	0.692967	13	-0.111946	0.0199984	13	-0.0494433	0.430475	11	-0.0269215	0.553771	11	-0.0649686	0.117834	11	-0.0224378	0.605429	11	-0.0822453	0.0418366
ASXL2	11	-0.041634	0.354615	8	0.0509573	0.196891	15	-0.0736376	0.0520563	6	0.12531	0.0765995	26	-0.00656569	0.848909	26	-0.0371722	0.200092	26	-0.000134302	0.998531	32	-0.0222846	0.410837	32	-0.0398272	0.117218	32	-0.0476176	0.0571355	32	0.00324059	0.90845
ATAD1	37	-0.02594	0.322435	84	-0.00538403	0.81129	83	0.113126	0.000114629	50	0.0639718	0.0192728	68	-0.137913	0.000130971	68	0.0308836	0.293732	68	-0.0140456	0.758003	55	0.0271042	0.222689	55	0.0163343	0.47881	55	-0.0064354	0.786559	55	0.0467556	0.0278301
ATAD2	32	-0.0938909	0.00542152	63	-0.0281725	0.421537	14	0.209567	1.95435e-05	38	-0.124547	0.0119932	126	-0.227881	1.6025169466978e-06	126	-0.0975285	0.00307946	126	-0.0774347	0.0351906	103	-0.159248	1.16683191717077e-08	103	-0.327937	8.06705e-13	103	0.174327	3.7425e-09	103	-0.411686	4.99231e-14
ATAD2B	15	0.0545307	0.227277	46	0.0424583	0.0276561	13	0.169426	0.000118407	15	0.0628843	0.222281	65	-0.165491	1.67420959566443e-07	65	-0.0960979	3.82267e-05	65	-0.0937954	0.000155833	45	0.056836	0.00208918	45	0.100887	5.56775e-06	45	0.0731438	0.00017179	45	-0.0221698	0.171888
ATAD3A	28	0.0625644	0.11176	55	0.0252617	0.195673	97	0.0434882	0.0332213	40	0.0758069	0.0148028	84	-0.0486741	0.0456612	84	0.0519555	0.0327012	84	0.0162724	0.646077	53	0.0138515	0.607389	53	0.00994606	0.718829	53	0.0456616	0.0555165	53	0.0382856	0.100547
ATAD3B	22	0.0715719	0.1666	16	0.00549168	0.926779	22	0.0468604	0.221676	13	0.0861523	0.0462887	19	-0.114235	0.00689448	19	0.00328786	0.945782	19	0.00127485	0.98718	30	0.0134559	0.655285	30	0.0436525	0.10165	30	0.0490177	0.062149	30	-0.00113006	0.970331
ATAD5	6	-0.069433	0.31273	8	-0.071489	0.313054	NA	NA	NA	5	-0.149108	0.0556742	55	-0.164199	0.00016544	55	-0.0448325	0.207675	55	-0.0166953	0.766591	67	-0.0838295	0.00134321	67	-0.147286	3.27659e-06	67	0.103542	0.000151133	67	-0.207598	6.7935e-08
ATAT1	2	-0.0244814	0.892506	4	-0.0355282	0.700634	8	-0.0590035	0.203284	4	-0.20385	0.0116295	5	-0.0733672	0.210005	5	-0.0544825	0.357615	5	0.0216014	0.816326	12	0.0144438	0.642891	12	0.091755	0.00197094	12	0.0156955	0.586211	12	0.0786232	0.00552168
ATE1	35	-0.0177274	0.58913	39	-0.0257577	0.262118	38	-0.139389	0.000322501	31	-0.0903836	0.00612147	58	-0.0232348	0.413732	58	0.0681334	0.0143312	58	-0.0459113	0.165067	57	-0.00680706	0.767895	57	-0.00504968	0.828765	57	-0.0543629	0.00673451	57	-0.0821047	0.000236602
ATF1	5	0.0127859	0.898886	5	-0.060024	0.269946	7	0.161512	0.0132916	4	0.0150263	0.923783	17	-0.0814971	0.0663747	17	-0.161907	0.0011535	17	-0.153972	0.0052333	11	-0.0934753	0.0967515	11	-0.108814	0.0492078	11	-0.162418	0.00457056	11	-0.067046	0.208635
ATF2	9	-0.0621101	0.282964	12	-0.158437	0.0141369	17	-0.11587	0.0110668	5	-0.104336	0.216291	33	-0.0641504	0.0283404	33	-0.0781049	0.00896916	33	-0.0679526	0.0490573	18	-0.0787731	0.0173379	18	-0.0819666	0.012159	18	-0.167253	2.60121e-05	18	-0.0543799	0.0779997
ATF3	6	-0.194448	0.0107673	6	-0.117119	0.053599	12	-0.0149527	0.735904	6	-0.209013	0.00133083	4	0.167815	0.0966474	4	0.567299	2.68523e-05	4	0.0175596	0.918004	7	0.530499	5.65714582500939e-10	7	0.184219	0.00014205	7	0.00985757	0.830873	7	0.0914393	0.0253439
ATF4	1	-0.882009	1.03347e-05	3	0.361089	4.00955e-05	1	-0.990512	2.51688e-06	3	-1.12348	7.68793e-07	1	0.300997	0.0169733	1	0.540218	0.000240117	1	0.0169801	0.933358	4	-0.394728	6.71132344955773e-07	4	-0.28584	2.27163e-05	4	0.355357	2.12016e-06	4	-0.215908	0.00037778
ATF6	NA	NA	NA	5	0.222718	0.00127218	7	0.22503	7.35648e-05	3	0.358596	0.00698417	10	-0.00430645	0.939225	10	0.0179558	0.702542	10	0.066498	0.207834	9	-0.0139042	0.72261	9	0.016772	0.658719	9	-0.0127502	0.726387	9	-0.0902536	0.00835935
ATF6B	3	0.30619	0.00295633	7	0.111475	0.0243072	7	0.0249197	0.636526	8	0.380152	0.000125575	14	0.0432245	0.442519	14	-0.0171509	0.776305	14	0.0216622	0.800796	9	-0.173634	1.84319156549068e-05	9	-0.152135	6.08131e-05	9	-0.068908	0.0286219	9	-0.103835	0.00191906
ATF7	2	-0.344817	0.0350418	NA	NA	NA	NA	NA	NA	NA	NA	NA	13	-0.130121	0.019863	13	-0.218421	0.000546119	13	-0.0802887	0.23239	2	-0.0564749	0.566332	2	-0.0377078	0.712197	2	0.0287606	0.768925	2	0.0265943	0.783568
ATF7IP	17	-0.0764129	0.10479	11	0.0202414	0.627574	3	-0.226083	0.00870953	NA	NA	NA	17	0.0116238	0.850827	17	-0.0591542	0.258202	17	0.109094	0.0825653	33	-0.0420686	0.0957848	33	-0.0674028	0.0084192	33	-0.0319994	0.190376	33	0.0923084	0.000682643
ATF7IP2	NA	NA	NA	NA	NA	NA	NA	NA	NA	NA	NA	NA	10	-0.0160005	0.794029	10	0.0572542	0.274639	10	0.0979653	0.1195	NA	NA	NA	NA	NA	NA	NA	NA	NA	NA	NA	NA
ATG10	NA	NA	NA	NA	NA	NA	2	-0.210314	0.0219121	NA	NA	NA	2	0.00616644	0.943396	2	0.00785423	0.922172	2	-0.00149483	0.990869	NA	NA	NA	NA	NA	NA	NA	NA	NA	NA	NA	NA
ATG101	10	-0.0851607	0.0797788	15	0.0306069	0.445001	26	0.0963132	0.00591666	3	0.0401251	0.723568	19	0.000957239	0.981764	19	0.0381816	0.233973	19	-0.0377681	0.365176	16	0.204222	6.27286359200159e-06	16	0.0734952	0.030696	16	-0.0709033	0.0342555	16	-0.0943546	0.00613994
ATG12	9	0.0636464	0.238705	11	-0.106992	0.0303315	8	-0.264269	0.0115565	13	-0.161985	0.00867464	3	0.110415	0.225412	3	-0.1533	0.0861238	3	-0.121335	0.285611	2	0.386838	0.181347	2	-0.44982	0.111161	2	-0.546263	0.0499973	2	-0.492219	0.0718231
ATG13	15	-0.0855465	0.114811	16	-0.00979872	0.858331	21	-0.11985	0.00467909	14	0.0193041	0.720205	32	0.00371055	0.933789	32	-0.102354	0.00472309	32	-0.082526	0.0433559	18	-0.0485952	0.0466485	18	-0.122932	3.04794e-05	18	-0.129876	1.8038e-05	18	-0.141337	7.4077e-06
ATG14	4	-0.0979972	0.239431	10	-0.101951	0.0340707	21	-0.182327	5.64268e-05	4	-0.283564	0.000485297	16	-0.0635584	0.146052	16	-0.0239836	0.611278	16	-0.0284776	0.657707	9	-0.00973765	0.84013	9	-0.0226968	0.594526	9	0.0480397	0.209947	9	0.0479951	0.199455
ATG16L1	37	0.000733593	0.98517	80	0.0150539	0.465816	72	-0.103495	1.98007e-05	60	-0.0624063	0.0170621	101	0.0148624	0.622377	101	-0.000766809	0.981233	101	0.00484149	0.916339	67	0.0501423	0.0260792	67	0.0452396	0.0397285	67	-0.0178717	0.418597	67	-0.010985	0.628383
ATG16L2	NA	NA	NA	NA	NA	NA	NA	NA	NA	1	0.0303849	0.908873	1	0.119537	0.219641	1	-0.106224	0.271657	1	-0.0249233	0.874575	NA	NA	NA	NA	NA	NA	NA	NA	NA	NA	NA	NA
ATG2A	36	-0.0500647	0.228652	31	-0.0109812	0.713205	76	-0.168443	8.96542e-07	29	-0.0354483	0.20438	45	-0.0145099	0.62917	45	-0.0533282	0.0494214	45	-0.22938	8.33477150976819e-07	56	0.0739963	0.0175178	56	0.0309309	0.317718	56	0.0853826	0.00574624	56	0.0761407	0.0113433
ATG2B	24	-0.0235142	0.587746	42	-0.0479897	0.040151	94	-0.178164	3.84277e-06	18	-0.0746079	0.0388791	60	0.0716947	0.00305196	60	0.0435251	0.0496136	60	-0.0250447	0.388175	39	-0.059905	0.0109843	39	-0.0642766	0.00599888	39	-0.0300883	0.173444	39	-0.00224567	0.92893
ATG3	29	-0.0127806	0.663765	38	0.00862245	0.768504	100	-0.148507	1.24492e-06	43	-0.119549	0.000438944	82	-0.0410428	0.0273728	82	0.100048	3.38648e-05	82	0.0521235	0.0187735	62	-0.000749785	0.974382	62	-0.0143683	0.470128	62	0.0161801	0.390246	62	-0.0131386	0.484471
ATG4A	2	0.0335804	0.752845	7	0.0304436	0.548801	6	-0.256246	0.000698815	5	-0.217357	0.00350235	11	-0.0136298	0.812604	11	-0.055198	0.257367	11	-0.0728483	0.22576	1	0.0598355	0.582453	1	0.0725344	0.490016	1	0.093608	0.341827	1	-0.014454	0.893831
ATG4B	27	0.0216967	0.617453	36	0.093999	0.00666854	47	-0.0913823	9.11417e-05	30	0.00252528	0.948441	35	0.00173312	0.972284	35	0.0853815	0.0284551	35	-0.0140421	0.821561	12	0.25264	2.44987320235985e-05	12	0.219515	8.68427e-05	12	0.0595742	0.200227	12	0.0626417	0.16814
ATG4C	3	-0.0194449	0.844512	3	-0.0292911	0.715745	3	0.00475852	0.946657	5	-0.131073	0.0408011	15	-0.0495509	0.289209	15	-0.00193744	0.971459	15	0.00229536	0.979181	7	-0.0377864	0.363179	7	0.0166159	0.712161	7	-0.00206833	0.961929	7	0.040106	0.296741
ATG4D	NA	NA	NA	NA	NA	NA	1	-0.205865	0.255004	NA	NA	NA	1	-0.211813	0.0188951	1	-0.150129	0.0843642	1	-0.314378	0.00418654	NA	NA	NA	NA	NA	NA	NA	NA	NA	NA	NA	NA
ATG5	9	-0.0635825	0.320988	29	0.00161489	0.968815	31	-0.127053	0.000283421	23	-0.0882676	0.0106126	35	0.00702258	0.868201	35	-0.0110178	0.782787	35	-0.0186141	0.734294	15	-0.00516759	0.923415	15	-0.0252395	0.577707	15	-0.0551821	0.175915	15	-0.0375508	0.35647
ATG7	26	-0.0124025	0.732462	59	-0.0100034	0.692568	120	-0.236867	5.25349e-08	63	-0.108714	0.00173952	81	0.0497311	0.0668869	81	0.0521222	0.0534678	81	-0.0141502	0.735976	43	0.0597262	0.0503769	43	0.0309644	0.316163	43	0.033429	0.259521	43	0.0174995	0.566888
ATG9A	33	-0.272877	4.12667e-05	44	-0.0700724	0.00827678	37	-0.133567	0.000229365	29	-0.0938812	0.00696962	39	-0.0144693	0.769574	39	-0.0451629	0.289381	39	-0.0170121	0.802031	30	-0.0867037	0.00443864	30	-0.0636676	0.026252	30	-0.0806657	0.00578075	30	0.00643829	0.833942
ATIC	320	-0.00338555	0.839247	635	-0.0138115	0.415466	565	-0.190459	5.07324e-09	333	-0.143583	3.42298e-06	520	0.0255416	0.224772	520	0.0546523	0.0109324	520	-0.00277431	0.936326	441	0.0163224	0.311507	441	0.00200041	0.918056	441	0.0164437	0.285415	441	0.0145037	0.340924
ATL1	20	-0.032433	0.47786	10	-0.0391791	0.374032	54	0.0466527	0.0239156	18	0.0239711	0.677202	42	-0.0340931	0.378191	42	-0.0766426	0.0403635	42	-0.0777894	0.0831297	25	-0.0338484	0.343308	25	0.0309553	0.384014	25	-0.0470558	0.159498	25	-0.0714312	0.032004
ATL2	42	0.027911	0.377926	74	0.0773672	0.00280354	89	0.118995	2.90491e-05	80	0.0371539	0.105772	98	-0.151401	4.16946853979067e-05	98	-0.0143895	0.641861	98	-0.0961907	0.00625672	93	0.0457096	0.17607	93	0.0352813	0.298371	93	-0.000148413	0.997605	93	-0.0297569	0.358787
ATL3	197	0.0350024	0.112252	373	0.0560949	0.0740792	293	0.056123	0.00927658	204	0.0617769	0.00859211	302	0.0377531	0.0553125	302	0.0288006	0.138264	302	0.0309046	0.199414	217	0.0132564	0.486307	217	0.0125224	0.505788	217	0.063093	0.000980232	217	0.0708472	0.000336672
ATM	67	0.0131401	0.575793	72	-0.0445339	0.0605165	95	0.0466791	0.00555658	39	0.135001	0.000345159	123	-0.117386	6.87514042969022e-05	123	-0.193885	3.90452e-07	123	-0.222021	1.77178327924431e-07	113	-0.0080999	0.752494	113	-0.0525823	0.0183123	113	-0.0447917	0.0391513	113	-0.0748274	0.00142595
ATMIN	1	-0.25322	0.115994	4	0.0776038	0.26432	8	-0.028666	0.732106	2	-0.0891122	0.475721	4	0.0774242	0.397219	4	-0.144418	0.0963292	4	-0.0405686	0.7688	3	0.0194906	0.772641	3	-0.0713119	0.219348	3	-0.0231197	0.704636	3	0.0100777	0.871373
ATN1	8	-0.0287554	0.616161	4	-0.162039	0.109361	9	0.0239032	0.656682	8	-0.0346572	0.647149	10	0.099955	0.128122	10	-0.0813087	0.213842	10	-0.0183829	0.863248	19	-0.0297544	0.619445	19	0.0215302	0.725443	19	-0.0361149	0.510526	19	0.0488995	0.352847
ATOH7	NA	NA	NA	1	0.0249099	0.850505	NA	NA	NA	NA	NA	NA	NA	NA	NA	NA	NA	NA	NA	NA	NA	NA	NA	NA	NA	NA	NA	NA	NA	NA	NA	NA	NA
ATOX1	18	0.00524022	0.912019	36	0.0397163	0.211771	66	-0.260201	1.91752e-06	20	-0.145053	0.00708934	67	0.0356598	0.282818	67	0.0434376	0.178799	67	0.00474766	0.93108	18	-0.0125983	0.740887	18	-0.0314545	0.354344	18	-0.0223032	0.506072	18	-0.0172246	0.609257
ATP10A	NA	NA	NA	NA	NA	NA	2	0.0124238	0.888588	NA	NA	NA	1	0.0623246	0.583163	1	-0.00611699	0.961401	1	-0.00595956	0.974505	NA	NA	NA	NA	NA	NA	NA	NA	NA	NA	NA	NA
ATP10B	NA	NA	NA	NA	NA	NA	2	-0.0111926	0.868132	NA	NA	NA	NA	NA	NA	NA	NA	NA	NA	NA	NA	NA	NA	NA	NA	NA	NA	NA	NA	NA	NA	NA	NA
ATP10D	1	0.0711475	0.61003	3	-0.0104855	0.879116	7	-0.0191117	0.650132	NA	NA	NA	4	-0.0111591	0.865899	4	-0.0529836	0.347001	4	0.00312379	0.974938	NA	NA	NA	NA	NA	NA	NA	NA	NA	NA	NA	NA
ATP11A	20	0.0163819	0.719879	126	0.0147655	0.448333	33	0.0478626	0.0595809	78	0.0514964	0.0223972	77	0.0330956	0.388061	77	-0.0308343	0.417013	77	0.0406689	0.401125	57	0.0391816	0.0823489	57	0.0627654	0.00637535	57	0.0807929	0.000857977	57	0.0274759	0.198057
ATP11B	15	-0.0224147	0.561853	44	-0.0967793	0.00318891	60	0.0556431	0.0110781	42	0.0722647	0.0411779	57	0.0657563	0.0372206	57	0.0526321	0.0890008	57	0.0255493	0.554043	28	-0.0491069	0.0462722	28	-0.0405803	0.0928531	28	-0.0514683	0.0321594	28	-0.0172115	0.4765
ATP11C	NA	NA	NA	NA	NA	NA	46	0.049359	0.0181397	23	0.00953971	0.807631	33	0.0684598	0.212703	33	0.0715124	0.185893	33	0.104309	0.111621	8	-0.00915638	0.813196	8	-0.0045385	0.909874	8	0.0763264	0.0172328	8	0.0654157	0.0358484
ATP12A	6	-0.0637197	0.350855	9	-0.0217352	0.814974	7	0.0360485	0.577046	3	-0.158583	0.171041	6	-0.132624	0.0305846	6	-0.0114916	0.873454	6	-0.0382656	0.670533	4	-0.0258147	0.654995	4	-0.022869	0.692659	4	-0.0212017	0.696154	4	0.0613964	0.213578
ATP13A1	114	0.0240304	0.234666	83	-0.0224837	0.378241	223	0.058991	0.00355479	59	0.0450035	0.0572466	118	0.0327956	0.164019	118	0.0743196	0.00324144	118	0.00375278	0.924933	63	-0.00903586	0.688297	63	0.0182103	0.375554	63	0.0297593	0.124153	63	0.068225	0.00126069
ATP13A2	4	0.0960756	0.444706	11	-0.0891781	0.0371832	6	-0.0760887	0.165495	5	0.107648	0.176597	21	-0.0224302	0.583163	21	0.0359384	0.345448	21	0.0122536	0.841058	4	-0.064698	0.231609	4	-0.00714466	0.914421	4	0.0355431	0.509543	4	0.0681619	0.179031
ATP13A3	15	-0.0542983	0.16171	25	-0.00605711	0.849149	25	-0.0268377	0.440309	14	0.0195749	0.770192	27	0.0293333	0.508625	27	0.03018	0.484543	27	0.0495396	0.355671	17	-0.0377	0.438797	17	0.00618752	0.91416	17	-0.0502465	0.263973	17	-0.0131076	0.790085
ATP13A4	1	0.124597	0.517513	NA	NA	NA	NA	NA	NA	NA	NA	NA	NA	NA	NA	NA	NA	NA	NA	NA	NA	NA	NA	NA	NA	NA	NA	NA	NA	NA	NA	NA	NA
ATP1A1	248	-0.0317102	0.0242285	362	-0.00220719	0.890271	359	0.0133363	0.327483	237	-0.0484597	0.00552467	530	-0.0472243	0.0210634	530	0.00179556	0.941522	530	-0.0201528	0.446202	319	-0.00498763	0.708817	319	-0.0080168	0.520763	319	0.0157753	0.167354	319	0.0576666	4.61466e-05
ATP1A2	NA	NA	NA	2	-0.0828361	0.858997	NA	NA	NA	NA	NA	NA	2	0.0189297	0.803817	2	-0.0282618	0.689243	2	0.10029	0.206283	NA	NA	NA	NA	NA	NA	NA	NA	NA	NA	NA	NA
ATP1A3	7	-0.0760395	0.214593	NA	NA	NA	NA	NA	NA	1	0.0755356	0.731885	13	0.0401445	0.551641	13	-0.0567925	0.370215	13	0.0556359	0.508023	NA	NA	NA	NA	NA	NA	NA	NA	NA	NA	NA	NA
ATP1A4	NA	NA	NA	NA	NA	NA	NA	NA	NA	NA	NA	NA	1	-0.049787	0.681146	1	-0.10435	0.337844	1	0.00880341	0.964305	1	-0.0963074	0.477463	1	0.0917424	0.492971	1	-0.0358519	0.794639	1	0.00719659	0.958435
ATP1B1	69	0.0068228	0.832228	41	0.093786	0.0314394	39	0.0732552	0.0225419	53	0.00850504	0.821497	104	-0.0680837	0.218436	104	0.0380532	0.505186	104	-0.00669756	0.943471	61	0.0109551	0.73778	61	-0.0454286	0.10655	61	-0.0461516	0.0952397	61	0.0640818	0.0213115
ATP1B2	7	-0.0752393	0.272672	9	-0.114194	0.0194305	24	-0.154371	0.0456241	8	-0.144403	0.0594556	10	-0.0283551	0.473651	10	0.00771774	0.860671	10	-0.0680536	0.130257	9	-0.0351886	0.460947	9	-0.0623205	0.161055	9	-0.0922346	0.0356031	9	-0.106848	0.0151557
ATP1B3	27	0.00133733	0.97956	103	0.0155911	0.643268	124	0.0758146	0.00429831	48	0.0169357	0.522727	109	-0.0651904	0.00488458	109	0.00754743	0.755002	109	0.0100362	0.768376	30	0.108657	0.000798396	30	0.0942029	0.00212148	30	0.164945	9.49487e-06	30	0.0929075	0.00212694
ATP23	NA	NA	NA	NA	NA	NA	1	0.0495044	0.665814	NA	NA	NA	NA	NA	NA	NA	NA	NA	NA	NA	NA	NA	NA	NA	NA	NA	NA	NA	NA	NA	NA	NA	NA
ATP2A1	NA	NA	NA	NA	NA	NA	1	0.207226	0.693223	NA	NA	NA	1	-0.195386	0.0214603	1	-0.0993145	0.229822	1	0.0985132	0.357982	7	-0.0559925	0.446753	7	-0.00615634	0.945275	7	0.0835039	0.217765	7	0.122431	0.0654832
ATP2A2	319	0.0464842	0.00306045	449	0.00756491	0.582065	397	0.0631836	0.000528032	317	0.0235569	0.192495	367	-0.0188571	0.331619	367	0.0295564	0.114483	367	-0.0146558	0.578447	595	0.00150897	0.921749	595	0.0459781	0.000530593	595	0.0665252	1.29128e-05	595	0.0520325	0.000161195
ATP2A3	217	0.0200129	0.226032	5	-0.0956138	0.283019	9	0.0691666	0.167419	2	0.0067374	0.957702	13	-0.189657	0.0024565	13	0.0115286	0.864763	13	-0.0323604	0.707964	10	-0.0395772	0.377468	10	-0.0139518	0.778739	10	-0.0112491	0.810805	10	-0.0273328	0.523782
ATP2B1	84	-0.0248464	0.269077	114	-0.0272239	0.203546	98	0.0119565	0.573228	53	-0.119994	0.000488404	151	-0.0868691	0.00023108	151	-0.0306036	0.11502	151	-0.0298632	0.217075	182	0.0541335	0.00512966	182	0.0856088	7.30404e-05	182	0.102957	1.07207e-05	182	0.0562376	0.00290759
ATP2B2	1	0.151129	0.218414	3	0.106746	0.658561	2	0.0267574	0.839451	2	-0.00499701	0.974066	2	-0.0264993	0.658809	2	-0.1347	0.0143684	2	-0.00868349	0.923756	NA	NA	NA	NA	NA	NA	NA	NA	NA	NA	NA	NA
ATP2B3	3	-0.0296808	0.801477	3	0.244689	0.112339	3	-0.525558	0.0248157	NA	NA	NA	2	-0.017379	0.861172	2	0.0182999	0.851916	2	-0.00962299	0.946754	NA	NA	NA	NA	NA	NA	NA	NA	NA	NA	NA	NA
ATP2B4	33	-0.0606209	0.137762	58	-0.0311058	0.376548	123	-0.0151785	0.397128	72	-0.0581267	0.022455	84	-0.0953359	0.0148736	84	-0.0174439	0.67261	84	-0.0152228	0.801667	72	-0.0153945	0.426978	72	0.00933478	0.64435	72	0.00130703	0.947636	72	0.0976639	1.93484e-05
ATP2C1	27	-0.0398643	0.211335	40	-0.067148	0.00816573	88	0.0479348	0.0197322	26	-0.087955	0.0399692	76	-0.0292957	0.265375	76	0.0565112	0.0301235	76	0.0282248	0.406957	65	-0.020936	0.189443	65	-0.0037731	0.838501	65	0.0556418	0.00101618	65	0.0838905	1.93133e-05
ATP2C2	29	-0.0742907	0.0404911	3	-0.0839742	0.442547	2	0.603458	4.47048e-07	5	0.173851	0.0169881	16	0.211941	0.000348803	16	0.0604367	0.226515	16	0.0954132	0.114077	NA	NA	NA	NA	NA	NA	NA	NA	NA	NA	NA	NA
ATP5A1	676	0.0515476	0.000749911	569	0.00750209	0.522924	1095	0.0777318	4.55031e-06	452	0.065042	0.000344744	811	0.0192377	0.354237	811	0.0190215	0.354483	811	0.00132765	0.97134	NA	NA	NA	NA	NA	NA	NA	NA	NA	NA	NA	NA
ATP5B	868	0.065249	3.38421e-05	679	0.00532387	0.722272	1275	0.0741469	3.52304e-05	643	0.073605	1.8894e-05	816	0.0249876	0.111804	816	0.0232098	0.13591	816	0.0127918	0.555979	NA	NA	NA	NA	NA	NA	NA	NA	NA	NA	NA	NA
ATP5C1	116	0.124149	0.00127051	69	0.00142678	0.964538	167	0.0920862	4.28743e-05	62	0.14191	0.00098244	155	0.035102	0.181466	155	0.0290139	0.267657	155	0.0188849	0.612988	NA	NA	NA	NA	NA	NA	NA	NA	NA	NA	NA	NA
ATP5D	48	0.0663499	0.0306093	41	0.0134894	0.770632	79	0.109272	0.00123549	35	-0.00148445	0.97869	69	0.00930697	0.698903	69	0.0660039	0.00353714	69	0.0405419	0.110332	NA	NA	NA	NA	NA	NA	NA	NA	NA	NA	NA	NA
ATP5E	NA	NA	NA	NA	NA	NA	1	0.317588	0.349601	NA	NA	NA	1	0.0627026	0.856368	1	-0.0832494	0.801687	1	-0.0736003	0.876436	NA	NA	NA	NA	NA	NA	NA	NA	NA	NA	NA	NA
ATP5EP2	NA	NA	NA	2	0.064735	0.726744	2	0.354242	0.01402	NA	NA	NA	3	-0.0785279	0.59131	3	-0.0938463	0.50041	3	-0.0720208	0.72593	NA	NA	NA	NA	NA	NA	NA	NA	NA	NA	NA	NA
ATP5F1	149	0.0674848	0.00213706	110	0.0185052	0.499948	227	0.101267	4.31405e-05	78	0.0971691	0.00166322	120	0.0408436	0.0861432	120	0.0481106	0.0432836	120	-0.000449656	0.992669	NA	NA	NA	NA	NA	NA	NA	NA	NA	NA	NA	NA
ATP5F1A	NA	NA	NA	NA	NA	NA	NA	NA	NA	NA	NA	NA	NA	NA	NA	NA	NA	NA	NA	NA	NA	1532	-0.0173186	0.211048	1532	-0.0223273	0.0977688	1532	-0.0288463	0.0316183	1532	0.0553534	0.000291887
ATP5F1B	NA	NA	NA	NA	NA	NA	NA	NA	NA	NA	NA	NA	NA	NA	NA	NA	NA	NA	NA	NA	NA	1349	-0.00697809	0.70341	1349	-0.0156288	0.344624	1349	-0.0156272	0.325896	1349	0.0496951	0.0028666
ATP5F1C	NA	NA	NA	NA	NA	NA	NA	NA	NA	NA	NA	NA	NA	NA	NA	NA	NA	NA	NA	NA	NA	230	-0.0113288	0.430726	230	-0.0289493	0.0323957	230	-0.0394279	0.00463291	230	0.0610679	0.000110908
ATP5F1D	NA	NA	NA	NA	NA	NA	NA	NA	NA	NA	NA	NA	NA	NA	NA	NA	NA	NA	NA	NA	NA	108	-0.00973169	0.512935	108	-0.00413073	0.797629	108	-0.0177659	0.186569	108	0.049992	0.000786111
ATP5F1E	NA	NA	NA	NA	NA	NA	NA	NA	NA	NA	NA	NA	NA	NA	NA	NA	NA	NA	NA	NA	NA	6	0.0706091	0.167148	6	0.0253095	0.650562	6	0.00128519	0.981466	6	0.0930557	0.0549347
ATP5H	139	0.0456035	0.0163683	102	0.064967	0.0187679	209	0.115131	5.20401e-06	102	0.106341	0.00015604	196	0.00367137	0.899147	196	0.0373828	0.110756	196	-0.00899101	0.813929	NA	NA	NA	NA	NA	NA	NA	NA	NA	NA	NA	NA
ATP5I	30	0.0441276	0.0913334	29	0.0154726	0.752021	39	0.0813458	0.00109316	18	0.0747537	0.0848394	37	-0.00910424	0.842357	37	0.0259021	0.522159	37	-0.0382218	0.456325	NA	NA	NA	NA	NA	NA	NA	NA	NA	NA	NA	NA
ATP5IF1	NA	NA	NA	NA	NA	NA	NA	NA	NA	NA	NA	NA	NA	NA	NA	NA	NA	NA	NA	NA	NA	30	-0.0905483	0.0072099	30	-0.0843686	0.00985191	30	-0.0392939	0.210693	30	0.0164143	0.617266
ATP5J	54	0.0827765	0.0223198	27	0.334507	8.7522e-05	51	0.263564	3.17243e-06	20	0.202641	0.0300242	75	-0.0238179	0.639623	75	-0.0436461	0.351039	75	-0.0435269	0.47667	NA	NA	NA	NA	NA	NA	NA	NA	NA	NA	NA	NA
ATP5L	20	0.0926027	0.0307705	26	0.00235063	0.950398	38	0.0654418	0.0472419	14	0.109162	0.0172802	56	0.0270871	0.424825	56	-0.0102182	0.779721	56	0.0265162	0.5531	NA	NA	NA	NA	NA	NA	NA	NA	NA	NA	NA	NA
ATP5ME	NA	NA	NA	NA	NA	NA	NA	NA	NA	NA	NA	NA	NA	NA	NA	NA	NA	NA	NA	NA	NA	67	-0.0332849	0.047573	67	-0.0326158	0.0482941	67	-0.0316218	0.0517938	67	0.0397963	0.0151001
ATP5MG	NA	NA	NA	NA	NA	NA	NA	NA	NA	NA	NA	NA	NA	NA	NA	NA	NA	NA	NA	NA	NA	3	-0.038593	0.738898	3	-0.0401934	0.724417	3	-0.095163	0.339079	3	0.122127	0.203597
ATP5MJ	NA	NA	NA	NA	NA	NA	NA	NA	NA	NA	NA	NA	NA	NA	NA	NA	NA	NA	NA	NA	NA	4	-0.0251137	0.693113	4	0.0203935	0.751307	4	-0.0372264	0.512944	4	0.034932	0.533578
ATP5MK	NA	NA	NA	NA	NA	NA	NA	NA	NA	NA	NA	NA	NA	NA	NA	NA	NA	NA	NA	NA	NA	63	0.0202552	0.440901	63	-0.0145772	0.587623	63	-0.038733	0.107715	63	0.0691225	0.00579133
ATP5O	44	0.0759106	0.00714953	39	0.00397828	0.903626	54	0.0516564	0.0117879	29	0.101664	0.00455299	36	0.0463335	0.111189	36	0.04883	0.089697	36	-0.0149706	0.739673	NA	NA	NA	NA	NA	NA	NA	NA	NA	NA	NA	NA
ATP5PB	NA	NA	NA	NA	NA	NA	NA	NA	NA	NA	NA	NA	NA	NA	NA	NA	NA	NA	NA	NA	NA	174	0.00328972	0.864562	174	-0.0180238	0.246173	174	-0.0336162	0.0272017	174	0.0675599	0.000143924
ATP5PD	NA	NA	NA	NA	NA	NA	NA	NA	NA	NA	NA	NA	NA	NA	NA	NA	NA	NA	NA	NA	NA	233	-0.0109166	0.478772	233	-0.0145077	0.322919	233	-0.0231533	0.0979607	233	0.0611037	0.000192178
ATP5PF	NA	NA	NA	NA	NA	NA	NA	NA	NA	NA	NA	NA	NA	NA	NA	NA	NA	NA	NA	NA	NA	88	0.0390858	0.134752	88	0.0343863	0.182485	88	0.0760362	0.00426486	88	0.144569	1.20461e-05
ATP5PO	NA	NA	NA	NA	NA	NA	NA	NA	NA	NA	NA	NA	NA	NA	NA	NA	NA	NA	NA	NA	NA	32	0.0193994	0.547669	32	-0.0444006	0.131641	32	-0.0256685	0.385466	32	0.0117013	0.70579
ATP5S	14	0.0711487	0.0876138	14	-0.00717477	0.837929	19	0.0537967	0.125377	5	0.0264709	0.76009	7	-0.0223415	0.838093	7	0.197067	0.0332913	7	0.0745157	0.55897	NA	NA	NA	NA	NA	NA	NA	NA	NA	NA	NA	NA
ATP6AP1	20	-0.0175749	0.662736	23	0.0539687	0.144369	31	0.102087	0.000636027	20	0.0203874	0.66988	30	-0.00303185	0.952286	30	0.0301364	0.440044	30	-0.0203137	0.726282	24	-0.0833107	0.0109803	24	-0.0753471	0.0177096	24	-0.0484427	0.114556	24	0.0383777	0.20291
ATP6AP2	27	-0.065481	0.164578	34	-0.0714541	0.0297333	31	0.0493852	0.123633	22	-0.0836763	0.0982672	35	-0.0180549	0.596672	35	-0.0168981	0.615254	35	-0.0562545	0.134444	22	-0.0387233	0.245956	22	0.0121118	0.746158	22	0.00476957	0.897575	22	0.0355563	0.257852
ATP6V0A1	63	0.0538259	0.0371197	39	0.0639989	0.00934937	61	0.0215704	0.46933	46	0.0319195	0.195611	74	0.067912	0.0023852	74	0.0651479	0.00297829	74	0.0435061	0.0742152	87	-0.0462897	0.0312001	87	-0.0535156	0.0125435	87	-0.060585	0.00511037	87	0.0104874	0.628772
ATP6V0A2	12	0.00901646	0.869944	13	0.0778495	0.0497702	29	0.104331	0.000903197	11	0.0247334	0.606904	22	0.0779678	0.0296326	22	0.178197	7.33059e-05	22	0.0757741	0.0736714	19	0.0387942	0.102116	19	0.0426656	0.0670055	19	0.0819974	0.00116594	19	0.147275	3.56192e-06
ATP6V0A4	NA	NA	NA	7	-0.0149025	0.791768	NA	NA	NA	NA	NA	NA	14	-0.124579	0.0933949	14	-0.121696	0.09753	14	0.0468845	0.671659	NA	NA	NA	NA	NA	NA	NA	NA	NA	NA	NA	NA
ATP6V0C	5	0.101838	0.200683	15	0.0139837	0.808372	10	0.00994782	0.891104	13	0.108066	0.490673	NA	NA	NA	NA	NA	NA	NA	NA	NA	3	0.027031	0.795254	3	-0.0224203	0.829222	3	-0.0198615	0.837346	3	0.105588	0.209527
ATP6V0D1	63	0.0839135	0.000584992	37	0.0782825	0.00532306	91	0.0633117	0.00369386	63	0.12029	0.00162129	61	0.0114547	0.599158	61	0.0189907	0.349821	61	0.0359631	0.134444	57	-0.0333881	0.0794509	57	-0.0300835	0.107393	57	-0.0325348	0.0768978	57	0.0427377	0.020789
ATP6V0D2	2	0.0484948	0.736856	NA	NA	NA	24	-0.0164251	0.500054	3	0.0456634	0.590918	3	0.0957959	0.506915	3	0.193056	0.149477	3	0.19415	0.247792	3	-0.000391594	0.996957	3	0.0326149	0.700714	3	-0.0848797	0.251117	3	0.0566437	0.447139
ATP6V1A	205	0.0201051	0.25981	155	-0.0221943	0.430418	242	-0.0727079	4.15956e-05	148	-0.0406097	0.0416804	208	-0.0560944	0.00911286	208	-0.00109391	0.965122	208	-0.000493197	0.990417	210	-0.0105196	0.493735	210	-0.0323821	0.0236512	210	-0.0297397	0.0342555	210	0.0239212	0.0803886
ATP6V1B1	2	-0.191773	0.113369	3	-0.121704	0.150864	NA	NA	NA	NA	NA	NA	NA	NA	NA	NA	NA	NA	NA	NA	NA	NA	NA	NA	NA	NA	NA	NA	NA	NA	NA	NA	NA
ATP6V1B2	154	0.0259674	0.138328	72	0.0193367	0.499322	151	-0.0708798	0.000560833	60	-0.0290092	0.257997	75	-0.0360557	0.12125	75	0.0341888	0.138264	75	-0.0110735	0.760994	72	0.0183604	0.446009	72	0.00265253	0.925448	72	-0.0073322	0.765133	72	0.063193	0.0058844
ATP6V1C1	90	0.0352458	0.0588344	110	0.0175429	0.361831	166	-0.0633149	0.00181837	95	0.0346516	0.0653804	146	0.0058422	0.844266	146	0.0260225	0.304222	146	-0.00937784	0.816326	146	-0.0207189	0.135744	146	-0.0450592	0.00199892	146	-0.0167316	0.21352	146	-0.00686112	0.626689
ATP6V1D	43	0.0507612	0.0418387	27	0.0724319	0.0421297	40	0.0629459	0.0496797	29	0.0496027	0.225728	37	0.0302687	0.222995	37	0.0183653	0.471252	37	0.0174377	0.620649	37	0.0287388	0.195841	37	8.72875142996742e-05	0.997369	37	0.0275567	0.196961	37	0.0847337	0.000446186
ATP6V1E1	59	0.00400342	0.909281	58	0.0644804	0.0221254	83	-0.00391488	0.862905	41	0.0501464	0.10062	45	-0.0328193	0.363754	45	0.00452574	0.915359	45	0.0584557	0.170532	49	-0.00884144	0.777318	49	0.0143615	0.626433	49	-0.024764	0.351436	49	0.0565747	0.0296193
ATP6V1F	36	0.0620845	0.0219446	34	0.0290812	0.285093	54	0.0489796	0.0152412	28	0.0211621	0.662705	28	-0.0812846	0.0356308	28	0.027102	0.496218	28	0.0180936	0.763074	27	-0.0293841	0.307148	27	0.0313764	0.26808	27	0.0300498	0.273371	27	0.0862049	0.00286223
ATP6V1G1	7	0.0192987	0.772485	10	0.218921	0.0010549	42	-0.0304915	0.157261	8	-0.0324253	0.705692	33	-0.0383409	0.433968	33	0.0420221	0.378681	33	-0.0219814	0.764714	16	-0.0186388	0.701658	16	0.0160776	0.742294	16	0.00231841	0.960615	16	0.0164246	0.714006
ATP6V1H	74	0.000796951	0.978778	55	0.0343416	0.28128	70	-0.0285629	0.14266	37	-0.0107273	0.843185	45	-0.0349131	0.145771	45	0.0856443	0.00138023	45	0.0423952	0.143391	70	-0.0250917	0.155199	70	-0.00537055	0.791485	70	-0.033961	0.0462486	70	0.0602123	0.00118211
ATP7A	6	0.0607506	0.43511	33	0.00755684	0.84378	43	0.00490391	0.870951	23	0.00892008	0.862452	33	0.0496819	0.127571	33	-0.0388181	0.232696	33	0.00031995	0.996837	31	-0.0573824	0.0205095	31	-0.065443	0.00826319	31	-0.0594273	0.0139963	31	0.0264968	0.25455
ATP7B	4	-0.230828	0.0133276	11	-0.0484478	0.221414	1	-0.0695595	0.440177	2	-0.10966	0.281885	12	-0.463647	9.22134672292668e-06	12	0.0399516	0.621082	12	0.0197039	0.871623	4	-0.0404132	0.663979	4	-0.017407	0.85965	4	0.0623078	0.455191	4	-0.0220464	0.805084
ATP8A1	6	0.0353143	0.601231	1	0.0518376	0.672581	10	0.0365059	0.27422	16	0.00934131	0.865711	9	0.00644992	0.956158	9	-0.0129841	0.903211	9	0.0384901	0.784278	5	-0.133946	0.0339779	5	0.00591707	0.939853	5	0.0231907	0.726434	5	0.0947152	0.110803
ATP8A2	NA	NA	NA	NA	NA	NA	NA	NA	NA	NA	NA	NA	NA	NA	NA	NA	NA	NA	NA	NA	NA	1	-0.0424829	0.664505	1	-0.0305133	0.761378	1	-0.0235899	0.805148	1	-0.174963	0.0379688
ATP8B1	31	0.031803	0.300928	16	-0.0494613	0.234875	45	0.0336828	0.110651	14	0.0394779	0.33464	45	0.0149221	0.657908	45	0.104967	0.0016638	45	0.0256086	0.534118	10	0.0329814	0.368124	10	0.0403769	0.253966	10	0.058102	0.0883985	10	0.0103086	0.783568
ATP8B2	NA	NA	NA	NA	NA	NA	4	0.0818787	0.116207	1	0.108509	0.468139	NA	NA	NA	NA	NA	NA	NA	NA	NA	3	-0.134555	0.0328208	3	-0.0626583	0.322547	3	-0.029387	0.650034	3	0.00740288	0.912895
ATP8B3	NA	NA	NA	NA	NA	NA	NA	NA	NA	NA	NA	NA	1	0.106801	0.356146	1	-0.0247517	0.851405	1	-0.108998	0.465934	NA	NA	NA	NA	NA	NA	NA	NA	NA	NA	NA	NA
ATP9A	54	0.046792	0.0879855	16	-0.0729265	0.1017	59	0.0119572	0.557047	23	0.126773	0.0217527	31	0.0942909	0.0175037	31	0.185041	0.000116156	31	0.0577627	0.225178	22	-0.0858673	0.000469688	22	-0.0273644	0.20593	22	-0.0100332	0.656497	22	0.0888595	0.000257512
ATP9B	13	0.0234309	0.71401	NA	NA	NA	16	-0.026543	0.464006	8	0.0183325	0.794627	8	-0.0225027	0.791256	8	-0.0320743	0.686511	8	0.0401205	0.716417	13	-0.0469602	0.0481024	13	0.0344094	0.14113	13	-0.0651745	0.00644802	13	0.00270716	0.916113
ATPAF1	11	0.10985	0.0126893	13	-0.0358615	0.499948	30	0.0740983	0.104476	11	0.0340857	0.566898	29	-0.0251725	0.475398	29	0.023915	0.489555	29	0.01507	0.773496	30	-0.0255161	0.260489	30	-0.0622078	0.00640306	30	-0.0423982	0.0504438	30	0.00387644	0.870937
ATPAF2	7	0.00455406	0.951333	11	-0.0823161	0.0559073	29	0.0298806	0.318343	10	0.0346309	0.541081	16	0.0814178	0.0662624	16	0.131972	0.00489098	16	0.00765065	0.918235	16	-0.00177553	0.972777	16	-0.00844102	0.865325	16	0.0426139	0.299601	16	0.0622397	0.118297
ATPIF1	49	0.0804456	0.0336477	51	0.0402812	0.214283	65	0.0809824	0.0246468	33	0.097476	0.151033	125	0.0653907	0.066376	125	0.064627	0.0668665	125	0.0192547	0.723792	NA	NA	NA	NA	NA	NA	NA	NA	NA	NA	NA	NA
ATPSCKMT	NA	NA	NA	NA	NA	NA	NA	NA	NA	NA	NA	NA	NA	NA	NA	NA	NA	NA	NA	NA	NA	5	-0.0819562	0.30409	5	0.00225036	0.983341	5	-0.0144084	0.866761	5	-0.000731242	0.993741
ATR	20	-0.0927122	0.0260919	45	-0.00811847	0.827413	87	0.104768	0.00025594	27	0.0483328	0.234867	110	-0.107283	7.52278159877987e-05	110	-0.105928	8.9497e-05	110	-0.132267	3.73707841583498e-05	64	-0.0413222	0.0388014	64	-0.0647554	0.00197094	64	-0.0744532	0.000586146	64	-0.218773	3.80492e-09
ATRAID	1	-0.0134984	0.947617	2	0.0256675	0.81904	NA	NA	NA	1	-0.173303	0.241845	4	-0.182733	0.044174	4	-0.238682	0.0103833	4	-0.266041	0.0151566	NA	NA	NA	NA	NA	NA	NA	NA	NA	NA	NA	NA
ATRIP	NA	NA	NA	NA	NA	NA	NA	NA	NA	NA	NA	NA	NA	NA	NA	NA	NA	NA	NA	NA	NA	10	-0.0435774	0.221968	10	-0.0380875	0.285379	10	-0.0566136	0.0971428	10	-0.225158	2.67584e-06
ATRN	19	-0.0555553	0.15275	25	-0.041873	0.384773	36	-0.141359	3.48708e-05	7	-0.109379	0.176597	19	0.0120788	0.815349	19	-0.0308357	0.498093	19	0.00308528	0.969267	15	-0.250695	4.20327198886708e-07	15	-0.196358	6.37598e-06	15	-0.241482	6.11704e-07	15	-0.0413813	0.195643
ATRNL1	2	0.134765	0.159409	NA	NA	NA	NA	NA	NA	NA	NA	NA	NA	NA	NA	NA	NA	NA	NA	NA	NA	NA	NA	NA	NA	NA	NA	NA	NA	NA	NA	NA	NA
ATRX	27	0.0412073	0.389214	139	0.0114708	0.455475	133	0.109657	0.000234571	30	0.0759879	0.0420772	237	-0.012738	0.705301	237	-0.0253777	0.402755	237	0.0191864	0.658965	137	-0.021768	0.185149	137	-0.0249106	0.120257	137	-0.0080789	0.631932	137	-0.00347132	0.840725
ATXN1	2	-0.0551283	0.602234	6	-0.0239805	0.601525	9	0.0473764	0.210587	8	-0.0216027	0.726474	15	0.0262289	0.584941	15	-0.0955173	0.0309675	15	0.0210882	0.758405	2	-0.149225	0.113165	2	-0.0130132	0.910816	2	-0.0830732	0.370111	2	-0.0427631	0.657259
ATXN10	77	-0.0612353	0.00927674	107	-0.0469051	0.00969174	123	-0.124487	1.07205e-05	75	-0.0983861	0.000587349	158	0.0474761	0.0246848	158	0.0656083	0.00323316	158	0.118784	7.25989266435821e-05	191	0.033772	0.0364744	191	0.0215055	0.174396	191	0.0733625	8.76107e-05	191	0.101	3.03835e-06
ATXN1L	2	-0.0522271	0.783689	16	-0.00675406	0.871236	10	-0.0123883	0.761251	3	-0.0141502	0.896962	25	0.102204	0.00692553	25	-0.0963673	0.00923694	25	-0.0123236	0.831396	15	0.0256215	0.676759	15	0.0335148	0.569297	15	-0.0488712	0.366602	15	-0.0184466	0.749967
ATXN2	22	-0.0288071	0.450401	55	0.0559602	0.0145257	53	-0.0497304	0.0615989	42	-0.069446	0.0216359	145	-0.0459931	0.0951052	145	0.0519454	0.0581189	145	0.0409476	0.229256	87	-0.018796	0.193962	87	-0.0207922	0.14129	87	-0.018857	0.173861	87	0.0107059	0.446033
ATXN2L	114	-0.0626946	0.00205654	133	0.0930138	0.000455056	159	-0.00722802	0.721912	118	-0.047013	0.025414	372	-0.0609365	0.00667654	372	0.0357684	0.0882054	372	0.00227723	0.950521	214	0.0543571	0.00122353	214	0.0388178	0.0119407	214	0.0616003	0.000309938	214	-0.000433196	0.980514
ATXN3	20	-0.11542	0.00253892	31	-0.0946408	0.0102359	38	-0.188983	0.000110001	20	-0.164507	0.00305386	69	0.0447129	0.156843	69	0.00771935	0.833902	69	-0.0128966	0.798452	28	-0.047843	0.0575383	28	-0.0366416	0.139807	28	-0.018773	0.455191	28	0.134195	1.82903e-05
ATXN3L	NA	NA	NA	NA	NA	NA	NA	NA	NA	1	0.311042	0.0510707	1	-0.0267497	0.820501	1	0.0917696	0.367491	1	0.0493781	0.749907	3	0.0872707	0.178334	3	0.0731094	0.257371	3	0.0761548	0.22312	3	0.0500564	0.425395
ATXN7	2	0.0600931	0.713058	NA	NA	NA	9	0.185253	0.00136615	2	-0.0648695	0.876856	12	-0.190417	0.207349	12	-0.00516775	0.976539	12	-0.0185861	0.942302	14	-0.0715835	0.0338513	14	-0.0200837	0.57657	14	-0.0515998	0.110491	14	-0.0577579	0.0701197
ATXN7L1	NA	NA	NA	NA	NA	NA	NA	NA	NA	NA	NA	NA	1	-0.167253	0.276833	1	0.0570552	0.731575	1	-0.00608051	0.982754	NA	NA	NA	NA	NA	NA	NA	NA	NA	NA	NA	NA
ATXN7L2	NA	NA	NA	2	0.460707	4.53956e-05	NA	NA	NA	NA	NA	NA	3	0.170797	0.0244259	3	-0.114902	0.118364	3	-0.0418305	0.711216	4	0.00442719	0.957554	4	0.0983412	0.123556	4	0.0631356	0.320554	4	-0.044336	0.489123
ATXN7L3	2	-0.108769	0.330323	2	-0.0630798	0.542463	3	0.298499	0.019129	3	0.0748354	0.448563	8	-0.0347053	0.450218	8	-0.0504919	0.246787	8	-0.00552907	0.940803	3	0.055868	0.450413	3	0.0476017	0.520024	3	0.00569324	0.94111	3	0.0313294	0.662508
ATXN7L3B	1	-1.07822	7.97055e-07	3	0.0434756	0.678941	5	-0.171752	0.00419026	1	-0.0166475	0.908858	11	0.0785622	0.162381	11	0.0259527	0.671739	11	-0.0555889	0.455023	10	-0.00405659	0.953053	10	0.0083037	0.898505	10	-0.0138605	0.80995	10	-0.0574857	0.253639
AUH	14	0.0610892	0.089642	9	-0.0236872	0.568505	8	0.0761606	0.0802525	10	0.0911968	0.0848671	13	-0.0606471	0.477249	13	0.0045079	0.963236	13	-0.103749	0.309922	5	-0.000967618	0.9917	5	-0.0352265	0.646482	5	0.0434072	0.539284	5	0.0226209	0.758617
AUNIP	NA	NA	NA	NA	NA	NA	NA	NA	NA	NA	NA	NA	2	-0.0316343	0.750411	2	-0.101433	0.235077	2	0.0341392	0.80311	NA	NA	NA	NA	NA	NA	NA	NA	NA	NA	NA	NA
AUP1	34	0.020343	0.474225	21	0.132178	0.000683998	29	0.148309	0.000336338	19	0.081114	0.107231	64	-0.0223471	0.432484	64	0.00659809	0.835148	64	0.0433097	0.193491	36	0.0109041	0.591739	36	0.034462	0.0598435	36	0.0341234	0.0587693	36	-0.0491496	0.00799442
AURKA	3	-0.0512348	0.682048	5	-0.0731117	0.248008	1	-0.203626	0.0278716	4	-0.433791	1.40085e-05	32	-0.00675723	0.94474	32	-0.0106803	0.904203	32	0.0899501	0.343945	18	-0.0285403	0.445546	18	-0.185563	2.0742e-05	18	0.346248	1.35248e-08	18	0.166913	6.64103e-05
AURKAIP1	2	0.0942402	0.375528	2	0.0520457	0.457767	3	0.307181	0.000365525	2	0.318845	0.00636393	6	-0.000470564	0.995232	6	-0.0247453	0.684351	6	0.0432374	0.577108	4	0.0667144	0.127324	4	0.0756594	0.0778534	4	0.0398025	0.354385	4	0.0978167	0.0211582
AURKB	2	0.0781357	0.508511	5	-0.103989	0.164344	3	-0.321787	0.000189637	6	-0.690362	0.000288091	15	-0.213815	0.0121289	15	-0.100216	0.219653	15	-0.0846893	0.4354	6	-0.0404681	0.352412	6	-0.120503	0.0052868	6	0.248856	5.70606e-06	6	0.0818239	0.042196
AURKC	NA	NA	NA	NA	NA	NA	NA	NA	NA	NA	NA	NA	1	0.0121298	0.96005	1	0.161017	0.385703	1	-0.0636442	0.828307	NA	NA	NA	NA	NA	NA	NA	NA	NA	NA	NA	NA
AUTS2	NA	NA	NA	NA	NA	NA	NA	NA	NA	NA	NA	NA	5	-0.0279983	0.663749	5	0.0756267	0.18504	5	0.00181307	0.987284	5	-0.0483328	0.26624	5	-0.0806117	0.0554101	5	0.0152764	0.736263	5	0.0113574	0.803783
AVEN	5	0.0390881	0.636742	17	0.0444928	0.165769	27	-0.0118343	0.603945	9	-0.14666	0.0185416	33	0.00676653	0.885814	33	0.0997985	0.0123122	33	-0.0216192	0.714119	27	0.043503	0.101694	27	0.0313986	0.236675	27	0.107844	0.000279412	27	0.0308897	0.220885
AVL9	19	0.105447	0.0274905	48	0.023083	0.412308	114	-0.147154	3.39823e-07	35	-0.019808	0.515602	68	0.0501045	0.0268605	68	0.0411585	0.0623472	68	-0.0245649	0.399721	25	0.0275683	0.286127	25	0.0667978	0.00935901	25	0.0462623	0.059962	25	0.0708109	0.00556469
AVPI1	NA	NA	NA	NA	NA	NA	NA	NA	NA	NA	NA	NA	1	0.0174953	0.845781	1	-0.00115875	0.989379	1	0.176691	0.0532147	2	-0.132449	0.132409	2	-0.10128	0.249381	2	0.136743	0.106623	2	0.16232	0.0528257
AXDND1	NA	NA	NA	NA	NA	NA	1	0.115669	0.503704	NA	NA	NA	2	0.0421536	0.68829	2	-0.129026	0.159946	2	0.0220789	0.884038	1	0.158664	0.500016	1	-0.270631	0.21699	1	-0.175284	0.422247	1	-0.00875167	0.971609
AXIN1	NA	NA	NA	7	0.0381846	0.531214	11	-0.0450171	0.372313	3	-0.218337	0.0845365	18	-0.0160046	0.686902	18	-0.0534093	0.123491	18	-0.0308128	0.516264	10	0.206941	6.74804897228009e-05	10	0.185077	0.000164772	10	0.0910526	0.0308044	10	0.087272	0.0350638
AXL	NA	NA	NA	4	-0.197494	0.00162887	2	-0.216569	0.00726677	6	-0.156246	0.0423452	33	0.0533604	0.414236	33	0.234924	0.000922678	33	0.179374	0.0180144	NA	NA	NA	NA	NA	NA	NA	NA	NA	NA	NA	NA
AZGP1	25	-0.208225	2.52432e-05	1	-0.90973	0.078188	10	-0.259617	3.71417e-05	27	-0.0939662	0.0444111	23	0.152633	0.0205369	23	0.0286287	0.684016	23	0.00240842	0.984105	6	0.092517	0.61149	6	0.0106624	0.960728	6	-0.0121713	0.945931	6	0.00406376	0.98362
AZI2	4	-0.0345196	0.713988	4	-0.0747138	0.142166	12	-0.0801869	0.0505846	3	-0.10392	0.258028	18	0.00864483	0.843885	18	-0.0697893	0.0582011	18	0.0912571	0.0395635	16	-0.0531117	0.185667	16	-0.0291232	0.485045	16	-0.018133	0.660562	16	-0.079559	0.0372631
AZIN1	NA	NA	NA	NA	NA	NA	NA	NA	NA	1	0.266075	0.083424	NA	NA	NA	NA	NA	NA	NA	NA	NA	NA	NA	NA	NA	NA	NA	NA	NA	NA	NA	NA	NA
AZIN2	NA	NA	NA	NA	NA	NA	1	0.501089	0.000139835	1	0.0913756	0.552941	1	0.152674	0.237666	1	-0.0510105	0.716091	1	0.10445	0.553966	NA	NA	NA	NA	NA	NA	NA	NA	NA	NA	NA	NA
B2M	52	-0.22941	1.36114e-06	84	-0.129034	0.00218406	140	-0.336702	1.16298e-06	1	0.479288	0.190317	31	0.0474958	0.582119	31	0.0737396	0.360127	31	-0.06042	0.584449	8	0.0220229	0.730367	8	0.0942259	0.0875027	8	0.0631098	0.247579	8	-0.0158267	0.79102
B3GALNT1	NA	NA	NA	1	-0.0481241	0.793699	3	0.224691	0.0144083	NA	NA	NA	2	-0.0762346	0.208758	2	0.0154616	0.824497	2	0.0369275	0.681323	1	-0.0518312	0.765966	1	0.0407989	0.817234	1	-0.17902	0.220424	1	-0.13442	0.355105
B3GALNT2	NA	NA	NA	3	-0.0817156	0.459302	2	0.289021	0.0128574	NA	NA	NA	6	-0.0802812	0.111702	6	-0.028472	0.599725	6	0.0754823	0.226135	10	-0.030488	0.533291	10	0.0601759	0.181542	10	-0.00180169	0.971163	10	-0.0750697	0.0823561
B3GALT1	4	-0.112186	0.229725	NA	NA	NA	NA	NA	NA	NA	NA	NA	NA	NA	NA	NA	NA	NA	NA	NA	NA	NA	NA	NA	NA	NA	NA	NA	NA	NA	NA	NA	NA
B3GALT2	2	0.120181	0.486412	NA	NA	NA	NA	NA	NA	NA	NA	NA	NA	NA	NA	NA	NA	NA	NA	NA	NA	NA	NA	NA	NA	NA	NA	NA	NA	NA	NA	NA	NA
B3GALT4	NA	NA	NA	NA	NA	NA	NA	NA	NA	NA	NA	NA	1	-0.164999	0.0563987	1	-0.175596	0.0415176	1	-0.111536	0.307614	NA	NA	NA	NA	NA	NA	NA	NA	NA	NA	NA	NA
B3GALT5	26	-0.100306	0.0032233	NA	NA	NA	NA	NA	NA	NA	NA	NA	3	0.0478801	0.380971	3	0.0657251	0.209879	3	-0.0355279	0.644315	NA	NA	NA	NA	NA	NA	NA	NA	NA	NA	NA	NA
B3GALT6	8	0.025515	0.704767	11	0.0217656	0.691374	21	0.134437	0.0002016	13	0.0207422	0.722325	24	-0.102484	0.00279876	24	0.00708138	0.848021	24	-0.0127809	0.799401	22	-0.0709718	0.0171958	22	-0.0227579	0.453974	22	-0.0661741	0.021349	22	-0.0462801	0.0948481
B3GAT1	NA	NA	NA	1	-0.165046	0.554579	NA	NA	NA	NA	NA	NA	NA	NA	NA	NA	NA	NA	NA	NA	NA	NA	NA	NA	NA	NA	NA	NA	NA	NA	NA	NA	NA
B3GAT3	21	0.0044602	0.923566	14	-0.0730467	0.0304333	30	0.0126202	0.652948	6	-0.0983154	0.162281	23	-0.22289	1.63650908942718e-05	23	-0.04014	0.293357	23	-0.0267925	0.623696	18	-0.0692842	0.0445097	18	-0.0379946	0.272385	18	-0.017626	0.619746	18	-0.00381087	0.919251
B3GLCT	28	0.0752707	0.021328	18	-0.0145933	0.782469	10	-0.038143	0.414007	9	-0.00545157	0.939261	10	0.048023	0.422551	10	0.0180718	0.77905	10	0.00339608	0.97399	9	-0.00694261	0.867953	9	0.0305447	0.376662	9	-0.00226047	0.950959	9	0.0899612	0.00740344
B3GNT2	6	-0.0702694	0.266325	7	-0.00902998	0.834392	4	0.108402	0.0626647	4	-0.0614951	0.50547	8	-0.0483116	0.356232	8	-0.0180202	0.750144	8	-0.0129096	0.876311	5	-0.0249251	0.633865	5	0.0176568	0.743045	5	0.0302043	0.528562	5	-0.0267245	0.57533
B3GNT3	10	-0.186284	0.0146737	9	0.191358	0.00493859	1	0.170846	0.0698871	2	0.388301	0.00149683	5	-0.0878431	0.381873	5	-0.0648272	0.522764	5	0.0283517	0.855396	6	0.0730033	0.180313	6	0.188798	0.00110308	6	-0.0359978	0.508625	6	-0.0210251	0.707883
B3GNT5	2	0.0377832	0.760482	3	0.0631676	0.373281	4	0.228574	0.00747726	4	0.238142	0.00458152	5	0.0187356	0.809705	5	-0.175061	0.0101291	5	-0.00556258	0.963404	NA	NA	NA	NA	NA	NA	NA	NA	NA	NA	NA	NA
B3GNT6	50	-0.143098	0.00424247	NA	NA	NA	NA	NA	NA	NA	NA	NA	NA	NA	NA	NA	NA	NA	NA	NA	NA	NA	NA	NA	NA	NA	NA	NA	NA	NA	NA	NA	NA
B3GNT7	1	-0.265845	0.126463	4	-0.479389	0.000104507	6	-0.179316	0.0271648	5	0.285774	0.00412935	3	0.00821183	0.920886	3	-0.215084	0.00250406	3	0.0653002	0.451322	NA	NA	NA	NA	NA	NA	NA	NA	NA	NA	NA	NA
B3GNT9	NA	NA	NA	NA	NA	NA	NA	NA	NA	NA	NA	NA	4	-0.0816064	0.272638	4	-0.258756	0.00146934	4	-0.0126422	0.918235	1	-0.000687042	0.996078	1	0.0764106	0.45828	1	0.026383	0.806311	1	0.0892108	0.350447
B3GNTL1	NA	NA	NA	4	-0.0392965	0.672066	2	-0.237878	0.0434071	NA	NA	NA	2	-0.320698	0.00114658	2	0.10212	0.241761	2	-0.221458	0.0349435	1	-0.0194114	0.855155	1	-0.0423959	0.654521	1	-0.0212277	0.820745	1	-0.158718	0.0533935
B4GALNT1	4	-0.121052	0.118531	6	-0.152432	0.0302894	2	0.0594464	0.495266	NA	NA	NA	12	-0.407228	3.10931678595e-07	12	-0.128829	0.00834628	12	0.0690444	0.234666	29	-0.0149473	0.506237	29	-0.0757289	0.000841259	29	-0.0673319	0.00209942	29	-0.107287	2.88309e-05
B4GALNT3	4	0.0469417	0.518738	NA	NA	NA	NA	NA	NA	NA	NA	NA	NA	NA	NA	NA	NA	NA	NA	NA	NA	NA	NA	NA	NA	NA	NA	NA	NA	NA	NA	NA	NA
B4GALNT4	NA	NA	NA	NA	NA	NA	3	0.0970752	0.168912	1	-0.158992	0.258337	3	-0.158094	0.0456725	3	-0.0273313	0.756198	3	-0.00188846	0.990417	NA	NA	NA	NA	NA	NA	NA	NA	NA	NA	NA	NA
B4GALT1	27	-0.0374131	0.347256	22	-0.00639028	0.881949	17	0.192502	1.23746e-05	23	-0.10848	0.0152476	40	-0.0876866	0.0127585	40	-0.105608	0.00360479	40	-0.0845951	0.0373995	30	0.137056	0.000816868	30	0.147854	0.000324772	30	0.0283398	0.440807	30	0.0587735	0.0931324
B4GALT2	NA	NA	NA	1	0.0255774	0.826028	NA	NA	NA	NA	NA	NA	2	-0.0188333	0.952259	2	-0.118888	0.641145	2	0.130806	0.713832	NA	NA	NA	NA	NA	NA	NA	NA	NA	NA	NA	NA
B4GALT3	2	0.027544	0.81944	3	0.177115	0.115197	6	0.260296	0.00319813	2	0.258018	0.157925	9	-0.0359502	0.751189	9	-0.00555281	0.962802	9	-0.049561	0.743033	3	0.0777049	0.463434	3	0.00456416	0.972462	3	0.103755	0.287685	3	0.0274921	0.797072
B4GALT4	8	-0.0467266	0.522395	17	-0.0805161	0.0628096	7	-0.133687	0.0172367	3	-0.232672	0.0170628	29	-0.455819	1.62981934341902e-05	29	-0.0274669	0.750758	29	-0.0439174	0.708811	6	0.0298198	0.510025	6	0.126618	0.00378025	6	0.0282065	0.507482	6	-0.0748923	0.0628675
B4GALT5	5	-0.140973	0.195836	3	0.0513147	0.586913	5	0.792272	2.11144e-06	5	0.288627	0.0150436	2	-0.26078	0.00390628	2	-0.237406	0.00672276	2	-0.0225464	0.868155	3	0.0767042	0.303763	3	-0.0392447	0.62181	3	-0.0651584	0.365217	3	-0.0953354	0.16763
B4GALT6	NA	NA	NA	NA	NA	NA	NA	NA	NA	NA	NA	NA	1	0.0351798	0.787747	1	-0.0841257	0.466572	1	0.0744996	0.647442	NA	NA	NA	NA	NA	NA	NA	NA	NA	NA	NA	NA
B4GALT7	4	0.00108944	0.991461	7	-0.0557645	0.174437	12	0.0844528	0.0222715	3	-0.194418	0.0610045	11	-0.029172	0.474687	11	0.0652597	0.0867919	11	0.00779688	0.901049	4	0.0356211	0.635447	4	0.0758965	0.26859	4	0.0742035	0.263607	4	0.0853336	0.186963
B4GAT1	18	-0.0862046	0.0190959	8	-0.191763	0.00152637	13	-0.0467263	0.233946	4	-0.0303733	0.747714	17	-0.300324	3.67304539067256e-05	17	-0.16503	0.00497937	17	-0.0134886	0.881153	14	-0.0701171	0.0440778	14	-0.00337563	0.937772	14	0.0873959	0.0114249	14	-0.021085	0.542216
B9D1	NA	NA	NA	NA	NA	NA	1	-0.0387121	0.73933	NA	NA	NA	NA	NA	NA	NA	NA	NA	NA	NA	NA	NA	NA	NA	NA	NA	NA	NA	NA	NA	NA	NA	NA
B9D2	NA	NA	NA	2	-0.06945	0.584931	NA	NA	NA	NA	NA	NA	1	0.240657	0.144913	1	-0.163012	0.329442	1	0.0775215	0.76505	NA	NA	NA	NA	NA	NA	NA	NA	NA	NA	NA	NA
BABAM1	13	-0.0654653	0.124941	23	0.00377016	0.932943	27	-0.12408	0.00219576	18	-0.0868812	0.0386067	34	-0.0505209	0.191469	34	0.157464	0.00045978	34	0.00690726	0.914755	11	-0.012205	0.736358	11	-0.0208176	0.535751	11	-0.0173357	0.593862	11	0.0328481	0.279008
BABAM2	16	0.0531341	0.298777	36	0.00023127	0.994558	40	-0.12355	0.000418332	16	-0.0698364	0.0840783	48	-0.0248285	0.348943	48	0.0421344	0.097663	48	-0.0316729	0.338609	14	0.0320531	0.418124	14	-0.0155141	0.713677	14	-0.0177868	0.648188	14	-0.0215184	0.569408
BACE1	4	-0.370719	6.05061e-05	NA	NA	NA	2	-0.510196	0.000773461	NA	NA	NA	1	-0.239094	0.146281	1	-0.0173274	0.931872	1	0.293365	0.140515	NA	NA	NA	NA	NA	NA	NA	NA	NA	NA	NA	NA
BACE2	NA	NA	NA	4	-0.1581	0.0779685	NA	NA	NA	NA	NA	NA	3	0.0148193	0.893828	3	-0.115586	0.202332	3	-0.0312985	0.832117	7	-0.64678	0.0012079	7	-0.120848	0.530765	7	-0.14024	0.439146	7	-0.326122	0.0603285
BACH1	2	-0.268746	0.0640564	27	-0.0384844	0.209026	14	-0.0615905	0.0389532	14	0.563229	1.04827e-07	33	0.0117826	0.853517	33	-0.016166	0.791328	33	0.0512013	0.475099	34	-0.132281	0.000102279	34	-0.169238	5.41099e-06	34	-0.0782458	0.00673451	34	-0.0676934	0.0155478
BACH2	NA	NA	NA	NA	NA	NA	NA	NA	NA	1	0.443861	0.0262139	1	0.10057	0.350977	1	-0.057825	0.6087	1	0.00287191	0.989232	NA	NA	NA	NA	NA	NA	NA	NA	NA	NA	NA	NA
BAD	11	-0.119639	0.061995	8	-0.0314405	0.447499	9	-0.0371449	0.417527	2	-0.135275	0.285883	22	-0.140193	0.000422235	22	0.00853468	0.828854	22	0.0171952	0.743649	6	-0.0252334	0.518254	6	-0.00816653	0.85029	6	0.0257151	0.481593	6	0.0675468	0.0523527
BAG1	19	0.0262954	0.507646	42	-0.0160888	0.60054	16	-0.0472473	0.163861	5	-0.0106555	0.890178	21	-0.100864	0.00839867	21	0.0439459	0.225444	21	0.0563679	0.20757	29	-0.00971991	0.767235	29	-0.0109145	0.733362	29	-0.0582563	0.0351378	29	-0.0368132	0.170769
BAG2	30	0.00881454	0.848684	104	-0.00877908	0.648303	70	0.126325	4.24433e-05	49	0.0771556	0.00774348	199	0.00242453	0.940981	199	0.0271841	0.275548	199	0.00742352	0.85286	266	-0.00967685	0.469341	266	-0.00820423	0.539057	266	-0.00393366	0.771238	266	-0.0245042	0.0419296
BAG3	62	-0.0326968	0.180702	91	0.188118	9.99907e-07	202	-0.0390092	0.0417136	67	-0.0158856	0.454341	234	0.00456295	0.889125	234	0.0509906	0.056716	234	0.0523397	0.106457	95	0.113831	1.3193980776944e-06	95	0.0885291	1.90449e-05	95	0.0660264	0.000383768	95	0.0340386	0.0348563
BAG4	5	-0.0162038	0.852593	13	-0.0210481	0.710645	10	-0.0132981	0.753254	14	-0.0480292	0.246009	36	-0.0171403	0.648452	36	0.0229996	0.514901	36	0.0135846	0.801733	16	-0.0975861	0.0177322	16	-0.0752673	0.0578987	16	-0.099232	0.0132334	16	-0.0597896	0.118061
BAG5	22	0.00484033	0.895875	68	0.0903596	0.00555067	65	-0.0450888	0.0331208	22	0.0237702	0.586665	69	0.0104128	0.618724	69	0.0109515	0.590006	69	0.00437775	0.888552	58	0.0458377	0.00731955	58	0.0405421	0.0138514	58	-0.00211558	0.907675	58	0.015875	0.313904
BAG6	57	-0.00231793	0.936199	95	0.0405683	0.01453	133	-0.0582209	0.0135384	61	0.0104829	0.667221	226	-0.00530389	0.836164	226	-0.0504128	0.0214264	226	-0.0213982	0.456325	103	0.0273951	0.0910853	103	0.0112998	0.507082	103	0.0201802	0.197633	103	-0.0359982	0.0218706
BAHCC1	1	-0.00899022	0.97778	2	-0.132441	0.171681	4	0.0843181	0.236102	4	-0.0874816	0.646427	5	-0.0348551	0.75673	5	-0.228706	0.0201586	5	-0.0683738	0.623969	NA	NA	NA	NA	NA	NA	NA	NA	NA	NA	NA	NA
BAHD1	1	0.00376473	0.983188	3	0.076833	0.342408	2	0.0886551	0.277715	NA	NA	NA	6	-0.0259774	0.517451	6	-0.074053	0.0475564	6	0.111662	0.0142006	2	0.162188	0.014918	2	0.0293814	0.685622	2	-0.00824955	0.909038	2	0.0146935	0.832161
BAIAP2	23	-0.117708	0.00454545	94	0.236759	7.57019e-07	133	0.0355773	0.0575053	163	-0.0101266	0.618087	240	0.0537698	0.0375808	240	0.0958191	0.000958495	240	0.0840838	0.00766141	52	0.0940707	1.91153027175245e-05	52	0.1817	5.33141e-09	52	0.125672	5.80174e-07	52	0.0919823	2.09971e-05
BAIAP2L1	102	0.00899876	0.760482	179	0.12438	8.49533e-05	194	0.00324877	0.871893	106	-0.00336764	0.900849	242	-0.0345375	0.200637	242	0.0259002	0.342254	242	0.057542	0.0736592	101	0.222463	4.99533717547423e-08	101	0.234721	2.18717e-08	101	0.159027	2.91167e-06	101	0.140153	1.23262e-05
BAIAP2L2	5	0.0562805	0.432067	NA	NA	NA	NA	NA	NA	1	0.0163313	0.919328	NA	NA	NA	NA	NA	NA	NA	NA	NA	11	-0.0334847	0.42092	11	-0.0482036	0.22233	11	-0.0937997	0.0166196	11	0.107078	0.00684892
BAIAP3	NA	NA	NA	3	-0.0361682	0.797307	NA	NA	NA	NA	NA	NA	1	-0.0461791	0.889299	1	0.285538	0.299077	1	0.0464499	0.91991	NA	NA	NA	NA	NA	NA	NA	NA	NA	NA	NA	NA
BAK1	8	0.0882107	0.120483	13	0.0148298	0.807188	7	0.10041	0.15354	12	0.129192	0.0404017	21	0.0185469	0.768567	21	0.0823195	0.123994	21	0.0981827	0.132302	16	0.00768009	0.896277	16	-0.0222115	0.665339	16	0.0363738	0.431676	16	0.102266	0.0233652
BAMBI	NA	NA	NA	NA	NA	NA	NA	NA	NA	NA	NA	NA	NA	NA	NA	NA	NA	NA	NA	NA	NA	2	-0.199625	0.00166185	2	0.0566932	0.339989	2	-0.0324928	0.587217	2	-0.189137	0.00188969
BANF1	121	0.060897	0.0350166	214	0.045855	0.127834	198	0.00622258	0.814862	96	-0.0154267	0.598272	159	-0.0354197	0.325945	159	0.0800891	0.0242365	159	-0.0156332	0.778616	146	0.00434642	0.799794	146	-0.020264	0.157492	146	0.00820399	0.581439	146	0.0664353	8.88942e-05
BANK1	NA	NA	NA	NA	NA	NA	NA	NA	NA	NA	NA	NA	2	-0.195879	0.0466452	2	0.0392321	0.715062	2	-0.18347	0.119548	2	-0.00724971	0.966143	2	0.256571	0.0533165	2	0.0615233	0.660223	2	0.0569695	0.681032
BANP	1	0.0155287	0.911098	4	-0.0982012	0.0639359	3	0.111056	0.0494945	NA	NA	NA	10	-0.108376	0.0101961	10	-0.0721415	0.071127	10	-0.0741806	0.127117	6	-0.0154481	0.840289	6	0.000948424	0.991165	6	0.0539532	0.383417	6	-0.0370332	0.554413
BAP1	6	-0.0232407	0.679558	15	-0.0289487	0.561694	19	0.00128227	0.968797	5	0.096217	0.335571	27	0.00609313	0.883179	27	-0.05623	0.0955914	27	0.00237084	0.969267	22	-0.0342436	0.135638	22	-0.0375746	0.0946092	22	-0.0476305	0.0330492	22	-0.0361942	0.0954433
BARD1	NA	NA	NA	5	-0.0563584	0.414161	1	0.014142	0.915587	4	-0.0711429	0.345042	23	-0.0869082	0.124931	23	-0.0526892	0.362133	23	-0.0223662	0.805558	17	-0.0933144	0.00894874	17	-0.157591	8.69728e-05	17	0.332463	1.54711e-08	17	-0.0908299	0.00805704
BARX2	NA	NA	NA	2	-0.667308	2.08065e-05	NA	NA	NA	NA	NA	NA	NA	NA	NA	NA	NA	NA	NA	NA	NA	NA	NA	NA	NA	NA	NA	NA	NA	NA	NA	NA	NA
BASP1	86	0.131914	0.00121201	374	0.0519287	0.0822779	416	0.237906	0.000897481	383	0.0731345	0.197986	888	-0.0954094	0.0956799	888	0.0424226	0.475474	888	-0.0460361	0.562386	966	0.0997808	0.00547479	966	0.0932402	0.00748386	966	0.123459	0.000823525	966	0.167277	4.59902e-05
BATF3	1	-0.192632	0.814126	NA	NA	NA	NA	NA	NA	NA	NA	NA	NA	NA	NA	NA	NA	NA	NA	NA	NA	2	0.194237	0.00914456	2	0.251665	0.001094	2	0.271425	0.000555126	2	0.0189137	0.80584
BAX	28	-0.127375	0.0160191	37	-0.145549	0.0052166	63	-0.145652	0.000408311	28	-0.0846566	0.0479823	71	0.0162832	0.50075	71	0.0274391	0.22471	71	-0.021099	0.487253	89	-0.0546026	0.0210127	89	-0.0539235	0.0204375	89	-0.0776854	0.00157334	89	0.0210258	0.350793
BAZ1A	28	-0.0117653	0.796397	57	0.129511	0.00032988	88	0.392918	7.11573e-09	48	0.10903	0.00067516	146	-0.198748	3.10931678595e-07	146	-0.0580363	0.0136776	146	-0.0131377	0.70479	82	0.225428	2.12118217907613e-10	82	0.228242	1.68094e-10	82	0.157335	2.14661e-08	82	-0.0277351	0.0817371
BAZ1B	120	0.0520938	0.0410788	185	0.0260022	0.126767	206	0.107789	5.73191e-06	82	0.0975402	0.000600733	288	-0.183761	7.38958877917231e-06	288	0.0157923	0.614348	288	-0.000802516	0.989218	148	-0.0230378	0.195347	148	-0.0453849	0.0108101	148	0.0343613	0.0449749	148	-0.0387111	0.0235922
BAZ2A	43	-0.069989	0.0306682	49	-0.0280786	0.215735	60	0.136819	7.42379e-06	25	-0.0207973	0.604774	108	-0.13166	4.71791422388415e-05	108	-0.0797002	0.00313445	108	0.00174477	0.969267	59	0.0400172	0.0175187	59	0.0550541	0.00164131	59	0.018404	0.251849	59	0.0241409	0.122955
BAZ2B	5	0.00930096	0.91361	26	0.0178152	0.449135	26	0.0612434	0.0878242	10	-0.0554374	0.468741	38	0.0264651	0.310072	38	-0.0953872	0.000958309	38	-0.0922774	0.00392496	27	-0.0404027	0.0976315	27	-0.0782085	0.00222512	27	-0.137519	9.59927e-06	27	-0.0461735	0.0472913
BBC3	NA	NA	NA	7	-0.181815	0.0105992	1	-0.216829	0.198668	2	-0.285777	0.0149458	9	0.451474	2.0622782075087e-06	9	0.28939	0.000157211	9	0.135271	0.0699515	4	0.036515	0.600997	4	-0.0581331	0.374541	4	0.0766562	0.216189	4	0.3628	9.28147e-06
BBIP1	NA	NA	NA	1	0.0874378	0.751321	NA	NA	NA	NA	NA	NA	2	-0.187245	0.00851662	2	-0.0698399	0.305717	2	-0.247644	0.00359431	2	-0.00892152	0.913167	2	0.0232035	0.752095	2	0.0922671	0.139339	2	-0.0213281	0.753996
BBLN	NA	NA	NA	NA	NA	NA	NA	NA	NA	NA	NA	NA	NA	NA	NA	NA	NA	NA	NA	NA	NA	4	0.0279254	0.651913	4	-0.0160194	0.804475	4	-0.0819369	0.128086	4	0.104317	0.0498675
BBOF1	1	-0.0265007	0.861671	NA	NA	NA	NA	NA	NA	NA	NA	NA	2	-0.148626	0.028734	2	-0.118747	0.0739387	2	-0.0719926	0.414621	2	-0.05747	0.352537	2	-0.0456373	0.463975	2	-0.00575271	0.930837	2	-0.0533793	0.355507
BBS10	1	-0.153755	0.433473	2	0.00939484	0.909801	NA	NA	NA	3	-0.195458	0.514171	3	-0.126017	0.232565	3	-0.293835	0.00702127	3	-0.275359	0.0282092	3	-0.0641353	0.443581	3	0.187358	0.0182165	3	0.0314134	0.705667	3	0.0217361	0.797692
BBS12	NA	NA	NA	1	-0.0687718	0.562174	1	-0.0783796	0.463746	NA	NA	NA	1	-0.00464869	0.975405	1	-0.0587359	0.640045	1	-0.0581783	0.74481	1	0.00493036	0.965748	1	-0.0410784	0.679136	1	-0.13629	0.1145	1	-0.0982545	0.24849
BBS2	2	-0.00463394	0.976174	20	-0.179283	0.000270213	21	-0.0916414	0.00438671	5	-0.00617758	0.958479	26	-0.036564	0.280642	26	-0.130598	0.00064514	26	-0.101346	0.012648	4	-0.15099	0.0118895	4	-0.043139	0.480712	4	-0.0942314	0.0947653	4	-0.0943149	0.088757
BBS4	4	0.0224237	0.815761	10	-0.209156	0.000604874	12	-0.129546	0.00249303	1	-0.0529069	0.725467	16	-0.449415	3.67559410416247e-08	16	-0.128688	0.00467749	16	-0.0513223	0.353886	20	-0.211683	3.2702530466185e-06	20	-0.150226	0.000112644	20	-0.109008	0.00194917	20	-0.444818	3.71212e-10
BBS5	NA	NA	NA	NA	NA	NA	NA	NA	NA	NA	NA	NA	1	-0.00485256	0.967612	1	-0.17331	0.0578308	1	-0.229227	0.0374104	NA	NA	NA	NA	NA	NA	NA	NA	NA	NA	NA	NA
BBS7	1	-0.17968	0.333297	14	-0.070403	0.0499073	18	-0.130854	0.00238282	2	-0.099069	0.397812	8	-0.171936	0.00561414	8	-0.147764	0.0134343	8	-0.193751	0.00700906	2	-0.0126222	0.89991	2	0.0151122	0.87195	2	-0.0747884	0.334143	2	-0.103587	0.165301
BBS9	2	-0.149945	0.0804213	13	-0.114762	0.0372558	19	-0.150435	0.000532605	2	0.143088	0.151926	20	-0.0572186	0.0717039	20	-0.139064	0.000254419	20	-0.0870202	0.0228854	1	-0.0300094	0.756762	1	-0.130838	0.113388	1	-0.173708	0.0340982	1	-0.0844898	0.29461
BBX	8	-0.0588916	0.232977	16	-0.128055	0.00198991	33	0.0184749	0.448044	6	-0.0436756	0.446508	50	0.0126949	0.658106	50	0.0408871	0.107425	50	0.00445273	0.918144	32	-0.13845	3.95812134207096e-06	32	-0.105032	6.65927e-05	32	-0.00312379	0.900509	32	0.0719582	0.00198892
BCAM	25	-0.251977	0.000154183	109	-0.0492771	0.0351792	164	-0.206562	6.92875e-08	51	-0.22677	1.91998e-05	186	-0.0545909	0.129839	186	0.130512	0.00123639	186	-0.0142489	0.80531	40	-0.0247449	0.342552	40	-0.082268	0.00197987	40	-0.204968	1.29332e-07	40	-0.00981875	0.707955
BCAP29	14	0.0252741	0.616161	39	0.0723476	0.157176	54	0.10531	0.0011855	22	0.06769	0.255166	81	-0.102037	0.00484163	81	-0.0598572	0.07422	81	-0.068296	0.0923114	NA	NA	NA	NA	NA	NA	NA	NA	NA	NA	NA	NA
BCAP31	244	0.0204044	0.239347	462	0.0375086	0.0273067	452	0.0797137	5.18314e-05	244	4.08699762860509e-06	0.999769	539	0.00753896	0.787674	539	0.0160388	0.519741	539	0.00832587	0.828866	407	0.017996	0.216925	407	0.0341648	0.017968	407	0.0449585	0.00265524	407	0.0377753	0.0084528
BCAR1	24	9.89527292899611e-05	0.998964	50	0.189937	2.32013e-06	115	-0.00998481	0.628016	44	0.0878961	0.0265757	143	-0.0114786	0.734388	143	-0.0703794	0.0180639	143	-0.0570665	0.105541	77	0.145896	2.64204459256817e-05	77	0.107703	0.000456911	77	0.0345195	0.201841	77	-0.081426	0.00406825
BCAR3	3	-0.049297	0.671626	29	0.212818	9.5588e-06	19	0.551146	3.63936e-08	28	0.738306	9.22497e-10	52	-0.130578	0.000169076	52	-0.0990571	0.00168472	52	-0.0515242	0.134346	13	-0.0588035	0.0634948	13	-0.0893895	0.00583912	13	-0.163805	2.50958e-05	13	-0.155881	4.25812e-05
BCAS1	62	-0.036977	0.271861	NA	NA	NA	NA	NA	NA	11	0.127743	0.0835449	17	0.00767226	0.955153	17	-0.100234	0.337844	17	-0.123525	0.352083	1	0.0457353	0.602029	1	0.0199005	0.831988	1	-0.110793	0.152245	1	-0.253936	0.00221259
BCAS2	27	0.0422295	0.231065	66	0.0466056	0.0320837	67	0.111125	0.000551292	43	0.0890386	0.00354486	82	-0.0222739	0.540485	82	0.0606152	0.069417	82	0.00993542	0.853895	47	-0.0153952	0.56169	47	0.00126495	0.968999	47	0.0371843	0.116938	47	0.0257349	0.273439
BCAS3	1	-0.158056	0.181763	26	-0.0473998	0.207024	41	-0.137397	4.67135e-05	18	-0.103078	0.0276719	59	0.000428584	0.993359	59	-0.002304	0.956713	59	-0.0784327	0.0601305	17	0.0138895	0.768792	17	-0.0477118	0.242429	17	-0.0448037	0.258787	17	0.045068	0.245928
BCAS4	NA	NA	NA	3	-0.105346	0.37188	1	0.00942964	0.956909	NA	NA	NA	7	0.00353074	0.961336	7	-0.00128042	0.984199	7	0.0560391	0.443976	3	-0.0206044	0.775922	3	0.0191755	0.791152	3	-0.000542576	0.99353	3	-0.0347613	0.580782
BCAT1	22	0.0368302	0.295997	NA	NA	NA	10	-0.00197371	0.966343	21	0.0278434	0.577168	23	0.0609074	0.326813	23	0.169504	0.0072837	23	0.162768	0.0252992	1	0.0450017	0.671119	1	0.00801202	0.947654	1	-0.0158176	0.881806	1	-0.0952448	0.295111
BCAT2	38	0.0338445	0.339635	52	-0.0389706	0.156514	48	0.025126	0.496864	47	0.1278	0.001985	66	-0.0346281	0.290871	66	0.0236115	0.480002	66	0.0235117	0.608044	56	-0.00399943	0.866417	56	-0.0163121	0.407835	56	-0.0233542	0.2078	56	0.0113869	0.551114
BCCIP	43	0.0298979	0.293515	81	0.0699233	0.00814211	101	0.119563	5.73646e-06	65	0.0408988	0.183323	161	-0.00115012	0.972072	161	0.0442757	0.0772539	161	0.0450544	0.140664	149	0.00497256	0.778457	149	0.0258603	0.0847026	149	0.0486937	0.00218322	149	0.0117682	0.429997
BCDIN3D	1	0.159067	0.279243	1	-0.0263395	0.917038	NA	NA	NA	1	0.139198	0.377877	5	-0.103233	0.136047	5	-0.150129	0.0312673	5	-0.0956564	0.268723	3	0.109494	0.0616486	3	-0.0326554	0.608216	3	0.0219516	0.722194	3	-0.16301	0.00563522
BCHE	NA	NA	NA	NA	NA	NA	NA	NA	NA	NA	NA	NA	1	-0.0527484	0.594769	1	-0.124124	0.167128	1	0.0117661	0.938547	15	-0.0996871	0.00365611	15	-0.142696	0.000125227	15	-0.15624	5.05754e-05	15	-0.0556867	0.0705133
BCKDHB	6	0.0314805	0.697843	16	-0.00291708	0.953147	22	0.0122249	0.672403	17	0.0163524	0.784311	10	0.016467	0.789963	10	0.0088173	0.889471	10	-0.034629	0.654315	6	-0.0147398	0.798801	6	-0.0433596	0.389459	6	-0.0296672	0.551639	6	0.0725323	0.118458
BCKDK	9	-0.00808795	0.923627	18	-0.0758283	0.0618472	47	0.0487158	0.0364285	14	0.0887247	0.0296686	26	0.00322699	0.96005	26	-0.203617	0.000369064	26	-0.107989	0.0625495	28	-0.00889554	0.832146	28	-0.0125141	0.749714	28	-0.0331665	0.326653	28	0.00931284	0.800395
BCL10	13	-0.128838	0.00678872	54	-0.0515207	0.0507127	28	-0.0896893	0.00281342	30	0.00594129	0.87397	56	0.049007	0.0845303	56	0.0381536	0.175617	56	-0.00860898	0.851425	15	-0.20911	1.3193980776944e-06	15	-0.299276	1.25513e-08	15	-0.151134	4.36505e-05	15	0.0930195	0.0032124
BCL11A	NA	NA	NA	NA	NA	NA	1	0.0685071	0.8024	NA	NA	NA	2	0.15895	0.237502	2	-0.313143	0.0202236	2	0.170033	0.314233	NA	NA	NA	NA	NA	NA	NA	NA	NA	NA	NA	NA
BCL2	2	-0.0729124	0.506168	NA	NA	NA	1	-0.0138461	0.915193	NA	NA	NA	NA	NA	NA	NA	NA	NA	NA	NA	NA	NA	NA	NA	NA	NA	NA	NA	NA	NA	NA	NA	NA
BCL2L1	9	0.0230747	0.673796	15	0.0591713	0.26195	20	0.152449	0.000565521	12	0.440872	9.93672e-06	32	0.100632	0.000618602	32	0.119281	0.000146181	32	0.108549	0.00106366	24	0.0568915	0.0413329	24	0.149917	1.45054e-05	24	0.0584208	0.0312749	24	-0.0136203	0.629916
BCL2L11	NA	NA	NA	2	-0.0964243	0.237713	6	-0.0726128	0.113576	6	-0.0672195	0.438221	14	0.0029164	0.963122	14	0.169711	0.00133222	14	0.0119838	0.876436	2	0.00399128	0.957477	2	0.0800845	0.163849	2	0.0418433	0.473165	2	0.0202811	0.740315
BCL2L12	NA	NA	NA	3	0.0121451	0.874942	2	0.277416	0.000875572	1	0.263543	0.0490394	12	0.0716554	0.0774114	12	0.119269	0.005309	12	0.179091	0.0007738	19	0.0174377	0.700142	19	0.0165722	0.712808	19	0.126186	0.002429	19	0.101126	0.0106006
BCL2L13	32	0.0013828	0.981926	75	-0.00784037	0.703223	108	0.0522408	0.025589	47	0.0506011	0.118569	146	-0.00178138	0.957828	146	0.0497999	0.0494595	146	-0.00423008	0.921947	118	-0.0389868	0.00494884	118	-0.0360385	0.0072809	118	-0.0282633	0.0286219	118	0.0175134	0.160858
BCL2L14	NA	NA	NA	NA	NA	NA	NA	NA	NA	1	-0.169711	0.404928	NA	NA	NA	NA	NA	NA	NA	NA	NA	NA	NA	NA	NA	NA	NA	NA	NA	NA	NA	NA	NA
BCL2L15	NA	NA	NA	NA	NA	NA	NA	NA	NA	NA	NA	NA	NA	NA	NA	NA	NA	NA	NA	NA	NA	21	-0.0259534	0.418101	21	-0.0660207	0.0289172	21	-0.126474	0.000230163	21	-0.170063	1.14415e-05
BCL3	1	-0.0253199	0.914757	4	-0.253042	0.00080382	4	0.194012	0.00637916	4	0.0476089	0.559467	21	-0.120638	0.0194669	21	-0.161287	0.00296642	21	-0.0372665	0.60042	13	0.180078	0.000419577	13	-0.00514596	0.926465	13	-0.162595	0.000811751	13	0.0277388	0.535653
BCL6	NA	NA	NA	1	-0.217796	0.0241586	1	-0.357658	0.00275631	NA	NA	NA	4	0.107668	0.190014	4	-0.103568	0.202233	4	-0.0967713	0.35968	7	-0.284931	3.67969520644202e-06	7	-0.226122	3.81321e-05	7	-0.0525871	0.236949	7	-0.117868	0.00929139
BCL7A	3	-0.0151035	0.908797	NA	NA	NA	2	0.292767	0.00261733	1	-0.0331789	0.829624	11	0.0793686	0.230835	11	0.105778	0.102264	11	0.0459652	0.625646	12	-0.0482197	0.244566	12	0.0118743	0.802729	12	0.0108782	0.807054	12	-0.0223456	0.587932
BCL7B	4	-0.0248359	0.83337	2	0.768302	0.000575502	3	0.191805	0.0502195	NA	NA	NA	9	0.0497486	0.296052	9	-0.235768	7.23894e-05	9	-0.0360758	0.579221	4	-0.0516694	0.489213	4	-0.0537054	0.46191	4	-0.0384193	0.592773	4	-0.0902085	0.174264
BCL7C	3	-0.105005	0.390664	3	-0.0243262	0.782987	4	-0.301756	0.00847331	5	-0.0355961	0.702638	19	0.104441	0.0245182	19	0.0137929	0.788997	19	-0.0453085	0.452624	4	-0.037065	0.548149	4	-0.0313754	0.615024	4	0.128002	0.0230089	4	0.165962	0.00427332
BCL9	11	0.0449485	0.452815	17	-0.0313546	0.312936	8	-0.0785932	0.085283	3	-0.0493806	0.719222	42	-0.119739	0.000850903	42	-0.0432092	0.165877	42	-0.0339112	0.413106	28	0.116783	0.00122166	28	0.0812422	0.0139693	28	0.079029	0.015253	28	0.0451528	0.147448
BCL9L	8	0.0684181	0.219265	28	0.319313	2.65784e-06	31	0.259027	5.20383e-06	13	0.392838	6.33398e-06	66	0.0177142	0.739429	66	0.000469274	0.992552	66	0.00236121	0.978329	26	0.261783	1.17936178621102e-07	26	0.231867	4.24429e-07	26	0.119234	0.000586146	26	0.0713283	0.0210989
BCLAF1	155	0.0480845	0.0186262	186	0.0979044	8.54629e-05	224	0.131728	3.11669e-06	105	0.114526	0.000678234	337	0.0580734	0.023499	337	0.0769025	0.0040426	337	0.0620417	0.0388079	149	0.0190309	0.190272	149	0.0126351	0.393906	149	0.045348	0.00242346	149	0.0642443	0.00011297
BCLAF3	5	0.130211	0.184733	10	-0.00594584	0.893642	29	0.0372715	0.195978	14	-0.0174383	0.695956	40	-0.0571349	0.25167	40	0.0861666	0.0767154	40	0.0260056	0.731951	25	0.0477408	0.102378	25	0.0514551	0.0727244	25	-0.00614972	0.847129	25	0.046154	0.0954579
BCO1	1	0.038046	0.798304	NA	NA	NA	NA	NA	NA	NA	NA	NA	1	0.0301278	0.894232	1	0.0524493	0.805557	1	0.114243	0.681549	14	-0.0568679	0.123676	14	-0.187315	2.82747e-05	14	-0.224177	4.19988e-06	14	-0.14034	0.000487784
BCO2	NA	NA	NA	NA	NA	NA	NA	NA	NA	NA	NA	NA	NA	NA	NA	NA	NA	NA	NA	NA	NA	3	-0.0793847	0.229942	3	-0.334957	2.62981e-05	3	-0.0156006	0.827497	3	0.187368	0.00465709
BCOR	13	-0.136768	0.00234493	6	-0.0434566	0.511828	8	0.142272	0.00230639	1	0.21906	0.0770532	28	-0.0658396	0.0289283	28	-0.0101765	0.760109	28	-0.0135662	0.771661	22	0.229903	4.62847528974978e-08	22	0.164965	2.31233e-06	22	-0.021825	0.396585	22	0.00431104	0.876753
BCORL1	NA	NA	NA	10	0.0704947	0.241219	7	0.135071	0.248172	1	-0.128609	0.352529	15	-0.0418899	0.330585	15	-0.136197	0.00273665	15	-0.0530462	0.320914	10	-0.0368606	0.340791	10	0.0207492	0.611219	10	0.0308695	0.406012	10	-0.0185974	0.626367
BCR	54	-0.0650416	0.0220224	49	-0.0472183	0.132935	84	-0.0749635	0.00179774	44	-0.0456984	0.212659	122	-0.0278128	0.238118	122	-0.0103032	0.685858	122	-0.0359542	0.209188	69	0.0411674	0.0495574	69	0.081037	0.000443337	69	0.0672987	0.0020534	69	0.0234439	0.239095
BCS1L	39	-0.00955886	0.805859	35	-0.0372436	0.248627	81	0.0349874	0.117785	37	0.172299	5.15734e-05	34	-0.000337219	0.995077	34	0.0610985	0.0780269	34	-0.0139924	0.802449	42	-0.00982888	0.744888	42	-0.0139566	0.627813	42	-0.0198557	0.449118	42	0.0129559	0.628605
BDH1	3	-0.0694583	0.554286	10	-0.0438286	0.225597	1	0.00301336	0.974848	10	0.0310143	0.639439	10	0.000943196	0.990752	10	0.060392	0.316964	10	0.0162949	0.865868	12	-0.138997	0.00448056	12	-0.0929355	0.0420974	12	-0.116193	0.0117753	12	-0.062644	0.153388
BDH2	NA	NA	NA	7	-0.0454351	0.36406	15	-0.2759	1.98007e-05	8	-0.0784749	0.208156	14	0.0961338	0.149564	14	0.0678094	0.313426	14	-0.0118809	0.915505	8	0.030582	0.578214	8	-0.00932457	0.87828	8	-0.128533	0.0109754	8	-0.0777584	0.105499
BDKRB2	NA	NA	NA	1	-0.0328007	0.769825	NA	NA	NA	NA	NA	NA	NA	NA	NA	NA	NA	NA	NA	NA	NA	NA	NA	NA	NA	NA	NA	NA	NA	NA	NA	NA	NA
BDNF	NA	NA	NA	NA	NA	NA	NA	NA	NA	NA	NA	NA	3	0.269888	0.00046371	3	0.0840264	0.200277	3	0.00996026	0.929586	1	-0.16806	0.187746	1	0.149619	0.236424	1	-0.106088	0.396627	1	0.0415013	0.75547
BDP1	7	-0.0259796	0.676056	5	0.0193095	0.713205	8	0.257735	0.000123926	6	0.0126647	0.833628	46	0.0118485	0.668019	46	0.018485	0.469255	46	-0.00523434	0.89704	68	0.0853692	0.000916013	68	0.11988	2.46423e-05	68	0.14314	3.68562e-06	68	-0.0508656	0.0241417
BEAN1	NA	NA	NA	NA	NA	NA	2	-0.194323	0.503882	NA	NA	NA	NA	NA	NA	NA	NA	NA	NA	NA	NA	NA	NA	NA	NA	NA	NA	NA	NA	NA	NA	NA	NA
BECN1	11	0.0302185	0.591218	20	-0.00754594	0.823161	38	-0.0522113	0.0142637	11	0.000254133	0.996766	55	-0.0144231	0.595827	55	0.0264367	0.290187	55	-0.0370188	0.227462	21	0.00859161	0.79333	21	-0.0146002	0.633506	21	-0.0187682	0.505254	21	0.00975277	0.740218
BECN2	NA	NA	NA	NA	NA	NA	NA	NA	NA	NA	NA	NA	NA	NA	NA	NA	NA	NA	NA	NA	NA	1	-0.0644855	0.549776	1	-0.0105443	0.933136	1	-0.0485161	0.639585	1	-0.166108	0.0803652
BEGAIN	NA	NA	NA	NA	NA	NA	NA	NA	NA	1	-0.296516	0.366834	2	0.000526234	0.995768	2	-0.12292	0.097123	2	-0.0989123	0.29606	NA	NA	NA	NA	NA	NA	NA	NA	NA	NA	NA	NA
BEND3	12	0.0528398	0.283416	23	0.118541	0.00608947	22	0.0929939	0.00341433	6	0.450859	0.00118	47	0.00757598	0.844399	47	0.0299686	0.368561	47	0.0127884	0.806775	37	0.0453817	0.0198159	37	0.076515	0.0003388	37	0.117413	3.85953e-06	37	0.0186757	0.310805
BEND5	NA	NA	NA	NA	NA	NA	2	0.0772743	0.732065	2	0.373395	0.148804	NA	NA	NA	NA	NA	NA	NA	NA	NA	NA	NA	NA	NA	NA	NA	NA	NA	NA	NA	NA	NA
BEND7	1	0.0989895	0.489247	3	0.0238818	0.729691	NA	NA	NA	NA	NA	NA	7	-0.0762364	0.338479	7	-0.00887585	0.924823	7	0.000212159	0.999013	4	-0.0271964	0.627258	4	0.016428	0.778799	4	0.0625672	0.203959	4	0.0766068	0.111355
BET1	9	0.0694944	0.34484	30	-0.0565219	0.0325029	27	0.0608116	0.0299042	13	0.00909558	0.860021	16	-0.0144557	0.798747	16	0.0554265	0.250203	16	0.0280985	0.699618	19	-0.00123829	0.977036	19	0.0603789	0.0822822	19	0.049524	0.147535	19	0.151311	0.000169452
BET1L	14	-0.0569485	0.291071	10	-0.0330711	0.387462	17	0.093396	0.0178607	9	-0.0791186	0.206297	22	-0.117229	0.000568051	22	-0.0357	0.222447	22	-0.0835641	0.0187735	19	-0.0425333	0.164285	19	0.0180673	0.580776	19	-0.110121	0.000787245	19	-0.18661	4.07079e-06
BFAR	1	-0.0892066	0.480192	2	0.122974	0.110575	4	0.186188	0.0062072	NA	NA	NA	4	0.0521911	0.510329	4	0.124274	0.0902682	4	-0.00701737	0.95754	3	0.0541545	0.33695	3	0.0749392	0.165092	3	0.0511448	0.341348	3	-0.0259993	0.641091
BHLHA15	NA	NA	NA	1	0.668019	4.5509e-05	NA	NA	NA	NA	NA	NA	NA	NA	NA	NA	NA	NA	NA	NA	NA	NA	NA	NA	NA	NA	NA	NA	NA	NA	NA	NA	NA
BHLHE40	NA	NA	NA	8	-0.411847	5.85612e-05	4	0.307661	0.0135015	3	-0.272507	0.319831	4	-0.154055	0.055218	4	-0.353209	0.000240117	4	-0.215166	0.0252007	4	0.204308	0.0269359	4	0.160508	0.0737636	4	0.0927054	0.299044	4	-0.00869379	0.93086
BICC1	NA	NA	NA	NA	NA	NA	NA	NA	NA	NA	NA	NA	5	-0.140799	0.0275006	5	-0.0680907	0.281129	5	-0.00150517	0.990417	15	-0.00936997	0.806885	15	0.0891668	0.00696414	15	0.0473262	0.130398	15	-0.273517	9.6636e-08
BICD1	22	-0.00271962	0.942275	27	0.143048	0.00032356	29	0.206622	5.32123e-07	13	0.0664293	0.285033	80	0.0629513	0.00523657	80	0.0907266	0.000304922	80	0.0433562	0.0866378	44	0.216742	1.36690535346924e-07	44	0.257231	1.32684e-08	44	0.307027	1.63253e-09	44	0.173089	2.1517e-06
BICD2	16	-0.200026	7.75571e-05	61	0.0690769	0.00535405	78	-0.037795	0.174056	50	-0.0558745	0.0524981	155	0.0475204	0.170057	155	0.0289909	0.414016	155	0.0786521	0.0570221	85	0.150321	1.4107073322411e-07	85	0.170005	2.52487e-08	85	0.161767	5.24816e-08	85	0.0468522	0.0105394
BICDL1	4	0.125701	0.0522379	3	-0.0937039	0.200099	NA	NA	NA	NA	NA	NA	4	0.0667715	0.243883	4	0.0164365	0.798631	4	0.0297931	0.734023	7	-0.0461791	0.267133	7	0.0283935	0.510945	7	0.0687478	0.0826247	7	-0.00319605	0.943161
BICDL2	2	0.168071	0.0713971	4	-0.181492	0.0310454	3	0.186597	0.0168416	2	0.454685	0.00591244	21	0.0981008	0.0649633	21	0.0478308	0.377018	21	0.0337231	0.668385	NA	NA	NA	NA	NA	NA	NA	NA	NA	NA	NA	NA
BICRA	3	-0.00985837	0.922213	2	0.115637	0.119754	8	0.0983716	0.0219774	4	0.104007	0.118103	13	0.0728414	0.277512	13	-0.0279957	0.697774	13	-0.0815003	0.335235	17	0.0626724	0.0189104	17	0.0188963	0.493169	17	0.0112993	0.678773	17	0.0211045	0.408929
BICRAL	1	-0.0114777	0.937807	1	0.0681688	0.551829	NA	NA	NA	1	0.103618	0.481308	7	-0.0454781	0.45996	7	0.00906312	0.897497	7	0.0523001	0.50768	6	-0.0431451	0.411547	6	-0.0753933	0.125928	6	-0.0459479	0.351609	6	-0.0260006	0.607998
BID	21	-0.185103	0.0166402	63	-0.0501773	0.253246	39	-0.130821	0.00142326	61	-0.128169	0.0012368	42	0.0470786	0.193117	42	-0.0992755	0.00793655	42	0.0222383	0.678384	53	0.0136609	0.769414	53	0.0633186	0.109109	53	0.051394	0.187363	53	0.0103696	0.809476
BIN1	125	-0.0263944	0.192425	5	0.0495087	0.33817	79	-0.113162	4.90569e-05	49	-0.0756282	0.00807263	96	-0.0708011	0.0284251	96	0.121817	0.000805649	96	0.0521467	0.180542	115	0.0277647	0.225135	115	0.00915355	0.719066	115	0.0250412	0.256097	115	0.0143041	0.52569
BIN3	8	-0.0606956	0.201223	24	0.0286823	0.30295	29	-0.0861713	0.00169122	10	-0.11912	0.0624949	47	0.0559932	0.0467721	47	-0.0266183	0.351104	47	-0.00201298	0.96897	21	0.098611	0.000967748	21	0.0884175	0.00193839	21	0.0321004	0.222017	21	-0.0276095	0.286914
BIRC2	13	-0.0590939	0.128995	25	-0.0598756	0.0242379	17	-0.026133	0.410811	14	-0.128735	0.0142326	38	-0.083519	0.0246073	38	-0.0400196	0.273019	38	-0.00952465	0.872759	23	0.0745589	0.00804631	23	0.0927158	0.00130988	23	0.0650778	0.0151953	23	0.0681065	0.010809
BIRC3	NA	NA	NA	2	-0.193394	0.337018	NA	NA	NA	NA	NA	NA	3	-0.0983456	0.197592	3	-0.107529	0.152641	3	0.00946022	0.941915	8	0.611368	8.35185587529149e-09	8	0.622971	5.81567e-09	8	0.289731	5.50465e-05	8	-0.0472387	0.423104
BIRC5	1	-0.158868	0.26805	3	-0.0284453	0.804409	2	-0.0907787	0.259978	2	-0.185034	0.0476213	13	0.0311985	0.621841	13	0.0626618	0.276094	13	0.159174	0.0215036	13	-0.019116	0.720773	13	-0.109637	0.01964	13	0.133709	0.0051961	13	0.20699	0.000131165
BIRC6	108	-0.0695381	0.00624611	170	-0.0205248	0.251821	185	-0.113435	3.23805e-06	133	-0.107182	8.41373e-05	223	-0.0966702	3.70814680147429e-05	223	-0.0717633	0.000549036	223	-0.0704107	0.00201603	140	0.0309893	0.0202919	140	0.0368912	0.00610866	140	-0.00400259	0.777428	140	-0.0331873	0.0105982
BIRC7	NA	NA	NA	NA	NA	NA	1	0.131557	0.141805	NA	NA	NA	NA	NA	NA	NA	NA	NA	NA	NA	NA	1	-0.0466459	0.747361	1	0.0445664	0.756443	1	0.0885071	0.48348	1	0.00870266	0.949786
BLM	9	-0.0316632	0.572156	20	-0.0457166	0.216888	2	0.053204	0.539278	3	-0.100324	0.370886	40	-0.21736	9.42453791665404e-06	40	0.00897323	0.825958	40	-0.0371779	0.424727	37	-0.0899849	0.000602976	37	-0.165742	6.19202e-07	37	0.328997	1.2357e-10	37	-0.0808455	0.00112862
BLMH	107	0.000206007	0.994359	68	-0.00859555	0.812438	67	-0.115696	0.00145252	73	-0.117099	0.00174477	135	-0.0176317	0.507429	135	0.0028333	0.925173	135	-0.0913236	0.00355914	52	0.0173206	0.544404	52	-0.019401	0.485504	52	-0.0246899	0.344494	52	-0.0362797	0.148905
BLNK	NA	NA	NA	7	0.157589	0.0234062	NA	NA	NA	NA	NA	NA	12	-0.259627	0.0264575	12	-0.0587635	0.638611	12	0.00906479	0.965698	1	-0.385047	8.16694152412502e-05	1	-0.495498	3.91975e-06	1	-0.627894	2.5292e-07	1	-0.019944	0.818806
BLOC1S1	9	0.0468995	0.442621	10	-0.0533949	0.105379	14	-0.065369	0.127409	10	-0.0275396	0.623112	14	0.0469225	0.294202	14	-0.0497442	0.257426	14	-0.0664391	0.219704	10	-0.0644181	0.129534	10	-0.032585	0.460834	10	-0.0603839	0.140709	10	-0.0412437	0.311328
BLOC1S2	10	0.0644966	0.150438	13	-0.0166224	0.802919	17	-0.0011943	0.972424	16	-0.0231966	0.714308	17	0.00207485	0.962973	17	0.053408	0.107337	17	0.0332459	0.455228	27	0.0168345	0.657519	27	0.0214008	0.558255	27	0.0152006	0.668375	27	0.0687999	0.0359367
BLOC1S3	5	-0.0406038	0.6161	8	-0.0833431	0.169869	23	-0.137301	0.0354813	5	0.0135898	0.8782	12	0.00784907	0.940981	12	-0.060883	0.466011	12	-0.0828205	0.437002	13	-0.0742824	0.304818	13	-0.128094	0.0656603	13	-0.126019	0.0661976	13	-0.00315671	0.967706
BLOC1S4	3	-0.0541862	0.711452	16	-0.055659	0.200138	20	0.0199474	0.519737	9	-0.081391	0.249431	20	0.0408394	0.383289	20	-0.0351113	0.45292	20	-0.0590815	0.30233	19	-0.0121633	0.620195	19	0.0135456	0.571474	19	-0.0193955	0.378759	19	-2.94327e-05	0.998953
BLOC1S5	1	-0.104335	0.614517	5	-1.51486e-05	0.99983	6	-0.0435251	0.483425	1	0.140492	0.401348	22	0.00637801	0.873418	22	0.0957952	0.00609939	22	-0.0551237	0.175155	15	0.0283222	0.379822	15	0.0182408	0.584816	15	-0.00562983	0.869019	15	0.01351	0.671401
BLOC1S6	8	0.0426555	0.496183	12	0.0112716	0.832959	12	-0.0219081	0.596112	11	0.123857	0.0184012	5	0.0462924	0.439064	5	-0.0437151	0.460136	5	-0.00242819	0.982357	8	0.0510254	0.562496	8	0.0421623	0.637434	8	0.029695	0.730705	8	0.143359	0.0650761
BLVRA	56	0.0136275	0.643228	62	-0.0275638	0.349878	100	-0.225729	4.11125e-07	66	-0.0813948	0.00204303	85	-0.00132925	0.978689	85	0.0209307	0.601981	85	-0.02072	0.714761	49	0.0161556	0.460239	49	-0.000628078	0.98273	49	0.01333	0.522386	49	0.0415536	0.0361203
BLVRB	94	0.00229493	0.936199	118	-0.0144793	0.323569	152	-0.152248	9.97828e-07	212	-0.078308	0.000587555	150	-0.0016956	0.96005	150	0.00211042	0.945887	150	0.0291877	0.383345	331	0.0128692	0.465146	331	-0.0466888	0.00602876	331	-0.0706928	0.00017828	331	-0.0480757	0.00431087
BLZF1	3	0.0666191	0.480105	8	0.238921	0.00106363	7	0.274569	0.000211457	3	0.0747634	0.486036	11	0.0767266	0.190665	11	0.0393262	0.519285	11	0.0590808	0.443747	14	0.151452	0.000283579	14	0.0746403	0.0377219	14	-0.00735994	0.852921	14	0.0436181	0.206079
BMF	NA	NA	NA	NA	NA	NA	1	-0.253186	0.0122336	NA	NA	NA	NA	NA	NA	NA	NA	NA	NA	NA	NA	NA	NA	NA	NA	NA	NA	NA	NA	NA	NA	NA	NA
BMP1	1	-0.10674	0.341227	9	-0.184772	0.00128727	14	-0.451022	8.30461e-08	3	-0.0882195	0.328479	13	-0.0120276	0.851567	13	0.111648	0.040117	13	0.0176033	0.842575	5	-0.1322	0.00477826	5	-0.0641931	0.143235	5	-0.0283671	0.527935	5	-0.137576	0.0026509
BMP2	1	-0.0771112	0.83461	3	-0.358437	0.320205	2	-0.320425	0.268712	3	-0.310279	0.201211	NA	NA	NA	NA	NA	NA	NA	NA	NA	NA	NA	NA	NA	NA	NA	NA	NA	NA	NA	NA	NA
BMP2K	10	-0.0746022	0.137127	13	0.177501	0.000723385	19	0.00529514	0.910555	12	0.0204335	0.670326	31	-0.00871466	0.785757	31	-0.0773578	0.0067304	31	-0.0461587	0.165059	28	0.0219662	0.555119	28	0.0156263	0.684844	28	0.0272588	0.427139	28	0.0223296	0.515369
BMP3	NA	NA	NA	NA	NA	NA	NA	NA	NA	1	-0.140053	0.335663	NA	NA	NA	NA	NA	NA	NA	NA	NA	NA	NA	NA	NA	NA	NA	NA	NA	NA	NA	NA	NA
BMP5	NA	NA	NA	NA	NA	NA	NA	NA	NA	NA	NA	NA	2	-0.39753	6.49921471227411e-05	2	-0.00294582	0.974583	2	0.0381908	0.754045	NA	NA	NA	NA	NA	NA	NA	NA	NA	NA	NA	NA
BMP7	NA	NA	NA	NA	NA	NA	NA	NA	NA	NA	NA	NA	1	-0.227497	0.775514	1	-0.588955	0.400997	1	0.110726	0.923671	NA	NA	NA	NA	NA	NA	NA	NA	NA	NA	NA	NA
BMP8A	1	-0.116615	0.457804	NA	NA	NA	NA	NA	NA	NA	NA	NA	NA	NA	NA	NA	NA	NA	NA	NA	NA	NA	NA	NA	NA	NA	NA	NA	NA	NA	NA	NA	NA
BMP8B	NA	NA	NA	1	-0.172031	0.122898	NA	NA	NA	NA	NA	NA	NA	NA	NA	NA	NA	NA	NA	NA	NA	NA	NA	NA	NA	NA	NA	NA	NA	NA	NA	NA	NA
BMPR1A	2	-0.56092	8.74169e-05	1	-0.106444	0.2707	1	-0.210591	0.0380887	2	-0.262014	0.0174687	5	0.0312282	0.539439	5	-0.0933435	0.0471199	5	-0.0312134	0.652033	12	-0.106632	0.0016847	12	0.00610239	0.869611	12	-0.10115	0.00195432	12	-0.155174	3.90453e-05
BMPR1B	NA	NA	NA	NA	NA	NA	NA	NA	NA	NA	NA	NA	2	0.0120175	0.925634	2	0.132256	0.186584	2	-0.156148	0.208433	5	0.284666	7.02825110475877e-05	5	0.361539	3.87884e-06	5	0.113136	0.050072	5	0.0509313	0.377003
BMPR2	4	-0.110135	0.0840825	16	-0.0499295	0.146195	7	-0.3853	2.42272e-06	4	-0.210253	0.0112841	28	0.0161748	0.702642	28	-0.125894	0.00198608	28	-0.00152151	0.982584	6	0.00418501	0.937997	6	0.100464	0.0149701	6	-0.00750066	0.86863	6	-0.0350965	0.379021
BMS1	50	0.00896665	0.811802	95	0.0220704	0.233162	133	0.118244	1.36278e-05	56	0.00932708	0.737508	143	-0.0928458	0.000158429	143	0.0143897	0.491884	143	-0.0164221	0.554238	87	0.046024	0.00810773	87	0.0582228	0.00114255	87	0.0745726	0.000115095	87	-0.0442155	0.00794227
BMT2	NA	NA	NA	1	0.167271	0.255032	1	-0.454679	0.00139692	1	0.155602	0.551034	1	0.0779812	0.413771	1	-0.480928	4.81932e-05	1	-0.173362	0.114428	1	-0.0355843	0.686771	1	0.0233549	0.797762	1	-0.0237126	0.77933	1	-0.167362	0.0274524
BNC1	NA	NA	NA	9	0.206651	0.000224967	NA	NA	NA	NA	NA	NA	4	0.00218369	0.987426	4	-0.0424497	0.717376	4	-0.0298034	0.863248	NA	NA	NA	NA	NA	NA	NA	NA	NA	NA	NA	NA
BNC2	NA	NA	NA	NA	NA	NA	NA	NA	NA	NA	NA	NA	3	0.0382363	0.601514	3	-0.108334	0.101314	3	-0.00265252	0.982934	2	0.290752	0.00126903	2	0.445015	1.45054e-05	2	0.305713	0.000637048	2	-0.111496	0.15272
BNIP1	19	0.0288944	0.435033	15	-0.0166119	0.651848	24	0.0830383	0.01352	16	0.0206222	0.643714	51	-0.0587186	0.0124698	51	-0.0257657	0.254697	51	-0.0119766	0.731951	18	0.0296332	0.260885	18	0.0204722	0.448036	18	-0.00736308	0.793264	18	0.0293413	0.23523
BNIP2	NA	NA	NA	8	0.0449243	0.375059	12	-0.0285959	0.359958	2	-0.14775	0.185199	12	-0.0960835	0.0130128	12	-0.0698901	0.0591609	12	-0.0817922	0.0666191	12	0.0138807	0.72785	12	-0.0264116	0.470847	12	0.0940828	0.00763545	12	0.139341	0.000332739
BNIP3	NA	NA	NA	1	-0.0856712	0.41044	8	-0.0800578	0.0605232	3	0.0274168	0.796549	20	-0.00277369	0.971095	20	-0.777966	2.21573e-09	20	-0.112642	0.114645	7	-0.665915	3.82216021172099e-07	7	-0.246608	0.00659334	7	-0.0238302	0.805342	7	-0.0889547	0.296771
BNIP3L	NA	NA	NA	3	-0.194293	0.0099452	8	-0.156802	0.00704208	NA	NA	NA	11	0.0168759	0.802415	11	-0.278489	0.000102992	11	-0.044547	0.576256	NA	NA	NA	NA	NA	NA	NA	NA	NA	NA	NA	NA
BNIPL	NA	NA	NA	6	-0.093608	0.082944	NA	NA	NA	1	0.216582	0.0981984	3	-0.180527	0.0884507	3	0.0137916	0.914961	3	-0.263428	0.0381495	NA	NA	NA	NA	NA	NA	NA	NA	NA	NA	NA	NA
BOD1	4	-0.00617028	0.955334	5	0.184505	0.0461306	10	0.0290845	0.474458	4	-0.090637	0.494044	11	0.04444	0.387645	11	0.151683	0.00406645	11	0.0618193	0.33	3	-0.0614651	0.379151	3	-0.0452554	0.52424	3	-0.118091	0.0694165	3	-0.0564896	0.385896
BOD1L1	53	0.043648	0.0323551	127	0.114214	0.000432449	188	0.160922	3.94345e-07	102	0.213739	2.56705e-07	422	0.0313917	0.263977	422	-0.00854121	0.784392	422	0.0112778	0.799	214	0.0142749	0.313342	214	0.0219079	0.107331	214	0.0553951	0.000322451	214	0.0633048	8.88942e-05
BOK	NA	NA	NA	4	-0.0780729	0.251002	7	-0.00251881	0.963981	1	0.398003	0.0209141	6	0.0568982	0.3686	6	0.147257	0.0179984	6	0.12588	0.086192	1	0.129767	0.156323	1	0.112529	0.214313	1	0.165072	0.0612078	1	0.051143	0.575951
BOLA1	1	-0.0433941	0.75463	12	-0.131966	0.0404739	12	-0.214849	0.000472214	4	-0.120312	0.114496	15	-0.245287	1.97629037600414e-06	15	-0.00961814	0.801921	15	-0.0677489	0.0939122	13	-0.0944783	0.00914649	13	-0.0851499	0.015278	13	0.0191731	0.593297	13	-0.0193852	0.582549
BOLA2B	NA	NA	NA	NA	NA	NA	NA	NA	NA	NA	NA	NA	NA	NA	NA	NA	NA	NA	NA	NA	NA	1	0.0633276	0.522113	1	0.0651869	0.501901	1	0.0785808	0.388545	1	-0.205174	0.02199
BOLA3	14	0.0754881	0.179102	14	0.0582008	0.523451	18	0.141966	0.000961998	9	0.115183	0.0515472	20	-0.0894022	0.0284251	20	0.149507	0.00100618	20	-0.0323287	0.561866	6	-0.0406621	0.391952	6	-0.0181883	0.72245	6	0.0294143	0.521996	6	0.000147085	0.997752
BOP1	58	0.0230379	0.288146	104	0.0398829	0.0289714	131	0.143046	7.16283e-07	54	0.0864045	0.00256723	122	-0.0582284	0.0172164	122	0.0994851	0.00037685	122	0.0380737	0.191066	76	0.0420045	0.0317034	76	0.0777088	0.000324596	76	0.116338	4.909e-06	76	0.0276238	0.132694
BORA	NA	NA	NA	3	0.150336	0.0157395	NA	NA	NA	NA	NA	NA	5	0.0738133	0.28551	5	-0.0326828	0.658443	5	-0.0217251	0.84439	4	0.00428256	0.958967	4	0.0075549	0.925561	4	0.198762	0.00314124	4	-0.2141	0.00169907
BORCS5	11	0.0265113	0.658525	16	-0.0628905	0.121826	21	-0.0236798	0.463401	9	0.0265199	0.610361	31	0.0478265	0.141889	31	0.0125197	0.726498	31	-0.000321175	0.996837	21	0.0188811	0.419939	21	0.0224261	0.321059	21	-0.00120235	0.960599	21	0.0498646	0.0213552
BORCS6	10	-0.113359	0.0269818	10	-0.0235986	0.571416	22	-0.169247	0.00213162	9	-0.118507	0.104025	25	0.0636904	0.0970728	25	0.0288729	0.469033	25	0.0264021	0.636065	22	-0.0619133	0.0103994	22	-0.0578321	0.0138755	22	-0.0647825	0.00614245	22	-0.0079237	0.747845
BPGM	10	-0.0277217	0.711908	10	-0.038556	0.444163	36	-0.138945	0.000187	21	-0.0793033	0.0715889	31	0.0896408	0.0261142	31	-0.00860587	0.854114	31	-0.0246285	0.676521	9	-0.0484708	0.321078	9	0.0217986	0.680544	9	-0.0176699	0.725472	9	-0.00203882	0.969338
BPHL	20	0.118809	0.0119742	30	-0.0125845	0.661785	63	0.0379431	0.117596	10	0.159178	0.0150715	55	-0.040935	0.213737	55	0.0064975	0.867035	55	-0.0293436	0.506373	39	-0.0166071	0.543165	39	0.0129737	0.641359	39	-0.00721295	0.792571	39	0.0356298	0.138045
BPI	NA	NA	NA	2	-0.127262	0.581239	1	-0.202235	0.292466	1	0.291538	0.16341	NA	NA	NA	NA	NA	NA	NA	NA	NA	NA	NA	NA	NA	NA	NA	NA	NA	NA	NA	NA	NA
BPIFA1	NA	NA	NA	8	-1.3461	0.129989	NA	NA	NA	NA	NA	NA	NA	NA	NA	NA	NA	NA	NA	NA	NA	NA	NA	NA	NA	NA	NA	NA	NA	NA	NA	NA	NA
BPIFA2	NA	NA	NA	2	0.0317145	0.791931	2	-0.0498207	0.61532	1	-0.0854559	0.579838	NA	NA	NA	NA	NA	NA	NA	NA	NA	NA	NA	NA	NA	NA	NA	NA	NA	NA	NA	NA	NA
BPIFA3	NA	NA	NA	1	-0.317985	0.121762	1	0.0184097	0.945639	1	0.218402	0.178092	NA	NA	NA	NA	NA	NA	NA	NA	NA	NA	NA	NA	NA	NA	NA	NA	NA	NA	NA	NA	NA
BPIFB1	1	0.0948668	0.805893	10	-0.843374	0.29823	NA	NA	NA	NA	NA	NA	NA	NA	NA	NA	NA	NA	NA	NA	NA	4	0.00015893	0.998428	4	-0.0408344	0.49307	4	-0.0717189	0.191945	4	0.00162021	0.980302
BPIFB2	71	-0.0233904	0.652526	NA	NA	NA	NA	NA	NA	NA	NA	NA	NA	NA	NA	NA	NA	NA	NA	NA	NA	NA	NA	NA	NA	NA	NA	NA	NA	NA	NA	NA	NA
BPIFB4	NA	NA	NA	NA	NA	NA	1	0.510116	0.440341	NA	NA	NA	NA	NA	NA	NA	NA	NA	NA	NA	NA	NA	NA	NA	NA	NA	NA	NA	NA	NA	NA	NA	NA
BPIFC	1	-0.0250935	0.857328	NA	NA	NA	NA	NA	NA	NA	NA	NA	NA	NA	NA	NA	NA	NA	NA	NA	NA	NA	NA	NA	NA	NA	NA	NA	NA	NA	NA	NA	NA
BPNT1	75	0.0295588	0.164228	76	0.0242167	0.551456	126	-0.212823	4.19043e-07	88	-0.0951162	0.00110253	86	0.0552828	0.0931542	86	0.0494355	0.129713	86	0.0114431	0.829959	28	0.0370424	0.321689	28	-0.0365501	0.322077	28	-0.0724792	0.0409417	28	0.0420784	0.224241
BPNT2	NA	NA	NA	NA	NA	NA	NA	NA	NA	NA	NA	NA	NA	NA	NA	NA	NA	NA	NA	NA	NA	56	0.0529382	0.034145	56	0.0882255	0.000947264	56	0.0598396	0.0148398	56	0.010675	0.675477
BPTF	17	0.0534598	0.130526	85	0.0252674	0.204265	115	0.0731131	0.000298266	68	0.0291483	0.271847	253	-0.0453617	0.0134032	253	-0.0517392	0.0055531	253	-0.0585517	0.00723413	184	0.00718998	0.692563	184	-0.00700748	0.697262	184	-0.0040523	0.817896	184	0.00573307	0.735617
BRAF	5	-0.0695279	0.491824	8	0.0304554	0.653022	19	-0.170193	0.000662399	17	-0.128684	0.00448458	21	0.0505497	0.151333	21	0.0288771	0.425809	21	-0.0124662	0.826348	7	0.0345041	0.350394	7	-0.000599268	0.990165	7	-0.0342863	0.327692	7	-0.0787116	0.0231855
BRAP	4	0.045022	0.5394	37	-0.0344196	0.200116	43	-0.106204	0.000143861	10	-0.0745273	0.0807301	72	-0.00598954	0.842854	72	0.0405272	0.107902	72	0.0119721	0.765257	45	-0.00351214	0.891719	45	0.00486042	0.838768	45	-0.01711	0.397289	45	0.0420357	0.032436
BRAT1	6	0.0584357	0.444706	20	0.0298163	0.286234	52	-0.0225741	0.283086	8	0.0207456	0.778203	42	-0.211443	3.35131080719944e-06	42	-0.143354	0.000141055	42	-0.0560896	0.127391	45	-0.0734465	0.00766662	45	-0.0655286	0.0137376	45	-0.0829232	0.00252691	45	-0.146572	1.23262e-05
BRCA1	NA	NA	NA	16	-0.0767334	0.197671	4	-0.111701	0.0902202	13	-0.108519	0.0314482	75	-0.0487929	0.0932807	75	-0.0152363	0.629144	75	-0.0153064	0.734294	38	-0.139441	2.38238345237758e-06	38	-0.212095	1.08933e-08	38	0.359498	1.29512e-11	38	-0.0908445	0.000198408
BRCA2	6	0.0480282	0.473228	14	-0.0450576	0.342975	9	-0.203006	0.00118899	15	-0.0688868	0.108297	59	-0.0691959	0.123082	59	-0.0821197	0.0651143	59	-0.0245344	0.7203	18	-0.252865	6.68459407449976e-07	18	-0.212606	4.21775e-06	18	0.308332	5.08463e-08	18	-0.135533	0.000447839
BRCC3	22	0.00251622	0.956403	23	0.00473298	0.868477	35	-0.0511387	0.16879	19	0.0137615	0.810089	41	-0.051236	0.103889	41	0.0288317	0.370233	41	-0.0937688	0.0143811	15	-0.0348955	0.360291	15	-0.00224767	0.9627	15	-0.0607272	0.087703	15	-0.0530617	0.128258
BRD1	10	0.0772788	0.193605	17	-0.00779329	0.844244	23	0.0185515	0.546967	14	0.0352959	0.475721	43	0.0219876	0.520793	43	0.016348	0.638434	43	-0.0208578	0.656708	34	-0.00947534	0.674611	34	-0.0267159	0.180505	34	0.0165206	0.408171	34	0.0051303	0.811916
BRD2	28	0.0236005	0.438137	27	0.316084	1.29914e-06	32	0.0330908	0.337016	25	0.0105257	0.775056	66	-0.081567	0.00887116	66	-0.135743	0.000178196	66	-0.00911516	0.849813	50	0.0206174	0.42076	50	-0.0389869	0.103946	50	0.00783335	0.764959	50	0.0127477	0.605701
BRD3	15	0.0309468	0.59498	33	-0.0164548	0.6812	30	-0.0601573	0.0448993	15	0.0372941	0.447137	74	0.0434625	0.120052	74	-0.0365938	0.187147	74	-0.00391533	0.932794	20	-0.0696863	0.020703	20	-0.0700697	0.0181952	20	0.0196295	0.511697	20	0.0899121	0.00310895
BRD4	48	0.0224575	0.485655	69	0.0640278	0.0052166	52	0.015276	0.478823	37	0.0227243	0.53665	130	-0.0289565	0.316484	130	-0.0362333	0.196251	130	-0.0208367	0.602264	71	0.0056022	0.816594	71	-0.0321798	0.104766	71	0.014826	0.462334	71	0.0274231	0.151288
BRD7	17	0.069557	0.0694991	28	-0.00603076	0.861178	27	0.15413	7.71611e-05	18	-0.0540214	0.223734	98	-0.11146	0.000109783	98	-0.00652877	0.80548	98	-0.00762038	0.840545	62	-0.0196784	0.249557	62	0.00611265	0.750146	62	0.0218304	0.181239	62	-0.0463616	0.00613994
BRD8	15	0.013992	0.755182	22	-0.0402993	0.243022	41	0.00756703	0.754689	22	0.0178063	0.68327	68	0.0196382	0.408357	68	0.0141104	0.558342	68	-0.0304384	0.288578	55	-0.0933587	0.000228544	55	-0.0349844	0.104636	55	0.0142824	0.518398	55	0.0381748	0.0676648
BRD9	13	0.00145966	0.988083	20	0.10464	0.00956212	19	0.167597	0.000620333	16	0.0678731	0.242062	44	-0.0409065	0.177861	44	0.05115	0.0874288	44	0.0697047	0.0540021	34	0.0735418	0.00231056	34	0.0922828	0.000250868	34	0.0438301	0.0442297	34	-0.0281461	0.185873
BRDT	NA	NA	NA	NA	NA	NA	1	0.472447	0.0404576	NA	NA	NA	12	0.0422483	0.636211	12	-0.0623425	0.456331	12	0.0662093	0.551812	3	-0.968062	0.0024606	3	-0.297777	0.323679	3	-0.572038	0.0478916	3	-0.403302	0.152685
BRF1	3	-0.0905808	0.477629	5	0.105689	0.0871927	18	0.0125471	0.749136	2	0.215655	0.0600194	19	-0.0959565	0.0183775	19	0.0577073	0.140908	19	0.0361099	0.498163	21	-0.00677214	0.830451	21	-0.0449138	0.0785912	21	-0.0685749	0.0085149	21	-0.0413336	0.0936929
BRF2	NA	NA	NA	1	0.322049	0.0182373	NA	NA	NA	NA	NA	NA	4	-0.0985304	0.32327	4	0.103687	0.288943	4	0.0891076	0.496135	4	0.0472015	0.632293	4	0.0671028	0.472209	4	0.0450078	0.627055	4	-0.083728	0.330855
BRI3	NA	NA	NA	2	0.0830604	0.723403	3	-0.28402	0.0358592	2	-0.0862024	0.501171	NA	NA	NA	NA	NA	NA	NA	NA	NA	NA	NA	NA	NA	NA	NA	NA	NA	NA	NA	NA	NA
BRI3BP	39	0.0568392	0.169407	32	0.0488495	0.288239	13	0.115008	0.0031615	11	-0.0297301	0.608198	45	-0.101415	0.023056	45	0.0411159	0.355621	45	0.0144315	0.839294	68	-0.0391133	0.0116452	68	-0.0184255	0.219874	68	0.0561223	0.000621026	68	0.0397782	0.00799033
BRINP1	NA	NA	NA	NA	NA	NA	NA	NA	NA	NA	NA	NA	1	0.0485855	0.743501	1	0.0668119	0.629334	1	-0.0268638	0.898464	NA	NA	NA	NA	NA	NA	NA	NA	NA	NA	NA	NA
BRINP3	NA	NA	NA	NA	NA	NA	NA	NA	NA	1	0.205436	0.0855385	NA	NA	NA	NA	NA	NA	NA	NA	NA	NA	NA	NA	NA	NA	NA	NA	NA	NA	NA	NA	NA
BRIP1	1	-0.0203078	0.913119	6	0.0906583	0.0584906	3	0.304142	0.000503021	2	0.326901	0.00962916	43	-0.0137457	0.816273	43	0.0610681	0.221829	43	0.0296969	0.694426	21	-0.150545	0.000807639	21	-0.226168	1.00489e-05	21	0.202796	3.48089e-05	21	-0.147287	0.000719431
BRIX1	67	0.0575925	0.0239159	165	0.0742992	0.0134994	124	0.173023	3.02406e-05	75	0.180877	1.88376e-06	114	0.102912	0.000171939	114	0.0888061	0.000630988	114	0.080164	0.00443362	86	0.0557211	0.0166331	86	0.0481554	0.0328743	86	0.127527	1.07284e-05	86	-0.0175692	0.430322
BRK1	29	0.0699625	0.12249	66	0.0361383	0.0498761	44	-0.0555644	0.114187	54	-0.0199945	0.622433	53	0.0211282	0.47026	53	-0.0109069	0.718941	53	0.0131778	0.760144	23	0.0540099	0.106505	23	0.0518166	0.115029	23	0.0213628	0.526676	23	0.0528029	0.0956571
BRMS1	7	0.0418626	0.59838	5	0.000888725	0.992087	11	0.038498	0.331629	5	0.0898852	0.250736	11	-0.0151944	0.840049	11	0.0132911	0.859396	11	0.00473352	0.967747	4	0.0694766	0.119886	4	0.0349631	0.451085	4	0.028628	0.525004	4	0.0160655	0.731138
BRMS1L	7	-0.073437	0.20979	9	-0.0194475	0.75251	10	0.0640998	0.0580477	14	0.0092417	0.846251	21	0.0420702	0.458155	21	0.0451127	0.414196	21	0.0201422	0.815969	14	-0.0364484	0.242518	14	-0.0377423	0.218835	14	-0.0769628	0.0119982	14	0.0160171	0.607428
BROX	55	0.0092734	0.803922	64	-0.019749	0.591665	99	-0.194235	3.90825e-06	49	-0.0718658	0.0373878	98	0.0302172	0.308878	98	-0.0564048	0.0515196	98	-0.0525787	0.133476	121	0.00379501	0.838636	121	-0.0319282	0.0342872	121	-0.0592883	0.00042337	121	-0.0452599	0.00360601
BRPF1	6	0.0739326	0.231963	17	0.00881599	0.811798	17	0.166916	2.80092e-05	5	0.251368	0.000535025	33	-0.0270682	0.413771	33	0.00935675	0.79472	33	0.0210387	0.651091	29	0.0215289	0.38972	29	0.016871	0.504689	29	-0.00881706	0.728358	29	0.030911	0.174313
BRPF3	3	-0.0289603	0.855015	14	-0.0326019	0.518293	6	0.0398945	0.452265	7	0.083609	0.305197	28	-0.00198269	0.96149	28	-0.0151861	0.655675	28	-0.0436254	0.263356	39	-0.0192716	0.39942	39	-0.00121698	0.966308	39	0.0602776	0.00629353	39	-0.0683283	0.00243905
BRSK1	NA	NA	NA	NA	NA	NA	1	0.166894	0.108465	NA	NA	NA	3	-0.0418411	0.696227	3	-0.0125672	0.912663	3	0.0438914	0.767405	NA	NA	NA	NA	NA	NA	NA	NA	NA	NA	NA	NA
BRSK2	4	0.0428564	0.585892	3	-0.0469768	0.650132	2	-0.0839513	0.188864	NA	NA	NA	11	-0.15168	0.0130712	11	-0.104315	0.07422	11	0.0398291	0.643739	NA	NA	NA	NA	NA	NA	NA	NA	NA	NA	NA	NA
BRWD1	4	-0.0504887	0.495516	14	0.00801766	0.845134	7	0.0428518	0.347575	7	0.153386	0.0794194	37	-0.18481	3.02692691114769e-06	37	-0.146494	2.89722e-05	37	-0.0484489	0.127541	23	0.0506792	0.0490583	23	0.0737725	0.00520696	23	0.0211081	0.407092	23	-0.0523987	0.0339618
BRWD3	1	-0.0978383	0.540978	6	-0.0816074	0.200001	2	0.541131	0.0433884	1	0.00936804	0.965228	15	-0.0522528	0.241273	15	-0.115556	0.0109698	15	-0.0674567	0.213344	NA	NA	NA	NA	NA	NA	NA	NA	NA	NA	NA	NA
BSCL2	11	0.00799581	0.89792	5	0.00337583	0.964538	5	0.0181044	0.762452	5	0.0757709	0.367473	3	0.2096	0.0877741	3	0.363855	0.00508091	3	0.0244842	0.902719	4	-0.0160998	0.77298	4	0.0129754	0.818939	4	0.00966806	0.854433	4	0.0635687	0.163985
BSDC1	21	-0.100406	0.00554588	35	0.00745199	0.754291	51	-0.0843835	0.00206701	52	-0.0833618	0.00967097	69	0.0427731	0.155117	69	0.121847	0.000498546	69	0.0132615	0.78087	32	0.0343598	0.152046	32	0.0727205	0.00333483	32	0.0443955	0.0549593	32	0.0727674	0.00294893
BSG	21	-0.0537083	0.115009	238	-0.0247027	0.108111	221	-0.00587455	0.72683	211	-0.121335	1.10097e-05	267	0.0345207	0.180449	267	-0.0304689	0.233406	267	-0.0198948	0.57832	166	-0.0758329	4.05758185132112e-05	166	-0.0815325	1.44805e-05	166	-0.0522718	0.00115403	166	-0.0204477	0.152206
BSN	9	-0.122082	0.0392787	NA	NA	NA	NA	NA	NA	NA	NA	NA	NA	NA	NA	NA	NA	NA	NA	NA	NA	NA	NA	NA	NA	NA	NA	NA	NA	NA	NA	NA	NA
BSPRY	4	-0.0273938	0.830883	25	-0.019901	0.738671	18	-0.0537965	0.138209	34	-0.0354894	0.311414	37	0.025554	0.76149	37	0.0338208	0.668384	37	-0.162002	0.0612268	8	-0.0519674	0.291019	8	0.000405794	0.994964	8	-0.0058252	0.912973	8	-0.0493271	0.286266
BST1	1	0.0386041	0.784432	NA	NA	NA	3	0.067521	0.296521	1	0.0357464	0.842505	2	-0.000867881	0.993867	2	0.0612803	0.440043	2	0.0128146	0.921947	NA	NA	NA	NA	NA	NA	NA	NA	NA	NA	NA	NA
BST2	9	-0.30655	1.75576e-05	2	-0.0734907	0.306873	38	-0.391625	3.38402e-08	11	-0.462347	3.09596e-06	45	0.0399547	0.498675	45	-0.271072	9.81186e-05	45	-0.0891255	0.190069	10	-0.139257	0.00504888	10	-0.133632	0.00574342	10	-0.127376	0.00735249	10	-0.130845	0.00582784
BTAF1	25	0.0197211	0.637157	64	0.0136836	0.507982	106	0.0893009	0.000126883	53	0.0759571	0.0035263	134	-0.00940122	0.582085	134	0.00303316	0.870726	134	-0.00355687	0.889155	101	0.043106	0.0172225	101	0.0495373	0.00629822	101	0.0572825	0.00199089	101	0.0122253	0.484732
BTBD1	3	-0.542221	0.199027	4	0.128437	0.0650574	6	0.115294	0.0219483	1	-0.0612247	0.745908	5	-0.0379566	0.472594	5	-0.047741	0.346547	5	-0.0226197	0.773084	6	0.137741	0.0272415	6	0.15411	0.0130804	6	-0.0744175	0.214511	6	-0.0251228	0.693553
BTBD10	NA	NA	NA	8	0.210973	0.00105685	6	0.178771	0.00195748	2	0.477113	0.00111951	9	-0.038993	0.43441	9	-0.112373	0.020003	9	-0.0629634	0.294799	4	0.147446	0.000943117	4	0.0824793	0.0384564	4	0.08759	0.0267793	4	-0.0666324	0.0820012
BTBD11	6	-0.0258131	0.734912	21	-0.0780098	0.0215423	NA	NA	NA	23	-0.076069	0.102785	37	0.0593508	0.105678	37	0.0442017	0.226515	37	-0.0119106	0.842472	23	0.0260732	0.531585	23	0.076348	0.0456543	23	0.101784	0.0087762	23	0.0845078	0.0243793
BTBD16	1	0.11138	0.446097	3	0.0331976	0.592065	1	0.0777366	0.792162	NA	NA	NA	NA	NA	NA	NA	NA	NA	NA	NA	NA	3	0.156041	0.0571933	3	0.0715179	0.397331	3	-0.0125007	0.892113	3	0.0480316	0.558269
BTBD2	2	-0.220364	0.0236309	5	0.0391463	0.477208	19	0.0472291	0.18792	1	0.172644	0.380686	11	-0.00503078	0.935544	11	-0.128078	0.00980414	11	-0.000929103	0.992669	5	0.0326463	0.605513	5	0.0458121	0.444183	5	0.0548118	0.332797	5	0.053509	0.335846
BTBD3	1	-0.106198	0.583294	4	0.1745	0.0103505	NA	NA	NA	NA	NA	NA	1	0.0757352	0.283273	1	0.104326	0.127898	1	-0.0563265	0.556167	3	0.0341964	0.574185	3	0.0447005	0.442928	3	0.0253256	0.663787	3	-0.0830273	0.118345
BTBD6	NA	NA	NA	NA	NA	NA	2	0.158035	0.036151	1	0.388118	0.0451316	NA	NA	NA	NA	NA	NA	NA	NA	NA	NA	NA	NA	NA	NA	NA	NA	NA	NA	NA	NA	NA
BTBD7	NA	NA	NA	4	-0.00151562	0.985158	4	-0.128134	0.0232701	3	0.193367	0.163202	13	-0.0772967	0.031143	13	-0.272781	1.00612e-06	13	-0.0890413	0.0361466	8	-0.157181	0.000854	8	-0.1271	0.00385522	8	-0.163954	0.000456882	8	-0.364105	8.2692e-08
BTBD8	NA	NA	NA	NA	NA	NA	NA	NA	NA	NA	NA	NA	NA	NA	NA	NA	NA	NA	NA	NA	NA	23	-0.140955	0.00018608	23	-0.123129	0.000533086	23	-0.0639172	0.042631	23	0.00451458	0.897754
BTBD9	6	0.0191283	0.830883	13	-0.118654	0.00108912	7	-0.343922	0.000104763	5	-0.144723	0.0359307	11	0.012598	0.825774	11	-0.182606	0.000912743	11	-0.0644201	0.292249	22	0.0602311	0.0407197	22	0.104277	0.000931777	22	0.00468958	0.886348	22	0.011651	0.700912
BTC	2	-0.0753558	0.865548	NA	NA	NA	NA	NA	NA	NA	NA	NA	NA	NA	NA	NA	NA	NA	NA	NA	NA	4	-0.102642	0.0962449	4	-0.0837476	0.16862	4	-0.0153111	0.819364	4	-0.0182975	0.780178
BTD	2	-0.0172125	0.911718	14	-0.00901137	0.902356	9	-0.0958691	0.055522	4	-0.181345	0.0325656	12	0.177341	0.0518566	12	0.100549	0.268582	12	-0.0432109	0.760845	6	-0.172895	0.000625352	6	-0.186719	0.000239404	6	-0.11164	0.0127939	6	0.0339439	0.442733
BTF3	69	0.0594695	0.103949	77	0.317539	2.51548e-06	103	0.166635	2.09631e-05	60	0.160093	0.000551973	139	-0.0708305	0.0307824	139	0.00402719	0.918485	139	0.0370016	0.379867	187	0.116852	2.38630473740397e-07	187	0.102465	1.00571e-06	187	0.0325412	0.0273372	187	-0.00144415	0.930335
BTF3L4	40	0.00512974	0.859467	152	0.0336851	0.219969	65	-0.00424877	0.905302	105	-0.00595133	0.878669	113	0.0273286	0.435395	113	0.0232718	0.504083	113	0.00304535	0.960357	76	-0.000942587	0.972876	76	-0.0180964	0.436274	76	-0.0122933	0.592773	76	0.0343528	0.106076
BTG1	NA	NA	NA	2	0.246638	0.0128934	1	0.18725	0.0546422	1	-0.0917326	0.635555	1	0.0271303	0.789979	1	0.0673645	0.453514	1	0.00419241	0.980035	4	-0.0840561	0.224178	4	-0.125269	0.0627002	4	-0.00612524	0.935242	4	-0.0512546	0.444867
BTG2	NA	NA	NA	NA	NA	NA	NA	NA	NA	NA	NA	NA	NA	NA	NA	NA	NA	NA	NA	NA	NA	1	0.0917171	0.533015	1	-0.223404	0.0964805	1	-0.204398	0.122071	1	0.31271	0.0189354
BTG3	1	-0.00404782	0.981877	5	-0.0530539	0.462444	3	0.133003	0.195767	NA	NA	NA	7	-0.193188	0.0023852	7	-0.124203	0.0327143	7	0.0403537	0.628076	4	0.374322	6.18461238029109e-06	4	0.243526	0.000439684	4	0.023844	0.718689	4	-0.146553	0.0167953
BTN2A1	6	-0.105173	0.337425	14	-0.00895134	0.839318	7	0.0695199	0.337072	7	0.040054	0.693686	21	-0.0120856	0.875041	21	-0.0512844	0.435439	21	0.012839	0.901751	12	0.00634976	0.86766	12	0.0422777	0.162661	12	-0.0130827	0.681143	12	-0.0274194	0.354668
BTN3A1	NA	NA	NA	2	-0.0601425	0.418589	3	-0.00920193	0.875195	2	0.0224095	0.839269	6	0.0184974	0.870414	6	0.0771359	0.430277	6	-0.0262931	0.864498	1	-0.058801	0.622747	1	-0.0867378	0.441634	1	-0.1125	0.288561	1	-0.00612014	0.958469
BTN3A2	NA	NA	NA	1	-0.123719	0.178318	1	-0.0895269	0.331572	2	0.0232626	0.882036	12	-0.0302991	0.809472	12	0.0130655	0.919736	12	-0.02211	0.899127	5	-0.126733	0.00843913	5	-0.188271	0.000286973	5	-0.0344043	0.457611	5	-0.0226846	0.631438
BTN3A3	NA	NA	NA	1	-0.197441	0.0540654	5	-0.0957313	0.253637	1	0.0410112	0.841229	3	0.336369	0.00292826	3	0.115127	0.267881	3	0.0832235	0.562685	1	-0.224853	0.0201359	1	-0.141399	0.131678	1	-0.137596	0.135164	1	-0.149245	0.0985819
BTNL9	1	0.546213	0.00221631	NA	NA	NA	NA	NA	NA	NA	NA	NA	1	0.200714	0.110757	1	0.123648	0.332458	1	0.213954	0.161903	1	-0.503689	0.0038816	1	-0.180323	0.277199	1	-0.226624	0.154462	1	-0.194822	0.212998
BTRC	2	0.00544138	0.978508	5	0.133568	0.0478033	4	-0.0152127	0.861564	NA	NA	NA	1	0.186213	0.290859	1	0.0810781	0.667683	1	0.0748846	0.784278	NA	NA	NA	NA	NA	NA	NA	NA	NA	NA	NA	NA
BUB1	4	0.0327412	0.632101	7	0.00926994	0.891102	1	-0.121113	0.192872	7	-0.287781	0.00271171	41	0.119655	0.0138706	41	0.0240751	0.637686	41	0.080099	0.159862	12	0.00590057	0.921723	12	-0.0254747	0.619827	12	0.380728	1.34603e-07	12	0.109192	0.0173831
BUB1B	2	-0.110212	0.217183	31	-0.00991147	0.806512	9	-0.209444	0.00563965	18	-0.265336	5.91323e-06	83	-0.0153694	0.745499	83	-0.00263959	0.957381	83	0.0341048	0.543976	50	0.00574801	0.874328	50	-0.0710373	0.0147828	50	0.272827	2.14062e-08	50	-0.0727759	0.0110436
BUB3	91	0.0715025	0.000806064	114	0.0229445	0.241638	114	0.0777221	0.000284922	72	0.139708	9.4858e-05	138	0.0190669	0.364551	138	-0.00146163	0.953461	138	0.0179809	0.513986	144	-0.0219056	0.203469	144	-0.0341246	0.0428797	144	0.0366009	0.0286977	144	-0.00392784	0.829
BUD13	17	-0.0410252	0.320755	37	-0.0746468	0.0438781	39	0.0562917	0.040184	14	0.0215161	0.645527	43	-0.0936893	0.00238985	43	-0.0251435	0.380541	43	-0.0257638	0.495873	26	-0.0481527	0.0599582	26	-0.00781917	0.791682	26	0.0109828	0.679354	26	0.00537091	0.84284
BUD23	14	0.138901	0.0672572	17	0.0624507	0.0729457	18	0.259365	6.48674e-05	8	0.1523	0.0309221	62	-0.241513	1.67420959566443e-07	62	0.0108644	0.702268	62	-0.0353999	0.277744	25	0.0764612	0.0787727	25	0.0237921	0.615024	25	0.0540714	0.199146	25	-0.0345572	0.414358
BUD31	20	0.0757535	0.167583	42	0.15758	0.00235199	43	0.0821548	0.00658049	20	0.153899	0.000315407	75	-0.0567289	0.114506	75	0.221701	1.07319e-05	75	-0.0256755	0.617821	21	0.0443109	0.223718	21	0.00761914	0.85766	21	0.0369584	0.293961	21	0.0170111	0.644282
BX276092.9	NA	NA	NA	NA	NA	NA	NA	NA	NA	1	0.0396903	0.800419	NA	NA	NA	NA	NA	NA	NA	NA	NA	NA	NA	NA	NA	NA	NA	NA	NA	NA	NA	NA	NA
BYSL	27	-0.023407	0.504989	63	0.112361	0.000111814	83	0.102905	4.44607e-05	61	0.0732346	0.00717098	147	-0.0258247	0.164194	147	0.0535536	0.00591543	147	0.0304735	0.177546	87	0.115277	9.1459584787877e-06	87	0.102815	2.54743e-05	87	0.0731242	0.000739635	87	-0.0391584	0.0412147
BZW1	146	0.030899	0.124975	453	0.0109509	0.594287	210	-0.060789	0.00170595	170	-0.0479952	0.0161803	371	-0.0557518	0.0267373	371	-0.158841	7.05888e-06	371	-0.118675	0.000370709	197	0.0948083	6.43116169650056e-07	197	0.125627	1.54461e-08	197	0.0719637	1.38425e-05	197	0.00984145	0.445799
BZW2	64	0.0160248	0.505881	466	-0.0159512	0.337512	237	-0.0607337	0.00156504	88	-0.087324	0.000612778	261	-0.27249	1.77924973637592e-06	261	0.0224426	0.567299	261	-0.0227366	0.680381	134	0.0313565	0.102717	134	0.0378516	0.0455145	134	0.011864	0.541256	134	0.015022	0.422272
C10orf10	NA	NA	NA	NA	NA	NA	NA	NA	NA	NA	NA	NA	1	0.0182214	0.926533	1	-0.0107526	0.954638	1	0.118207	0.584574	NA	NA	NA	NA	NA	NA	NA	NA	NA	NA	NA	NA
C10orf120	1	-0.323556	0.508154	NA	NA	NA	NA	NA	NA	NA	NA	NA	NA	NA	NA	NA	NA	NA	NA	NA	NA	NA	NA	NA	NA	NA	NA	NA	NA	NA	NA	NA	NA
C10orf62	NA	NA	NA	NA	NA	NA	NA	NA	NA	1	0.375929	0.220547	1	0.0328657	0.848373	1	-0.0305171	0.859396	1	0.043601	0.852781	NA	NA	NA	NA	NA	NA	NA	NA	NA	NA	NA	NA
C10orf67	NA	NA	NA	NA	NA	NA	7	0.120101	0.339789	NA	NA	NA	NA	NA	NA	NA	NA	NA	NA	NA	NA	NA	NA	NA	NA	NA	NA	NA	NA	NA	NA	NA	NA
C10orf76	16	0.0427891	0.246937	20	-0.0305072	0.248008	47	-0.128612	6.80283e-05	17	-0.0819391	0.161425	30	0.0188567	0.488224	30	0.0169899	0.527485	30	-0.0212808	0.546381	NA	NA	NA	NA	NA	NA	NA	NA	NA	NA	NA	NA
C10orf88	7	-0.0738105	0.398167	14	0.0681217	0.141558	9	0.103613	0.009323	5	0.00462359	0.950338	13	-0.184569	0.000298639	13	-0.00504194	0.923158	13	-0.0407649	0.475201	10	0.0598333	0.11873	10	0.106833	0.00632927	10	0.009065	0.828478	10	0.000686148	0.987372
C11orf16	NA	NA	NA	1	-0.353708	0.182625	1	-0.30944	0.151102	NA	NA	NA	NA	NA	NA	NA	NA	NA	NA	NA	NA	NA	NA	NA	NA	NA	NA	NA	NA	NA	NA	NA	NA
C11orf24	NA	NA	NA	NA	NA	NA	NA	NA	NA	NA	NA	NA	3	-0.0419911	0.749249	3	-0.0664489	0.581743	3	0.0337147	0.852906	1	0.331131	0.00224262	1	0.282933	0.00599898	1	0.0682629	0.500252	1	-0.0333566	0.753089
C11orf49	NA	NA	NA	NA	NA	NA	NA	NA	NA	NA	NA	NA	NA	NA	NA	NA	NA	NA	NA	NA	NA	1	-0.0531851	0.66491	1	0.0596099	0.619852	1	-0.239007	0.0269677	1	-0.169958	0.10386
C11orf52	NA	NA	NA	4	0.110389	0.133412	2	-0.170741	0.131585	1	-0.0386353	0.848919	4	0.0107611	0.920142	4	0.0160186	0.874516	4	-0.0542061	0.667432	1	-0.108869	0.311062	1	-0.122036	0.246056	1	-0.095835	0.354385	1	-0.155876	0.117569
C11orf54	25	0.00377179	0.936199	16	0.0384564	0.491221	15	-0.251545	5.24391e-05	13	-0.00680207	0.902787	5	0.0550918	0.488459	5	0.0065926	0.942876	5	-0.0318362	0.788054	31	-0.027359	0.412988	31	-0.083217	0.00979882	31	-0.133368	0.000209019	31	-0.0598168	0.049328
C11orf58	57	-0.0595367	0.0734538	112	-0.060476	0.0907548	114	-0.0249934	0.328034	45	0.0421712	0.433725	131	-0.0169441	0.609958	131	-0.0739358	0.0165927	131	-0.0660907	0.0679326	77	-0.043778	0.156323	77	-0.0424291	0.161532	77	-0.0428399	0.148752	77	0.0675116	0.0233483
C11orf68	10	-0.00646009	0.934846	37	-0.0328291	0.305632	46	-0.0942954	0.0147705	29	-0.0711186	0.035937	43	0.0938471	0.00455357	43	0.0977452	0.00320048	43	0.0660572	0.0737203	15	0.00389155	0.944349	15	0.0803662	0.0539764	15	0.0267998	0.531594	15	0.0670328	0.0954579
C11orf70	1	0.0305084	0.822386	NA	NA	NA	NA	NA	NA	NA	NA	NA	NA	NA	NA	NA	NA	NA	NA	NA	NA	NA	NA	NA	NA	NA	NA	NA	NA	NA	NA	NA	NA
C11orf74	NA	NA	NA	NA	NA	NA	2	-0.0336124	0.6221	NA	NA	NA	10	-0.0324483	0.453281	10	-0.110912	0.00909646	10	-0.0262861	0.665201	NA	NA	NA	NA	NA	NA	NA	NA	NA	NA	NA	NA
C11orf84	12	-0.182268	0.00409232	12	-0.104426	0.0708261	6	0.208812	0.000284922	6	0.0498476	0.493389	24	-0.0381488	0.296437	24	-0.0689746	0.0535137	24	0.0547339	0.2149	NA	NA	NA	NA	NA	NA	NA	NA	NA	NA	NA	NA
C11orf86	NA	NA	NA	NA	NA	NA	NA	NA	NA	NA	NA	NA	NA	NA	NA	NA	NA	NA	NA	NA	NA	7	0.49308	3.97319199864644e-08	7	0.170692	0.00296092	7	-0.0315216	0.576237	7	0.0541109	0.306338
C11orf97	NA	NA	NA	NA	NA	NA	NA	NA	NA	1	0.130785	0.471688	NA	NA	NA	NA	NA	NA	NA	NA	NA	NA	NA	NA	NA	NA	NA	NA	NA	NA	NA	NA	NA
C11orf98	13	-0.0814473	0.040981	6	0.0242361	0.637604	12	0.146295	0.000226289	4	0.0519351	0.64068	29	-0.0197153	0.61083	29	-0.0533335	0.126861	29	0.0291732	0.548611	41	-0.0168409	0.52268	41	-0.0263307	0.288136	41	0.0045674	0.865593	41	-0.069734	0.00493833
C12orf10	90	0.0270506	0.131439	72	-0.0366962	0.192922	139	-0.10933	3.1793e-06	36	-0.0523142	0.0743774	77	-0.0178349	0.474194	77	0.0225382	0.346035	77	0.010378	0.780605	NA	NA	NA	NA	NA	NA	NA	NA	NA	NA	NA	NA
C12orf29	8	0.0243503	0.665876	18	0.0663763	0.146914	23	-0.0423815	0.16259	8	0.0858244	0.138629	19	-0.107709	0.0192387	19	-0.0220147	0.6523	19	-0.0635691	0.253902	6	-0.00870261	0.884025	6	-0.0765031	0.0978257	6	-0.0206657	0.672631	6	-0.127109	0.00685483
C12orf4	3	-0.135676	0.149961	10	0.0358807	0.306456	5	0.0434822	0.349043	2	0.0544854	0.592605	26	0.0367664	0.239766	26	0.000183891	0.995366	26	-0.0143051	0.768609	11	0.065762	0.040985	11	0.0363399	0.257882	11	0.066766	0.0327613	11	-0.0151686	0.642627
C12orf43	5	-0.0661958	0.263636	31	0.00527908	0.922997	17	0.159693	0.000219436	11	0.0518382	0.314789	42	-0.0444092	0.160209	42	0.0783146	0.0151501	42	0.0327069	0.433997	38	-0.00476531	0.852283	38	-0.0144936	0.507199	38	-0.0350496	0.0806445	38	-0.0301221	0.125386
C12orf45	2	0.185996	0.0624218	7	0.324539	3.06038e-05	8	0.558201	1.76707e-07	5	0.221529	0.00228025	20	0.0523358	0.435374	20	0.107659	0.0892513	20	0.18074	0.0195611	NA	NA	NA	NA	NA	NA	NA	NA	NA	NA	NA	NA
C12orf49	NA	NA	NA	1	-0.0757165	0.535974	1	-0.0541279	0.514795	1	-0.00503026	0.981753	3	0.0386615	0.747296	3	-0.0496882	0.659804	3	-0.0212201	0.900048	NA	NA	NA	NA	NA	NA	NA	NA	NA	NA	NA	NA
C12orf56	NA	NA	NA	1	-0.338848	0.0371374	NA	NA	NA	NA	NA	NA	NA	NA	NA	NA	NA	NA	NA	NA	NA	NA	NA	NA	NA	NA	NA	NA	NA	NA	NA	NA	NA
C12orf57	6	-0.303731	0.004977	28	-0.0246276	0.69095	26	-0.13364	0.000139113	24	-0.0800605	0.310239	9	0.0364281	0.745108	9	0.054134	0.602925	9	-0.175725	0.132242	46	-0.0295498	0.550264	46	-0.127503	0.00650211	46	-0.213439	7.4663e-05	46	-0.268668	6.74735e-06
C12orf60	NA	NA	NA	NA	NA	NA	NA	NA	NA	NA	NA	NA	2	-0.354906	0.00778144	2	-0.0482604	0.728795	2	-0.0266606	0.898241	5	-0.0015408	0.97563	5	-0.000361824	0.994896	5	0.136889	0.00170891	5	0.0411984	0.301441
C12orf65	1	-0.052397	0.700875	1	-0.0287754	0.782532	4	-0.0250715	0.749077	NA	NA	NA	5	-0.0957176	0.0917216	5	-0.14335	0.0138408	5	-0.148652	0.0293238	NA	NA	NA	NA	NA	NA	NA	NA	NA	NA	NA	NA
C12orf66	2	-0.139869	0.15275	11	-0.0632078	0.136111	6	-0.0473449	0.436156	1	0.178959	0.210522	5	-0.184351	0.00555675	5	-0.0952398	0.122713	5	-0.102886	0.176903	NA	NA	NA	NA	NA	NA	NA	NA	NA	NA	NA	NA
C12orf73	7	0.0533391	0.566823	7	0.115695	0.0925447	14	0.368951	4.0791e-06	5	0.190542	0.0163093	6	-0.071018	0.197812	6	0.103194	0.0581189	6	0.0949522	0.152583	4	-0.0890997	0.351633	4	-0.0820451	0.388494	4	0.102553	0.254443	4	0.116782	0.183432
C12orf75	2	-0.274898	0.0639097	NA	NA	NA	3	-0.0113072	0.910331	NA	NA	NA	6	-0.0460218	0.682148	6	0.145293	0.140106	6	-0.0652258	0.655106	4	-0.0747077	0.346723	4	-0.0273469	0.754725	4	0.0278923	0.731605	4	-0.0978501	0.179367
C14orf119	NA	NA	NA	9	0.157459	0.00229268	6	0.0251786	0.665814	2	0.519436	0.000207486	13	0.0495303	0.245003	13	-0.0729199	0.0801836	13	0.0573987	0.276832	7	0.0728378	0.224541	7	0.0389617	0.535924	7	-0.126498	0.0295365	7	0.0164074	0.795896
C14orf2	3	-0.0453802	0.725025	14	0.130918	0.0113258	15	0.082424	0.0692536	6	0.143118	0.0604962	7	0.0332908	0.702642	7	0.0427733	0.603026	7	0.0187228	0.880206	NA	NA	NA	NA	NA	NA	NA	NA	NA	NA	NA	NA
C14orf93	1	0.372893	0.0639097	1	-0.0399594	0.823161	NA	NA	NA	NA	NA	NA	4	0.106253	0.120758	4	-0.0535631	0.450151	4	0.0206142	0.852216	5	-0.241762	0.00630193	5	-0.084279	0.325699	5	-0.0978008	0.234126	5	-0.0793812	0.330434
C15orf39	NA	NA	NA	12	-0.028963	0.477987	11	0.0591912	0.0949908	10	0.170849	0.00945715	15	-0.143557	0.0138826	15	0.0480124	0.406577	15	0.0222832	0.80531	22	0.0398369	0.245585	22	0.0708629	0.0344965	22	-0.0140481	0.691364	22	-0.10178	0.00329555
C15orf40	6	-0.0266938	0.616668	6	-0.0631481	0.27162	7	-0.0497879	0.258173	7	-0.0957741	0.127644	15	0.0342475	0.474488	15	-0.0018749	0.972052	15	0.0393564	0.520241	13	-0.00432239	0.94869	13	-0.0251507	0.65514	13	0.044275	0.380573	13	0.0474213	0.336398
C15orf41	4	-0.00482764	0.96191	2	-0.0937722	0.324583	4	0.0014431	0.982721	6	-0.142879	0.138181	6	0.0728824	0.158083	6	0.0218505	0.698484	6	0.0192193	0.816326	NA	NA	NA	NA	NA	NA	NA	NA	NA	NA	NA	NA
C15orf48	NA	NA	NA	29	0.0145618	0.683778	33	0.30371	2.26532e-07	7	0.626468	9.12305e-06	19	-0.300309	6.87725376613857e-05	19	0.0414548	0.503685	19	-0.0185751	0.848081	9	0.298801	3.62040703725248e-06	9	0.414085	5.15437e-08	9	0.445056	2.40489e-08	9	0.438353	3.77021e-08
C15orf52	NA	NA	NA	6	-0.00149164	0.982436	7	0.000522241	0.990784	4	-0.0292109	0.763182	33	0.153024	0.003735	33	0.0685245	0.156622	33	0.0218901	0.776791	NA	NA	NA	NA	NA	NA	NA	NA	NA	NA	NA	NA
C15orf61	NA	NA	NA	NA	NA	NA	2	-0.0815911	0.527762	NA	NA	NA	NA	NA	NA	NA	NA	NA	NA	NA	NA	NA	NA	NA	NA	NA	NA	NA	NA	NA	NA	NA	NA
C15orf65	1	-0.265582	0.24144	NA	NA	NA	NA	NA	NA	NA	NA	NA	NA	NA	NA	NA	NA	NA	NA	NA	NA	NA	NA	NA	NA	NA	NA	NA	NA	NA	NA	NA	NA
C16orf45	NA	NA	NA	NA	NA	NA	NA	NA	NA	NA	NA	NA	1	-0.113432	0.420691	1	-0.0160398	0.922172	1	0.0515996	0.811	NA	NA	NA	NA	NA	NA	NA	NA	NA	NA	NA	NA
C16orf46	NA	NA	NA	NA	NA	NA	1	-0.00240496	0.981884	NA	NA	NA	NA	NA	NA	NA	NA	NA	NA	NA	NA	NA	NA	NA	NA	NA	NA	NA	NA	NA	NA	NA	NA
C16orf58	30	0.0540944	0.0752632	31	-0.042694	0.119747	38	0.0113175	0.622112	11	0.0957968	0.177231	39	-0.218589	0.000138319	39	-0.0384991	0.42323	39	-0.0210968	0.7741	NA	NA	NA	NA	NA	NA	NA	NA	NA	NA	NA	NA
C16orf62	29	0.0346894	0.433473	23	-0.0551399	0.11114	68	-0.0507595	0.00538238	26	-0.00953392	0.786932	63	0.127705	0.000334448	63	-0.0263302	0.392306	63	-0.0140718	0.766032	NA	NA	NA	NA	NA	NA	NA	NA	NA	NA	NA	NA
C16orf70	5	-0.0383487	0.613603	15	0.0321713	0.325452	17	-0.152356	0.000666758	11	-0.11459	0.0715889	9	0.0473535	0.489333	9	0.0378773	0.58166	9	-0.0559962	0.522246	NA	NA	NA	NA	NA	NA	NA	NA	NA	NA	NA	NA
C16orf72	1	0.0717161	0.654674	NA	NA	NA	NA	NA	NA	NA	NA	NA	3	0.0241887	0.840025	3	-0.0473281	0.667137	3	0.0449387	0.77805	3	0.473445	2.957596218797e-07	3	0.0403831	0.538849	3	0.0369727	0.557132	3	0.0168411	0.798943
C16orf74	NA	NA	NA	2	-0.228879	0.0453093	2	-0.0955113	0.546961	1	-0.210142	0.197244	NA	NA	NA	NA	NA	NA	NA	NA	NA	1	-0.0494475	0.632258	1	-0.0125589	0.913899	1	-0.0120644	0.907675	1	-0.0719865	0.430864
C16orf86	NA	NA	NA	NA	NA	NA	NA	NA	NA	NA	NA	NA	5	0.067854	0.433445	5	0.0104496	0.917149	5	0.0325966	0.80578	NA	NA	NA	NA	NA	NA	NA	NA	NA	NA	NA	NA
C16orf87	1	0.298693	0.0433899	1	0.0455146	0.625017	1	0.526601	9.60473e-05	1	0.193313	0.258626	3	-0.0452948	0.578653	3	0.0121387	0.893223	3	-0.028328	0.813929	1	-0.0775809	0.404796	1	0.0821968	0.366547	1	-0.0654109	0.461669	1	-0.152082	0.0722775
C16orf89	NA	NA	NA	NA	NA	NA	NA	NA	NA	NA	NA	NA	1	0.332866	0.0712701	1	-0.0138592	0.951346	1	0.0851652	0.768609	NA	NA	NA	NA	NA	NA	NA	NA	NA	NA	NA	NA
C16orf91	NA	NA	NA	8	0.00735298	0.897925	10	0.0686207	0.260714	1	0.398651	0.116156	11	0.0327656	0.506735	11	0.0606639	0.185368	11	-0.0591861	0.312999	10	-0.00611895	0.896604	10	0.00639698	0.887069	10	0.0307927	0.404256	10	0.0684442	0.0543874
C16orf96	NA	NA	NA	NA	NA	NA	NA	NA	NA	NA	NA	NA	2	-0.229018	0.0240042	2	-0.0899714	0.375287	2	-0.0783964	0.570194	2	0.239178	0.0403073	2	0.00937371	0.950545	2	0.205787	0.0667896	2	0.0726284	0.528881
C17orf49	14	0.0936668	0.0442377	4	-0.00522677	0.95067	13	0.107622	0.0131009	2	0.103985	0.301189	13	0.0227902	0.728791	13	0.0993596	0.0789725	13	0.0340093	0.691462	7	-0.0406373	0.377745	7	-0.0244603	0.611613	7	-0.0803943	0.0611197	7	0.0109276	0.817271
C17orf53	NA	NA	NA	3	-0.229266	0.0219586	NA	NA	NA	NA	NA	NA	4	-0.0819584	0.51208	4	0.00351502	0.979806	4	0.0303988	0.873515	NA	NA	NA	NA	NA	NA	NA	NA	NA	NA	NA	NA
C17orf62	7	0.153041	0.14767	6	-0.149542	0.105901	17	0.0610771	0.103645	10	0.0939103	0.0700332	7	0.0441549	0.6888	7	-0.121351	0.209762	7	-0.10693	0.401983	NA	NA	NA	NA	NA	NA	NA	NA	NA	NA	NA	NA
C17orf75	41	-0.0552076	0.142261	39	-0.0213556	0.561199	48	-0.103917	0.00111628	46	-0.0860369	0.00322185	71	-0.052702	0.0772281	71	0.00686085	0.844852	71	0.0515224	0.15341	45	0.00603347	0.774862	45	0.0323405	0.0711139	45	0.0587911	0.00199856	45	0.175015	2.11089e-08
C17orf80	NA	NA	NA	5	-0.130059	0.0331755	6	-0.0426678	0.341177	2	0.123366	0.67469	17	-0.0496852	0.124003	17	0.014802	0.674341	17	-0.000163983	0.998531	13	0.0248477	0.675468	13	0.00748911	0.908969	13	0.058992	0.25205	13	0.053021	0.296715
C17orf97	NA	NA	NA	9	-0.0483744	0.219752	20	-0.0613093	0.049303	1	-0.0537056	0.684704	22	-0.0121354	0.826881	22	0.00680998	0.903961	22	0.0303007	0.662089	16	-0.119022	0.000555328	16	-0.0796683	0.010197	16	0.00517301	0.880234	16	0.00819773	0.80262
C17orf99	NA	NA	NA	NA	NA	NA	NA	NA	NA	NA	NA	NA	1	-0.183944	0.0268081	1	-0.0334254	0.709056	1	0.0667497	0.553966	NA	NA	NA	NA	NA	NA	NA	NA	NA	NA	NA	NA
C18orf21	NA	NA	NA	2	0.0679095	0.54365	8	0.032299	0.695847	2	0.0344821	0.794699	9	-0.054814	0.444182	9	-0.0524765	0.458131	9	0.00474512	0.969267	NA	NA	NA	NA	NA	NA	NA	NA	NA	NA	NA	NA
C18orf25	4	0.0578121	0.487198	18	0.0983368	0.0070906	29	0.24542	1.06089e-05	9	-0.00485711	0.939854	42	0.109	0.00510933	42	0.048006	0.183935	42	0.0365017	0.448919	57	0.0462031	0.102396	57	0.0452267	0.103389	57	0.0269057	0.331753	57	0.0208138	0.452327
C18orf32	11	0.0121332	0.859467	9	0.0378842	0.367602	5	0.314159	9.25725e-06	5	0.0362036	0.710821	14	-0.0268344	0.710627	14	-0.145061	0.0235965	14	-0.149349	0.049032	39	-0.0607566	0.0111826	39	-0.0656603	0.0058153	39	-0.114134	4.28858e-05	39	-0.160539	1.06417e-06
C18orf54	NA	NA	NA	NA	NA	NA	NA	NA	NA	NA	NA	NA	NA	NA	NA	NA	NA	NA	NA	NA	NA	1	-0.343276	0.0686812	1	0.00728452	0.977059	1	-0.0259628	0.901831	1	-0.21633	0.226943
C18orf8	11	-0.00259514	0.971984	16	0.00562032	0.889524	23	-0.0336225	0.259057	12	-0.0285908	0.514013	43	0.0136147	0.602273	43	0.0583305	0.0165927	43	0.00220543	0.959368	NA	NA	NA	NA	NA	NA	NA	NA	NA	NA	NA	NA
C19orf12	5	-0.0663455	0.405274	4	-0.0107341	0.841626	2	-0.18751	0.00957637	2	-0.0475987	0.697789	7	0.0604972	0.268628	7	-0.0388009	0.487893	7	0.0172127	0.84439	4	-0.00966606	0.862864	4	0.0100452	0.85046	4	-0.0401723	0.364598	4	-0.00704064	0.884359
C19orf24	NA	NA	NA	NA	NA	NA	1	0.10976	0.309746	NA	NA	NA	NA	NA	NA	NA	NA	NA	NA	NA	NA	NA	NA	NA	NA	NA	NA	NA	NA	NA	NA	NA	NA
C19orf25	2	-0.0631489	0.576263	5	0.0254551	0.825951	7	-0.0571682	0.33486	5	-0.0656406	0.551021	40	-0.00013334	0.996847	40	0.0455592	0.073671	40	-0.00438167	0.919698	15	0.0197099	0.575985	15	0.0753024	0.0200734	15	0.0567022	0.0713078	15	0.0114206	0.737951
C19orf33	1	0.217464	0.355267	13	0.0564811	0.317471	14	-0.101662	0.106899	3	0.0886715	0.594313	21	0.0115323	0.879583	21	0.0508885	0.431423	21	-0.0206932	0.839342	3	-0.108239	0.435409	3	0.0132745	0.936039	3	-0.0290857	0.839589	3	0.123887	0.329134
C19orf38	NA	NA	NA	NA	NA	NA	1	-0.290321	0.136494	NA	NA	NA	NA	NA	NA	NA	NA	NA	NA	NA	NA	NA	NA	NA	NA	NA	NA	NA	NA	NA	NA	NA	NA
C19orf44	NA	NA	NA	NA	NA	NA	NA	NA	NA	NA	NA	NA	2	0.0283842	0.708634	2	-0.0260435	0.721524	2	0.0641994	0.468185	NA	NA	NA	NA	NA	NA	NA	NA	NA	NA	NA	NA
C19orf47	4	0.00968136	0.919458	13	0.0425892	0.283707	2	0.161311	0.0983012	17	0.038829	0.253128	20	0.0392724	0.513048	20	-0.0878881	0.113361	20	-0.0156401	0.863364	14	-0.0348052	0.339069	14	-0.0459866	0.187973	14	0.0389676	0.255772	14	-0.0476139	0.153672
C19orf53	11	0.00753926	0.88752	15	0.0310651	0.540227	26	0.156681	0.000261701	10	0.0669913	0.252675	25	-0.192686	3.96256885934708e-05	25	-0.190769	4.60566e-05	25	-0.102575	0.0186996	6	-0.0394612	0.515031	6	-0.0291854	0.638046	6	-0.00462978	0.940829	6	-0.0220088	0.707828
C19orf54	1	-0.42594	0.0807357	3	-0.188238	0.115152	2	-0.495193	0.000517033	1	0.0450074	0.858825	6	-0.074857	0.305549	6	0.0337916	0.664897	6	0.0270452	0.814449	2	0.0633541	0.349234	2	-0.0210656	0.77971	2	-0.0207921	0.767579	2	0.109825	0.0776818
C19orf57	NA	NA	NA	NA	NA	NA	NA	NA	NA	NA	NA	NA	1	-0.117991	0.339362	1	-0.0704403	0.583408	1	-0.0141476	0.945797	NA	NA	NA	NA	NA	NA	NA	NA	NA	NA	NA	NA
C19orf66	3	-0.0781339	0.348585	6	-0.123471	0.0712436	28	-0.0512121	0.143349	3	-0.0525538	0.676142	19	-0.0629738	0.549566	19	0.0624665	0.54142	19	-0.0278277	0.8594	NA	NA	NA	NA	NA	NA	NA	NA	NA	NA	NA	NA
C19orf70	14	0.0170408	0.762882	13	0.0920982	0.0656712	30	0.164401	0.000298146	24	0.121534	0.0647327	24	0.0583051	0.139419	24	0.0316103	0.437828	24	0.0198925	0.74481	NA	NA	NA	NA	NA	NA	NA	NA	NA	NA	NA	NA
C19orf81	NA	NA	NA	NA	NA	NA	NA	NA	NA	NA	NA	NA	NA	NA	NA	NA	NA	NA	NA	NA	NA	1	-0.131709	0.400588	1	-0.0382435	0.827672	1	-0.10335	0.491926	1	-0.210513	0.137679
C1D	1	0.0478364	0.695559	6	-0.056854	0.209816	9	0.0841322	0.0165765	2	0.0221912	0.834556	8	-0.0195403	0.801191	8	-0.0278642	0.698932	8	-0.067494	0.438201	5	-0.0132291	0.861908	5	0.00146422	0.985675	5	-0.0171154	0.79551	5	0.0271447	0.6653
C1GALT1	5	0.0770413	0.181611	31	-0.0279447	0.260468	26	0.0930575	0.0124084	7	-0.126914	0.0205037	49	-0.212151	0.000209085	49	-0.00430772	0.941122	49	0.0430338	0.500916	16	-0.029509	0.506765	16	0.0930446	0.0240351	16	0.0771191	0.055395	16	0.0748199	0.0588605
C1GALT1C1	3	-0.034883	0.643219	12	-0.0564177	0.0960449	17	0.0624942	0.256279	4	-0.0557582	0.447172	19	-0.078151	0.0596561	19	-0.00545777	0.913644	19	-0.00622285	0.929586	8	0.013969	0.844954	8	0.0920605	0.108504	8	0.0767543	0.173861	8	0.0827124	0.134797
C1orf109	NA	NA	NA	5	0.0442901	0.369051	5	-0.206393	0.00371689	5	-0.153204	0.0406175	7	-0.113019	0.0130256	7	-0.0077392	0.882994	7	-0.114128	0.0305668	7	0.0421603	0.257548	7	0.0253449	0.512953	7	-0.0392164	0.273102	7	-0.0306601	0.389781
C1orf112	2	-0.120336	0.19662	11	-0.0636924	0.180486	3	-0.122646	0.0512649	3	-0.026476	0.795556	11	-0.044317	0.292161	11	0.00812766	0.868681	11	-0.00604849	0.93108	13	-0.0524866	0.0937847	13	-0.108476	0.00115946	13	0.061708	0.0422572	13	-0.0807327	0.00909098
C1orf115	NA	NA	NA	NA	NA	NA	NA	NA	NA	NA	NA	NA	NA	NA	NA	NA	NA	NA	NA	NA	NA	1	0.034135	0.689841	1	-0.17387	0.0216296	1	-0.0925054	0.210365	1	-0.0635884	0.389236
C1orf116	22	-0.10451	0.0249752	37	0.548947	1.46444e-09	45	0.337294	1.58631e-07	50	0.260973	2.05587e-06	84	0.168584	0.00121181	84	0.310307	4.62664e-06	84	0.22839	0.000286818	34	0.482662	1.16663871715974e-11	34	0.628093	3.24382e-13	34	0.333887	1.4105e-09	34	0.172666	5e-06
C1orf122	2	-0.00276931	0.979648	10	0.184739	0.00139839	6	0.0103867	0.887909	4	0.0936047	0.344013	13	-0.0688621	0.245838	13	0.0103677	0.882734	13	-0.0395108	0.644315	5	0.00663649	0.907523	5	0.0787956	0.0758917	5	0.00452278	0.928253	5	-0.0292945	0.513867
C1orf123	25	0.0309641	0.523685	44	0.0244838	0.365458	60	-0.16782	3.15113e-06	31	-0.0447582	0.198452	54	0.0224792	0.50377	54	0.118589	0.000913276	54	-0.0539965	0.157449	NA	NA	NA	NA	NA	NA	NA	NA	NA	NA	NA	NA
C1orf131	2	0.102373	0.269874	10	0.0796396	0.0642124	15	0.100762	0.0311947	5	0.195037	0.0227258	24	0.0158248	0.664661	24	0.168108	5.94666e-05	24	0.139312	0.00103527	23	0.0719488	0.0240736	23	0.0776228	0.0140679	23	0.0375238	0.219914	23	-0.0269467	0.377154
C1orf159	NA	NA	NA	1	0.0028996	0.981727	2	-0.0585634	0.38062	NA	NA	NA	3	-0.0426858	0.580942	3	0.0509803	0.488851	3	0.0729565	0.436733	4	-0.0754341	0.156936	4	0.0104417	0.868102	4	0.0214878	0.697782	4	-0.0428737	0.405639
C1orf167	1	0.352626	0.0250904	3	-0.00838079	0.95067	NA	NA	NA	1	0.168386	0.190604	3	0.0449547	0.766323	3	0.112717	0.396129	3	0.0847821	0.65635	1	-0.293434	0.028856	1	-0.0245847	0.877537	1	-0.174226	0.175216	1	-0.070425	0.600142
C1orf174	1	0.223149	0.743132	4	0.211321	0.00802813	5	0.0698908	0.290517	2	0.092009	0.431693	19	0.0315003	0.686424	19	-0.0871962	0.202504	19	-0.0724255	0.426547	7	-0.00342169	0.961878	7	0.0425668	0.456524	7	0.0533264	0.321349	7	-0.00318904	0.957101
C1orf198	7	-0.206775	0.00865625	21	-0.0548861	0.0368709	26	0.00411153	0.891883	11	-0.0670736	0.212814	47	0.0371811	0.116456	47	0.126887	4.19309e-05	47	-0.0190625	0.561866	35	0.180711	5.82069250980188e-07	35	0.151658	3.83431e-06	35	-0.00158121	0.95354	35	-0.0150619	0.545018
C1orf21	1	-0.0910734	0.418917	3	-0.0991851	0.262131	NA	NA	NA	6	-0.0698781	0.376107	15	0.0385717	0.647083	15	-0.0399581	0.626247	15	-0.105064	0.267523	NA	NA	NA	NA	NA	NA	NA	NA	NA	NA	NA	NA
C1orf210	2	-0.21954	0.0342142	2	-0.15574	0.139753	2	-0.310079	0.0810116	1	-1.05251	0.00866319	4	-0.0848785	0.352096	4	-0.125603	0.152595	4	-0.0466716	0.733852	2	0.0138662	0.888666	2	-0.0722093	0.367698	2	-0.305096	0.000415237	2	-0.130107	0.0801687
C1orf226	1	-0.00756361	0.963857	6	-0.110817	0.0211632	14	-0.0820471	0.0442601	5	-0.0822419	0.376214	16	0.0692363	0.0500761	16	-0.0578128	0.0962461	16	-6.07211e-05	0.99933	21	-0.0508629	0.103868	21	-0.0410594	0.18441	21	0.0232289	0.456643	21	0.133163	0.000173581
C1orf232	NA	NA	NA	1	0.308334	0.158334	NA	NA	NA	NA	NA	NA	NA	NA	NA	NA	NA	NA	NA	NA	NA	NA	NA	NA	NA	NA	NA	NA	NA	NA	NA	NA	NA
C1orf27	20	0.0422034	0.263318	29	0.0500722	0.145717	70	0.0741704	0.00337436	37	0.0527801	0.206387	58	0.0415551	0.292525	58	0.0626413	0.101916	58	-0.0321392	0.547448	NA	NA	NA	NA	NA	NA	NA	NA	NA	NA	NA	NA
C1orf35	6	-0.0150442	0.848373	9	0.00887201	0.879891	24	0.0154775	0.525655	9	0.0437363	0.484524	22	-0.0607723	0.0742782	22	0.148387	0.000263764	22	0.0178769	0.734294	22	-0.122452	0.00116362	22	-0.0269038	0.450898	22	-0.0106405	0.773195	22	-0.0146856	0.676996
C1orf43	3	-0.00635994	0.947617	8	-0.0376977	0.492507	11	0.205042	1.34553e-05	5	0.384492	0.000246782	17	-0.154132	0.00257901	17	-0.0975458	0.0371909	17	-0.00635618	0.934397	14	0.0568121	0.144235	14	0.140751	0.000787871	14	-0.0412874	0.274149	14	-0.0274786	0.470499
C1orf50	8	-0.0121341	0.859467	13	0.0328014	0.439579	7	-0.0851239	0.0937277	8	-0.0681614	0.226823	20	0.032923	0.548783	20	0.0101226	0.865991	20	-0.0252982	0.747133	6	0.0839379	0.120194	6	0.0736353	0.166961	6	0.061198	0.24328	6	-0.0443739	0.397303
C1orf52	5	-0.0421139	0.558218	21	0.176782	0.000277471	10	0.146163	0.00679739	8	0.0705673	0.328183	36	-0.109039	0.0112484	36	0.0334796	0.431039	36	0.00606323	0.93108	39	0.0288205	0.212551	39	0.0176209	0.460723	39	-0.00986958	0.678577	39	-0.00515143	0.832669
C1orf53	2	0.0117035	0.92191	1	-0.157984	0.51775	1	-0.0511633	0.558448	NA	NA	NA	1	-0.0212709	0.883076	1	0.249084	0.0368547	1	-0.0421527	0.826348	2	0.0919903	0.344951	2	0.15338	0.0978902	2	0.152171	0.0949681	2	0.205322	0.0246328
C1orf87	NA	NA	NA	1	-0.21499	0.031838	NA	NA	NA	NA	NA	NA	NA	NA	NA	NA	NA	NA	NA	NA	NA	NA	NA	NA	NA	NA	NA	NA	NA	NA	NA	NA	NA
C1orf94	NA	NA	NA	NA	NA	NA	NA	NA	NA	NA	NA	NA	1	0.0215238	0.936963	1	-0.482341	0.0224265	1	-0.0572803	0.865547	NA	NA	NA	NA	NA	NA	NA	NA	NA	NA	NA	NA
C1QB	NA	NA	NA	NA	NA	NA	NA	NA	NA	NA	NA	NA	1	-0.623145	1.72917041291421e-05	1	-0.285382	0.00986559	1	0.0612248	0.70479	3	-0.134029	0.0452186	3	-0.257236	0.000464756	3	-0.313311	6.79851e-05	3	-0.362111	1.5336e-05
C1QBP	143	0.0403709	0.0246231	170	0.0400407	0.0210378	386	0.0722541	0.000717359	145	0.0547462	0.0395094	275	-0.00477224	0.840559	275	0.082992	0.000409104	275	0.00763228	0.812472	385	-0.0222808	0.298148	385	-0.0179921	0.405753	385	0.0299226	0.140133	385	0.0907852	0.000152115
C1QTNF1	NA	NA	NA	NA	NA	NA	NA	NA	NA	NA	NA	NA	2	-0.0464874	0.632662	2	0.157215	0.0715498	2	-0.0200065	0.889155	NA	NA	NA	NA	NA	NA	NA	NA	NA	NA	NA	NA
C1QTNF6	NA	NA	NA	1	0.0571695	0.72859	2	0.322922	0.0531724	2	0.154694	0.162195	9	0.0255509	0.717349	9	-0.0127848	0.860492	9	0.0447892	0.610492	5	-0.377225	3.70921528559276e-08	5	0.0032833	0.952049	5	-0.0132809	0.768108	5	-0.0729955	0.0676648
C1R	NA	NA	NA	NA	NA	NA	2	-0.588856	7.35981e-05	NA	NA	NA	3	0.0526891	0.39847	3	-0.03274	0.613049	3	0.0526816	0.516448	6	-0.0819258	0.11724	6	-0.0718184	0.163906	6	-0.124082	0.016232	6	0.0704136	0.154343
C1RL	NA	NA	NA	2	-0.336322	0.00605762	4	-0.257125	0.000393735	NA	NA	NA	3	0.00183986	0.988848	3	-0.0382235	0.730369	3	-0.0329633	0.841058	7	-0.42505	2.4934641659531e-06	7	-0.503215	2.43297e-07	7	-0.140265	0.030166	7	0.113422	0.0716715
C1S	NA	NA	NA	3	-0.294685	0.000534921	3	-0.206002	0.0118084	NA	NA	NA	2	-0.0691131	0.442769	2	-0.0604295	0.497997	2	-0.13535	0.198594	53	-0.143656	4.64869551113698e-06	53	-0.136799	6.50824e-06	53	-0.101189	0.000161581	53	-0.00584052	0.816339
C2	NA	NA	NA	NA	NA	NA	NA	NA	NA	NA	NA	NA	NA	NA	NA	NA	NA	NA	NA	NA	NA	3	-0.0394892	0.539311	3	-0.0558716	0.361116	3	-0.218663	0.000730711	3	-0.24111	0.000291997
C20orf194	NA	NA	NA	NA	NA	NA	2	0.0639317	0.42651	NA	NA	NA	1	-0.00561142	0.957889	1	0.00370827	0.969523	1	0.0514521	0.6659	NA	NA	NA	NA	NA	NA	NA	NA	NA	NA	NA	NA
C20orf24	6	-0.103516	0.167939	3	-0.157341	0.0961957	8	0.0626812	0.275214	1	0.0555703	0.700603	29	0.102083	0.0456367	29	0.122355	0.0178496	29	0.0405035	0.564882	NA	NA	NA	NA	NA	NA	NA	NA	NA	NA	NA	NA
C20orf27	25	-0.00280599	0.958389	22	-0.00790005	0.890916	52	-0.141395	0.0039263	13	-0.0856272	0.0741572	32	0.0512949	0.284701	32	0.0179604	0.728795	32	0.035167	0.595833	8	-0.0411504	0.386671	8	-0.0847739	0.0587944	8	-0.0174761	0.715977	8	-0.0233122	0.614706
C21orf2	4	-0.0346957	0.76544	5	-0.119879	0.12773	9	-0.138178	0.0339238	4	0.0440931	0.647298	15	-0.0100562	0.834636	15	0.010161	0.830254	15	-0.0138121	0.833789	NA	NA	NA	NA	NA	NA	NA	NA	NA	NA	NA	NA
C21orf59	1	-0.21208	0.115085	3	-0.00465167	0.957105	1	-0.245853	0.0199996	2	-0.526557	0.00604749	6	0.0349218	0.507697	6	0.0238441	0.657485	6	0.00934108	0.909333	NA	NA	NA	NA	NA	NA	NA	NA	NA	NA	NA	NA
C21orf91	NA	NA	NA	2	0.607509	0.00436183	1	0.563314	0.00568932	NA	NA	NA	2	0.0861704	0.336867	2	-0.0656247	0.469183	2	-0.0251748	0.858448	1	0.575252	3.86873198606178e-07	1	0.303867	0.000370704	1	0.141981	0.0568058	1	0.0855466	0.24285
C22orf31	NA	NA	NA	NA	NA	NA	1	-0.725128	0.0375633	NA	NA	NA	NA	NA	NA	NA	NA	NA	NA	NA	NA	NA	NA	NA	NA	NA	NA	NA	NA	NA	NA	NA	NA
C22orf39	NA	NA	NA	NA	NA	NA	1	0.244275	0.0339329	NA	NA	NA	NA	NA	NA	NA	NA	NA	NA	NA	NA	NA	NA	NA	NA	NA	NA	NA	NA	NA	NA	NA	NA
C2CD2	6	0.0531491	0.570431	9	0.0264251	0.610932	5	0.135251	0.0439683	1	-0.0357777	0.881878	13	0.00127046	0.981484	13	0.0191607	0.663207	13	0.00325789	0.964974	15	0.055606	0.0754647	15	0.117458	0.000587133	15	0.0584343	0.0540652	15	0.0522819	0.0784601
C2CD2L	22	-0.0625043	0.0441132	11	-0.0062081	0.887934	5	0.0587642	0.272121	7	-0.0600877	0.371238	16	0.00585238	0.922375	16	0.0269344	0.596343	16	-0.014894	0.847508	11	-0.00433871	0.916682	11	0.0227926	0.506134	11	0.0505304	0.107842	11	0.0683094	0.0294354
C2CD3	5	0.0105659	0.923566	11	-0.061062	0.0721021	4	-0.175372	0.00667021	4	-0.0362342	0.693751	20	-0.0394668	0.380416	20	0.0729067	0.0893572	20	0.0131763	0.851182	16	-0.00252229	0.939314	16	-0.0135345	0.622599	16	0.0676613	0.0075962	16	-0.00936818	0.722627
C2CD4A	1	0.124553	0.465933	NA	NA	NA	NA	NA	NA	NA	NA	NA	NA	NA	NA	NA	NA	NA	NA	NA	NA	NA	NA	NA	NA	NA	NA	NA	NA	NA	NA	NA	NA
C2CD4C	2	0.0198945	0.927766	2	-0.240575	0.0878407	NA	NA	NA	NA	NA	NA	NA	NA	NA	NA	NA	NA	NA	NA	NA	NA	NA	NA	NA	NA	NA	NA	NA	NA	NA	NA	NA
C2CD5	41	-0.0142732	0.6206	30	-0.0306012	0.211655	49	-0.128312	2.15252e-05	41	-0.0837067	0.00582961	65	0.0255134	0.390295	65	0.0540745	0.0570792	65	-0.0225202	0.570422	40	-0.0664085	0.00977982	40	-0.0612948	0.0140584	40	-0.0422564	0.0788356	40	-0.0215329	0.37122
C2CD6	3	-0.0140934	0.958389	NA	NA	NA	NA	NA	NA	NA	NA	NA	NA	NA	NA	NA	NA	NA	NA	NA	NA	NA	NA	NA	NA	NA	NA	NA	NA	NA	NA	NA	NA
C2orf15	1	-1.34757	0.011523	NA	NA	NA	NA	NA	NA	NA	NA	NA	5	-0.0740794	0.209028	5	0.209932	0.00133085	5	0.0723043	0.335762	NA	NA	NA	NA	NA	NA	NA	NA	NA	NA	NA	NA
C2orf42	NA	NA	NA	2	-0.0713462	0.546648	2	0.00629612	0.940878	NA	NA	NA	3	-0.00695496	0.925634	3	0.0710103	0.222816	3	0.0854379	0.237327	NA	NA	NA	NA	NA	NA	NA	NA	NA	NA	NA	NA
C2orf49	9	-0.122448	0.120483	20	0.0576294	0.111506	11	0.0326421	0.646352	9	0.0500812	0.475002	35	0.0218218	0.501974	35	-0.050477	0.0936555	35	0.0125589	0.796037	2	0.0458736	0.472266	2	0.0910747	0.123013	2	0.0078389	0.906358	2	0.0322354	0.595128
C2orf54	NA	NA	NA	9	0.195433	0.00062115	15	0.0126078	0.768621	16	0.112402	0.0201112	23	0.0291891	0.645858	23	0.22905	0.000549036	23	0.204225	0.00426662	NA	NA	NA	NA	NA	NA	NA	NA	NA	NA	NA	NA
C2orf68	1	-0.00868173	0.956628	NA	NA	NA	3	-0.160783	0.0105535	1	0.0967851	0.507183	4	-0.0452078	0.496574	4	0.0203252	0.772294	4	-0.0278875	0.777506	2	-0.131973	0.0334045	2	-0.0829827	0.172377	2	0.0100933	0.883933	2	-0.0533292	0.371142
C2orf69	9	-0.0458593	0.462141	16	-0.0494074	0.124734	18	-0.0460267	0.1278	14	-0.0719211	0.202521	24	-0.0619229	0.163428	24	0.0654958	0.1354	24	-0.0542382	0.340846	4	0.006555	0.919737	4	0.00166943	0.98141	4	-0.0412928	0.412025	4	-0.0633522	0.188861
C2orf71	NA	NA	NA	NA	NA	NA	1	-0.193097	0.0283173	NA	NA	NA	NA	NA	NA	NA	NA	NA	NA	NA	NA	NA	NA	NA	NA	NA	NA	NA	NA	NA	NA	NA	NA
C2orf72	6	-0.0262202	0.661965	4	-0.0687035	0.376531	NA	NA	NA	NA	NA	NA	3	-0.223687	0.00521158	3	0.0745669	0.325462	3	0.155738	0.0840397	7	-0.0802141	0.100585	7	-0.144668	0.00409241	7	-0.252523	2.48918e-05	7	-0.250592	2.71863e-05
C2orf74	NA	NA	NA	1	-0.229096	0.0205493	1	0.0184926	0.852135	NA	NA	NA	4	0.0183399	0.858394	4	0.149417	0.0804742	4	0.0310096	0.824098	5	-0.216211	0.0113914	5	-0.070861	0.407767	5	-0.0140867	0.879162	5	-0.0277282	0.751313
C2orf76	7	0.0575019	0.334335	9	-0.0437619	0.308036	10	-0.270987	1.01532e-05	3	-0.138846	0.0737669	5	-0.141151	0.0189488	5	-0.0726816	0.21242	5	-0.157488	0.0252007	11	-0.0295148	0.387823	11	-0.071462	0.027934	11	-0.171852	2.1924e-05	11	-0.100052	0.00295229
C2orf80	NA	NA	NA	2	-0.287795	0.29581	2	-0.279752	0.193735	1	-0.207363	0.413809	NA	NA	NA	NA	NA	NA	NA	NA	NA	2	-0.0233528	0.719795	2	-0.124117	0.0287848	2	-0.0215324	0.721423	2	-0.0284841	0.625643
C2orf88	NA	NA	NA	NA	NA	NA	NA	NA	NA	NA	NA	NA	NA	NA	NA	NA	NA	NA	NA	NA	NA	1	-0.0385348	0.660801	1	-0.0646121	0.429187	1	-0.024146	0.775653	1	-0.0965135	0.196811
C2orf92	NA	NA	NA	1	0.102311	0.748412	NA	NA	NA	NA	NA	NA	NA	NA	NA	NA	NA	NA	NA	NA	NA	NA	NA	NA	NA	NA	NA	NA	NA	NA	NA	NA	NA
C3	2	0.0330344	0.863075	10	-0.213252	0.0923031	28	-0.0992767	0.00152451	5	0.242635	0.00678334	90	0.240515	0.00393142	90	0.101608	0.18532	90	0.0523112	0.643615	172	-0.0301166	0.216484	172	0.0102226	0.705713	172	0.00484306	0.854382	172	0.137297	9.26692e-06
C3orf14	NA	NA	NA	NA	NA	NA	NA	NA	NA	NA	NA	NA	2	0.0744524	0.296822	2	-0.125629	0.0706142	2	0.024557	0.828379	3	-0.154129	0.506833	3	0.0431893	0.866547	3	-0.332202	0.112963	3	-0.120154	0.58227
C3orf30	NA	NA	NA	NA	NA	NA	NA	NA	NA	NA	NA	NA	3	0.0223354	0.754622	3	0.0459294	0.471766	3	0.0732884	0.356796	NA	NA	NA	NA	NA	NA	NA	NA	NA	NA	NA	NA
C3orf33	4	-0.0667083	0.458253	4	-0.0263467	0.621469	4	0.24185	0.000951848	2	-0.0983349	0.499588	7	-0.0390407	0.466287	7	0.0919816	0.0670522	7	0.0856287	0.165067	14	0.0325888	0.354444	14	0.0288078	0.41247	14	0.0121458	0.736437	14	0.0200496	0.555988
C3orf38	7	0.0118239	0.911688	8	0.0823186	0.0674787	10	-0.00702759	0.878754	6	0.0241259	0.707414	20	-0.0823856	0.0356102	20	-0.0442334	0.254539	20	0.00851956	0.89295	11	0.0221523	0.579351	11	0.018255	0.651975	11	-0.0103348	0.794989	11	0.00823074	0.833413
C3orf52	3	-0.0422892	0.680328	3	-0.0838195	0.29776	2	-0.0507145	0.609748	NA	NA	NA	2	-0.0424344	0.485865	2	-0.0451492	0.446316	2	-0.0475125	0.547598	1	0.433017	9.93051869272452e-06	1	0.292893	0.00045233	1	0.213058	0.00554455	1	-0.207527	0.00629583
C3orf58	14	0.0257438	0.592201	5	-0.0210432	0.697329	4	0.103956	0.111335	10	-0.112581	0.0259453	10	-0.0935373	0.194364	10	-0.00286973	0.973225	10	-0.0116276	0.923541	NA	NA	NA	NA	NA	NA	NA	NA	NA	NA	NA	NA
C3orf62	NA	NA	NA	NA	NA	NA	NA	NA	NA	NA	NA	NA	NA	NA	NA	NA	NA	NA	NA	NA	NA	2	0.0112445	0.861213	2	-0.011046	0.856901	2	-0.00351304	0.950194	2	-0.0284617	0.584702
C4A	NA	NA	NA	NA	NA	NA	NA	NA	NA	NA	NA	NA	1	0.0609654	0.680424	1	0.1792	0.167555	1	0.10374	0.568405	1	-0.101562	0.368508	1	-0.0909916	0.418771	1	-0.366421	0.0014424	1	-0.19284	0.0628632
C4BPA	NA	NA	NA	1	-0.118	0.626812	NA	NA	NA	NA	NA	NA	3	0.372967	0.0171125	3	0.197475	0.19021	3	0.228636	0.22243	5	-0.0703318	0.203991	5	-0.159256	0.00483116	5	-0.336924	3.7727e-06	5	-0.161526	0.00383286
C4orf19	2	-0.0448096	0.70128	NA	NA	NA	NA	NA	NA	1	0.206473	0.0972931	3	0.0602251	0.49324	3	-0.27663	0.00217473	3	-0.0361681	0.782536	7	-0.159213	0.414711	7	0.00243803	0.992301	7	-0.3081	0.086411	7	-0.266031	0.13094
C4orf22	NA	NA	NA	NA	NA	NA	NA	NA	NA	NA	NA	NA	1	-0.0206204	0.949497	1	0.00761135	0.979141	1	0.165047	0.644194	NA	NA	NA	NA	NA	NA	NA	NA	NA	NA	NA	NA
C4orf3	1	0.16648	0.235713	5	0.00247647	0.968815	5	0.0855787	0.201828	NA	NA	NA	14	-0.336409	2.13106696773836e-05	14	-0.136157	0.0225	14	0.00720009	0.943471	NA	NA	NA	NA	NA	NA	NA	NA	NA	NA	NA	NA
C4orf33	2	-0.0731829	0.435763	9	-0.117478	0.114142	13	-0.220466	0.000368232	2	-0.165035	0.0604044	15	0.0611236	0.464233	15	-0.0509607	0.541019	15	-0.0457965	0.701104	3	0.0296302	0.683988	3	-0.0593182	0.373213	3	-0.129732	0.0402266	3	0.00791954	0.910906
C4orf36	2	-0.00846045	0.950377	NA	NA	NA	1	-0.283325	0.0233525	NA	NA	NA	NA	NA	NA	NA	NA	NA	NA	NA	NA	NA	NA	NA	NA	NA	NA	NA	NA	NA	NA	NA	NA
C4orf46	NA	NA	NA	NA	NA	NA	NA	NA	NA	NA	NA	NA	3	-0.225486	0.0840967	3	-0.0445017	0.761336	3	-0.0485363	0.816326	7	-0.225154	0.0107138	7	-0.160649	0.0562834	7	0.08633	0.301695	7	-0.328229	0.000457226
C4orf48	NA	NA	NA	NA	NA	NA	NA	NA	NA	2	0.0333313	0.736059	4	0.00220488	0.981618	4	-0.131073	0.0634512	4	-0.14676	0.0858188	NA	NA	NA	NA	NA	NA	NA	NA	NA	NA	NA	NA
C4orf50	NA	NA	NA	NA	NA	NA	NA	NA	NA	NA	NA	NA	1	0.0288553	0.966897	1	-0.264208	0.650295	1	0.140481	0.872333	NA	NA	NA	NA	NA	NA	NA	NA	NA	NA	NA	NA
C5	18	-0.0511922	0.389214	NA	NA	NA	NA	NA	NA	NA	NA	NA	6	0.512778	0.00325311	6	0.182368	0.256023	6	0.195786	0.342572	40	-0.240718	7.08718832101683e-08	40	-0.278766	9.80531e-09	40	-0.306439	3.34876e-09	40	-0.259739	3.45422e-08
C5AR1	NA	NA	NA	NA	NA	NA	NA	NA	NA	NA	NA	NA	NA	NA	NA	NA	NA	NA	NA	NA	NA	17	0.057519	0.142605	17	0.00941159	0.836641	17	-0.0557801	0.139659	17	-0.063348	0.087541
C5AR2	NA	NA	NA	NA	NA	NA	NA	NA	NA	NA	NA	NA	NA	NA	NA	NA	NA	NA	NA	NA	NA	8	0.219515	0.000335062	8	-0.135983	0.011808	8	-0.111264	0.0334305	8	0.0884779	0.0821968
C5orf15	6	-0.196985	0.00578325	2	-0.192432	0.0132068	3	0.180702	0.00530325	3	-0.0237514	0.821139	20	-0.123981	0.000633425	20	-0.0662433	0.0360214	20	-0.00445059	0.932345	11	-0.0214826	0.53822	11	-0.0355742	0.27615	11	-0.161678	3.67054e-05	11	-0.175227	1.60758e-05
C5orf22	3	0.122869	0.120022	22	0.0498224	0.0686841	26	0.126835	0.00027457	22	0.141333	0.00257794	44	-0.0429163	0.291869	44	0.0512615	0.196568	44	0.0735918	0.127106	13	-0.0133309	0.781442	13	-0.0376789	0.376341	13	0.027796	0.506326	13	-0.0385947	0.334925
C5orf24	3	-0.11565	0.22225	7	0.100246	0.134626	8	-0.0425192	0.584166	4	0.08087	0.307781	17	0.0198892	0.648974	17	0.06753	0.0829101	17	-0.0144538	0.81884	14	-0.0855958	0.00703063	14	-0.0777861	0.0113076	14	0.0215967	0.479504	14	-0.0407544	0.157589
C5orf30	2	0.00327061	0.981926	3	0.0425402	0.632081	2	0.539008	4.0617e-05	2	0.00404706	0.972823	5	0.0852321	0.18276	5	-0.0298808	0.666778	5	0.0597236	0.482552	NA	NA	NA	NA	NA	NA	NA	NA	NA	NA	NA	NA
C5orf34	NA	NA	NA	NA	NA	NA	NA	NA	NA	NA	NA	NA	1	-0.0446523	0.604701	1	-0.0695004	0.388107	1	-0.0504082	0.665201	2	-0.350577	0.000102792	2	-0.296899	0.000409891	2	0.302149	0.00034276	2	-0.210531	0.00581515
C5orf38	NA	NA	NA	1	-0.165648	0.288568	NA	NA	NA	NA	NA	NA	NA	NA	NA	NA	NA	NA	NA	NA	NA	NA	NA	NA	NA	NA	NA	NA	NA	NA	NA	NA	NA
C5orf42	NA	NA	NA	4	-0.162084	0.0478573	4	-0.100747	0.0754821	3	0.134306	0.0982672	15	-0.0224446	0.79538	15	-0.0430652	0.58447	15	-0.0151298	0.899982	NA	NA	NA	NA	NA	NA	NA	NA	NA	NA	NA	NA
C5orf51	10	-0.0230807	0.682048	34	-0.00625069	0.839396	33	-0.058166	0.0621236	44	-0.0890886	0.0146602	42	0.0340854	0.477246	42	0.0727548	0.103297	42	-0.013876	0.849909	33	-0.0354605	0.199323	33	-0.0496836	0.0650152	33	-0.049877	0.0603448	33	-0.0321221	0.217209
C5orf63	NA	NA	NA	1	0.153191	0.345934	1	0.067111	0.571182	1	0.0640609	0.920434	NA	NA	NA	NA	NA	NA	NA	NA	NA	NA	NA	NA	NA	NA	NA	NA	NA	NA	NA	NA	NA
C6orf106	4	-0.337403	0.00194041	5	-0.0820821	0.156974	3	-0.186222	0.00764008	2	-0.0894923	0.363712	17	0.0174336	0.761757	17	0.00168558	0.9767	17	-0.054831	0.396505	NA	NA	NA	NA	NA	NA	NA	NA	NA	NA	NA	NA
C6orf120	2	0.0428897	0.669501	7	0.00109918	0.989754	5	0.122573	0.0399474	3	0.117682	0.170215	8	-0.0253517	0.654417	8	0.086076	0.0870918	8	0.00742357	0.93108	3	-0.00693062	0.923415	3	-0.0372845	0.534914	3	0.0165316	0.787295	3	0.144151	0.0100941
C6orf132	3	0.10057	0.367171	38	0.143949	8.81454e-05	11	0.113407	0.013728	20	0.116501	0.057119	58	0.0147973	0.698677	58	0.0554786	0.0945787	58	0.0906243	0.0247876	17	0.0788216	0.007466	17	0.102963	0.000777347	17	0.00173612	0.954964	17	-0.0504902	0.0612306
C6orf136	1	-0.0919779	0.497317	NA	NA	NA	NA	NA	NA	NA	NA	NA	1	0.200406	0.257183	1	-0.0498549	0.801387	1	0.000843925	0.998531	1	0.0544772	0.656689	1	0.120187	0.279376	1	-0.00291472	0.980809	1	0.0438595	0.701174
C6orf141	NA	NA	NA	NA	NA	NA	NA	NA	NA	NA	NA	NA	7	-0.0204605	0.706578	7	0.0810369	0.0860893	7	0.0415209	0.520632	3	-0.0952495	0.108228	3	-0.0805265	0.168588	3	-0.0866731	0.129618	3	-0.115316	0.0418844
C6orf163	NA	NA	NA	NA	NA	NA	NA	NA	NA	NA	NA	NA	2	0.126929	0.573844	2	0.278319	0.174946	2	0.340952	0.177216	1	-0.420796	0.0533046	1	-0.0129461	0.963401	1	-0.177784	0.409398	1	-0.0740002	0.746743
C6orf203	3	-0.0661931	0.416858	4	-0.0483536	0.604723	10	0.0720077	0.0675174	2	0.170182	0.0861105	17	0.0663668	0.175328	17	0.143548	0.005309	17	-0.0682131	0.262164	NA	NA	NA	NA	NA	NA	NA	NA	NA	NA	NA	NA
C6orf47	7	0.0561905	0.226314	11	0.046086	0.335375	13	0.180761	0.0018662	7	-0.032404	0.56848	12	0.137944	0.0206558	12	0.0728576	0.20788	12	-0.00978602	0.920907	6	0.000425153	0.994253	6	0.0713556	0.117834	6	0.0396706	0.386574	6	0.0160306	0.742288
C6orf62	NA	NA	NA	NA	NA	NA	NA	NA	NA	NA	NA	NA	2	-0.104555	0.158904	2	-0.13513	0.0656999	2	-0.0652518	0.515581	1	0.0221251	0.833612	1	0.156788	0.0650474	1	0.0512576	0.560395	1	0.0118435	0.899788
C6orf89	2	0.00333464	0.987335	11	-0.0417316	0.510818	8	0.215505	0.00155329	3	0.224402	0.00866346	8	0.0209891	0.692138	8	0.00184151	0.973377	8	0.0288371	0.678384	3	0.0178975	0.861908	3	0.0594014	0.493822	3	-0.124248	0.120036	3	0.0554132	0.497925
C7	NA	NA	NA	NA	NA	NA	NA	NA	NA	NA	NA	NA	1	0.409065	0.0199415	1	0.122143	0.493166	1	0.0308533	0.914457	NA	NA	NA	NA	NA	NA	NA	NA	NA	NA	NA	NA
C7orf25	5	0.0253739	0.805286	21	-0.0382015	0.319608	27	-0.151652	0.000401883	7	-0.0755022	0.246571	35	-0.0604305	0.105532	35	0.0160488	0.694591	35	0.0172977	0.768609	18	-0.00379484	0.911852	18	0.0133201	0.651975	18	0.0284535	0.27721	18	0.014275	0.598698
C7orf26	10	0.0371183	0.602605	16	0.0346692	0.366398	18	0.0669307	0.0303265	11	0.0691073	0.334664	12	-0.0496592	0.434254	12	-0.00297606	0.967454	12	-0.0386016	0.667476	20	0.0366191	0.353143	20	0.0217601	0.598697	20	-0.0506838	0.169553	20	-0.00314093	0.939847
C7orf43	3	-0.0149404	0.950904	2	0.200573	0.0345408	9	-0.0207524	0.684361	3	0.0211951	0.839331	7	-0.01151	0.862086	7	-0.0450352	0.432052	7	-0.147311	0.0272226	NA	NA	NA	NA	NA	NA	NA	NA	NA	NA	NA	NA
C7orf49	NA	NA	NA	NA	NA	NA	2	-0.27543	0.0140545	NA	NA	NA	2	-0.0622685	0.466287	2	0.0104157	0.915577	2	-0.0522828	0.66019	NA	NA	NA	NA	NA	NA	NA	NA	NA	NA	NA	NA
C7orf50	13	0.0178484	0.833655	31	-0.0413221	0.272499	58	0.06898	0.00709137	21	-0.0473129	0.417898	54	-0.0873195	0.00174891	54	-0.0338266	0.174193	54	0.0090835	0.822747	35	-0.0481037	0.0308778	35	-0.013106	0.581562	35	0.0145356	0.51376	35	0.00711968	0.759493
C7orf57	NA	NA	NA	NA	NA	NA	2	-0.146229	0.266434	NA	NA	NA	NA	NA	NA	NA	NA	NA	NA	NA	NA	NA	NA	NA	NA	NA	NA	NA	NA	NA	NA	NA	NA
C8B	NA	NA	NA	NA	NA	NA	1	0.0947843	0.33462	NA	NA	NA	NA	NA	NA	NA	NA	NA	NA	NA	NA	NA	NA	NA	NA	NA	NA	NA	NA	NA	NA	NA	NA
C8orf33	8	-0.408383	2.62463e-05	38	-0.0872329	0.00846856	10	-0.131705	0.203534	6	-0.232131	0.0253757	39	-0.10782	0.0261142	39	0.0558023	0.240742	39	0.046203	0.465934	36	-0.0620974	0.0851885	36	-0.0178061	0.653279	36	-0.00941164	0.810618	36	0.0378498	0.272118
C8orf37	3	-0.0862508	0.812033	8	-0.0694715	0.0728406	5	-0.0359663	0.441559	NA	NA	NA	6	0.128129	0.129093	6	-0.0269714	0.776717	6	-0.0440278	0.7364	NA	NA	NA	NA	NA	NA	NA	NA	NA	NA	NA	NA
C8orf59	4	0.225188	0.00499136	8	0.564572	1.21864e-07	14	0.250102	8.44523e-05	2	0.847716	3.52828e-06	19	-0.0740869	0.216773	19	0.0378881	0.54606	19	0.167668	0.0196481	NA	NA	NA	NA	NA	NA	NA	NA	NA	NA	NA	NA
C8orf76	NA	NA	NA	NA	NA	NA	4	-0.116919	0.115279	NA	NA	NA	2	-0.100621	0.29959	2	-0.114833	0.225567	2	-0.249779	0.0287952	5	-0.0270162	0.711808	5	-0.058857	0.374046	5	-0.118362	0.0585604	5	-0.0513241	0.414503
C8orf82	14	0.041557	0.270293	15	0.00150162	0.977401	29	0.0235933	0.486414	15	0.0307412	0.498649	16	0.106896	0.0108329	16	0.0441027	0.273386	16	0.0700034	0.149641	25	0.0159493	0.71298	25	-0.0662737	0.0780434	25	-0.0465338	0.210577	25	0.0442745	0.22373
C8orf86	NA	NA	NA	NA	NA	NA	NA	NA	NA	NA	NA	NA	3	0.00479921	0.958992	3	0.0268936	0.727433	3	0.0375102	0.728289	NA	NA	NA	NA	NA	NA	NA	NA	NA	NA	NA	NA
C9	NA	NA	NA	1	-0.0784681	0.458641	NA	NA	NA	1	-0.20895	0.139842	5	0.222377	0.00410739	5	0.0819435	0.255061	5	-0.0293203	0.799401	NA	NA	NA	NA	NA	NA	NA	NA	NA	NA	NA	NA
C9orf16	2	0.263891	0.00852299	2	0.108198	0.138078	3	0.391034	5.01163e-05	2	0.46236	0.000519165	8	0.128296	0.0823819	8	-0.037087	0.644216	8	0.0305027	0.795433	NA	NA	NA	NA	NA	NA	NA	NA	NA	NA	NA	NA
C9orf40	1	-0.224209	0.420915	4	-0.0518653	0.353317	1	-0.17007	0.0486415	3	-0.0859322	0.465201	17	0.0723144	0.226008	17	-0.0054016	0.940899	17	-0.0716752	0.346158	10	-0.0463171	0.359622	10	-0.0342017	0.506044	10	0.130765	0.00767621	10	-0.0397183	0.402747
C9orf43	NA	NA	NA	NA	NA	NA	NA	NA	NA	NA	NA	NA	1	-0.0131693	0.907282	1	-0.0380252	0.703628	1	0.0451114	0.750218	NA	NA	NA	NA	NA	NA	NA	NA	NA	NA	NA	NA
C9orf50	1	-0.140578	0.651754	NA	NA	NA	NA	NA	NA	NA	NA	NA	NA	NA	NA	NA	NA	NA	NA	NA	NA	NA	NA	NA	NA	NA	NA	NA	NA	NA	NA	NA	NA
C9orf64	46	-0.0329525	0.387981	58	-0.0482973	0.0343042	151	-0.206736	2.44847e-07	72	-0.09604	0.000150517	101	-0.0261313	0.482186	101	0.0232462	0.527193	101	-0.125908	0.00408499	159	-0.0223757	0.120692	159	-0.0873371	3.93375e-06	159	-0.107672	3.52425e-07	159	-0.119231	1.22378e-07
C9orf66	1	-0.142216	0.4735	NA	NA	NA	NA	NA	NA	1	-0.389985	0.10445	NA	NA	NA	NA	NA	NA	NA	NA	NA	NA	NA	NA	NA	NA	NA	NA	NA	NA	NA	NA	NA
C9orf72	3	-0.052293	0.691765	8	0.00296744	0.961023	11	-0.078465	0.0421626	10	-0.065189	0.162355	15	-0.059126	0.0924034	15	0.147017	0.000384471	15	-0.0131796	0.815969	7	-0.0236662	0.761198	7	0.0665564	0.330001	7	-0.0522074	0.43658	7	-0.0222145	0.754327
C9orf78	25	-0.0483809	0.192649	44	0.0559962	0.0373442	53	0.299264	1.06906e-07	33	0.0288684	0.411288	166	0.0340699	0.289944	166	0.0131716	0.703576	166	0.00623092	0.904501	70	0.00586908	0.839404	70	0.0253399	0.288996	70	0.0459772	0.045594	70	0.0721071	0.00298689
C9orf84	NA	NA	NA	1	0.288452	0.169534	NA	NA	NA	NA	NA	NA	NA	NA	NA	NA	NA	NA	NA	NA	NA	NA	NA	NA	NA	NA	NA	NA	NA	NA	NA	NA	NA
C9orf85	NA	NA	NA	3	0.00675457	0.953147	4	-0.0344997	0.53425	NA	NA	NA	2	0.00464019	0.955558	2	0.0787618	0.209169	2	0.0364993	0.701274	1	0.152035	0.0565178	1	0.241941	0.00342895	1	0.102352	0.184566	1	0.0960348	0.203607
CA1	NA	NA	NA	3	-0.166701	0.158957	NA	NA	NA	NA	NA	NA	NA	NA	NA	NA	NA	NA	NA	NA	NA	NA	NA	NA	NA	NA	NA	NA	NA	NA	NA	NA	NA
CA11	NA	NA	NA	1	-0.162465	0.495128	1	-0.131611	0.255785	NA	NA	NA	NA	NA	NA	NA	NA	NA	NA	NA	NA	NA	NA	NA	NA	NA	NA	NA	NA	NA	NA	NA	NA
CA12	3	-0.0399063	0.738052	NA	NA	NA	14	-0.048804	0.208899	NA	NA	NA	8	-0.105886	0.190833	8	-0.223896	0.00760035	8	0.00857123	0.950948	103	-0.0103429	0.657587	103	-0.0158619	0.469255	103	0.105904	3.24916e-05	103	0.194132	3.3474e-08
CA13	NA	NA	NA	7	0.00864929	0.877146	6	-0.0695656	0.1971	11	-0.00440745	0.931032	16	0.124041	0.117045	16	-0.0682271	0.40159	16	-0.0261563	0.839342	5	0.0907135	0.0258531	5	0.0653117	0.0984307	5	-0.0238113	0.560904	5	-0.0873359	0.0249566
CA2	81	2.1811380276078e-05	0.999502	7	-0.0898815	0.150864	10	-0.12404	0.00650695	35	-0.0393752	0.227962	41	0.108955	0.0131933	41	-0.0727394	0.0832532	41	-0.0430497	0.442604	64	-0.0508036	0.010826	64	-0.0828162	0.000169038	64	-0.130655	1.2223e-06	64	-0.171256	5.46742e-08
CA3	NA	NA	NA	NA	NA	NA	NA	NA	NA	NA	NA	NA	2	0.24001	0.00385972	2	0.0845358	0.273282	2	0.00125331	0.994157	NA	NA	NA	NA	NA	NA	NA	NA	NA	NA	NA	NA
CA5B	1	-0.00235616	0.987335	NA	NA	NA	3	0.0469282	0.423651	2	0.0735423	0.475438	2	0.00966572	0.892886	2	-0.272473	0.000164187	2	-0.113345	0.110332	1	0.0325423	0.722697	1	0.10598	0.184685	1	0.230086	0.00502216	1	0.0689578	0.377658
CA8	32	0.0507812	0.108552	NA	NA	NA	NA	NA	NA	NA	NA	NA	NA	NA	NA	NA	NA	NA	NA	NA	NA	13	-0.00681048	0.874603	13	-0.00668914	0.870428	13	-0.0559573	0.0930796	13	0.090091	0.00850913
CA9	13	-0.104482	0.0308682	NA	NA	NA	3	-0.0347174	0.657958	NA	NA	NA	9	0.0337731	0.825242	9	-1.15853	1.60669e-07	9	-0.309349	0.0455871	NA	NA	NA	NA	NA	NA	NA	NA	NA	NA	NA	NA
CAAP1	4	-0.0430208	0.573734	5	0.00424076	0.953147	16	0.146165	0.00158925	6	0.0893906	0.138233	28	-0.0297709	0.348993	28	0.0641758	0.0381688	28	-0.00867269	0.862546	19	0.0573416	0.0346865	19	0.0233606	0.400608	19	-0.0262827	0.319235	19	0.0400543	0.116687
CAB39	120	0.0418682	0.0264775	272	0.0482807	0.0147647	301	-0.119709	1.33723e-06	191	0.10964	4.29578e-05	265	0.115303	0.000163955	265	0.053461	0.0337943	265	0.0833377	0.00704698	112	0.0895617	1.06338048789631e-05	112	0.129669	9.5938e-08	112	0.0783761	3.80177e-05	112	0.0561115	0.000882449
CAB39L	9	-0.00271573	0.969751	36	0.0171982	0.642194	18	-0.134165	0.00118249	28	-0.00206925	0.9629	26	-0.205074	0.00257901	26	-0.0404184	0.536925	26	0.0634472	0.439153	17	0.0607785	0.053104	17	0.0591571	0.0552286	17	0.0655451	0.0325563	17	0.0384599	0.196029
CABIN1	28	0.00298233	0.945718	25	-0.0811627	0.0448258	43	0.0877563	0.000517962	11	0.0508096	0.409838	65	-0.0681707	0.00342893	65	0.0116407	0.615538	65	0.00783189	0.820791	59	-0.0304064	0.0315734	59	0.00514301	0.746746	59	0.0261954	0.0542158	59	0.0186153	0.161063
CABLES1	3	0.0600549	0.623414	3	0.0109883	0.895976	1	-0.154632	0.0650959	1	0.0993416	0.631517	8	0.0211306	0.706578	8	0.020653	0.701734	8	0.0503793	0.438684	6	0.00812636	0.894413	6	0.0322517	0.528828	6	0.0399214	0.404712	6	0.00574103	0.912682
CABLES2	NA	NA	NA	NA	NA	NA	1	-0.316063	0.00197825	NA	NA	NA	5	-0.170127	0.0226632	5	-0.0958788	0.185382	5	-0.179588	0.0395949	5	-0.0913	0.0579134	5	-0.0648811	0.171933	5	-0.134829	0.00563156	5	-0.0994185	0.0317399
CABP1	NA	NA	NA	NA	NA	NA	NA	NA	NA	NA	NA	NA	NA	NA	NA	NA	NA	NA	NA	NA	NA	5	-0.15564	0.0320391	5	-0.0578421	0.438546	5	-0.046149	0.525566	5	-0.0357225	0.626271
CABP5	NA	NA	NA	1	0.233075	0.545692	2	-0.327218	0.030456	NA	NA	NA	NA	NA	NA	NA	NA	NA	NA	NA	NA	NA	NA	NA	NA	NA	NA	NA	NA	NA	NA	NA	NA
CABP7	1	0.0383828	0.797462	12	0.0280743	0.50744	5	0.114924	0.0248694	NA	NA	NA	9	-0.14935	0.0219151	9	-0.00557962	0.942905	9	0.145029	0.0570221	4	0.0701776	0.201814	4	0.00405336	0.95409	4	0.151408	0.00601875	4	0.266681	4.53899e-05
CABYR	NA	NA	NA	NA	NA	NA	NA	NA	NA	NA	NA	NA	2	0.0324462	0.829087	2	0.163559	0.19561	2	-0.0286234	0.890579	2	-0.491664	2.30055166483222e-06	2	-0.574979	2.60294e-07	2	-0.204988	0.0073427	2	-0.0355642	0.64722
CACFD1	3	-0.0134711	0.901615	2	-0.0386655	0.634901	5	-0.0417714	0.458488	NA	NA	NA	6	0.0800284	0.272525	6	0.0959438	0.177084	6	0.0562967	0.571623	4	-0.0461188	0.404999	4	-0.0612135	0.247418	4	-0.0649023	0.205466	4	0.00768474	0.893206
CACHD1	NA	NA	NA	2	0.0602483	0.567102	NA	NA	NA	NA	NA	NA	1	0.159493	0.204832	1	-0.208761	0.0908643	1	-0.0610734	0.75341	NA	NA	NA	NA	NA	NA	NA	NA	NA	NA	NA	NA
CACNA1E	1	0.0511336	0.748719	NA	NA	NA	NA	NA	NA	NA	NA	NA	NA	NA	NA	NA	NA	NA	NA	NA	NA	4	-0.330786	0.582923	4	0.144245	0.824081	4	-0.701931	0.191193	4	-0.577809	0.275408
CACNA1F	NA	NA	NA	NA	NA	NA	NA	NA	NA	NA	NA	NA	NA	NA	NA	NA	NA	NA	NA	NA	NA	1	0.182646	0.120568	1	0.132297	0.262305	1	0.117667	0.304903	1	0.137458	0.21818
CACNA1H	NA	NA	NA	NA	NA	NA	NA	NA	NA	NA	NA	NA	1	0.0454978	0.864679	1	0.024909	0.927207	1	0.12286	0.71889	2	-0.101326	0.12755	2	-0.0175478	0.821986	2	-0.175583	0.00833734	2	-0.074464	0.238308
CACNA2D1	48	-0.0252442	0.453667	8	-0.0590668	0.202327	NA	NA	NA	9	-0.0819818	0.179548	19	-0.00793496	0.888957	19	-0.0231043	0.650033	19	-0.00862199	0.911726	3	-0.0711571	0.249641	3	0.0158068	0.825027	3	0.0712027	0.229548	3	-0.0181488	0.779965
CACNA2D2	NA	NA	NA	4	-0.0248453	0.757252	NA	NA	NA	NA	NA	NA	5	-0.0732846	0.473901	5	0.00894907	0.939636	5	0.151376	0.200741	NA	NA	NA	NA	NA	NA	NA	NA	NA	NA	NA	NA
CACNA2D3	NA	NA	NA	NA	NA	NA	1	-0.0236745	0.886752	NA	NA	NA	NA	NA	NA	NA	NA	NA	NA	NA	NA	NA	NA	NA	NA	NA	NA	NA	NA	NA	NA	NA	NA
CACNA2D4	NA	NA	NA	NA	NA	NA	1	0.0171342	0.864013	NA	NA	NA	NA	NA	NA	NA	NA	NA	NA	NA	NA	NA	NA	NA	NA	NA	NA	NA	NA	NA	NA	NA	NA
CACNB1	NA	NA	NA	NA	NA	NA	NA	NA	NA	NA	NA	NA	1	0.0760606	0.425496	1	-0.0833754	0.370048	1	0.0602961	0.652573	NA	NA	NA	NA	NA	NA	NA	NA	NA	NA	NA	NA
CACNB2	NA	NA	NA	NA	NA	NA	NA	NA	NA	NA	NA	NA	1	-0.321215	0.154659	1	-0.272764	0.22471	1	-0.0899943	0.802767	2	-0.113207	0.379941	2	-0.074101	0.578193	2	-0.00333261	0.9805	2	0.0901827	0.458107
CACNB3	NA	NA	NA	NA	NA	NA	3	0.00854324	0.9244	NA	NA	NA	1	-0.0681431	0.657429	1	-0.142278	0.304799	1	-0.0446723	0.842498	2	-0.107684	0.222281	2	-0.136285	0.112682	2	-0.201368	0.0193677	2	-0.343362	0.000367511
CACNG6	9	0.0488621	0.309055	17	-0.00209028	0.974055	8	-0.0425428	0.313102	NA	NA	NA	NA	NA	NA	NA	NA	NA	NA	NA	NA	NA	NA	NA	NA	NA	NA	NA	NA	NA	NA	NA	NA
CACTIN	23	0.0109613	0.770262	23	0.0354133	0.187184	49	0.148326	1.41829e-05	11	0.0323786	0.586665	63	-0.0805856	0.00127771	63	-0.0657724	0.00516804	63	-0.00665153	0.852822	40	0.00264314	0.913167	40	-0.00748229	0.728373	40	-0.000994259	0.961739	40	0.00336433	0.868874
CACUL1	4	0.00788015	0.93971	11	0.0722655	0.115881	20	0.0244393	0.458034	10	-0.106921	0.0954145	32	-0.00962559	0.782187	32	0.0363145	0.219514	32	0.0306745	0.4354	12	0.0161594	0.595884	12	0.00967479	0.761785	12	0.00416563	0.894699	12	-0.0230319	0.396378
CACYBP	131	-0.00718071	0.79718	231	-0.0501048	0.00915296	239	-0.104735	3.00619e-06	235	-0.168103	3.23704e-07	359	-0.0998692	0.000385363	359	-0.00553996	0.843715	359	0.0252496	0.425039	221	-0.026888	0.056395	221	-0.0154138	0.277054	221	0.0342811	0.0140022	221	-0.0825771	6.66428e-06
CAD	241	-0.0349965	0.0244432	441	-0.0416072	0.0109627	571	-0.172066	9.09057e-08	309	-0.124833	2.41199e-06	506	-0.0977613	5.05285403773364e-06	506	-0.00715556	0.657485	506	-0.0196328	0.293766	345	-0.00889179	0.590321	345	-0.0131166	0.400922	345	0.0111397	0.461669	345	-0.0294663	0.0419857
CADM1	25	-0.20276	0.000356544	11	-0.00119052	0.989001	5	0.00270444	0.96229	NA	NA	NA	22	-0.294398	5.03181704642825e-05	22	0.0334962	0.577213	22	-0.0511973	0.500504	NA	NA	NA	NA	NA	NA	NA	NA	NA	NA	NA	NA
CADM2	1	-0.0298992	0.836461	NA	NA	NA	NA	NA	NA	NA	NA	NA	NA	NA	NA	NA	NA	NA	NA	NA	NA	4	-0.287714	0.0313921	4	-0.0691794	0.633635	4	-0.182622	0.153784	4	-0.157879	0.209409
CADM3	NA	NA	NA	NA	NA	NA	NA	NA	NA	NA	NA	NA	NA	NA	NA	NA	NA	NA	NA	NA	NA	9	-0.0129556	0.871752	9	-0.109259	0.0837684	9	-0.52097	1.3179e-07	9	-0.194969	0.00308454
CADM4	4	-0.0730939	0.427094	8	-0.00757446	0.876042	5	-0.141012	0.0086581	2	-0.300826	0.00604687	9	0.0347534	0.592575	9	-0.0579261	0.337102	9	-0.114096	0.110332	6	-0.0229388	0.680161	6	-0.0586164	0.238253	6	0.0104119	0.848022	6	-0.0674671	0.151658
CADPS	44	-0.0531795	0.0962113	NA	NA	NA	NA	NA	NA	NA	NA	NA	NA	NA	NA	NA	NA	NA	NA	NA	NA	NA	NA	NA	NA	NA	NA	NA	NA	NA	NA	NA	NA
CADPS2	24	0.0526592	0.268281	1	-0.0401024	0.792947	16	-0.21991	2.79613e-06	2	0.0183556	0.86963	11	-0.508677	1.97629037600414e-06	11	-0.106226	0.124826	11	-0.177734	0.0345414	30	-5.4896e-05	0.998782	30	-0.01255	0.691573	30	-0.144203	2.97877e-05	30	-0.272183	2.11089e-08
CALB1	2	-0.0290758	0.763038	72	0.0268095	0.583747	NA	NA	NA	NA	NA	NA	62	0.250891	0.000504972	62	0.0607569	0.333639	62	0.113753	0.12836	2	0.067795	0.633345	2	-0.0319809	0.831988	2	-0.153617	0.219378	2	-0.213072	0.0814948
CALB2	149	0.00422504	0.818853	439	-0.0339833	0.0986232	174	-0.0806611	7.1278e-05	11	-0.2234	0.00935365	218	0.246758	7.39458548727067e-07	218	0.00133686	0.971194	218	0.0253168	0.553277	52	0.0367171	0.0990015	52	0.0180668	0.432684	52	0.147349	1.5306e-06	52	0.201124	4.22323e-08
CALCA	59	-0.225525	0.00122933	NA	NA	NA	NA	NA	NA	NA	NA	NA	NA	NA	NA	NA	NA	NA	NA	NA	NA	NA	NA	NA	NA	NA	NA	NA	NA	NA	NA	NA	NA
CALCOCO1	20	-0.123963	0.00333835	77	-0.00586778	0.818169	72	-0.464659	5.052e-10	22	-0.349285	7.03611e-06	71	0.213498	1.08750229994882e-06	71	0.177114	7.05808e-06	71	0.024893	0.50322	38	0.0589852	0.019733	38	-0.0373596	0.127107	38	0.0970588	0.000414816	38	0.185728	4.25722e-07
CALCOCO2	27	-0.237863	5.87818e-06	27	0.0354989	0.241638	33	-0.483735	4.99603e-10	21	-0.45117	3.65746e-07	64	-0.0144568	0.777881	64	0.0265251	0.56951	64	0.0230047	0.734865	38	0.167328	2.63295246260473e-06	38	0.152281	6.37598e-06	38	0.236108	3.34822e-08	38	0.0813987	0.00253265
CALD1	48	0.0276988	0.271925	129	0.266449	7.60064e-07	390	0.254245	2.59802e-07	88	0.184038	7.91569e-06	640	0.121998	0.000416928	640	0.174432	1.55835e-05	640	-0.00254124	0.962675	203	-0.026442	0.0641927	203	-0.0417219	0.00457899	203	-0.105236	4.27431e-07	203	-0.0536926	0.000546573
CALHM1	NA	NA	NA	NA	NA	NA	NA	NA	NA	1	-0.00489739	0.981186	NA	NA	NA	NA	NA	NA	NA	NA	NA	NA	NA	NA	NA	NA	NA	NA	NA	NA	NA	NA	NA
CALHM2	1	-0.103122	0.637174	2	-0.192336	0.0827679	5	-0.0841506	0.106385	NA	NA	NA	7	-0.00386893	0.950596	7	0.0989556	0.0349823	7	-0.0353837	0.589687	NA	NA	NA	NA	NA	NA	NA	NA	NA	NA	NA	NA
CALM1	NA	NA	NA	NA	NA	NA	NA	NA	NA	NA	NA	NA	3	0.013989	0.870188	3	0.0690628	0.341944	3	-0.0513914	0.61428	2	-0.0579287	0.578797	2	-0.102002	0.293334	2	0.0224139	0.830873	2	0.0257305	0.802257
CALML3	20	-0.12278	0.126463	7	-0.0990103	0.472504	15	-0.157634	0.000674442	11	-0.0828653	0.464293	2	0.114324	0.383212	2	-0.0188342	0.901492	2	-0.206895	0.181068	NA	NA	NA	NA	NA	NA	NA	NA	NA	NA	NA	NA
CALML4	11	-0.481883	9.13007e-06	NA	NA	NA	NA	NA	NA	NA	NA	NA	NA	NA	NA	NA	NA	NA	NA	NA	NA	NA	NA	NA	NA	NA	NA	NA	NA	NA	NA	NA	NA
CALML5	NA	NA	NA	NA	NA	NA	NA	NA	NA	NA	NA	NA	NA	NA	NA	NA	NA	NA	NA	NA	NA	7	-0.660618	0.164131	7	-0.476106	0.319628	7	-0.389971	0.404208	7	-0.465306	0.30415
CALN1	NA	NA	NA	1	0.192349	0.250506	NA	NA	NA	NA	NA	NA	6	-0.0111896	0.892084	6	0.140281	0.0384461	6	-0.0185159	0.865858	NA	NA	NA	NA	NA	NA	NA	NA	NA	NA	NA	NA
CALR	777	0.0572097	0.00771738	1223	0.0275852	0.242475	1659	0.0195673	0.155839	1061	-0.0816661	0.000370814	1761	-0.119434	8.21317600251968e-05	1761	-0.00707276	0.796392	1761	-0.0822996	0.00592379	719	0.0136129	0.529391	719	0.0159677	0.444196	719	-0.021063	0.283132	719	-0.0312939	0.100484
CALR3	NA	NA	NA	NA	NA	NA	NA	NA	NA	NA	NA	NA	NA	NA	NA	NA	NA	NA	NA	NA	NA	3	-0.367193	0.0148464	3	-0.139366	0.354174	3	-0.208349	0.14388	3	-0.191553	0.170247
CALU	244	-0.0198293	0.235926	459	0.0377521	0.0803695	758	0.0169366	0.368366	524	-0.142792	1.38756e-05	613	-0.0905237	0.00150481	613	0.0190833	0.470733	613	-0.0157641	0.678384	259	-0.00792438	0.593317	259	0.0165495	0.222307	259	0.0505694	0.000628837	259	0.0320245	0.0158576
CAMK1	1	-0.145758	0.322093	1	0.0290638	0.870665	18	-0.169544	0.000160989	12	-0.104721	0.0406411	10	-0.0427496	0.529059	10	0.0977907	0.117295	10	-0.0519734	0.550226	10	-0.0322206	0.495125	10	-0.040259	0.374785	10	-0.0904259	0.0359105	10	-0.0934707	0.0285118
CAMK1D	4	0.00788704	0.948886	9	-0.0762028	0.155934	8	-0.0185462	0.726652	1	0.212073	0.22116	17	-0.184822	0.00238729	17	0.0976235	0.0753217	17	0.0297912	0.72593	NA	NA	NA	NA	NA	NA	NA	NA	NA	NA	NA	NA
CAMK2A	NA	NA	NA	1	-0.193248	0.708161	2	-0.105914	0.147965	NA	NA	NA	NA	NA	NA	NA	NA	NA	NA	NA	NA	NA	NA	NA	NA	NA	NA	NA	NA	NA	NA	NA	NA
CAMK2B	NA	NA	NA	2	-0.0566351	0.527884	1	-0.116115	0.342779	NA	NA	NA	1	0.0688386	0.694418	1	-0.288943	0.0589693	1	-0.0905008	0.697087	NA	NA	NA	NA	NA	NA	NA	NA	NA	NA	NA	NA
CAMK2D	73	0.0156001	0.512796	54	-0.0141891	0.677759	127	-0.0862019	0.000576488	69	-0.0378196	0.0842757	80	0.0328768	0.225239	80	-0.0108422	0.712923	80	-0.0491629	0.129137	17	0.0316477	0.33945	17	-0.000339168	0.993945	17	-0.0540337	0.0818749	17	0.0426671	0.1606
CAMK2G	5	0.0250233	0.731383	59	0.0121119	0.631097	42	-0.105402	0.000584486	32	-0.00238826	0.948129	59	-0.0933449	0.0847904	59	0.0555476	0.309096	59	-0.0285497	0.733852	12	0.00150449	0.980929	12	-0.0247092	0.657937	12	0.050489	0.307238	12	0.012371	0.818806
CAMK2N1	NA	NA	NA	NA	NA	NA	NA	NA	NA	NA	NA	NA	1	-0.173128	0.197622	1	-0.318399	0.0189834	1	-0.135026	0.445015	NA	NA	NA	NA	NA	NA	NA	NA	NA	NA	NA	NA
CAMK4	2	0.0308735	0.764193	NA	NA	NA	NA	NA	NA	1	-0.108393	0.604279	1	-0.00999418	0.947323	1	-0.114793	0.325551	1	-0.254272	0.0659284	NA	NA	NA	NA	NA	NA	NA	NA	NA	NA	NA	NA
CAMKK1	3	-0.06292	0.491231	NA	NA	NA	6	-0.0825469	0.0996242	NA	NA	NA	10	-0.0884353	0.108987	10	-0.0225511	0.709451	10	-0.0453871	0.550726	8	-0.0293717	0.447764	8	-0.0435214	0.234734	8	-0.0887562	0.0144772	8	-0.217738	5.83874e-06
CAMKK2	16	-0.0187826	0.623211	14	-0.0804689	0.0279973	42	-0.126632	5.92378e-05	11	-0.0520328	0.339641	42	-0.0354769	0.211666	42	0.149318	4.60585e-05	42	0.00439223	0.927312	19	0.0435389	0.174646	19	0.0770004	0.0159098	19	0.0730389	0.020041	19	0.0422772	0.16132
CAMKMT	6	0.0167517	0.81873	5	-0.122605	0.0187655	3	-0.277701	0.0399474	2	-0.382089	0.00182663	6	-0.165368	0.00937451	6	-0.0512787	0.410789	6	-0.085306	0.259842	3	-0.0664771	0.224178	3	-0.00758428	0.909836	3	0.00780832	0.898031	3	-0.0648078	0.207407
CAMLG	11	-0.0201762	0.681428	14	0.0769231	0.0383349	17	0.0796918	0.0387684	14	-0.0217641	0.737599	19	0.158718	0.000689306	19	-0.0303302	0.472401	19	0.0233202	0.70479	20	-0.00807111	0.848946	20	0.0210409	0.569297	20	-0.051349	0.123163	20	0.0789919	0.0186345
CAMP	NA	NA	NA	NA	NA	NA	NA	NA	NA	NA	NA	NA	NA	NA	NA	NA	NA	NA	NA	NA	NA	4	-0.346951	2.18377006807943e-06	4	-0.603603	1.96656e-09	4	-0.823953	3.71585e-11	4	-0.337944	2.90595e-06
CAMSAP1	9	-0.0594164	0.287105	61	0.01443	0.500952	106	-0.018613	0.245099	58	-0.025518	0.299289	119	-0.000644466	0.978505	119	0.091305	6.81913e-05	119	0.0208615	0.371327	74	0.0511922	0.00947931	74	0.0662273	0.00116091	74	0.0959315	3.3492e-05	74	0.056745	0.00355815
CAMSAP2	20	-0.0377716	0.329253	48	0.0974185	0.00182682	60	0.00439059	0.861564	20	0.00670348	0.869588	95	0.0143937	0.547531	95	-0.0271477	0.216858	95	-0.00960526	0.783398	62	0.0874084	0.000131425	62	0.0841621	0.000148053	62	0.0629575	0.00191213	62	0.0212115	0.251004
CAMSAP3	48	-0.0394397	0.10558	48	-0.00839758	0.760026	61	-0.167684	2.76165e-05	45	-0.0896171	0.00270207	84	-0.0985669	0.000672749	84	0.0283596	0.261469	84	-0.0484097	0.110332	40	-0.00387727	0.903011	40	-0.00833785	0.770089	40	-0.0288549	0.232541	40	-0.0176202	0.471514
CAMTA1	NA	NA	NA	NA	NA	NA	NA	NA	NA	NA	NA	NA	1	0.00576158	0.951207	1	-0.0108866	0.897951	1	0.0234981	0.838014	NA	NA	NA	NA	NA	NA	NA	NA	NA	NA	NA	NA
CAMTA2	NA	NA	NA	NA	NA	NA	1	0.0635619	0.446833	NA	NA	NA	NA	NA	NA	NA	NA	NA	NA	NA	NA	NA	NA	NA	NA	NA	NA	NA	NA	NA	NA	NA	NA
CAND1	494	0.0337044	0.0579511	588	-0.00875248	0.562174	442	-0.09641	9.63583e-06	399	-0.0507502	0.00337466	509	0.0182047	0.270567	509	0.0433879	0.00980043	509	0.0192205	0.360175	487	0.00569999	0.756762	487	-0.00835045	0.632723	487	-0.0102599	0.524408	487	0.0357786	0.0211401
CAND2	2	0.0969939	0.389214	1	-0.0409532	0.746845	9	-0.153967	0.0171101	NA	NA	NA	4	-0.0231948	0.756333	4	-0.0308658	0.660194	4	-0.049154	0.585033	NA	NA	NA	NA	NA	NA	NA	NA	NA	NA	NA	NA
CANT1	22	-0.07411	0.0252183	41	-0.0873142	0.00690314	22	0.0219328	0.429405	38	-0.106083	0.00118	69	0.0162873	0.693086	69	-0.0407125	0.262523	69	-0.0129184	0.825866	31	0.000219035	0.992769	31	0.0291813	0.124034	31	-0.00102831	0.960998	31	-0.0236257	0.196325
CANX	577	0.0487111	0.00734981	826	0.0318454	0.0734126	984	0.0613334	0.000189909	624	-0.00532189	0.73422	1129	-0.094782	0.000370118	1129	0.0165137	0.481096	1129	-0.0203207	0.505103	1127	0.0187033	0.124331	1127	0.027226	0.0239929	1127	0.0203302	0.0832952	1127	0.00998278	0.397597
CAP1	407	0.0231658	0.094819	848	0.0918418	0.00129205	560	-0.125745	5.9172e-06	498	-0.0729754	0.00081325	634	0.0845667	0.000201021	634	0.00420567	0.849296	634	0.0222631	0.360647	332	0.0301494	0.0897827	332	0.0165029	0.362841	332	0.0112204	0.530875	332	0.024927	0.13753
CAP2	NA	NA	NA	26	-0.0146176	0.567102	33	-0.146789	0.00115605	14	-0.0679716	0.0851085	73	0.0258663	0.535485	73	0.0972303	0.014234	73	0.0756899	0.104939	61	-0.00839699	0.702913	61	0.0214505	0.274237	61	0.0592507	0.00318475	61	0.074381	0.000476837
CAPG	63	0.0149655	0.480118	17	0.0251773	0.739752	204	-0.12736	4.21746e-06	214	-0.0924166	0.000392109	221	-0.00473343	0.914244	221	-0.0399711	0.256605	221	-0.018443	0.735258	80	-0.00227349	0.904203	80	-0.0148328	0.321966	80	0.0221443	0.12104	80	0.0855993	7.53018e-06
CAPN1	233	-0.0154131	0.291886	474	-0.0497801	0.0163911	392	-0.214389	3.38717e-09	346	-0.091657	0.000112387	433	-0.00544337	0.840049	433	-0.0140147	0.560352	433	-0.0548643	0.0433559	171	0.0179707	0.261256	171	-0.0253625	0.101575	171	-0.0636264	0.000295644	171	-0.0839099	1.85851e-05
CAPN10	1	0.132848	0.377926	NA	NA	NA	NA	NA	NA	NA	NA	NA	NA	NA	NA	NA	NA	NA	NA	NA	NA	NA	NA	NA	NA	NA	NA	NA	NA	NA	NA	NA	NA
CAPN11	NA	NA	NA	NA	NA	NA	NA	NA	NA	NA	NA	NA	3	-0.0185053	0.809705	3	-0.0172468	0.81852	3	-0.0514541	0.569103	NA	NA	NA	NA	NA	NA	NA	NA	NA	NA	NA	NA
CAPN13	8	0.129473	0.0239159	1	0.107202	0.257008	NA	NA	NA	NA	NA	NA	NA	NA	NA	NA	NA	NA	NA	NA	NA	NA	NA	NA	NA	NA	NA	NA	NA	NA	NA	NA	NA
CAPN15	8	-0.053898	0.308298	14	0.00509689	0.916298	22	-0.0257188	0.43436	5	-0.112511	0.131383	28	-0.125836	0.00146158	28	-0.0976703	0.00784833	28	-0.151038	0.00103527	19	0.0281633	0.221083	19	0.036002	0.107946	19	-0.045309	0.0410927	19	-0.212298	3.05482e-08
CAPN2	272	0.0273665	0.116018	490	-0.00814068	0.68853	651	-0.219076	3.57398e-09	414	-0.0805513	0.00297227	433	0.0327085	0.11801	433	0.0509662	0.0169582	433	-0.0295895	0.256512	288	0.0733431	0.000426184	288	0.0455671	0.013583	288	0.0190244	0.288776	288	0.0172119	0.330995
CAPN3	NA	NA	NA	14	-0.0704391	0.564444	NA	NA	NA	1	-0.0163967	0.940915	NA	NA	NA	NA	NA	NA	NA	NA	NA	NA	NA	NA	NA	NA	NA	NA	NA	NA	NA	NA	NA
CAPN5	117	0.0266168	0.258903	1	0.13061	0.148579	39	-0.0225218	0.266734	22	-0.061556	0.229592	22	-0.0113607	0.922129	22	-0.35711	0.000701153	22	-0.399803	0.000897646	53	-0.115004	1.03898496686949e-05	53	-0.169636	7.50962e-08	53	-0.291955	8.54293e-11	53	-0.30199	9.65716e-11
CAPN6	NA	NA	NA	1	-0.152614	0.15466	NA	NA	NA	NA	NA	NA	NA	NA	NA	NA	NA	NA	NA	NA	NA	NA	NA	NA	NA	NA	NA	NA	NA	NA	NA	NA	NA
CAPN7	53	0.0461133	0.0659822	41	0.0622887	0.0258965	81	-0.153643	1.4315e-05	38	-0.175038	0.00046993	80	0.0294691	0.450776	80	-0.00584834	0.896531	80	-0.00305012	0.964305	44	0.0141093	0.534956	44	0.0212053	0.322311	44	-0.0182384	0.382576	44	-0.0422002	0.0375441
CAPN8	19	0.0792396	0.0234658	NA	NA	NA	NA	NA	NA	1	-0.305944	0.185289	NA	NA	NA	NA	NA	NA	NA	NA	NA	NA	NA	NA	NA	NA	NA	NA	NA	NA	NA	NA	NA
CAPN9	16	0.0366195	0.614932	3	0.195055	0.531214	NA	NA	NA	NA	NA	NA	NA	NA	NA	NA	NA	NA	NA	NA	NA	NA	NA	NA	NA	NA	NA	NA	NA	NA	NA	NA	NA
CAPNS1	103	-0.0410924	0.0194444	251	-0.0165068	0.3798	310	-0.218402	1.60783e-08	219	-0.132062	4.48849e-06	245	-0.00663271	0.900796	245	0.165121	0.000886597	245	-0.0386531	0.513359	174	0.0162884	0.307026	174	0.0156724	0.321615	174	-0.0118828	0.444896	174	-0.0223429	0.130532
CAPNS2	NA	NA	NA	1	-0.118651	0.345862	1	-0.118521	0.199551	NA	NA	NA	NA	NA	NA	NA	NA	NA	NA	NA	NA	NA	NA	NA	NA	NA	NA	NA	NA	NA	NA	NA	NA
CAPRIN1	155	0.0259591	0.131272	238	0.194528	7.12052e-06	174	0.161327	2.07712e-06	164	0.0588141	0.00239003	374	-0.0545459	0.0614679	374	0.00564053	0.870726	374	0.014244	0.752841	267	0.0360026	0.00488347	267	0.0547562	0.000101605	267	0.0364521	0.00350081	267	-0.0205189	0.0759495
CAPRIN2	NA	NA	NA	2	-0.144575	0.044615	NA	NA	NA	10	-0.0703857	0.121246	21	0.00900215	0.894232	21	-0.0239365	0.694591	21	-0.0178509	0.84439	NA	NA	NA	NA	NA	NA	NA	NA	NA	NA	NA	NA
CAPS	NA	NA	NA	12	-0.0104728	0.904962	196	-0.243522	3.31322e-07	88	-0.0577176	0.0352833	107	0.0190515	0.825184	107	-0.283718	0.000701153	107	-0.0991119	0.280333	19	-0.0994228	0.0178531	19	-0.153577	0.000623053	19	-0.394469	1.6768e-08	19	-0.422448	9.32489e-09
CAPS2	NA	NA	NA	NA	NA	NA	NA	NA	NA	NA	NA	NA	NA	NA	NA	NA	NA	NA	NA	NA	NA	3	-0.133365	0.0182492	3	-0.206766	0.000623403	3	-0.0873693	0.102729	3	-0.0528959	0.321325
CAPZA1	83	-0.00464933	0.833836	194	0.000493273	0.981727	148	-0.0524062	0.0241047	135	-0.0562558	0.00446309	214	0.00703352	0.76856	214	0.000792704	0.97375	214	0.0282268	0.270272	100	-0.0192188	0.436112	100	0.00560401	0.838363	100	-0.00411606	0.874266	100	-0.0121199	0.609347
CAPZA2	61	-0.00401695	0.859336	47	-0.00687005	0.859071	155	-0.0416105	0.014841	102	-0.0526729	0.0226624	136	0.0155609	0.555135	136	0.069235	0.00643834	136	0.0126438	0.736428	42	-0.00197569	0.944603	42	0.00673344	0.787919	42	-0.0195508	0.358602	42	0.0356896	0.0822927
CAPZB	134	3.25000017126773e-05	0.999107	286	0.00713621	0.742978	286	-0.0749729	0.000146121	230	-0.0529333	0.01754	402	0.00456562	0.847226	402	0.019791	0.331502	402	-0.0221482	0.401125	137	-0.0126388	0.261329	137	-0.0182468	0.0938506	137	-0.00216256	0.857794	137	-0.00991405	0.354668
CARD10	8	0.076016	0.170678	11	0.295301	0.000793483	21	0.797202	1.68398e-08	10	0.528564	1.49706e-06	38	0.0531789	0.208961	38	0.0657378	0.113608	38	0.0379002	0.50357	31	0.281989	2.24734868618704e-09	31	0.258018	6.16874e-09	31	0.0412883	0.0893959	31	0.0234884	0.332522
CARD11	5	0.0121653	0.887606	NA	NA	NA	25	-0.100533	0.0484817	9	-0.0349415	0.653989	37	0.11754	0.0254702	37	0.0162168	0.780523	37	0.0664418	0.310957	NA	NA	NA	NA	NA	NA	NA	NA	NA	NA	NA	NA
CARD14	2	0.0421851	0.732161	4	-0.100642	0.0724684	6	-0.114133	0.0799313	1	-0.0209033	0.895916	6	-0.0146536	0.842157	6	-0.160209	0.0121392	6	0.0165427	0.870153	103	0.0467785	0.0171737	103	0.0842327	0.000135554	103	0.0091449	0.645704	103	-0.0221198	0.226374
CARD16	NA	NA	NA	NA	NA	NA	2	-0.200467	0.00787029	NA	NA	NA	3	0.0126958	0.943019	3	-0.157127	0.242181	3	0.00930723	0.969391	5	0.0324053	0.660505	5	0.0254961	0.733362	5	-0.107359	0.0933513	5	-0.0639388	0.315237
CARD19	3	0.0173357	0.879388	6	-0.149472	0.0144593	17	0.0194116	0.564412	17	0.132613	0.0445968	18	0.118841	0.155835	18	0.00616666	0.952087	18	-0.0558894	0.648131	6	0.02272	0.623498	6	0.0298297	0.500205	6	-0.0335299	0.421919	6	0.0464052	0.246578
CARD6	NA	NA	NA	NA	NA	NA	14	-0.177746	0.000801355	11	0.0154338	0.819141	16	0.0881369	0.223197	16	-0.104759	0.139675	16	-0.0485171	0.642665	60	0.0239865	0.294456	60	-0.0153877	0.516107	60	-0.164048	4.61405e-07	60	-0.149906	1.52072e-06
CARD8	1	-0.0515506	0.784348	3	-0.104752	0.147532	7	-0.12356	0.011055	1	-0.371828	0.362835	12	-0.0133621	0.835852	12	-0.0913147	0.089665	12	-0.0763862	0.260262	19	-0.0352641	0.233706	19	-0.041414	0.151214	19	-0.0867274	0.00382795	19	-0.171869	6.61787e-06
CARF	NA	NA	NA	NA	NA	NA	1	0.0842392	0.378925	NA	NA	NA	2	-0.0390042	0.720082	2	0.163673	0.0820084	2	-0.0193931	0.900557	NA	NA	NA	NA	NA	NA	NA	NA	NA	NA	NA	NA
CARHSP1	31	-0.0170387	0.637157	66	-0.0222969	0.29697	46	-0.148575	5.85296e-06	28	-0.179148	4.10923e-05	24	-0.0901449	0.212585	24	-0.0185451	0.823414	24	0.0348715	0.754739	16	0.0663179	0.0455104	16	-0.0390832	0.237191	16	-0.0535976	0.0934542	16	-0.0425524	0.174551
CARM1	40	0.0534084	0.0370502	50	0.015119	0.683312	111	-0.0422788	0.0717118	41	-0.0181749	0.57892	71	0.000947502	0.978128	71	0.0555154	0.0328209	71	0.00169779	0.97134	27	0.0244341	0.453886	27	0.0125848	0.715775	27	0.0182613	0.560648	27	0.0418703	0.151526
CARMIL1	54	-0.0552961	0.0510974	77	-0.0108977	0.577262	81	-0.0749027	0.00115605	76	-0.124914	0.000257452	162	-0.0141304	0.532032	162	0.00448807	0.856902	162	-0.0430335	0.0869647	147	-0.014056	0.429922	147	-0.0840482	3.61007e-05	147	-0.146625	5.71248e-08	147	-0.146988	6.7935e-08
CARMIL2	NA	NA	NA	3	0.188886	0.00303567	1	0.123468	0.663882	2	-0.075122	0.691533	6	0.0074715	0.946399	6	-0.143562	0.087488	6	-0.0316559	0.816326	NA	NA	NA	NA	NA	NA	NA	NA	NA	NA	NA	NA
CARMIL3	NA	NA	NA	NA	NA	NA	NA	NA	NA	1	0.0884919	0.565407	NA	NA	NA	NA	NA	NA	NA	NA	NA	NA	NA	NA	NA	NA	NA	NA	NA	NA	NA	NA	NA
CARNMT1	8	0.0340511	0.634275	10	-0.00164784	0.976036	11	0.0713615	0.0787475	10	-0.102974	0.0836916	34	-0.110151	0.0278159	34	-0.0248823	0.642944	34	-0.0960399	0.106076	24	-0.00132556	0.971971	24	0.0279123	0.374937	24	0.0106546	0.744202	24	-0.0433657	0.135659
CARNS1	NA	NA	NA	1	-0.0474272	0.731122	NA	NA	NA	NA	NA	NA	NA	NA	NA	NA	NA	NA	NA	NA	NA	NA	NA	NA	NA	NA	NA	NA	NA	NA	NA	NA	NA
CARS	163	0.0122198	0.552773	231	0.040772	0.00920226	408	-0.142992	4.06245e-07	206	-0.0333325	0.0750136	411	0.066743	0.0063168	411	0.137272	1.47412e-05	411	0.0627985	0.0235153	NA	NA	NA	NA	NA	NA	NA	NA	NA	NA	NA	NA
CARS1	NA	NA	NA	NA	NA	NA	NA	NA	NA	NA	NA	NA	NA	NA	NA	NA	NA	NA	NA	NA	NA	219	-0.0143702	0.237844	219	-0.0656833	1.30215e-05	219	-0.0362126	0.00342302	219	0.00623753	0.608366
CARS2	18	0.0481238	0.148004	25	0.0322217	0.257783	50	0.0667328	0.00984371	44	0.108363	0.00034128	68	-0.025428	0.412445	68	0.0028832	0.937153	68	-0.0186372	0.673253	50	-0.0422737	0.0144214	50	-0.0225809	0.175938	50	-0.00284374	0.880234	50	-0.0120845	0.466254
CASC3	16	0.0992257	0.056242	31	0.154305	0.00135748	28	-0.0228797	0.482518	16	0.156941	0.00957091	67	-0.0230368	0.566059	67	0.0281512	0.460966	67	0.0313057	0.532248	41	0.163279	1.10487287737745e-06	41	0.0956526	0.000303618	41	0.14983	2.71613e-06	41	0.141032	5.76756e-06
CASC4	27	-0.013733	0.652552	34	-0.041846	0.253246	51	0.09169	0.00136419	32	-0.117104	0.00239512	81	-0.101849	0.00108839	81	-0.0124757	0.678305	81	-0.010315	0.816032	NA	NA	NA	NA	NA	NA	NA	NA	NA	NA	NA	NA
CASD1	1	-0.0555618	0.714849	1	-0.137619	0.347357	4	0.0890742	0.110651	1	-0.219838	0.166727	4	-0.20987	0.0124115	4	0.161715	0.0451537	4	0.0204209	0.876436	3	-0.00048545	0.994971	3	-0.00640116	0.93045	3	-0.0536298	0.355353	3	0.0543126	0.339646
CASK	48	-0.0104548	0.750829	44	-0.00323013	0.913847	181	-0.0205742	0.171893	107	-0.0338135	0.0591178	129	-0.00495039	0.894374	129	0.0510261	0.0927445	129	-0.0338023	0.401125	53	-0.0278791	0.167523	53	-0.0541806	0.00789935	53	-0.0474852	0.0166974	53	0.0126106	0.527838
CASKIN1	1	-0.323988	0.296511	2	0.0928382	0.412308	NA	NA	NA	NA	NA	NA	NA	NA	NA	NA	NA	NA	NA	NA	NA	NA	NA	NA	NA	NA	NA	NA	NA	NA	NA	NA	NA
CASKIN2	8	-0.0383067	0.588924	7	-0.123349	0.0133307	20	-0.123924	0.000357424	11	-0.025241	0.658691	41	0.0830077	0.0113022	41	-0.121896	0.00071593	41	-0.018775	0.690837	36	-0.079993	0.00364363	36	-0.145585	9.52063e-06	36	-0.190554	4.40424e-07	36	-0.137009	2.00067e-05
CASP1	NA	NA	NA	17	-0.0502804	0.244389	11	-0.02464	0.682562	NA	NA	NA	17	0.0772617	0.413771	17	-0.101914	0.260197	17	-0.0674352	0.596284	33	-0.0261764	0.335402	33	-0.0233061	0.389143	33	-0.0722843	0.00651016	33	-0.0718602	0.00643051
CASP10	NA	NA	NA	40	-0.0774301	0.0109663	25	-0.180467	2.11457e-05	11	0.0212931	0.743106	17	0.0463547	0.474194	17	-0.0552047	0.375736	17	-0.100771	0.176903	18	0.0132335	0.766155	18	-0.0311381	0.434453	18	-0.0814077	0.030422	18	-0.106167	0.00595525
CASP14	1	-0.452222	0.562243	1	-0.399029	0.0518378	NA	NA	NA	1	0.933052	0.129011	6	0.00152733	0.993867	6	0.109842	0.427039	6	0.0364355	0.866742	12	0.279981	0.302144	12	0.109005	0.714537	12	0.143678	0.598311	12	-0.0411114	0.88568
CASP2	4	-0.0327619	0.70751	6	0.101319	0.0567485	24	0.0909739	0.0195007	9	0.163269	0.0132846	25	-0.00874528	0.917665	25	-0.0105527	0.896556	25	-0.00717938	0.950948	16	-0.0152489	0.701385	16	0.0332306	0.355214	16	0.151003	0.000165269	16	-0.149276	0.000182219
CASP3	31	-0.019345	0.625394	41	-0.0297351	0.313177	61	-0.12713	0.000471828	41	-0.11933	0.00480342	59	0.025846	0.256244	59	-0.0395389	0.0750293	59	-0.0573627	0.0331287	33	-0.00840601	0.774074	33	-0.0795783	0.00262727	33	-0.105068	0.000227141	33	-0.079955	0.00226227
CASP4	20	-0.0621567	0.105259	96	0.0153908	0.517501	70	0.0197578	0.460682	39	0.0429883	0.278075	110	0.0447146	0.102933	110	-0.0775072	0.0068528	110	-0.073753	0.0252992	44	0.0911854	0.000182424	44	0.0693511	0.00172337	44	0.0163223	0.433174	44	-0.00968472	0.651001
CASP6	20	-0.00818737	0.833836	30	-0.0230244	0.479825	59	-0.142457	2.73352e-05	45	-0.0782493	0.0357685	86	-0.0219986	0.546889	86	-0.133573	0.00060044	86	-0.124655	0.00330998	61	-0.010373	0.5845	61	-0.0630855	0.000815021	61	-0.0492286	0.00537258	61	-0.0487773	0.00546157
CASP7	9	-0.0757467	0.462157	20	0.0268001	0.659902	24	-0.0819488	0.0246787	19	-0.0282476	0.443774	22	-0.0934812	0.0749665	22	-0.111122	0.0346899	22	-0.0109354	0.898704	11	0.0665261	0.100379	11	0.0353248	0.396408	11	-0.0426837	0.279169	11	-0.0684896	0.0751454
CASP8	27	-0.0287169	0.447344	71	-0.0776648	0.000709328	104	-0.215606	1.15784e-07	62	-0.0619088	0.0176105	85	-0.00303494	0.924849	85	-0.0325082	0.19455	85	-0.0215829	0.529533	80	0.0374556	0.0940421	80	0.0187344	0.41673	80	0.0134251	0.554053	80	0.0567831	0.0100549
CASP8AP2	1	-0.252666	0.135386	9	0.038284	0.459097	NA	NA	NA	3	-0.1626	0.382797	43	-0.284572	1.56792265688788e-06	43	-0.100568	0.0105379	43	-0.0425123	0.394027	22	-0.147914	1.96894592306621e-06	22	-0.142504	2.45463e-06	22	0.153852	1.10282e-06	22	-0.302013	3.23086e-10
CASP9	7	-0.0258375	0.799531	10	0.0176043	0.802993	8	-0.127379	0.018893	4	-0.0513755	0.549441	9	-0.0103364	0.914982	9	0.0588696	0.46406	9	-0.0227497	0.854673	12	0.117978	0.00519389	12	0.0398255	0.328055	12	0.0178205	0.669022	12	0.0902997	0.0207877
CAST	219	-0.0118966	0.485655	418	0.0318559	0.119193	780	-0.119842	5.47283e-06	429	-0.0451714	0.0409407	863	-0.00758442	0.844882	863	0.038838	0.236988	863	-0.0138441	0.790621	578	0.0322506	0.00992622	578	0.0302344	0.0130181	578	0.030707	0.0109617	578	0.0513094	0.000182163
CASTOR1	NA	NA	NA	NA	NA	NA	NA	NA	NA	NA	NA	NA	1	-0.0660735	0.812628	1	0.10176	0.694227	1	-0.178016	0.592258	NA	NA	NA	NA	NA	NA	NA	NA	NA	NA	NA	NA
CASTOR2	2	0.0558924	0.632844	10	-0.0781876	0.0929592	7	-0.165609	0.0214534	5	-0.1238	0.0582164	9	-0.15479	0.00727568	9	-0.0764986	0.157074	9	-0.111219	0.0891091	16	-0.0143843	0.717246	16	-0.0770632	0.0265056	16	-0.0809511	0.0190672	16	0.0508246	0.125718
CASZ1	NA	NA	NA	7	-0.0414456	0.325565	2	0.281568	0.00499386	NA	NA	NA	7	0.166588	0.0829219	7	-0.0650761	0.516852	7	-0.0229508	0.883607	NA	NA	NA	NA	NA	NA	NA	NA	NA	NA	NA	NA
CAT	114	0.0115917	0.632507	190	-0.0317701	0.115045	190	0.020939	0.202731	117	0.0438192	0.0435013	199	0.0396329	0.114506	199	-0.10649	0.000344754	199	0.0299038	0.35692	289	-0.0366687	0.014706	289	-0.0462568	0.00260765	289	-0.0728008	3.89655e-05	289	-0.0347248	0.0155438
CATSPERB	NA	NA	NA	NA	NA	NA	NA	NA	NA	1	0.244645	0.538856	NA	NA	NA	NA	NA	NA	NA	NA	NA	NA	NA	NA	NA	NA	NA	NA	NA	NA	NA	NA	NA
CATSPERE	1	0.0595261	0.74898	NA	NA	NA	NA	NA	NA	NA	NA	NA	NA	NA	NA	NA	NA	NA	NA	NA	NA	NA	NA	NA	NA	NA	NA	NA	NA	NA	NA	NA	NA
CATSPERG	1	-0.138004	0.517276	NA	NA	NA	NA	NA	NA	NA	NA	NA	1	0.0485182	0.880757	1	-0.754563	0.00666454	1	-0.375434	0.256829	NA	NA	NA	NA	NA	NA	NA	NA	NA	NA	NA	NA
CAV1	1	-0.0468651	0.848373	109	0.0148597	0.535131	271	0.0717215	0.00196076	50	0.00624692	0.887445	162	0.0555965	0.039191	162	0.00546107	0.862901	162	0.0566281	0.0776075	12	-0.0149509	0.688297	12	0.00443239	0.914256	12	0.0273059	0.40542	12	0.173397	2.21839e-05
CAV2	1	0.0220252	0.892506	30	0.0332089	0.336974	92	0.101749	0.00202621	20	0.107194	0.0219851	53	0.0831751	0.022916	53	0.022912	0.543869	53	0.0448227	0.326778	18	0.0121821	0.793353	18	-0.0589382	0.131215	18	-0.0759362	0.0486132	18	-0.00104805	0.981879
CAVIN1	1	-0.36972	0.495861	149	0.112561	0.00158351	478	0.0453038	0.0752816	94	0.0892889	0.0121222	377	0.0251423	0.37535	377	-0.0327354	0.230782	377	0.021375	0.57516	74	0.117591	4.9328457742508e-06	74	0.141534	4.08866e-07	74	0.0589865	0.00314124	74	0.0838389	0.000151486
CAVIN2	NA	NA	NA	22	-0.00543782	0.889042	22	0.0529109	0.234414	14	-0.093347	0.0902405	87	0.16608	0.00100167	87	0.0532377	0.230191	87	0.23279	0.000167078	50	0.160624	0.000105333	50	0.282741	1.16052e-07	50	0.229	1.73626e-06	50	0.245182	8.78819e-07
CAVIN3	NA	NA	NA	8	0.0409942	0.362741	38	0.031074	0.339945	4	0.0520104	0.540838	21	0.00443151	0.94962	21	-0.0667018	0.202786	21	-0.0673463	0.314786	1	0.0172958	0.856308	1	0.073861	0.348698	1	0.115324	0.122659	1	0.0823777	0.264787
CBARP	1	-0.00490295	0.97778	NA	NA	NA	NA	NA	NA	2	-0.0432554	0.725406	7	0.0875116	0.200471	7	-0.0992531	0.139974	7	0.0573012	0.53672	NA	NA	NA	NA	NA	NA	NA	NA	NA	NA	NA	NA
CBFA2T2	1	-0.056721	0.629716	2	-0.166559	0.0393165	1	-0.317753	0.00290748	NA	NA	NA	10	-0.124909	0.0264607	10	0.012229	0.851196	10	0.0312585	0.709019	9	-0.123511	0.000535966	9	-0.0168171	0.628514	9	-0.0648395	0.0360253	9	-0.01406	0.665718
CBFA2T3	2	-0.409965	0.00120567	NA	NA	NA	NA	NA	NA	NA	NA	NA	1	-0.0531845	0.606453	1	-0.0647352	0.509929	1	-0.101975	0.411159	1	0.0446622	0.660757	1	0.100801	0.273321	1	-0.101104	0.255349	1	-0.191658	0.0296113
CBFB	20	-0.027914	0.54562	61	0.0260692	0.444347	74	-0.0879774	0.0292702	35	-0.0556087	0.0832718	68	0.0624499	0.00385972	68	-0.0349767	0.0780269	68	-0.00717337	0.824899	32	0.0200791	0.594017	32	0.0422562	0.219218	32	0.0437942	0.190595	32	-0.0134657	0.706792
CBL	20	-0.132777	0.00778192	50	-0.0206157	0.376598	44	-0.143858	4.00147e-05	31	-0.15631	0.000743942	67	-0.0557112	0.0184115	67	-0.0211646	0.366771	67	-0.00495434	0.895362	15	-0.00195545	0.958609	15	0.00557786	0.874641	15	-0.0483474	0.0903272	15	-0.0615194	0.0305875
CBLB	11	0.0346985	0.448951	11	-0.0408442	0.470928	33	-0.0637859	0.00661762	13	0.0862833	0.165755	30	-0.0297557	0.458332	30	-0.0397902	0.298479	30	-0.0169615	0.777844	25	0.0334962	0.368303	25	0.0800387	0.0245419	25	0.030675	0.386574	25	-0.0120296	0.750468
CBLC	NA	NA	NA	NA	NA	NA	3	1.31629	2.68582e-10	NA	NA	NA	5	0.0798743	0.199454	5	0.00042073	0.99471	5	-0.0521813	0.53672	NA	NA	NA	NA	NA	NA	NA	NA	NA	NA	NA	NA
CBLL1	4	-0.0267242	0.756224	12	-0.0150068	0.70339	18	0.0590093	0.103156	7	0.0491628	0.492722	16	-0.00962037	0.846647	16	-0.0234971	0.605864	16	0.0391836	0.489316	14	0.0590924	0.196789	14	0.0237569	0.632723	14	0.0730783	0.0956435	14	0.0293091	0.515557
CBLL2	NA	NA	NA	NA	NA	NA	NA	NA	NA	NA	NA	NA	NA	NA	NA	NA	NA	NA	NA	NA	NA	3	-0.0956264	0.548947	3	-0.130332	0.391916	3	-0.415323	0.00560455	3	0.0692707	0.64722
CBR1	27	-0.0125404	0.738052	149	-0.0268297	0.256704	161	-0.174794	6.5329e-07	167	-0.0977237	0.000952279	154	-0.0137046	0.537518	154	0.00506032	0.833079	154	-0.00868137	0.790494	207	-0.00911086	0.62422	207	-0.0466045	0.00681757	207	-0.0390044	0.01913	207	-0.0092175	0.588105
CBR3	3	-0.052612	0.618503	20	-0.0210747	0.607981	17	-0.205417	5.81733e-05	12	-0.159666	0.0184194	31	-0.000820207	0.985469	31	-0.00415273	0.918389	31	0.0277962	0.543976	13	0.104848	0.0105882	13	0.027224	0.516778	13	0.0590906	0.124069	13	0.0914353	0.0182518
CBR4	4	0.155833	0.0380351	4	0.0216328	0.831832	15	-0.00526753	0.940452	3	0.113659	0.19715	12	-0.0170256	0.84443	12	0.252796	0.00178065	12	0.0529784	0.613213	1	-0.0415288	0.650313	1	-0.00673654	0.949904	1	0.064057	0.435216	1	0.129115	0.0985985
CBWD2	1	0.0697111	0.711908	NA	NA	NA	NA	NA	NA	NA	NA	NA	1	-0.103132	0.184891	1	-0.107834	0.159648	1	-0.029514	0.812733	1	0.05952	0.59438	1	0.120335	0.240746	1	0.0387249	0.719914	1	-0.0281674	0.79712
CBX1	30	-0.0160314	0.591817	35	-0.00198294	0.94841	90	0.0718733	0.0105535	57	0.00974618	0.667623	172	-0.0196108	0.590815	172	0.0270238	0.432639	172	-0.0171238	0.740159	58	-0.109093	9.83786159511595e-05	58	-0.0605679	0.0107745	58	0.0193348	0.40686	58	0.0984147	0.000208078
CBX2	NA	NA	NA	4	0.0670639	0.234702	NA	NA	NA	NA	NA	NA	3	-0.135637	0.0544415	3	-0.0878744	0.208083	3	-0.122851	0.147625	1	-0.0565925	0.594118	1	0.088287	0.376662	1	0.273375	0.00558758	1	0.0564236	0.563185
CBX3	42	-0.0936429	0.0461176	112	0.0318555	0.127926	247	0.0109171	0.55015	87	0.0441552	0.0998899	230	-0.0729834	0.00385972	230	-0.0303979	0.191015	230	-0.00609989	0.873104	144	-0.0361852	0.0421635	144	-0.0329646	0.0584376	144	0.0362956	0.0356031	144	0.0808438	9.10469e-05
CBX4	3	-0.05981	0.572387	9	0.0845883	0.0551699	16	0.105229	0.00289473	5	-0.0667469	0.577817	28	-0.0281982	0.484759	28	-0.0621216	0.0979355	28	-0.0287174	0.590572	27	-0.15858	3.06234763227338e-07	27	-0.116099	1.02431e-05	27	0.112164	1.6017e-05	27	0.0331365	0.0933188
CBX5	88	-0.0985369	0.000165084	42	-0.031344	0.448333	143	-0.0246663	0.129968	62	0.0153438	0.554628	193	-0.0632126	0.0446673	193	-0.0922864	0.00522238	193	-0.0881075	0.0197167	138	-0.103948	1.90572058177296e-07	138	-0.116037	3.98833e-08	138	-0.0817446	3.25455e-06	138	-0.0573478	0.000140216
CBX6	1	0.0553686	0.695212	1	0.042895	0.680673	6	0.149346	0.00223642	NA	NA	NA	8	0.0559949	0.320067	8	0.0327733	0.575479	8	-0.00274459	0.979181	2	-0.00303194	0.979966	2	0.0349555	0.753475	2	0.066369	0.500252	2	0.136184	0.141322
CBX7	NA	NA	NA	1	-0.0221535	0.835424	1	0.0266938	0.750054	NA	NA	NA	5	0.0571886	0.478236	5	-0.0662469	0.395361	5	0.0298593	0.806321	2	-0.257272	0.520649	2	0.0655026	0.884132	2	-0.469147	0.195145	2	-0.425197	0.231421
CBX8	17	0.0570201	0.137393	26	0.0238722	0.330363	29	0.127902	0.000295374	18	0.105395	0.0204866	60	-0.0535205	0.0591591	60	0.0179478	0.547193	60	0.044141	0.202374	32	-0.0214123	0.435224	32	-0.00139584	0.967701	32	0.0214338	0.406427	32	0.106309	0.000261006
CBY1	NA	NA	NA	NA	NA	NA	1	0.0297457	0.735904	1	-0.0482109	0.822209	3	-0.221847	0.0537023	3	0.174338	0.123783	3	0.0989528	0.524308	3	-0.111066	0.0331787	3	0.0465035	0.381195	3	0.112319	0.026805	3	0.0436865	0.383855
CBY2	NA	NA	NA	NA	NA	NA	NA	NA	NA	NA	NA	NA	NA	NA	NA	NA	NA	NA	NA	NA	NA	2	-0.126932	0.164868	2	0.0725474	0.441634	2	0.0342356	0.720592	2	0.0184707	0.847521
CC2D1A	40	-0.0667142	0.0208088	52	-0.0109117	0.673493	75	-0.0817206	0.000249059	80	-0.138575	0.000140762	122	-0.00967147	0.706664	122	-0.00592873	0.820013	122	-0.0187205	0.546663	68	0.000106523	0.99637	68	-0.0221459	0.184586	68	-0.019396	0.236249	68	-0.0221738	0.164577
CC2D1B	28	0.0149917	0.704767	70	-0.0361374	0.0474152	68	-0.0583588	0.00256029	53	-0.0929057	0.00626738	108	-0.0313664	0.122935	108	0.00681467	0.765549	108	-0.0116892	0.703776	74	-0.00776071	0.713385	74	-0.0110598	0.581935	74	0.00611134	0.760719	74	0.0183796	0.30469
CC2D2A	NA	NA	NA	NA	NA	NA	3	0.102711	0.162801	NA	NA	NA	18	0.0116484	0.80819	18	-0.0453246	0.264893	18	-0.0237126	0.698652	21	0.0244509	0.311418	21	0.0152664	0.54297	21	-0.0297479	0.194106	21	-0.171057	6.04654e-07
CC2D2B	NA	NA	NA	2	-0.0833813	0.613438	NA	NA	NA	NA	NA	NA	NA	NA	NA	NA	NA	NA	NA	NA	NA	NA	NA	NA	NA	NA	NA	NA	NA	NA	NA	NA	NA
CCAR1	89	0.0352444	0.110633	143	-0.0120178	0.517947	159	0.0573156	0.000545685	105	0.00767692	0.741469	305	-0.0445712	0.065711	305	-0.0361486	0.131201	305	-0.0248952	0.437016	198	-0.0338191	0.0336326	198	-0.0181604	0.2513	198	-0.0453397	0.00480846	198	-0.0287795	0.0562215
CCAR2	128	0.0362254	0.0456896	178	0.0032683	0.871019	242	0.125029	2.25605e-06	84	0.0825335	0.00297546	285	-0.0371107	0.0553125	285	0.0250225	0.191169	285	0.0251432	0.303549	271	-0.00074255	0.959529	271	0.00212862	0.876678	271	0.00301803	0.80848	271	0.0450888	0.000356495
CCBE1	NA	NA	NA	NA	NA	NA	NA	NA	NA	NA	NA	NA	2	-0.0870534	0.51002	2	0.0550667	0.684213	2	-0.283673	0.0552135	NA	NA	NA	NA	NA	NA	NA	NA	NA	NA	NA	NA
CCDC102A	NA	NA	NA	7	0.00113547	0.988309	5	0.0371234	0.692331	NA	NA	NA	24	0.114452	0.00847688	24	-0.0347244	0.414146	24	0.0473121	0.379677	18	0.0110776	0.857298	18	0.0568786	0.253966	18	0.0184042	0.726387	18	-0.0516112	0.278149
CCDC106	NA	NA	NA	1	-0.29229	0.079865	NA	NA	NA	NA	NA	NA	6	-0.199433	0.00299569	6	0.0732868	0.233406	6	-0.0284771	0.768889	NA	NA	NA	NA	NA	NA	NA	NA	NA	NA	NA	NA
CCDC107	NA	NA	NA	NA	NA	NA	NA	NA	NA	NA	NA	NA	NA	NA	NA	NA	NA	NA	NA	NA	NA	1	0.313735	0.0356031	1	0.393422	0.00882058	1	-0.158121	0.273555	1	-0.104764	0.471932
CCDC110	3	0.117246	0.284981	2	-0.0568976	0.63872	1	0.164588	0.145953	1	0.353463	0.0272208	2	0.0223253	0.844266	2	-0.0253046	0.819911	2	0.0104685	0.95052	1	-0.0670186	0.744365	1	-0.0317037	0.882921	1	0.0369192	0.8497	1	0.0466695	0.807348
CCDC112	NA	NA	NA	NA	NA	NA	NA	NA	NA	NA	NA	NA	4	-0.0929702	0.516195	4	0.0643502	0.658485	4	0.0247368	0.911524	NA	NA	NA	NA	NA	NA	NA	NA	NA	NA	NA	NA
CCDC113	NA	NA	NA	NA	NA	NA	NA	NA	NA	NA	NA	NA	1	0.214312	0.113894	1	0.108585	0.438308	1	0.00134741	0.996837	5	-0.00466507	0.990543	5	-0.00300265	0.994048	5	-0.197707	0.498831	5	0.222927	0.43175
CCDC114	NA	NA	NA	NA	NA	NA	NA	NA	NA	NA	NA	NA	2	-0.0669408	0.361939	2	0.0340521	0.660552	2	-0.0692352	0.464853	NA	NA	NA	NA	NA	NA	NA	NA	NA	NA	NA	NA
CCDC115	7	-0.0469814	0.50777	6	-0.0997969	0.213038	22	0.0242176	0.481436	5	0.0202269	0.79917	12	0.014648	0.761584	12	-0.105669	0.0131452	12	-0.0297383	0.61592	8	-0.0716433	0.237605	8	0.00189912	0.982105	8	0.0245806	0.694307	8	-0.0289235	0.635842
CCDC117	2	0.0626403	0.709683	15	0.0285513	0.55643	14	0.210086	0.000161109	5	0.0592479	0.497096	26	-0.0488414	0.18391	26	0.0879622	0.0179984	26	0.0604068	0.176154	22	0.02871	0.313145	22	0.0238875	0.405247	22	0.045471	0.0908534	22	0.0254408	0.343781
CCDC12	16	-0.0644396	0.13585	28	0.0710876	0.011931	37	0.266523	9.79282e-08	14	0.0652727	0.167517	89	-0.0227526	0.478036	89	0.0677048	0.0265072	89	0.0225797	0.595959	65	-0.0253815	0.404796	65	-0.0179784	0.564123	65	0.0144558	0.631031	65	-0.0181089	0.531077
CCDC120	1	0.051804	0.784432	10	-0.00190242	0.968054	6	-0.13851	0.01785	2	-0.020005	0.944161	21	0.11188	0.00304111	21	0.357425	4.02242e-08	21	0.214345	3.73707841583498e-05	2	-0.134009	0.228333	2	-0.055148	0.648643	2	0.00178641	0.987769	2	-0.0274492	0.815539
CCDC122	NA	NA	NA	2	-0.0271457	0.834392	NA	NA	NA	NA	NA	NA	4	0.149441	0.0282607	4	0.152342	0.0246985	4	0.17089	0.0342923	NA	NA	NA	NA	NA	NA	NA	NA	NA	NA	NA	NA
CCDC124	48	-0.105195	0.000937428	104	-0.014051	0.49517	105	-0.110474	0.000132766	30	-0.125058	0.0041374	149	-0.16139	4.66023685228687e-05	149	-0.142054	0.000160891	149	-0.0341166	0.395186	72	-0.0411867	0.0281677	72	-0.0456432	0.0143242	72	-0.0235253	0.191356	72	-0.0430591	0.0173831
CCDC125	NA	NA	NA	NA	NA	NA	NA	NA	NA	NA	NA	NA	1	0.0418403	0.757161	1	-0.085137	0.482412	1	-0.0630815	0.724398	5	-0.0536744	0.255672	5	-0.0447239	0.346123	5	-0.104702	0.0222951	5	-0.146874	0.00228414
CCDC126	1	-0.0179096	0.955334	6	-0.123151	0.0415433	4	0.222291	0.000393776	3	0.0218596	0.87397	3	-0.0726106	0.251066	3	0.0166413	0.817299	3	0.0700213	0.390434	8	-0.0455453	0.304095	8	-0.00536861	0.919485	8	0.0231715	0.60356	8	0.0702975	0.0875541
CCDC127	1	0.093473	0.418447	14	-0.0851618	0.0389826	19	0.0304056	0.28713	12	0.0273182	0.621123	23	-0.00470981	0.94045	23	-0.0675471	0.15413	23	0.0392272	0.551731	17	-0.0169941	0.65806	17	0.0153236	0.690993	17	-0.00670696	0.858565	17	0.116908	0.00132726
CCDC129	NA	NA	NA	NA	NA	NA	NA	NA	NA	1	0.0816358	0.563024	NA	NA	NA	NA	NA	NA	NA	NA	NA	NA	NA	NA	NA	NA	NA	NA	NA	NA	NA	NA	NA
CCDC130	4	0.0570567	0.526997	6	0.158777	0.0134828	6	0.136728	0.0112562	5	0.0913504	0.13948	22	-0.0352948	0.276006	22	-0.0419909	0.183637	22	-0.0486903	0.213692	NA	NA	NA	NA	NA	NA	NA	NA	NA	NA	NA	NA
CCDC134	17	0.0632657	0.0730451	16	-0.0730168	0.131884	26	0.0183487	0.496222	18	-0.052654	0.164081	30	0.00147558	0.969284	30	0.0886794	0.00468173	30	0.0304246	0.437382	24	0.0113058	0.721065	24	0.0239789	0.404172	24	0.0799567	0.0048402	24	0.0634474	0.0194652
CCDC136	NA	NA	NA	NA	NA	NA	1	-0.0463536	0.737942	NA	NA	NA	3	0.213063	0.0413788	3	0.127632	0.216227	3	0.0141869	0.934208	NA	NA	NA	NA	NA	NA	NA	NA	NA	NA	NA	NA
CCDC137	10	0.00383174	0.952255	14	0.049683	0.178828	16	0.132742	0.000532605	14	0.168117	0.00105265	44	-0.0453243	0.0591137	44	0.0669741	0.00723302	44	0.000521955	0.991238	23	0.0645729	0.00964866	23	0.171242	5.9792e-07	23	0.134066	1.14062e-05	23	-0.0697739	0.00432404
CCDC138	4	-1.01587	2.87143e-07	NA	NA	NA	NA	NA	NA	NA	NA	NA	7	-0.183867	0.0146959	7	-0.0807261	0.268624	7	-0.193413	0.0270684	8	-0.0269866	0.660921	8	0.0732018	0.18146	8	0.116648	0.0310861	8	-0.289044	2.2641e-05
CCDC14	NA	NA	NA	4	-0.173652	0.0356647	1	-0.0749758	0.632133	NA	NA	NA	17	-0.0831028	0.0482031	17	-0.120533	0.00609816	17	-0.00152574	0.984338	12	-0.037894	0.364736	12	0.00658349	0.893915	12	-0.0240518	0.557262	12	-0.200703	3.78369e-05
CCDC141	NA	NA	NA	2	0.054711	0.688	1	0.809599	0.0906137	NA	NA	NA	NA	NA	NA	NA	NA	NA	NA	NA	NA	NA	NA	NA	NA	NA	NA	NA	NA	NA	NA	NA	NA
CCDC142	NA	NA	NA	NA	NA	NA	NA	NA	NA	NA	NA	NA	1	-0.360899	0.0232726	1	-0.0329174	0.858025	1	-0.154377	0.454755	1	-0.1384	0.12194	1	-0.191864	0.0300543	1	-0.302681	0.00137481	1	-0.520924	7.00129e-06
CCDC144A	NA	NA	NA	NA	NA	NA	NA	NA	NA	NA	NA	NA	7	-0.112324	0.0852046	7	-0.0745584	0.253973	7	-0.0595207	0.49854	NA	NA	NA	NA	NA	NA	NA	NA	NA	NA	NA	NA
CCDC146	NA	NA	NA	NA	NA	NA	1	0.0115665	0.965213	NA	NA	NA	NA	NA	NA	NA	NA	NA	NA	NA	NA	NA	NA	NA	NA	NA	NA	NA	NA	NA	NA	NA	NA
CCDC149	4	-0.000742062	0.99439	5	0.00970474	0.874939	11	-0.00958008	0.800881	5	0.149749	0.0562978	20	0.0885579	0.0249613	20	-0.0445317	0.250567	20	-0.00450273	0.946297	16	-0.00865868	0.783035	16	-0.0425225	0.110474	16	-0.10958	0.000292051	16	-0.0389125	0.129707
CCDC15	NA	NA	NA	2	-0.245619	0.00470944	1	-0.0746343	0.503449	NA	NA	NA	8	-0.110178	0.0388649	8	0.0190443	0.746109	8	-0.00878948	0.921947	3	-0.0248382	0.662077	3	0.0142724	0.81119	3	0.151352	0.00383421	3	-0.0134646	0.805456
CCDC150	NA	NA	NA	1	-0.0369963	0.826543	NA	NA	NA	NA	NA	NA	4	0.130427	0.455757	4	0.092611	0.603338	4	0.218117	0.297357	NA	NA	NA	NA	NA	NA	NA	NA	NA	NA	NA	NA
CCDC151	NA	NA	NA	3	-0.0292836	0.677759	1	0.130265	0.210881	2	0.13192	0.150148	NA	NA	NA	NA	NA	NA	NA	NA	NA	NA	NA	NA	NA	NA	NA	NA	NA	NA	NA	NA	NA
CCDC155	NA	NA	NA	2	-0.0789644	0.565796	NA	NA	NA	NA	NA	NA	3	-0.0268788	0.861275	3	0.0585497	0.677788	3	0.166607	0.309151	NA	NA	NA	NA	NA	NA	NA	NA	NA	NA	NA	NA
CCDC157	13	0.103262	0.0134204	7	-0.0298257	0.654385	7	0.041008	0.360482	10	0.0305864	0.524111	6	0.0696233	0.150111	6	0.0650265	0.174946	6	0.027576	0.706134	5	0.0175631	0.818686	5	-0.00551478	0.946427	5	0.0288561	0.662961	5	0.0298712	0.646988
CCDC158	NA	NA	NA	NA	NA	NA	NA	NA	NA	1	0.311631	0.0233438	NA	NA	NA	NA	NA	NA	NA	NA	NA	NA	NA	NA	NA	NA	NA	NA	NA	NA	NA	NA	NA
CCDC166	NA	NA	NA	NA	NA	NA	NA	NA	NA	NA	NA	NA	NA	NA	NA	NA	NA	NA	NA	NA	NA	1	0.0495529	0.697085	1	-0.0292818	0.82441	1	0.117082	0.287351	1	-0.112492	0.298035
CCDC167	2	0.127988	0.187275	8	-0.0636186	0.284888	8	0.0701007	0.0581915	9	0.0108016	0.879073	14	-0.135925	0.00698367	14	-0.165191	0.00168624	14	-0.105895	0.0630777	20	-0.0765561	0.0305943	20	-0.0395292	0.262305	20	-0.0610705	0.0721887	20	-0.146981	0.000205615
CCDC168	3	-0.0483975	0.646703	NA	NA	NA	1	-0.276489	0.0309905	NA	NA	NA	NA	NA	NA	NA	NA	NA	NA	NA	NA	6	-0.0455904	0.513581	6	-0.00478905	0.954615	6	-0.0578948	0.367252	6	0.0160353	0.817497
CCDC169	NA	NA	NA	NA	NA	NA	NA	NA	NA	NA	NA	NA	1	0.117646	0.251615	1	0.304293	0.00456635	1	-0.00449914	0.981355	NA	NA	NA	NA	NA	NA	NA	NA	NA	NA	NA	NA
CCDC17	5	0.0946589	0.154552	10	-0.0897941	0.0378264	5	0.159807	0.0944725	NA	NA	NA	3	0.110045	0.427107	3	0.00859395	0.957167	3	-0.0421602	0.845366	4	-0.125838	0.0638548	4	-0.103798	0.120151	4	-0.110628	0.0916412	4	-0.057098	0.385842
CCDC170	1	0.0901721	0.563009	NA	NA	NA	NA	NA	NA	NA	NA	NA	3	-0.0576407	0.536843	3	0.190765	0.0286393	3	-0.0999989	0.37339	NA	NA	NA	NA	NA	NA	NA	NA	NA	NA	NA	NA
CCDC171	NA	NA	NA	1	-0.0376327	0.748634	NA	NA	NA	NA	NA	NA	NA	NA	NA	NA	NA	NA	NA	NA	NA	NA	NA	NA	NA	NA	NA	NA	NA	NA	NA	NA	NA
CCDC173	NA	NA	NA	1	-0.0799947	0.638312	1	-0.0296941	0.735905	NA	NA	NA	NA	NA	NA	NA	NA	NA	NA	NA	NA	3	-0.431746	0.0296325	3	-0.165724	0.41488	3	-0.255521	0.179375	3	-0.273253	0.142069
CCDC174	4	-0.0672355	0.37873	14	0.100092	0.0107482	13	0.0393096	0.225123	8	0.0328945	0.586269	35	0.0921597	0.0014142	35	0.0777652	0.00448709	35	0.0271225	0.426265	33	-0.0834552	0.00498156	33	-0.0929198	0.00183332	33	-0.0585827	0.0335758	33	-0.0248322	0.363653
CCDC175	NA	NA	NA	NA	NA	NA	2	0.0220711	0.758933	2	-0.0323425	0.764068	3	-0.0398359	0.699465	3	0.056186	0.558471	3	-0.0277249	0.850171	1	0.0407391	0.672711	1	0.0768646	0.385959	1	-0.0989137	0.238262	1	0.131248	0.108637
CCDC18	4	-0.0641357	0.442726	2	-0.0504325	0.563532	1	-0.0476412	0.82683	6	-0.0841849	0.210964	42	0.005456	0.891423	42	-0.0585023	0.0721138	42	0.0619731	0.116536	25	-0.0048075	0.837502	25	-0.09759	2.80973e-05	25	-0.0580724	0.00330117	25	-0.0606177	0.00226612
CCDC180	NA	NA	NA	NA	NA	NA	1	-0.0712842	0.788026	NA	NA	NA	NA	NA	NA	NA	NA	NA	NA	NA	NA	NA	NA	NA	NA	NA	NA	NA	NA	NA	NA	NA	NA
CCDC181	NA	NA	NA	NA	NA	NA	NA	NA	NA	1	-0.883247	0.0789332	2	-0.239269	0.00145384	2	-0.219819	0.00256765	2	-0.082979	0.335407	NA	NA	NA	NA	NA	NA	NA	NA	NA	NA	NA	NA
CCDC182	1	-0.0438661	0.945355	2	-0.329054	0.424178	2	-0.311094	0.218252	1	-0.348652	0.446868	NA	NA	NA	NA	NA	NA	NA	NA	NA	NA	NA	NA	NA	NA	NA	NA	NA	NA	NA	NA	NA
CCDC183	NA	NA	NA	1	-0.269213	0.336926	NA	NA	NA	NA	NA	NA	NA	NA	NA	NA	NA	NA	NA	NA	NA	NA	NA	NA	NA	NA	NA	NA	NA	NA	NA	NA	NA
CCDC186	33	-0.0549992	0.0476077	49	0.0368367	0.140808	63	-0.0714282	0.0010129	41	0.0195761	0.533431	108	0.0624661	0.0302584	108	0.0343392	0.225597	108	-0.0156102	0.719191	65	-0.0415342	0.010826	65	-0.0213001	0.172611	65	-0.0676893	0.00016766	65	-0.00237967	0.889008
CCDC187	1	-0.0914441	0.628327	NA	NA	NA	NA	NA	NA	NA	NA	NA	NA	NA	NA	NA	NA	NA	NA	NA	NA	NA	NA	NA	NA	NA	NA	NA	NA	NA	NA	NA	NA
CCDC188	1	0.0626135	0.721378	NA	NA	NA	NA	NA	NA	NA	NA	NA	NA	NA	NA	NA	NA	NA	NA	NA	NA	NA	NA	NA	NA	NA	NA	NA	NA	NA	NA	NA	NA
CCDC191	NA	NA	NA	NA	NA	NA	NA	NA	NA	NA	NA	NA	2	-0.235148	0.0209029	2	-0.320842	0.00283165	2	-0.0699998	0.624029	NA	NA	NA	NA	NA	NA	NA	NA	NA	NA	NA	NA
CCDC192	NA	NA	NA	NA	NA	NA	NA	NA	NA	NA	NA	NA	NA	NA	NA	NA	NA	NA	NA	NA	NA	1	-0.0215158	0.872109	1	-0.00601548	0.96615	1	-0.0302796	0.793497	1	-0.00915704	0.93752
CCDC194	NA	NA	NA	NA	NA	NA	1	0.051725	0.554143	1	-0.229162	0.172228	NA	NA	NA	NA	NA	NA	NA	NA	NA	NA	NA	NA	NA	NA	NA	NA	NA	NA	NA	NA	NA
CCDC22	25	0.00927199	0.830408	39	-0.0309508	0.158533	72	-0.0801877	0.00201188	45	-0.0113155	0.677202	67	0.0693681	0.0148979	67	-0.0223878	0.431006	67	0.0195502	0.620678	54	-0.0213794	0.438223	54	-0.00212611	0.950216	54	-0.0352134	0.163923	54	0.031877	0.198705
CCDC24	1	0.262139	0.114582	2	0.117501	0.739752	NA	NA	NA	NA	NA	NA	NA	NA	NA	NA	NA	NA	NA	NA	NA	NA	NA	NA	NA	NA	NA	NA	NA	NA	NA	NA	NA
CCDC25	6	-0.0246907	0.725065	23	-0.0278454	0.43415	31	-0.123464	0.00090419	13	-0.154896	0.00265007	28	-0.0852174	0.006569	28	-0.0321086	0.279191	28	-0.0280235	0.47667	25	-0.0277836	0.194632	25	-0.0173805	0.429457	25	-0.0191681	0.35936	25	0.0105561	0.625643
CCDC28A	NA	NA	NA	4	-0.221898	0.00132461	5	-0.184626	0.00555486	3	-0.122905	0.121246	18	0.0243785	0.644342	18	0.10246	0.032158	18	0.0486429	0.438684	11	-0.203759	0.000140398	11	-0.147237	0.00210703	11	0.0143756	0.769025	11	0.113621	0.0113056
CCDC28B	NA	NA	NA	NA	NA	NA	NA	NA	NA	NA	NA	NA	1	-0.221025	0.0899586	1	-0.0517991	0.717378	1	0.136857	0.4285	NA	NA	NA	NA	NA	NA	NA	NA	NA	NA	NA	NA
CCDC3	NA	NA	NA	NA	NA	NA	NA	NA	NA	NA	NA	NA	NA	NA	NA	NA	NA	NA	NA	NA	NA	1	0.0281551	0.840298	1	0.126482	0.271537	1	0.0245998	0.84412	1	0.185828	0.0866523
CCDC32	3	-0.0898373	0.337832	2	0.0192361	0.836303	5	0.103819	0.0278854	2	-0.0756612	0.577168	7	-0.143157	0.0064089	7	0.022743	0.673103	7	-0.133404	0.0248765	21	0.0146553	0.564146	21	-0.0130702	0.609598	21	-0.101496	0.000156337	21	-0.175984	4.18823e-07
CCDC33	NA	NA	NA	NA	NA	NA	NA	NA	NA	NA	NA	NA	2	0.119591	0.264975	2	-0.359582	0.00192222	2	-0.0814539	0.579221	NA	NA	NA	NA	NA	NA	NA	NA	NA	NA	NA	NA
CCDC34	NA	NA	NA	NA	NA	NA	NA	NA	NA	NA	NA	NA	3	-0.220393	0.100949	3	-0.148586	0.270219	3	0.114515	0.532248	2	-0.184326	0.0115505	2	-0.165213	0.0195229	2	0.185112	0.00914952	2	0.0469271	0.504021
CCDC36	1	0.28112	0.0514939	NA	NA	NA	NA	NA	NA	NA	NA	NA	NA	NA	NA	NA	NA	NA	NA	NA	NA	NA	NA	NA	NA	NA	NA	NA	NA	NA	NA	NA	NA
CCDC40	NA	NA	NA	NA	NA	NA	NA	NA	NA	2	-0.0628561	0.504008	2	-0.148911	0.414777	2	0.0948222	0.614798	2	0.145893	0.54341	NA	NA	NA	NA	NA	NA	NA	NA	NA	NA	NA	NA
CCDC43	21	-0.117484	0.014577	44	-0.0237859	0.286579	41	-0.216664	1.30683e-06	45	-0.17154	2.24434e-05	66	-0.0588252	0.0428079	66	0.0233772	0.431913	66	-0.0317693	0.400839	64	-0.0259705	0.223996	64	-0.0168302	0.443262	64	-0.0628232	0.0037503	64	0.00928872	0.668603
CCDC47	64	0.0157826	0.420987	158	0.071929	0.00348489	153	0.0452811	0.019832	63	0.0242033	0.330628	140	-0.0444818	0.0278737	140	0.0623219	0.00351419	140	-0.00163607	0.964305	150	0.0231935	0.164754	150	0.0405674	0.0148072	150	0.0397999	0.0153397	150	0.0182647	0.247752
CCDC50	15	-0.0847565	0.0735588	57	0.0766118	0.0189165	33	0.0132457	0.627889	22	-0.0995006	0.0260543	104	0.0385227	0.348943	104	-0.0562382	0.155503	104	0.00216722	0.976426	63	0.0364519	0.0497953	63	-0.0113154	0.569731	63	-0.0902262	4.73988e-05	63	-0.110781	5.53138e-06
CCDC51	11	0.014119	0.789269	17	-0.0499482	0.321406	73	0.0433936	0.0592894	17	0.0232758	0.625289	62	-0.0713031	0.00580428	62	0.0375302	0.117925	62	-0.00965098	0.803614	60	-0.00964481	0.747887	60	-0.0289142	0.271407	60	0.0045164	0.876706	60	-0.0215322	0.396378
CCDC54	NA	NA	NA	NA	NA	NA	NA	NA	NA	NA	NA	NA	NA	NA	NA	NA	NA	NA	NA	NA	NA	1	0.0269201	0.920424	1	0.0184265	0.945686	1	-0.147948	0.48342	1	0.26346	0.187064
CCDC57	NA	NA	NA	2	-0.0784188	0.475131	3	-0.113716	0.0650994	NA	NA	NA	7	0.0107146	0.826989	7	0.00291372	0.954456	7	0.0182034	0.782536	NA	NA	NA	NA	NA	NA	NA	NA	NA	NA	NA	NA
CCDC58	10	0.0473766	0.349186	44	0.0414395	0.126337	50	0.0799596	0.00647965	20	0.0499603	0.176191	49	-0.0382637	0.190986	49	0.042017	0.144891	49	-0.0152322	0.735443	NA	NA	NA	NA	NA	NA	NA	NA	NA	NA	NA	NA
CCDC59	7	-0.0959153	0.153157	12	0.0528038	0.137649	13	0.5402	5.28908e-07	10	-0.0350943	0.565361	29	-0.0164439	0.676754	29	-0.0293807	0.413495	29	-0.00726199	0.899169	14	-0.00423071	0.925716	14	0.0264712	0.481103	14	0.0764593	0.0293511	14	-0.00883789	0.817271
[truncated: 11,551 more rows]
