# Supplementary material for: Functional-proteomics-based investigation of the cellular response to farnesyltransferase inhibition in lung cancer
Source: iScience. 2025 Jan 21;28(2):111864. doi: 10.1016/j.isci.2025.111864 (PMC11848503; doi:10.1016/j.isci.2025.111864)
Supplement: Table S7. Quant PTP4A1si_IFN, related to Figure 5 [file mmc8.xlsx]

## Sheet: README
This sheet provides information about all supplementary tables. The table presented in this file is highlighted in green.
Supplementary Table	Title	Description	Notes	Corresponding Figures
Table S1	Summary	All proteins identified in this study with the key findings in each of the subprojects (prenylation status, localization, relocalization, and regulation upon tipifarnib treatment, PTP4A1 silencing and/or IFN treatment)	Prenylation status criteria: Enriched protein: exceeds threshold in prenylation profiling (see table 2) Prenylation candidate: enriched protein with a CXXX motif Farnesylated protein: prenylation candidate that relocalizes from non-cytosol to cytosol after tipifarnib treatment in at least 1 cell line (see table 5) Perturbation experiments columns: significant fold change values are displayed (cut…
Table S2	Prenylation Profiling	Results of the prenylated protein pull-down experiment	log2FC: protein quant fold change in F-azide metabolically labeled (n = 4) vs ctrl (n = 3) samples Enriched protein (n = 652): log2FC Percentile >95th percentile & DEqMS adj. p-value < 0.01	Figure 1c, S1b, S1e, S3
Table S3	Prenylation Candidate Support	Supporting evidence for prenylation	Prenylation candidate (n = 116): enriched proteins (see criteria described for Table 2) with a CXXX motif. Other supporting evidence is used as annotation.
		CXXX motif at the C-terminal
		Experimental evidence from literature:	Pubmed ID	Type of assay	Model	Criteria for inclusion
		Storck, Nat Chemistry 2019	30936521	Chemical probes + chemical proteomics	Human cells	Assigned prenylation status F or F/GG
		Palsuledesai, Mol Biosyst 2014	24577581	Metabolic labeling + chemical proteomics	Human cells	-
		Onono, MCP 2010	20103566	Western blot	Human cells	-
		Charron, PNAS 2013	23776219	Metabolic labeling + chemical proteomics	Mouse cells	High or medium confidence
		Kho, PNAS 2004	15308774	Metabolic labeling + chemical proteomics	Monkey cells	-
		Wang, Chem Comm 2012	22783549	Peptide substrate screen	-	Signal intensity > 65% (High)
		Hougland, J Mol Biol 2010	19878682	Peptide substrate screen	-	MTO, STO
		Krzysiak, BMCL 2010	20005705	Peptide substrate screen	-	Good substrate
		Prediction tools:				Scoring
		PrePS (http://mendel.imp.ac.at/sat/PrePS)				Predicted substrate: +, ++ and +++; Predicted non-substrate: -, -- and ---
		YDJ1_HM and RAS_HM prediction from Kim, G3 2023	37119806			Positive prediction: HM score >3; Negative prediction: HM score <3
Table S4	Localization	SubCellBarCode results at the neighboorhood and compartment levels	The classification was performed as described in Orre et al. (2019) and Arslan et al. (2022).	Figure 1e, S1f-I, S3
Table S5	Relocalization	Relocalization of proteins upon tipifarnib treatment	log2FC: protein quant fold change in the fraction (cytosol or non-cytosol) after tipifarnib treatment (n = 4) vs ctrl (n = 4) Criteria for relocalization: i) log2FC with opposite signs in the cytosolic and non-cytosolic fractions; ii) Minimum DEqMS adj.p-value < 0.05; iii) DeltaReloc >0.4 for Non-cytosol to cytosol and <-0.4 for cytosol to non-cytosol relocalization	Figure 2, S2, S3, S8e, S10e
Table S6	Quant after Tipifarnib	Quantitive global proteomics after tipifarnib treatment	Significant findings: DEqMS adj. p-value < 0.05	Figure 3, S5, S7, S8, S10
Table S7	Quant PTP4A1si_IFN	Quantitive global proteomics after PTP4A1 silencing and/or IFN stimulation	Significant findings: DEqMS adj. p-value < 0.05	Figure 5, S10

## Sheet: Table S7
Protein (gene-centric)	PTP4A1_siRNA_No6_PSMcount	PTP4A1_siRNA_No6_log2FC	PTP4A1_siRNA_No6_DEqMS.adj.pval	PTP4A1_siRNA_No7_PSMcount	PTP4A1_siRNA_No7_log2FC	PTP4A1_siRNA_No7_DEqMS.adj.pval	PTP4A1_siRNA_No8_PSMcount	PTP4A1_siRNA_No8_log2FC	PTP4A1_siRNA_No8_DEqMS.adj.pval	NegCtrl_siRNA_IFN_30min_PSMcount	NegCtrl_siRNA_IFN_30min_log2FC	NegCtrl_siRNA_IFN_30min_DEqMS.adj.pval	NegCtrl_siRNA_IFN_24h_PSMcount	NegCtrl_siRNA_IFN_24h_log2FC	NegCtrl_siRNA_IFN_24h_DEqMS.adj.pval	NegCtrl_siRNA_IFN_48h_PSMcount	NegCtrl_siRNA_IFN_48h_log2FC	NegCtrl_siRNA_IFN_48h_DEqMS.adj.pval	NegCtrl_siRNA_IFN_72h_PSMcount	NegCtrl_siRNA_IFN_72h_log2FC	NegCtrl_siRNA_IFN_72h_DEqMS.adj.pval	PTP4A1_siRNA_No6_NoIFN_PSMcount	PTP4A1_siRNA_No6_NoIFN_log2FC	PTP4A1_siRNA_No6_NoIFN_DEqMS.adj.pval	PTP4A1_siRNA_No6_IFN_30min_PSMcount	PTP4A1_siRNA_No6_IFN_30min_log2FC	PTP4A1_siRNA_No6_IFN_30min_DEqMS.adj.pval	PTP4A1_siRNA_No6_IFN_24h_PSMcount	PTP4A1_siRNA_No6_IFN_24h_log2FC	PTP4A1_siRNA_No6_IFN_24h_DEqMS.adj.pval	PTP4A1_siRNA_No6_IFN_48h_PSMcount	PTP4A1_siRNA_No6_IFN_48h_log2FC	PTP4A1_siRNA_No6_IFN_48h_DEqMS.adj.pval	PTP4A1_siRNA_No6_IFN_72h_PSMcount	PTP4A1_siRNA_No6_IFN_72h_log2FC	PTP4A1_siRNA_No6_IFN_72h_DEqMS.adj.pval
A1CF	2	-0.295237	0.140066	2	-0.195848	0.344181	2	-0.0691401	0.746892	NA	NA	NA	NA	NA	NA	NA	NA	NA	NA	NA	NA	NA	NA	NA	NA	NA	NA	NA	NA	NA	NA	NA	NA	NA	NA	NA
A2M	9	-0.202665	0.000501787	9	-0.0627608	0.231938	9	0.0707045	0.169084	8	-0.370243	0.270647	8	-0.459103	0.0448667	8	-0.665372	0.000671772	8	-0.605496	0.0013184	8	-0.196223	0.335747	8	-0.51966	0.0105487	8	-0.776134	0.000607322	8	-0.46652	0.0108332	8	-0.85982	2.08491e-05
AAAS	38	-0.110295	0.000164694	38	-0.00561631	0.840601	38	-0.0984474	0.000498691	13	-0.00763741	0.946951	13	0.0600595	0.284231	13	0.0193972	0.669648	13	0.033629	0.431125	13	-0.0135548	0.797438	13	-0.0162181	0.754701	13	-0.041663	0.415335	13	-0.11407	0.00829905	13	-0.206621	1.55649e-05
AACS	39	-0.00122326	0.946671	39	0.12898	3.31227e-07	39	0.0328616	0.053264	16	0.0467369	0.499173	16	-0.102812	0.0188636	16	-0.0910886	0.0107517	16	-0.181874	6.40754e-06	16	0.0413433	0.285599	16	0.0364805	0.349876	16	-0.0732651	0.0706001	16	-0.109136	0.00240421	16	-0.178719	6.53231e-06
AADAT	6	-0.0761775	0.0564003	6	-0.116799	0.00602007	6	0.0760162	0.0576657	1	0.0482908	0.825765	1	0.206863	0.0701785	1	0.345057	0.000443526	1	0.339539	0.000409881	1	-0.0462132	0.670486	1	0.0171416	0.883737	1	0.138489	0.191704	1	0.0822871	0.358904	1	0.144333	0.0968834
AAGAB	30	-0.0838194	0.00447806	30	-0.0629626	0.0282729	30	-0.101744	0.000974576	6	0.0386468	0.791843	6	0.0393032	0.664221	6	0.0194357	0.773603	6	-0.00229665	0.971924	6	-0.0249253	0.743086	6	0.000632798	0.994465	6	-0.0231367	0.768673	6	-0.188005	0.00327753	6	-0.379408	4.89522e-07
AAK1	46	0.0764163	0.000326998	46	-0.0106674	0.58814	46	-0.00116339	0.954302	20	0.0238697	0.794223	20	-0.159254	0.00147506	20	0.0358655	0.367385	20	0.0895855	0.0195707	20	0.0511026	0.232639	20	0.0613647	0.148011	20	0.00188116	0.974081	20	0.176448	4.65598e-05	20	0.144776	0.000350483
AAMDC	4	-0.21507	2.56838e-06	4	-0.109382	0.0028273	4	-0.00482388	0.896445	1	-0.0934415	0.617781	1	-0.0946998	0.428425	1	-0.0489559	0.60135	1	-0.265587	0.0031981	1	-0.351972	0.000714531	1	-0.424389	9.74799e-05	1	-0.354286	0.00112262	1	-0.156289	0.0723812	1	-0.0776117	0.362678
AAMP	16	-0.142339	0.000172906	16	-0.091838	0.00763201	16	-0.149663	0.000103872	5	0.0602382	0.66287	5	0.176288	0.0280599	5	-0.247183	0.000363472	5	-0.461007	3.74273e-08	5	0.0656142	0.360553	5	0.055496	0.443369	5	0.123395	0.096572	5	-0.416118	2.48175e-07	5	-0.437088	6.91525e-08
AAR2	44	0.000649166	0.974185	44	-0.100379	1.22397e-05	44	-0.0235494	0.180572	11	0.0558941	0.490554	11	-0.0521993	0.334835	11	-0.307497	2.96855e-08	11	-0.440022	2.15474e-11	11	0.0248927	0.604634	11	0.0386664	0.401622	11	0.0257147	0.60939	11	-0.357023	1.47867e-09	11	-0.432206	2.15734e-11
AARS1	664	0.0484299	0.00070177	664	0.0279089	0.0337406	664	-0.108926	5.87947e-08	188	0.0215518	0.594757	188	0.0650153	0.00827888	188	0.434673	7.66328e-18	188	0.650125	9.88097e-22	188	0.13245	7.87339e-07	188	0.141809	2.73842e-07	188	0.259744	7.27767e-12	188	0.596776	5.36982e-21	188	0.680577	1.16307e-22
AARS2	107	0.0941526	4.79645e-07	107	0.017244	0.186008	107	0.0421807	0.00240163	28	0.0181999	0.79235	28	0.118206	0.00180744	28	0.112347	0.000420098	28	0.1534	6.49998e-06	28	0.0863778	0.00889598	28	0.0744433	0.0218359	28	0.135814	0.000259454	28	0.267023	6.70971e-10	28	0.410239	6.57439e-14
AASDH	11	0.0799366	0.00781989	11	-0.12252	0.000269222	11	-0.0230693	0.427879	2	0.0150944	0.926012	2	0.00635517	0.949953	2	0.00780848	0.910907	2	-0.00328526	0.959624	2	-0.00495515	0.950228	2	-0.0345848	0.634696	2	-0.0244536	0.750937	2	0.0363316	0.558085	2	0.0383434	0.521788
AASDHPPT	74	0.0559681	0.000142022	74	-0.125924	8.9135e-09	74	0.0463531	0.000863107	13	0.0451691	0.631944	13	0.0223883	0.730316	13	-0.143627	0.0019986	13	-0.30451	8.33187e-08	13	0.146801	0.00347721	13	0.173349	0.000810239	13	0.165229	0.00207938	13	-0.0599361	0.166438	13	-0.182425	0.000112853
AASS	1	0.142615	0.110041	1	-0.0294582	0.7644	1	0.146277	0.102613	NA	NA	NA	NA	NA	NA	NA	NA	NA	NA	NA	NA	NA	NA	NA	NA	NA	NA	NA	NA	NA	NA	NA	NA	NA	NA	NA
AATF	95	-0.0448621	0.00121202	95	-0.0126632	0.325963	95	0.019851	0.114336	29	0.00955701	0.920531	29	0.121017	0.00782333	29	0.0792347	0.0293711	29	0.049864	0.15583	29	-0.0161191	0.71025	29	-0.033503	0.408106	29	0.0835998	0.0455513	29	0.0832707	0.0199042	29	0.00757382	0.834932
AATK	NA	NA	NA	NA	NA	NA	NA	NA	NA	1	-0.0786439	0.748919	1	-0.142451	0.305007	1	-0.196458	0.0651326	1	-0.193928	0.0611286	1	-0.0147065	0.913842	1	0.106299	0.370026	1	-0.15988	0.195662	1	-0.29228	0.00635296	1	-0.354215	0.00105116
ABCA1	1	-0.188109	0.197107	1	0.0325021	0.843473	1	-0.241438	0.100266	NA	NA	NA	NA	NA	NA	NA	NA	NA	NA	NA	NA	NA	NA	NA	NA	NA	NA	NA	NA	NA	NA	NA	NA	NA	NA	NA
ABCA2	25	-0.00246413	0.916388	25	0.13747	3.35239e-06	25	-0.0435877	0.0459217	NA	NA	NA	NA	NA	NA	NA	NA	NA	NA	NA	NA	NA	NA	NA	NA	NA	NA	NA	NA	NA	NA	NA	NA	NA	NA	NA
ABCA3	1	0.586981	1.47939e-06	1	0.270295	0.00424834	1	0.286618	0.00247057	NA	NA	NA	NA	NA	NA	NA	NA	NA	NA	NA	NA	NA	NA	NA	NA	NA	NA	NA	NA	NA	NA	NA	NA	NA	NA	NA
ABCA4	2	0.415084	0.133829	2	0.137886	0.645399	2	-0.0951064	0.748163	NA	NA	NA	NA	NA	NA	NA	NA	NA	NA	NA	NA	NA	NA	NA	NA	NA	NA	NA	NA	NA	NA	NA	NA	NA	NA	NA
ABCA6	1	0.122772	0.402011	1	0.086073	0.578485	1	-0.0861983	0.567853	NA	NA	NA	NA	NA	NA	NA	NA	NA	NA	NA	NA	NA	NA	NA	NA	NA	NA	NA	NA	NA	NA	NA	NA	NA	NA	NA
ABCB1	33	-0.114024	1.06666e-05	33	-0.0123864	0.559106	33	0.00511984	0.812352	12	0.0493019	0.531715	12	0.608954	4.01633e-13	12	0.607126	1.61571e-14	12	0.447696	5.57174e-12	12	-0.0195007	0.676175	12	-0.0708167	0.0960717	12	0.4006	1.16124e-09	12	0.475232	1.84224e-12	12	0.22716	9.73582e-07
ABCB10	44	0.0167948	0.287471	44	0.0309851	0.0560163	44	0.0902367	1.02547e-05	14	-0.0596495	0.397139	14	-0.0226572	0.672423	14	0.0460696	0.215569	14	-0.0415833	0.250074	14	-0.130188	0.00207598	14	-0.121867	0.00354008	14	-0.0755678	0.0772507	14	-0.0387971	0.283913	14	0.0220597	0.538781
ABCB11	7	-0.149069	0.00518296	7	0.0179489	0.744915	7	-0.0755127	0.133533	1	-0.0298759	0.927892	1	0.563353	0.000523832	1	0.754934	9.21434e-07	1	0.648472	6.16983e-06	1	0.17319	0.204119	1	0.0198961	0.900857	1	0.0132025	0.937802	1	0.0944773	0.443529	1	-0.0219261	0.861527
ABCB6	69	-0.00870153	0.669836	69	0.0107576	0.60741	69	-0.00439892	0.835984	15	-0.103515	0.298292	15	-0.591414	5.41311e-10	15	-0.535747	1.57958e-10	15	-0.503598	3.24725e-10	15	-0.158521	0.00873921	15	-0.180146	0.00328059	15	-0.593264	3.07657e-10	15	-0.654746	1.95751e-12	15	-0.482459	5.32827e-10
ABCB7	57	0.0564689	0.000796209	57	0.112088	4.85255e-07	57	0.0396671	0.0114049	16	-0.0477724	0.48627	16	0.00935767	0.865201	16	0.0158583	0.667961	16	-0.0343073	0.318116	16	-0.0355702	0.363588	16	-0.04326	0.261216	16	0.0236948	0.577764	16	0.0449134	0.188096	16	0.137643	0.000186876
ABCB8	41	0.0942939	0.000368127	41	0.255804	2.5538e-09	41	0.085893	0.000874473	15	-0.134542	0.0680024	15	-0.0183015	0.768	15	-0.0249706	0.56775	15	-0.0107555	0.802135	15	-0.0953543	0.0368961	15	-0.1261	0.00690039	15	-0.0992407	0.040069	15	0.0672511	0.0982164	15	0.247095	6.9905e-07
ABCB9	1	-0.0533676	0.504477	1	-0.148376	0.0656052	1	-0.0899306	0.256313	NA	NA	NA	NA	NA	NA	NA	NA	NA	NA	NA	NA	NA	NA	NA	NA	NA	NA	NA	NA	NA	NA	NA	NA	NA	NA	NA
ABCC1	382	0.00280803	0.820758	382	0.15185	3.08974e-10	382	0.0317238	0.00934994	79	-0.0208908	0.788306	79	0.0262659	0.574027	79	0.170463	1.16535e-05	79	0.226355	9.99925e-08	79	-0.0234831	0.543351	79	-0.0192046	0.62457	79	0.03998	0.306871	79	0.144832	7.898e-05	79	0.182676	2.37329e-06
ABCC10	10	0.119522	4.50199e-05	10	0.100979	0.000295827	10	0.0940814	0.000506381	NA	NA	NA	NA	NA	NA	NA	NA	NA	NA	NA	NA	NA	NA	NA	NA	NA	NA	NA	NA	NA	NA	NA	NA	NA	NA	NA
ABCC11	5	-0.0668848	0.277821	5	-0.0466139	0.470613	5	0.402831	1.98528e-06	1	0.155032	0.780055	1	-0.0440763	0.909753	1	-0.0855576	0.73767	1	0.056759	0.818049	1	0.356088	0.171967	1	-0.00611993	0.98411	1	-0.191582	0.50351	1	-0.0952144	0.695945	1	0.204074	0.373115
ABCC2	139	0.085958	1.74902e-07	139	0.231589	3.79294e-13	139	0.0760883	7.63068e-07	44	-0.0180195	0.751395	44	-0.0118411	0.743027	44	0.0754093	0.00307057	44	0.100736	0.000136181	44	0.0732555	0.00762169	44	0.0810766	0.00345333	44	0.123557	8.94721e-05	44	0.222995	5.9173e-10	44	0.189804	7.35732e-09
ABCC3	165	0.164791	3.05651e-09	165	0.0780759	4.50714e-05	165	-0.0390298	0.0140621	44	-0.00244341	0.978976	44	-0.0135473	0.779014	44	0.235627	4.48869e-08	44	0.3214	8.97564e-11	44	0.0212224	0.57282	44	0.0134021	0.729342	44	0.128638	0.00112182	44	0.269083	3.1053e-09	44	0.418912	2.79053e-13
ABCC4	85	0.0565934	6.10186e-05	85	0.0702413	6.27798e-06	85	-0.0834347	5.75806e-07	24	-0.0214921	0.705894	24	0.113154	0.000614189	24	0.239677	3.95186e-10	24	0.263052	4.01973e-11	24	0.0458338	0.0979485	24	0.0097667	0.749023	24	0.21709	3.05438e-08	24	0.292372	5.36978e-12	24	0.311629	8.7948e-13
ABCC5	19	-0.111576	0.000717008	19	-0.361096	6.65548e-10	19	-0.0786228	0.0103995	2	0.10626	0.688123	2	0.0125606	0.949419	2	-0.179607	0.136948	2	0.0317605	0.797435	2	-0.020012	0.895591	2	0.0855599	0.535896	2	0.0022597	0.99018	2	-0.0634223	0.601548	2	-0.123913	0.280979
ABCC6	10	0.151356	0.00331483	10	0.0756596	0.121646	10	0.212452	0.000166701	NA	NA	NA	NA	NA	NA	NA	NA	NA	NA	NA	NA	NA	NA	NA	NA	NA	NA	NA	NA	NA	NA	NA	NA	NA	NA	NA
ABCD1	50	-0.00296661	0.855967	50	-0.0495544	0.00318569	50	0.0500246	0.00268462	15	0.0907995	0.525635	15	0.136655	0.130348	15	0.186754	0.0103873	15	0.270191	0.00034326	15	-0.0137035	0.879646	15	-0.0865745	0.270711	15	0.0861989	0.302996	15	0.174704	0.0140221	15	0.411805	1.0678e-06
ABCD3	314	-0.0231486	0.0499712	314	-0.0264242	0.0292826	314	0.0781378	1.48505e-06	53	0.0452436	0.402412	53	-0.0215347	0.589676	53	0.0598209	0.03624	53	0.140274	1.2995e-05	53	-0.0294617	0.352858	53	-0.034129	0.275075	53	-0.0473961	0.150161	53	0.0579833	0.0379018	53	0.199455	4.05558e-08
ABCD4	17	0.159077	2.50606e-06	17	0.188039	3.68437e-07	17	0.113349	0.000116412	6	-0.0212937	0.915191	6	-0.0274128	0.810668	6	0.158521	0.0358011	6	0.233429	0.00226749	6	0.0564127	0.514222	6	0.0553109	0.520078	6	0.101478	0.246919	6	0.292379	0.000272477	6	0.471425	2.74375e-07
ABCE1	216	-0.0638511	2.3643e-05	216	-0.0267236	0.0315169	216	-0.0527752	0.000178162	60	0.0439986	0.426249	60	0.135046	0.000355836	60	0.159399	3.60555e-06	60	0.143614	1.11606e-05	60	0.00927066	0.792265	60	0.0379839	0.228834	60	0.150568	5.56954e-05	60	0.107046	0.000445	60	0.0142467	0.613076
ABCF1	259	-0.0891104	1.62627e-06	259	-0.0265623	0.0525927	259	-0.0387146	0.00617032	46	0.0883337	0.121875	46	0.105845	0.00885773	46	-0.128166	0.00024944	46	-0.145778	4.05216e-05	46	0.0229459	0.536794	46	0.0169683	0.655116	46	-0.0018933	0.968155	46	-0.222539	8.34862e-08	46	-0.31856	6.87496e-11
ABCF3	98	-0.0306803	0.027497	98	-0.0185602	0.181733	98	-0.156492	1.03101e-09	21	0.0387588	0.486187	21	-0.0403919	0.273549	21	-0.197979	9.43313e-08	21	-0.327557	4.57089e-12	21	0.0357182	0.253186	21	0.0561283	0.0693182	21	-0.0218489	0.521493	21	-0.184244	2.41819e-07	21	-0.2133	1.23745e-08
ABCG1	1	-0.284922	0.00185849	1	0.274815	0.00278032	1	-0.365432	0.00019564	NA	NA	NA	NA	NA	NA	NA	NA	NA	NA	NA	NA	NA	NA	NA	NA	NA	NA	NA	NA	NA	NA	NA	NA	NA	NA	NA
ABCG2	15	-0.152061	1.75015e-06	15	0.036037	0.122858	15	0.141964	3.80541e-06	7	0.0760537	0.512256	7	0.00799261	0.933376	7	0.0400108	0.511067	7	0.0762867	0.18082	7	-0.0222877	0.754765	7	-0.0419296	0.532261	7	-0.182511	0.00842899	7	-0.151726	0.00964933	7	-0.302224	5.54961e-06
ABHD10	76	0.116174	0.000179678	76	0.0731692	0.00916473	76	0.0863735	0.00256116	18	0.00902921	0.925827	18	-0.0196715	0.713617	18	0.167999	5.2258e-05	18	0.160455	6.79871e-05	18	0.05914	0.141128	18	0.116968	0.00480894	18	0.144019	0.00134958	18	0.252879	9.73595e-08	18	0.445976	1.1995e-12
ABHD11	21	0.0206668	0.440926	21	0.0759643	0.00739978	21	0.196455	4.01512e-07	6	-0.0867703	0.440302	6	-0.146135	0.0439475	6	-0.154244	0.00931623	6	-0.178604	0.00249487	6	-0.0977508	0.122868	6	-0.163471	0.0111289	6	-0.163947	0.015911	6	-0.100881	0.0754879	6	-0.144113	0.0110646
ABHD12	28	-0.0950981	0.000510839	28	-0.0226736	0.362326	28	0.0175218	0.478006	8	-0.0826972	0.325085	8	-0.0571356	0.337212	8	-0.013456	0.782778	8	0.0434951	0.328162	8	-0.251831	1.48163e-05	8	-0.207479	0.000153429	8	-0.207287	0.000269359	8	-0.129781	0.00467564	8	-0.0625799	0.145917
ABHD13	4	-0.00461107	0.916376	4	-0.121616	0.00507083	4	-0.025054	0.548338	1	-0.0623928	0.824162	1	0.0980136	0.547221	1	-0.10745	0.368838	1	-0.139337	0.222703	1	-0.081671	0.546858	1	-0.0979403	0.458894	1	-0.123151	0.373776	1	-0.0447705	0.707811	1	-0.0705954	0.534599
ABHD14B	24	0.172973	1.59836e-08	24	-0.0706588	0.000659825	24	0.0195597	0.285016	12	0.00920937	0.947742	12	-0.083422	0.214323	12	0.0651774	0.215693	12	0.0828765	0.103556	12	-0.105204	0.0659826	12	0.0032532	0.961431	12	0.0387704	0.539243	12	0.104694	0.0417532	12	0.223169	7.22356e-05
ABHD15	6	0.220792	1.91167e-05	6	0.0481428	0.248277	6	0.00830096	0.851122	3	-0.0265139	0.862376	3	0.0335979	0.701611	3	-0.0901895	0.13801	3	-0.297166	1.4418e-05	3	0.087445	0.186747	3	0.0576974	0.394636	3	0.00918748	0.908425	3	-0.0927076	0.116396	3	-0.130017	0.0262826
ABHD16A	39	-0.0311962	0.0127182	39	0.0178733	0.145491	39	0.0452484	0.000810371	16	-0.000151581	0.999631	16	0.375374	5.53994e-08	16	0.389116	1.31745e-09	16	0.273015	4.14235e-07	16	-0.0450362	0.358879	16	-0.0740893	0.120479	16	0.274416	5.01803e-06	16	0.384707	1.18997e-09	16	0.341491	6.69492e-09
ABHD17A	2	-0.11967	0.145329	2	-0.0959267	0.256341	2	-0.101371	0.221012	NA	NA	NA	NA	NA	NA	NA	NA	NA	NA	NA	NA	NA	NA	NA	NA	NA	NA	NA	NA	NA	NA	NA	NA	NA	NA	NA
ABHD17B	6	-0.00821355	0.871381	6	-0.0787815	0.10541	6	0.146502	0.00410638	2	-0.0988201	0.640475	2	-0.172846	0.170121	2	-0.149391	0.132085	2	-0.0885237	0.364573	2	0.046874	0.691933	2	0.0341556	0.775462	2	-0.0513675	0.674758	2	-0.115297	0.232654	2	-0.0473928	0.625386
ABHD17C	8	-0.0159535	0.722419	8	0.24025	1.59187e-05	8	-0.193611	0.000141089	3	-0.0692871	0.551789	3	-0.373518	5.32917e-06	3	-0.250468	9.33057e-05	3	-0.0302349	0.602905	3	-0.268687	0.000127372	3	-0.28364	6.79265e-05	3	-0.624937	3.80423e-10	3	-0.334964	1.41325e-06	3	-0.106131	0.0545371
ABHD18	4	0.0142495	0.780428	4	0.199315	0.0003673	4	0.201046	0.000294974	NA	NA	NA	NA	NA	NA	NA	NA	NA	NA	NA	NA	NA	NA	NA	NA	NA	NA	NA	NA	NA	NA	NA	NA	NA	NA	NA
ABHD2	3	0.250397	0.000724731	3	-0.0640142	0.346706	3	0.114201	0.0849176	NA	NA	NA	NA	NA	NA	NA	NA	NA	NA	NA	NA	NA	NA	NA	NA	NA	NA	NA	NA	NA	NA	NA	NA	NA	NA	NA
ABHD3	7	-0.0151961	0.771679	7	0.135012	0.00996917	7	-0.194843	0.000515163	NA	NA	NA	NA	NA	NA	NA	NA	NA	NA	NA	NA	NA	NA	NA	NA	NA	NA	NA	NA	NA	NA	NA	NA	NA	NA	NA
ABHD4	7	-0.0185319	0.634204	7	0.0429812	0.262862	7	0.0123867	0.756426	8	0.0343638	0.755261	8	-0.518103	5.42502e-10	8	-0.455429	2.84637e-10	8	-0.200017	9.99351e-05	8	-0.0297824	0.590015	8	-0.0245897	0.661669	8	-0.420887	1.60347e-08	8	-0.33819	5.06102e-08	8	-0.163573	0.000755986
ABHD5	3	-0.146021	0.0340999	3	-0.0385846	0.594325	3	-0.135522	0.0486796	2	0.028869	0.869362	2	-0.134437	0.126798	2	-0.225882	0.0019427	2	-0.381308	2.97565e-06	2	-0.177778	0.0204782	2	-0.176259	0.0211857	2	-0.317239	0.000284299	2	-0.257686	0.000472706	2	-0.295399	7.65601e-05
ABHD6	25	0.0235687	0.347405	25	-0.0727115	0.00667694	25	0.00927534	0.727909	4	0.0390228	0.769589	4	-0.0391919	0.631148	4	-0.251957	7.94795e-05	4	-0.257774	4.42423e-05	4	0.0609704	0.338988	4	0.0900069	0.148479	4	-0.0257664	0.717352	4	-0.120688	0.0323077	4	-0.116771	0.0339951
ABI1	21	-0.0307433	0.246379	21	-0.0165861	0.556174	21	-0.0203524	0.453007	15	-0.000206235	0.999631	15	-0.0037597	0.958705	15	0.0330481	0.468545	15	0.104975	0.0157075	15	-0.0398342	0.42469	15	-0.0272507	0.59497	15	0.0198696	0.716789	15	0.0841133	0.0510888	15	0.0323265	0.446396
ABI2	11	0.16585	0.000135162	11	0.134651	0.00110797	11	0.272923	3.75319e-07	4	-0.0607811	0.625237	4	-0.137346	0.061623	4	-0.156192	0.00930759	4	-0.329404	2.1107e-06	4	-0.0273711	0.697602	4	0.0297946	0.669603	4	0.0347733	0.628582	4	0.0251026	0.676647	4	-0.109918	0.0510015
ABITRAM	2	0.0362256	0.449099	2	0.0053862	0.921835	2	0.0301345	0.538986	4	-0.079314	0.708413	4	-0.134435	0.274622	4	0.15143	0.110391	4	0.241805	0.0101751	4	-0.241215	0.0207044	4	-0.265658	0.011356	4	-0.191167	0.0804172	4	0.0437014	0.64967	4	0.183777	0.0430556
ABL1	30	-0.00421387	0.847514	30	-0.0637679	0.00446676	30	-0.0863372	0.000307704	9	0.0369497	0.770361	9	-0.131789	0.0526067	9	-0.24375	6.35285e-05	9	-0.225834	0.000120019	9	0.022834	0.727028	9	-0.00412078	0.953869	9	-0.110703	0.0781913	9	-0.215396	0.000226341	9	-0.165501	0.00237628
ABL2	24	0.00431889	0.886037	24	0.043039	0.132841	24	-0.178211	2.87038e-06	14	0.0253076	0.863395	14	-0.0296002	0.729341	14	0.0191867	0.759608	14	0.0787347	0.166573	14	0.0803293	0.209637	14	0.0573487	0.379281	14	0.07372	0.281358	14	0.0529105	0.35669	14	0.11368	0.0427132
ABLIM1	81	0.0116803	0.347785	81	0.122845	1.21915e-08	81	0.106287	5.96772e-08	35	-0.0248746	0.676884	35	-0.0650536	0.0572886	35	-0.052293	0.0570546	35	0.0356491	0.181206	35	0.032253	0.286763	35	0.0526304	0.0774511	35	-0.0838452	0.00951797	35	-0.0557371	0.0385477	35	0.0129698	0.629886
ABLIM2	11	0.123442	0.00181865	11	0.28855	2.07269e-07	11	0.233276	2.35601e-06	5	-0.136165	0.293615	5	-0.134707	0.13222	5	0.0792023	0.267642	5	0.194244	0.00611897	5	-0.169023	0.029521	5	-0.0940704	0.225045	5	0.101581	0.218003	5	0.320325	4.65099e-05	5	0.819255	2.90925e-12
ABLIM3	14	-0.0828307	0.0138063	14	0.00769777	0.832909	14	0.252328	2.10328e-07	NA	NA	NA	NA	NA	NA	NA	NA	NA	NA	NA	NA	NA	NA	NA	NA	NA	NA	NA	NA	NA	NA	NA	NA	NA	NA	NA
ABR	74	0.0344469	0.0183846	74	0.134575	2.11729e-08	74	0.0276074	0.0545081	24	0.0101354	0.900148	24	-0.0836999	0.0329442	24	-0.0609571	0.0530871	24	-0.155011	1.31409e-05	24	0.107056	0.0027088	24	0.111496	0.00192847	24	0.0989634	0.00783058	24	0.0538411	0.0792323	24	-0.0146768	0.63473
ABRACL	5	-0.0325674	0.698338	5	0.0920742	0.264836	5	0.0920875	0.256048	4	0.0170365	0.949614	4	0.0940753	0.493269	4	0.243054	0.0168936	4	0.04067	0.690421	4	0.0623555	0.594176	4	0.0541752	0.648073	4	0.131924	0.260566	4	0.127506	0.192454	4	0.0515628	0.599159
ABRAXAS1	6	0.091813	0.105597	6	-0.149778	0.012313	6	0.363112	2.53251e-06	1	-0.175285	0.262773	1	-0.0647771	0.591388	1	-0.0673823	0.447572	1	-0.14923	0.0737561	1	-0.0497011	0.620171	1	-0.0377667	0.713896	1	-0.0822699	0.419736	1	-0.104869	0.210298	1	-0.000122955	0.999006
ABRAXAS2	18	-0.0904943	0.000231996	18	-0.015945	0.470651	18	-0.0765327	0.00110487	10	0.0409972	0.773084	10	-0.066038	0.420783	10	0.095298	0.119525	10	0.0490678	0.417924	10	-0.126277	0.0584766	10	-0.0235512	0.748682	10	-0.00249109	0.978008	10	-0.024985	0.688346	10	-0.0426677	0.469617
ABT1	24	-0.0280839	0.217215	24	-0.0661581	0.00677127	24	-0.00111018	0.964242	4	0.0930378	0.36608	4	0.119329	0.0797314	4	0.0692412	0.205584	4	0.0482735	0.36825	4	0.15173	0.0119027	4	0.137283	0.0213921	4	0.227389	0.000687505	4	-0.0707836	0.181581	4	-0.196736	0.000461188
ABTB1	9	-0.0986135	0.011598	9	-0.0315445	0.418413	9	-0.0470163	0.212102	NA	NA	NA	NA	NA	NA	NA	NA	NA	NA	NA	NA	NA	NA	NA	NA	NA	NA	NA	NA	NA	NA	NA	NA	NA	NA	NA
ABTB2	13	-0.43012	1.06933e-10	13	-0.493384	2.48447e-11	13	-0.496288	1.22285e-11	3	-0.0470781	0.817546	3	0.31682	0.00344798	3	0.302502	0.000844481	3	0.382312	4.63124e-05	3	-0.12807	0.168909	3	-0.258781	0.00665902	3	-0.0112042	0.922106	3	-0.0434038	0.614948	3	-0.0217322	0.800267
ABTB3	NA	NA	NA	NA	NA	NA	NA	NA	NA	6	-0.045071	0.785181	6	-0.223048	0.0120748	6	-0.266009	0.000475047	6	-0.425962	7.08367e-07	6	0.0334888	0.69271	6	0.0970305	0.210521	6	-0.0184586	0.837367	6	-0.162577	0.0204995	6	-0.300513	7.65738e-05
ACAA1	146	0.117221	6.96257e-08	146	0.051027	0.00100749	146	0.0426889	0.0037774	18	0.0234446	0.763579	18	-0.0521226	0.224101	18	0.0297369	0.383546	18	0.0907532	0.00651229	18	0.0824855	0.024661	18	0.0595113	0.100624	18	0.086306	0.026212	18	0.229726	8.9983e-08	18	0.452992	1.02018e-13
ACAA2	146	0.124245	2.02326e-07	146	0.17919	1.8653e-09	146	0.0497664	0.00340572	43	-0.0181648	0.754672	43	-0.0391627	0.22378	43	0.0900787	0.000737727	43	0.231356	3.68587e-10	43	-0.000595147	0.984917	43	-0.00814465	0.789604	43	0.0287267	0.328781	43	0.190957	1.53988e-08	43	0.397159	3.6888e-15
ACACA	328	0.0431415	0.00724212	328	0.189178	5.92411e-10	328	0.119895	1.84534e-07	90	0.0322507	0.448859	90	-0.125949	3.35319e-05	90	-0.201238	7.78171e-10	90	-0.326908	2.51265e-14	90	0.0286246	0.238481	90	0.0401549	0.0945712	90	-0.00986382	0.719134	90	-0.149384	1.23062e-07	90	-0.180854	2.64106e-09
ACACB	11	0.0059181	0.925347	11	-0.072716	0.221286	11	-0.00809522	0.899802	NA	NA	NA	NA	NA	NA	NA	NA	NA	NA	NA	NA	NA	NA	NA	NA	NA	NA	NA	NA	NA	NA	NA	NA	NA	NA	NA
ACAD10	33	0.138175	2.39672e-05	33	0.276228	4.62675e-09	33	0.339722	1.57563e-10	12	-0.0828679	0.474936	12	-0.239894	0.00171426	12	-0.188549	0.00243285	12	-0.236697	0.000202812	12	-0.272537	0.000158653	12	-0.302576	4.54847e-05	12	-0.260477	0.000443862	12	-0.213569	0.000659977	12	-0.0587188	0.302607
ACAD11	18	0.00301496	0.894353	18	0.080662	0.000796704	18	0.0866631	0.000360693	4	0.0621791	0.723284	4	-0.0148912	0.907144	4	0.317211	0.000181658	4	0.458597	8.82834e-07	4	0.0268213	0.777016	4	-0.0308915	0.740173	4	0.0508864	0.588711	4	0.25459	0.00149093	4	0.350051	3.39085e-05
ACAD8	16	0.161211	3.80102e-06	16	0.190795	5.64903e-07	16	0.220242	6.4813e-08	6	-0.0252705	0.821922	6	-0.119297	0.0413102	6	0.0489415	0.303067	6	0.0628006	0.168534	6	-0.000305288	0.995565	6	-0.0389714	0.461477	6	0.0615549	0.260815	6	0.14472	0.00258487	6	0.371725	4.66644e-09
ACAD9	105	-0.00809245	0.617583	105	0.0763732	7.14698e-05	105	0.0137491	0.385743	17	-0.0254849	0.788306	17	0.0122669	0.846408	17	-0.0230179	0.590863	17	-0.10556	0.0092565	17	0.0119237	0.812863	17	-0.011727	0.815165	17	0.0399528	0.408841	17	-0.049307	0.215211	17	-0.0283161	0.471977
ACADL	5	0.26596	1.8693e-05	5	0.209773	0.000268602	5	0.586909	5.57787e-10	NA	NA	NA	NA	NA	NA	NA	NA	NA	NA	NA	NA	NA	NA	NA	NA	NA	NA	NA	NA	NA	NA	NA	NA	NA	NA	NA
ACADM	202	0.110479	1.81772e-07	202	0.217511	2.53827e-11	202	0.024442	0.081103	25	-0.0647157	0.287443	25	-0.0769322	0.0622034	25	-0.0412812	0.213726	25	-0.000969912	0.977858	25	-0.092626	0.011554	25	-0.0731874	0.0423885	25	-0.0517763	0.176477	25	-0.0133275	0.692277	25	0.265527	3.63711e-09
ACADS	119	0.188709	1.69661e-07	119	0.102688	0.000236134	119	0.299265	2.53539e-10	31	-0.0361575	0.672392	31	-0.0136993	0.821344	31	0.10971	0.00673111	31	0.0735765	0.0558633	31	-0.0589688	0.171162	31	-0.089267	0.0383224	31	0.0326142	0.489828	31	0.165616	0.000117105	31	0.470207	1.60569e-12
ACADSB	43	0.201409	1.41598e-07	43	0.187413	4.3508e-07	43	0.216979	4.72475e-08	24	-0.0324272	0.642238	24	-0.0585078	0.15795	24	0.0101818	0.772159	24	-0.0212707	0.514132	24	0.00986221	0.805452	24	0.0671005	0.0589423	24	0.111705	0.00411954	24	0.150909	3.54232e-05	24	0.291089	5.2026e-10
ACADVL	255	0.109171	5.08918e-06	255	0.07127	0.000558526	255	0.13763	2.57576e-07	51	-0.0477251	0.344873	51	-0.0666115	0.0486048	51	-0.0121925	0.669072	51	-0.0343202	0.191983	51	-0.0659643	0.0263643	51	-0.04855	0.098157	51	-0.0853138	0.00766629	51	0.013575	0.619951	51	0.136616	7.405e-06
ACAP2	90	0.01123	0.445653	90	0.0131797	0.381611	90	-0.00281092	0.859581	26	0.0256995	0.802044	26	0.0713508	0.199653	26	0.214691	1.79298e-05	26	0.229942	4.80284e-06	26	0.129869	0.00755858	26	0.145266	0.00312646	26	0.155658	0.00282824	26	0.165148	0.000350548	26	0.131522	0.00246037
ACAP3	21	0.102667	0.00113845	21	-0.0150827	0.621326	21	0.142067	4.75145e-05	5	0.00837521	0.972769	5	0.0478612	0.701523	5	0.131522	0.128179	5	0.0562601	0.513874	5	0.244904	0.0106737	5	0.209351	0.0268218	5	0.199726	0.0454557	5	0.0644245	0.45062	5	-0.0563976	0.499349
ACAT1	332	0.156688	5.92843e-08	332	0.168037	2.8925e-08	332	0.206576	1.14715e-09	55	-0.0847066	0.178995	55	-0.0224163	0.664753	55	0.0251333	0.499274	55	0.157767	5.79546e-05	55	-0.0537499	0.169286	55	-0.0641879	0.0989838	55	0.00970456	0.831034	55	0.155559	7.73015e-05	55	0.420335	2.20141e-12
ACAT2	100	-0.15933	2.69796e-09	100	0.0763423	3.58781e-05	100	-0.0627993	0.000236549	30	-0.0301519	0.783322	30	-0.042109	0.515706	30	-0.0553835	0.242533	30	-0.0911381	0.0472369	30	-0.157465	0.00315385	30	-0.135803	0.00942616	30	-0.142165	0.0103478	30	-0.22897	1.81794e-05	30	-0.259217	2.15064e-06
ACBD3	137	0.132658	1.0855e-09	137	0.0249341	0.0353143	137	0.0638981	1.35857e-05	38	0.0340871	0.652222	38	0.0644293	0.146424	38	0.101742	0.00487504	38	0.268977	1.15633e-08	38	0.144837	0.000468928	38	0.112179	0.00447388	38	0.220213	4.67636e-06	38	0.35603	6.84373e-11	38	0.484259	7.16372e-14
ACBD4	7	0.159216	0.000165334	7	-0.144013	0.000504173	7	0.159421	0.000163046	NA	NA	NA	NA	NA	NA	NA	NA	NA	NA	NA	NA	NA	NA	NA	NA	NA	NA	NA	NA	NA	NA	NA	NA	NA	NA	NA
ACBD5	199	0.0614904	1.59618e-05	199	0.0659759	8.43507e-06	199	0.170398	1.89684e-11	52	-0.0348769	0.547763	52	0.0889681	0.0139642	52	0.0228628	0.443789	52	-0.130536	4.16957e-05	52	0.0130694	0.705898	52	0.00955024	0.785827	52	0.110458	0.00162819	52	0.0131999	0.653065	52	-0.0690637	0.0139406
ACBD6	17	0.104658	0.00410599	17	0.171961	5.12351e-05	17	0.241111	7.37241e-07	7	0.118981	0.200844	7	-0.0855684	0.201888	7	-0.22037	0.000131818	7	-0.166215	0.00186634	7	0.0104954	0.873771	7	0.0328234	0.589186	7	-0.141157	0.0207114	7	-0.179462	0.00100131	7	-0.169281	0.00137103
ACBD7	3	0.339236	8.85355e-07	3	0.414919	7.8293e-08	3	0.294233	4.80109e-06	NA	NA	NA	NA	NA	NA	NA	NA	NA	NA	NA	NA	NA	NA	NA	NA	NA	NA	NA	NA	NA	NA	NA	NA	NA	NA	NA
ACCS	3	0.405241	1.30728e-05	3	0.118704	0.107308	3	0.154776	0.035427	1	-0.27428	0.298292	1	0.0410396	0.854331	1	-0.230233	0.108904	1	-0.242463	0.0822461	1	0.380695	0.0163011	1	0.233988	0.133441	1	0.389495	0.0199798	1	0.474317	0.00142297	1	0.645654	3.60625e-05
ACD	3	-0.148303	0.0053138	3	-0.135098	0.0108724	3	0.02993	0.564806	1	-0.0365709	0.880063	1	-0.181672	0.128601	1	-0.344279	0.000654176	1	-0.450158	2.13455e-05	1	-0.161516	0.117405	1	-0.203134	0.0488007	1	-0.0104217	0.93496	1	-0.368754	0.000267391	1	-0.379289	0.000148489
ACE2	21	-0.0426731	0.119001	21	0.188959	1.30657e-06	21	-0.0134377	0.640276	7	-0.0569138	0.570369	7	-0.0601877	0.354814	7	-0.0102612	0.848467	7	0.0262432	0.596599	7	-0.0757593	0.158274	7	-0.0466054	0.397323	7	-0.0815617	0.153444	7	-0.0289461	0.558328	7	0.260909	3.81261e-06
ACHE	1	-1.23625	0.00122214	1	-0.768932	0.0317725	1	-0.342629	0.326414	NA	NA	NA	NA	NA	NA	NA	NA	NA	NA	NA	NA	NA	NA	NA	NA	NA	NA	NA	NA	NA	NA	NA	NA	NA	NA	NA
ACIN1	356	-0.0381222	0.000367487	356	-0.00029153	0.979597	356	0.00420972	0.669677	70	-0.00085798	0.993928	70	0.0873473	0.0661821	70	0.160547	0.000129211	70	0.218363	1.43851e-06	70	-0.0269397	0.539789	70	-0.0540445	0.193606	70	0.0323907	0.476509	70	0.100365	0.00850234	70	0.11305	0.00288239
ACLY	702	-0.0278339	0.0341037	702	0.0457754	0.0014974	702	0.0510535	0.000511788	142	-0.0123158	0.790728	142	0.0161389	0.560212	142	-0.0327726	0.0997877	142	-0.0807519	0.000155784	142	-0.0171996	0.448366	142	-0.00686999	0.775461	142	0.0130161	0.590828	142	-0.0647812	0.00163219	142	-0.161732	2.96648e-09
ACMSD	4	0.0972989	0.120125	4	0.0840026	0.188551	4	-0.103014	0.101541	3	-0.130987	0.280829	3	-0.181299	0.028232	3	-0.363637	4.03377e-06	3	-0.622976	2.52476e-10	3	-0.11019	0.126157	3	-0.110628	0.123777	3	-0.33227	9.19628e-05	3	-0.664229	8.39095e-11	3	-0.789414	1.53914e-12
ACO1	277	0.199357	7.38295e-10	277	0.249343	4.9224e-11	277	0.16587	8.25912e-09	56	-0.0663004	0.162939	56	-0.00801602	0.849226	56	0.100495	0.000551603	56	-0.0103409	0.707385	56	0.00350108	0.920853	56	0.032594	0.275523	56	0.146956	3.65621e-05	56	0.166479	6.09603e-07	56	0.207873	8.90285e-09
ACO2	416	0.209985	7.15638e-12	416	0.141626	2.0667e-09	416	0.0408557	0.002719	78	-0.0600679	0.159387	78	-0.0336285	0.290827	78	0.0723218	0.00416316	78	0.104978	7.91708e-05	78	0.00415508	0.893816	78	0.025121	0.355997	78	0.124169	8.00075e-05	78	0.227225	3.77112e-10	78	0.360086	1.78668e-14
ACOT1	7	0.117535	0.018678	7	0.0945877	0.0574438	7	0.157966	0.00267002	NA	NA	NA	NA	NA	NA	NA	NA	NA	NA	NA	NA	NA	NA	NA	NA	NA	NA	NA	NA	NA	NA	NA	NA	NA	NA	NA
ACOT11	5	0.115333	0.00548198	5	0.0633368	0.112423	5	-0.0359958	0.364047	3	-0.0121939	0.972769	3	0.0875595	0.622473	3	-0.0338857	0.80183	3	-0.140809	0.250473	3	-0.141074	0.309887	3	-0.0642381	0.665751	3	-0.025573	0.874431	3	-0.0908307	0.465179	3	-0.500523	0.000157384
ACOT13	17	0.000923754	0.976128	17	0.0374452	0.17168	17	0.0728705	0.00968342	14	-0.101046	0.333708	14	-0.0653838	0.382929	14	-0.0200474	0.739092	14	-0.0348385	0.536747	14	-0.208612	0.00130665	14	-0.18135	0.00422606	14	-0.152518	0.0202733	14	0.05841	0.289095	14	0.134102	0.0143125
ACOT2	9	0.0253413	0.583007	9	0.0408993	0.377664	9	0.196805	0.000183094	4	-0.0577237	0.751291	4	0.0793169	0.454899	4	0.126111	0.108987	4	0.251582	0.00175371	4	-0.38163	7.82729e-05	4	-0.297562	0.00107354	4	-0.187891	0.0390084	4	-0.0317954	0.691688	4	0.241197	0.00220334
ACOT4	2	-0.0723425	0.409615	2	-0.0725436	0.423328	2	0.0243843	0.795152	NA	NA	NA	NA	NA	NA	NA	NA	NA	NA	NA	NA	NA	NA	NA	NA	NA	NA	NA	NA	NA	NA	NA	NA	NA	NA	NA
ACOT7	188	-0.0223296	0.020807	188	0.0397284	0.000311296	188	0.0121175	0.199535	29	-0.00355023	0.973089	29	0.0401021	0.415578	29	0.183064	1.62365e-05	29	0.216868	9.3493e-07	29	-0.0556974	0.164893	29	-0.0603822	0.130709	29	0.0485613	0.258038	29	0.139013	0.000370178	29	0.197948	2.96147e-06
ACOT8	20	0.156715	6.41064e-06	20	0.0875204	0.00247595	20	0.102782	0.000563004	6	-0.0724403	0.51182	6	-0.118357	0.0881917	6	-0.0153293	0.79791	6	0.117429	0.0304888	6	-0.0631237	0.303302	6	-0.0564487	0.360707	6	-0.0145866	0.835864	6	0.158221	0.00479295	6	0.345141	3.09359e-07
ACOT9	72	0.0233974	0.0795037	72	0.0922122	1.2093e-06	72	0.0745199	1.26468e-05	22	0.0242678	0.752107	22	0.0578117	0.170633	22	0.189158	2.29713e-06	22	0.247267	1.89861e-08	22	0.00625684	0.88143	22	0.0208886	0.588	22	0.0533822	0.164654	22	0.189984	1.71542e-06	22	0.318029	1.27101e-10
ACOX1	83	0.0951054	5.65998e-06	83	0.0808049	4.3005e-05	83	0.0235109	0.137251	31	0.0207576	0.763579	31	-0.0117424	0.791388	31	0.0525388	0.075459	31	-0.00698226	0.81889	31	-0.0280209	0.39973	31	0.00409991	0.913464	31	-0.0275871	0.431989	31	0.0328535	0.25455	31	0.159145	2.95906e-06
ACOX2	4	-0.0652562	0.102625	4	-0.00811348	0.856796	4	-0.0654687	0.102572	2	-0.0221822	0.90912	2	-0.173976	0.0590749	2	-0.181166	0.0155173	2	-0.323553	6.15764e-05	2	-0.0882371	0.278712	2	-0.0935758	0.248654	2	-0.204989	0.0175171	2	-0.146759	0.0427096	2	-0.0868867	0.215698
ACOX3	65	0.192171	3.16774e-10	65	0.127847	1.00193e-07	65	0.0514396	0.00195284	21	-0.0348627	0.64499	21	0.0536468	0.239327	21	0.176247	1.59886e-05	21	0.192753	3.1167e-06	21	0.00330291	0.94297	21	0.0211195	0.608693	21	0.172919	0.000125617	21	0.293602	3.21622e-09	21	0.521651	1.71507e-14
ACP1	57	-0.0274967	0.0961066	57	-0.00756229	0.672262	57	-0.234754	4.87531e-11	11	0.0597128	0.563606	11	0.130878	0.0394848	11	0.258765	1.24055e-05	11	0.265097	6.16267e-06	11	0.0533501	0.347641	11	0.093896	0.0898036	11	0.0486821	0.42112	11	0.0991943	0.0469079	11	0.0515953	0.2886
ACP2	17	0.107336	0.000416624	17	0.0723621	0.0103189	17	0.165754	3.56666e-06	6	-0.113086	0.178995	6	-0.101736	0.0897125	6	0.137508	0.00522896	6	0.231037	1.74941e-05	6	-0.233086	7.48124e-05	6	-0.250306	3.03092e-05	6	0.0274574	0.639252	6	0.138389	0.0043411	6	0.296993	3.26432e-07
ACP6	20	0.159419	2.66979e-06	20	0.0812161	0.00285982	20	-0.0335889	0.17782	7	-0.0387212	0.786529	7	-0.0302014	0.73804	7	0.0221564	0.736701	7	0.095536	0.110106	7	-0.0813436	0.228444	7	-0.101773	0.128369	7	0.0797735	0.266998	7	0.206955	0.00121967	7	0.247993	0.000140836
ACRBP	2	0.172787	0.00871787	2	0.0310001	0.64751	2	0.0406468	0.532191	NA	NA	NA	NA	NA	NA	NA	NA	NA	NA	NA	NA	NA	NA	NA	NA	NA	NA	NA	NA	NA	NA	NA	NA	NA	NA	NA
ACSBG2	5	0.113705	0.0743182	5	0.179428	0.00802373	5	0.0618172	0.335241	NA	NA	NA	NA	NA	NA	NA	NA	NA	NA	NA	NA	NA	NA	NA	NA	NA	NA	NA	NA	NA	NA	NA	NA	NA	NA	NA
ACSF2	34	0.190938	3.80967e-05	34	0.0558319	0.143185	34	0.259541	9.30296e-07	19	-0.0222956	0.788738	19	-0.12564	0.00538248	19	-0.0853329	0.0183191	19	-0.235891	1.56375e-07	19	-0.0877662	0.0255525	19	-0.0677083	0.0817398	19	-0.0372613	0.378021	19	-0.0334425	0.340327	19	0.194148	2.62739e-06
ACSF3	58	0.141612	1.74429e-06	58	0.0998256	0.000111601	58	0.108476	3.83949e-05	12	-0.0374552	0.628354	12	-0.0906289	0.0471583	12	0.108585	0.00404509	12	0.0786253	0.0282256	12	-0.0191902	0.657167	12	-0.0161768	0.712808	12	0.048701	0.253814	12	0.183766	1.16107e-05	12	0.372964	3.78412e-11
ACSL1	67	0.134934	1.25425e-07	67	0.176518	4.39089e-09	67	-0.136188	9.98148e-08	19	-0.0221785	0.804231	19	-0.137633	0.00410082	19	-0.0886785	0.0203532	19	0.0494387	0.17918	19	-0.045784	0.272769	19	-0.0431963	0.300914	19	-0.0389106	0.384476	19	0.0948111	0.0119649	19	0.506658	1.36864e-13
ACSL3	175	-0.0185994	0.131297	175	0.0708644	1.18477e-05	175	-0.0842585	1.14016e-06	41	0.0701557	0.20639	41	-0.00822244	0.865933	41	-0.00703095	0.834592	41	0.0615185	0.0420674	41	-0.0458202	0.17559	41	-0.0297648	0.390052	41	0.0467823	0.193868	41	0.0844384	0.00678092	41	0.151456	1.2011e-05
ACSL4	89	-0.0445412	0.0395051	89	-0.0216835	0.323269	89	-0.118152	1.46718e-05	33	-0.0447118	0.47489	33	-0.109545	0.00684431	33	-0.474907	4.463e-14	33	-0.1868	1.19528e-06	33	-0.242721	1.37484e-07	33	-0.231639	2.99813e-07	33	-0.33068	1.03005e-09	33	-0.51352	5.84999e-15	33	0.0342776	0.263327
ACSL5	15	-0.151273	5.55293e-05	15	-0.0375681	0.232224	15	-0.0201434	0.5258	11	-0.0833629	0.35615	11	0.59793	4.14818e-11	11	0.423077	1.50754e-09	11	0.203805	9.37318e-05	11	-0.199211	0.000456024	11	-0.24634	4.022e-05	11	0.438966	9.42382e-09	11	0.514687	2.35766e-11	11	0.549415	3.82554e-12
ACSM1	1	-0.215298	0.235562	1	0.139852	0.462239	1	-0.230034	0.207913	NA	NA	NA	NA	NA	NA	NA	NA	NA	NA	NA	NA	NA	NA	NA	NA	NA	NA	NA	NA	NA	NA	NA	NA	NA	NA	NA
ACSM3	12	0.0616337	0.0356233	12	0.146942	4.60792e-05	12	0.20194	8.40628e-07	6	-0.0278873	0.805552	6	0.147843	0.0137853	6	0.216182	5.78923e-05	6	0.0892098	0.0559466	6	-0.203609	0.000347331	6	-0.198775	0.000433514	6	0.115774	0.0368128	6	0.145369	0.00297143	6	0.297935	3.14618e-07
ACSM4	4	0.022479	0.576588	4	0.0433696	0.279929	4	0.0759966	0.0549768	NA	NA	NA	NA	NA	NA	NA	NA	NA	NA	NA	NA	NA	NA	NA	NA	NA	NA	NA	NA	NA	NA	NA	NA	NA	NA	NA
ACSM5	1	0.17444	0.0196012	1	0.309705	0.000285495	1	0.462994	2.72093e-06	1	0.00161707	0.996891	1	-0.123895	0.424398	1	0.0198926	0.876304	1	0.0528793	0.651695	1	-0.728176	2.49254e-06	1	-0.537589	0.000130005	1	-0.063542	0.655211	1	-0.195534	0.0829483	1	0.227033	0.0407153
ACSS1	48	0.171504	3.46664e-06	48	0.213772	2.61173e-07	48	0.242607	3.65349e-08	12	-0.101914	0.181793	12	-0.0492095	0.393917	12	-0.0643085	0.138042	12	0.051035	0.226296	12	-0.0954191	0.0437602	12	-0.0892958	0.0579846	12	0.0843696	0.091534	12	0.192799	5.62033e-05	12	0.600751	6.40781e-14
ACSS2	45	-0.0630861	0.00269282	45	0.145691	4.57738e-07	45	-0.0419288	0.0342886	15	0.0307761	0.715107	15	0.0324316	0.528786	15	0.0102573	0.79889	15	0.114617	0.00248928	15	-0.106747	0.0101191	15	-0.0698148	0.0850071	15	-0.0140879	0.763138	15	0.0112589	0.768665	15	0.302145	3.14787e-09
ACSS3	51	0.174131	1.1432e-07	51	0.208734	1.29257e-08	51	0.168907	1.5415e-07	17	-0.033993	0.654072	17	-0.0626063	0.16409	17	0.0777788	0.0290861	17	0.219365	4.33598e-07	17	0.00246962	0.956157	17	0.00268126	0.953869	17	0.0717656	0.0790918	17	0.240749	1.1041e-07	17	0.612425	5.60243e-16
ACTA1	3	-0.0303624	0.57879	3	-0.0256765	0.654246	3	-0.0465898	0.387279	NA	NA	NA	NA	NA	NA	NA	NA	NA	NA	NA	NA	NA	NA	NA	NA	NA	NA	NA	NA	NA	NA	NA	NA	NA	NA	NA
ACTBL2	15	-0.0532636	0.132112	15	-0.0162232	0.672657	15	-0.0411444	0.248336	5	-0.0644438	0.605956	5	0.00866589	0.928918	5	0.0375868	0.546803	5	-0.0158723	0.795867	5	-0.00170994	0.982111	5	0.0410463	0.551063	5	0.0207074	0.782978	5	0.00029529	0.996417	5	-0.0516544	0.367248
ACTG1	1	0.0332779	0.833199	1	-0.0242758	0.885948	1	-0.162755	0.277755	NA	NA	NA	NA	NA	NA	NA	NA	NA	NA	NA	NA	NA	NA	NA	NA	NA	NA	NA	NA	NA	NA	NA	NA	NA	NA	NA
ACTL6A	76	0.0472288	0.000290846	76	-0.0571899	4.76468e-05	76	-0.00161125	0.897422	34	-0.000117179	0.999631	34	0.055794	0.126177	34	-0.0194643	0.516269	34	-0.11172	0.000266617	34	0.138583	9.0017e-05	34	0.140586	7.62e-05	34	0.17915	5.51839e-06	34	0.0502426	0.0747592	34	-0.0605165	0.0295049
ACTN1	358	0.0231391	0.0212715	358	0.0521837	2.7571e-05	358	0.125561	2.09321e-10	65	0.0177347	0.705896	65	0.0337136	0.211222	65	0.0443978	0.0356495	65	0.0425052	0.038572	65	0.0710492	0.00288614	65	0.0582376	0.0123647	65	0.131498	4.93593e-06	65	0.125965	8.61901e-07	65	0.0290078	0.146362
ACTN2	2	-0.0896053	0.0737133	2	-0.0154873	0.77893	2	0.00717453	0.896631	2	0.0763483	0.769206	2	0.0867919	0.579371	2	0.0343383	0.775483	2	0.0512384	0.650892	2	0.145112	0.2371	2	0.018492	0.897387	2	0.00104391	0.994602	2	0.154113	0.15692	2	0.0814766	0.449774
ACTN4	1661	-0.0496851	1.19412e-06	1661	-0.00959831	0.194668	1661	0.0423097	7.9993e-06	324	-0.0109999	0.77539	324	0.0213137	0.327524	324	0.0586738	0.000873547	324	0.0505964	0.00266759	324	-0.0123351	0.518611	324	-0.0226523	0.211847	324	-0.0281918	0.142277	324	-0.0300903	0.0636962	324	-0.0827997	8.89598e-06
ACTR10	35	0.029743	0.158469	35	-0.0672617	0.0035398	35	0.0571254	0.00993912	8	-0.0216288	0.857087	8	-0.00925218	0.906985	8	0.000602815	0.991806	8	-0.0556137	0.23496	8	-0.00645795	0.916826	8	0.00699121	0.909772	8	0.0421862	0.46071	8	0.0104551	0.832103	8	-0.100263	0.0299979
ACTR1A	67	0.0243577	0.09886	67	-0.0702371	9.23064e-05	67	0.0361629	0.0174632	17	0.0568846	0.388568	17	0.045875	0.30899	17	0.100412	0.0047633	17	0.0737237	0.0292932	17	0.0826387	0.0291625	17	0.0580428	0.1216	17	0.116876	0.00450518	17	0.0691486	0.0413089	17	-1.72323e-05	0.999533
ACTR1B	42	0.0272874	0.0840826	42	0.00352648	0.842066	42	0.0876089	1.37596e-05	9	-0.0496466	0.468417	9	-0.0976951	0.0263008	9	0.0032971	0.934877	9	-0.117873	0.0011635	9	-0.102751	0.00891634	9	-0.0579913	0.129926	9	-0.0160137	0.714939	9	-0.0426912	0.213995	9	-0.125079	0.000556712
ACTR2	127	0.00439231	0.771036	127	0.0345218	0.0201099	127	-0.0232763	0.102994	42	-0.0257748	0.658611	42	0.0182002	0.639694	42	0.015356	0.590411	42	0.0229334	0.393282	42	-0.0140484	0.662349	42	-0.00947343	0.773113	42	-0.0103847	0.760088	42	0.0307271	0.246735	42	-0.00895873	0.740711
ACTR3	97	0.00625568	0.665218	97	0.0333331	0.0210766	97	-0.0041025	0.782435	31	-0.00897931	0.922797	31	0.0373282	0.426088	31	0.12642	0.000692364	31	0.0880588	0.0110682	31	0.0496909	0.193334	31	0.02319	0.565803	31	0.0864105	0.0330265	31	0.13262	0.000358336	31	0.0989698	0.00422642
ACTR3B	5	-0.0154071	0.74733	5	-0.00291214	0.95653	5	-0.0620475	0.173174	2	-0.14587	0.309262	2	0.0224936	0.852703	2	-0.0543751	0.501128	2	-0.180254	0.0186843	2	-0.09161	0.286619	2	-0.0958234	0.262559	2	-0.171052	0.0573713	2	-0.111108	0.142648	2	-0.153243	0.0402003
ACTR5	33	-0.0398715	0.0143003	33	-0.0667669	0.000290848	33	-0.0192577	0.222043	10	0.0519886	0.538865	10	-0.0592427	0.281224	10	-0.175951	0.000150838	10	-0.174968	0.000123203	10	-0.124866	0.00818837	10	-0.0853414	0.0633239	10	-0.134854	0.00708259	10	-0.239073	2.0838e-06	10	-0.307983	2.09227e-08
ACTR6	22	-0.268046	1.95111e-09	22	-0.159283	2.28228e-06	22	-0.0711091	0.00556041	8	0.0261897	0.8398	8	0.0587688	0.405305	8	0.0977533	0.064412	8	0.0626739	0.223355	8	-0.197648	0.00117562	8	-0.149042	0.0108131	8	-0.127961	0.0362758	8	-0.10285	0.0467426	8	-0.040912	0.421198
ACTR8	19	-0.0690778	0.0223737	19	-0.043927	0.144108	19	-0.136451	0.00010832	5	-0.100067	0.44786	5	-0.0609939	0.515533	5	-0.16482	0.0170209	5	-0.230277	0.00106798	5	0.0334482	0.680967	5	-0.00116459	0.989862	5	-0.124622	0.114184	5	-0.146887	0.0288368	5	-0.136244	0.0374127
ACVR1	4	-0.0512418	0.180663	4	0.0427482	0.277637	4	0.03415	0.380244	1	-0.0568916	0.778996	1	-0.195772	0.0716036	1	-0.549597	4.63093e-07	1	-0.0200771	0.822921	1	-0.0623353	0.534169	1	-0.142351	0.131892	1	-0.361173	0.000726568	1	-0.269711	0.00246326	1	-0.104563	0.205276
ACVR1B	14	-0.189448	3.67366e-07	14	-0.00391171	0.891953	14	-0.024044	0.34571	1	-0.127695	0.392103	1	-0.15137	0.125285	1	0.0565302	0.48561	1	0.526017	1.11191e-07	1	-0.297294	0.0010092	1	-0.258989	0.00337715	1	-0.503762	3.16374e-06	1	-0.0114658	0.887477	1	0.470877	5.24765e-07
ACVR2A	1	0.048789	0.640007	1	0.0601601	0.572826	1	-0.208525	0.0406288	1	0.241353	0.408825	1	0.0328331	0.89548	1	0.128933	0.414289	1	0.570929	0.000408727	1	-0.0127301	0.948916	1	0.0265302	0.892648	1	-0.062758	0.743125	1	0.296875	0.048469	1	0.462288	0.00259194
ACVR2B	1	-0.089006	0.567212	1	-0.150306	0.335834	1	-0.0429317	0.792593	NA	NA	NA	NA	NA	NA	NA	NA	NA	NA	NA	NA	NA	NA	NA	NA	NA	NA	NA	NA	NA	NA	NA	NA	NA	NA	NA
ACY3	11	0.038097	0.201365	11	0.0888832	0.00572937	11	0.212736	6.77937e-07	4	0.0152942	0.938392	4	0.607898	6.09792e-08	4	0.879641	2.03947e-12	4	0.798214	8.87077e-12	4	0.176789	0.0246606	4	0.159427	0.04111	4	0.715164	1.73182e-09	4	0.887959	1.12981e-12	4	0.933516	2.40289e-13
ACYP1	6	-0.423284	7.29163e-10	6	-0.378146	4.58664e-09	6	-0.236943	1.53408e-06	4	0.0885806	0.532224	4	0.165427	0.0607132	4	-0.00194504	0.981506	4	0.12442	0.0702716	4	-0.0228759	0.791478	4	-0.0181024	0.837188	4	-0.0951461	0.248098	4	-0.247809	0.000803709	4	-0.428196	4.74867e-07
ACYP2	11	0.183483	3.20636e-06	11	0.108559	0.000953833	11	0.071548	0.0171147	3	0.0749337	0.666985	3	-0.0775669	0.478554	3	0.0334954	0.694598	3	0.0325523	0.691127	3	0.165323	0.0603379	3	0.0833048	0.352899	3	0.134011	0.151246	3	0.0997219	0.204538	3	0.145059	0.0595848
ADA	62	0.0674963	0.000307257	62	0.0345047	0.0390135	62	0.173782	2.69034e-09	17	-0.0304314	0.74863	17	0.0515741	0.339624	17	0.210827	1.07238e-05	17	0.275732	1.16305e-07	17	0.0150776	0.763723	17	0.0424173	0.353279	17	0.120331	0.012554	17	0.276673	1.2936e-07	17	0.38895	1.63248e-10
ADAL	4	0.0423837	0.326555	4	0.0004849	0.992198	4	-0.138644	0.00296046	NA	NA	NA	NA	NA	NA	NA	NA	NA	NA	NA	NA	NA	NA	NA	NA	NA	NA	NA	NA	NA	NA	NA	NA	NA	NA	NA
ADAM10	27	0.03522	0.0758141	27	0.0591507	0.00542481	27	0.148092	3.42773e-07	15	-0.0927577	0.236654	15	-0.205343	0.000336232	15	-0.251826	1.85997e-06	15	-0.0244943	0.575492	15	0.114461	0.017168	15	0.0755837	0.110117	15	-0.22441	6.70583e-05	15	-0.0756863	0.074989	15	0.0107204	0.807326
ADAM12	4	0.350218	3.70216e-06	4	0.180466	0.00321625	4	0.0249403	0.674401	1	-0.12913	0.480256	1	-0.915394	4.52994e-09	1	-1.09344	5.95059e-12	1	-0.456223	1.57821e-05	1	0.0518559	0.637884	1	-0.152586	0.134178	1	-0.472344	8.86347e-05	1	-0.396247	0.000107296	1	-0.372683	0.000164047
ADAM15	16	-0.0753888	0.00288221	16	-0.00839959	0.744309	16	0.0919603	0.000543863	2	-0.118799	0.337028	2	-0.162948	0.0503423	2	-0.395699	1.22856e-06	2	-0.451858	9.7173e-08	2	-0.193856	0.00904126	2	-0.276786	0.000427634	2	-0.325597	0.000126281	2	-0.318137	2.29558e-05	2	-0.46432	4.51504e-08
ADAM17	71	-0.0900494	1.45153e-07	71	-0.1334	9.46544e-10	71	-0.125476	1.36354e-09	23	0.0333365	0.548442	23	0.0397214	0.268471	23	0.250601	8.37466e-10	23	0.191148	7.12398e-08	23	0.00280857	0.938075	23	0.0196261	0.535959	23	0.034822	0.28151	23	0.178568	2.5941e-07	23	0.0666578	0.013243
ADAM21	2	-0.119922	0.368179	2	-0.144271	0.290124	2	0.0944043	0.488498	NA	NA	NA	NA	NA	NA	NA	NA	NA	NA	NA	NA	NA	NA	NA	NA	NA	NA	NA	NA	NA	NA	NA	NA	NA	NA	NA
ADAM23	NA	NA	NA	NA	NA	NA	NA	NA	NA	1	0.183835	0.544027	1	0.122511	0.560699	1	-0.00744752	0.966375	1	-0.291092	0.0483945	1	-0.00439701	0.982013	1	0.226214	0.169738	1	0.134663	0.454609	1	0.164652	0.264878	1	-0.0661955	0.657068
ADAM7	1	-0.000933227	0.99437	1	-0.0552877	0.615789	1	-0.108141	0.29669	NA	NA	NA	NA	NA	NA	NA	NA	NA	NA	NA	NA	NA	NA	NA	NA	NA	NA	NA	NA	NA	NA	NA	NA	NA	NA	NA
ADAM9	26	0.15109	7.3396e-07	26	0.210742	1.17386e-08	26	0.0791991	0.000861392	9	0.0400407	0.785137	9	-0.270813	0.000851575	9	-0.392623	5.62568e-07	9	-0.373666	8.26349e-07	9	0.14294	0.0375335	9	0.231984	0.00134292	9	-0.126895	0.0800977	9	-0.10947	0.0743978	9	-0.239036	0.000267365
ADAMTS1	NA	NA	NA	NA	NA	NA	NA	NA	NA	4	0.0306484	0.868185	4	-0.413477	3.87216e-05	4	-0.419271	2.24394e-06	4	-0.359799	1.41916e-05	4	-0.210757	0.00991354	4	-0.133517	0.0939633	4	-0.442021	8.42282e-06	4	-0.57251	1.02037e-08	4	-0.478133	1.45258e-07
ADAMTS15	2	-0.166094	0.00994172	2	-0.0104996	0.880031	2	0.402382	1.98578e-06	NA	NA	NA	NA	NA	NA	NA	NA	NA	NA	NA	NA	NA	NA	NA	NA	NA	NA	NA	NA	NA	NA	NA	NA	NA	NA	NA
ADAMTS19	2	0.123843	0.64138	2	0.0453924	0.875648	2	-0.0594045	0.830254	NA	NA	NA	NA	NA	NA	NA	NA	NA	NA	NA	NA	NA	NA	NA	NA	NA	NA	NA	NA	NA	NA	NA	NA	NA	NA	NA
ADAMTS2	2	-0.0937711	0.102943	2	0.10788	0.0665835	2	0.264489	0.000113444	NA	NA	NA	NA	NA	NA	NA	NA	NA	NA	NA	NA	NA	NA	NA	NA	NA	NA	NA	NA	NA	NA	NA	NA	NA	NA	NA
ADAMTS9	8	-0.0822436	0.0563477	8	0.00488065	0.921637	8	-0.0718425	0.0944025	1	-0.0401118	0.882665	1	0.125557	0.380322	1	0.132666	0.219913	1	0.234124	0.0266299	1	0.549127	4.37973e-05	1	0.512763	9.79979e-05	1	-0.237114	0.0568953	1	-0.207827	0.048768	1	-0.0765693	0.461203
ADAMTSL4	1	-0.0178967	0.886414	1	-0.0165453	0.902232	1	0.353085	0.00465204	NA	NA	NA	NA	NA	NA	NA	NA	NA	NA	NA	NA	NA	NA	NA	NA	NA	NA	NA	NA	NA	NA	NA	NA	NA	NA	NA
ADAP1	10	0.0180144	0.518169	10	-0.0530644	0.0588658	10	0.0763412	0.00809613	4	0.0975469	0.400724	4	0.21549	0.00521964	4	0.224575	0.000587889	4	0.0233665	0.706042	4	0.0462845	0.510121	4	-0.00760116	0.922105	4	0.00311946	0.972249	4	-0.0675461	0.257405	4	-0.100632	0.0838356
ADAP2	1	-0.172963	0.143379	1	0.191003	0.113955	1	0.274795	0.023914	NA	NA	NA	NA	NA	NA	NA	NA	NA	NA	NA	NA	NA	NA	NA	NA	NA	NA	NA	NA	NA	NA	NA	NA	NA	NA	NA
ADAR	383	-0.00474227	0.688981	383	-0.110601	1.48441e-08	383	-0.0548804	6.69486e-05	91	0.0268152	0.602796	91	0.316934	2.16371e-11	91	0.238064	2.68344e-10	91	0.2326	2.5911e-10	91	-0.0272196	0.321718	91	-0.0406825	0.130374	91	0.319689	1.22399e-11	91	0.28955	3.84008e-12	91	0.263227	1.60916e-11
ADARB1	9	0.150518	0.000438965	9	0.0854283	0.0282729	9	0.0349126	0.358215	1	0.0418262	0.876775	1	-0.192506	0.148505	1	0.115887	0.275891	1	0.256424	0.0137429	1	-0.119009	0.306865	1	-0.185457	0.104802	1	-0.0840288	0.504825	1	-0.14458	0.15842	1	-0.0214723	0.839205
ADAT1	7	0.118828	0.000608294	7	0.0492933	0.114955	7	-0.0755871	0.0171134	6	-0.0488583	0.680552	6	-0.103795	0.130785	6	-0.254152	3.74277e-05	6	-0.305849	1.94696e-06	6	0.10488	0.0767863	6	0.083654	0.157024	6	0.115044	0.0671173	6	0.000595591	0.99216	6	-0.0566139	0.274647
ADAT2	2	-0.139214	0.00611159	2	-0.16866	0.00159942	2	-0.00320403	0.951983	NA	NA	NA	NA	NA	NA	NA	NA	NA	NA	NA	NA	NA	NA	NA	NA	NA	NA	NA	NA	NA	NA	NA	NA	NA	NA	NA
ADAT3	3	-0.0754866	0.230544	3	-0.135313	0.0376877	3	-0.255652	0.000401248	1	0.0024711	0.992628	1	0.237827	0.0409712	1	0.190732	0.0417042	1	0.106233	0.243429	1	0.153075	0.131742	1	0.139313	0.170391	1	0.101519	0.356246	1	0.111513	0.220371	1	-0.00971781	0.918211
ADCK1	13	0.128435	0.000821031	13	0.0739746	0.0367598	13	0.0590476	0.0867312	6	-0.000110705	0.999679	6	0.0023155	0.982546	6	0.0584088	0.355571	6	0.0634523	0.296142	6	0.00403874	0.958963	6	0.01958	0.795517	6	0.039979	0.596776	6	0.127943	0.0359176	6	0.193298	0.00192514
ADCK2	4	0.16316	0.0107975	4	0.0792288	0.205728	4	0.236222	0.000646294	NA	NA	NA	NA	NA	NA	NA	NA	NA	NA	NA	NA	NA	NA	NA	NA	NA	NA	NA	NA	NA	NA	NA	NA	NA	NA	NA
ADCK5	16	0.136399	5.27083e-05	16	0.09955	0.0012693	16	0.149916	1.78831e-05	3	-0.0396463	0.876427	3	-0.108839	0.41455	3	-0.191773	0.0545179	3	-0.2286	0.0195644	3	-0.222472	0.0409083	3	-0.292192	0.00837098	3	-0.29916	0.0106238	3	-0.218401	0.0261373	3	-0.180899	0.0572085
ADCY3	38	0.0929395	0.000131871	38	0.210339	7.46131e-09	38	0.168679	1.01026e-07	8	0.00341898	0.980675	8	0.103132	0.0997284	8	0.00488837	0.931718	8	-0.0171485	0.735641	8	0.0041674	0.948487	8	-0.00673552	0.915414	8	0.0725564	0.211842	8	0.14355	0.00452677	8	0.310116	3.19742e-07
ADCY6	17	0.17662	3.17226e-06	17	0.0100568	0.742994	17	-0.0259547	0.358961	7	-0.03189	0.812868	7	-0.0418287	0.599851	7	0.16603	0.0044118	7	0.285026	9.57519e-06	7	0.124197	0.0444686	7	0.152715	0.0144872	7	0.0973264	0.137062	7	0.39933	5.80154e-08	7	0.513932	3.60679e-10
ADCY7	10	-0.0770378	0.151366	10	0.10574	0.0558533	10	0.128895	0.0201976	3	-0.109735	0.474588	3	0.139219	0.164077	3	0.102299	0.196129	3	0.0958269	0.21149	3	-0.240423	0.00648661	3	-0.256459	0.0038553	3	0.142805	0.116836	3	0.343848	7.17634e-05	3	0.0946093	0.205934
ADCY8	1	-0.0295091	0.666033	1	-0.0498528	0.46698	1	-0.0632167	0.340074	NA	NA	NA	NA	NA	NA	NA	NA	NA	NA	NA	NA	NA	NA	NA	NA	NA	NA	NA	NA	NA	NA	NA	NA	NA	NA	NA
ADCY9	13	0.212335	3.85073e-07	13	0.176231	4.68203e-06	13	0.0825593	0.00601985	2	-0.0966776	0.384589	2	-0.00734051	0.939246	2	-0.0863357	0.139376	2	0.223697	0.0002919	2	0.305795	3.08202e-05	2	0.32332	1.39823e-05	2	0.313214	3.99687e-05	2	0.351039	7.99256e-07	2	0.473829	2.95886e-09
ADD1	62	-0.0508553	0.00370232	62	0.0995921	5.95798e-06	62	0.137841	7.35899e-08	20	0.107739	0.126634	20	-0.0259279	0.652052	20	-0.171562	0.000106032	20	-0.169965	8.91388e-05	20	0.0850059	0.051303	20	0.0712895	0.100536	20	-0.107657	0.0208997	20	-0.224522	2.30299e-06	20	-0.0837519	0.029519
ADD2	71	0.111759	5.17148e-07	71	0.124514	1.53837e-07	71	0.0768289	4.35287e-05	12	0.100515	0.173199	12	0.0319128	0.586663	12	-0.0813432	0.0522558	12	-0.233284	2.20414e-06	12	0.223777	2.38476e-05	12	0.260356	2.78519e-06	12	0.255075	7.02131e-06	12	-0.0125753	0.769363	12	-0.183946	4.78793e-05
ADD3	57	-0.216652	1.31913e-09	57	0.0892662	0.000106364	57	0.165354	4.74043e-08	13	-0.0836389	0.22979	13	-0.10227	0.0345656	13	-0.395595	8.77048e-11	13	-0.398792	4.56691e-11	13	-0.264002	7.17212e-07	13	-0.237995	3.37996e-06	13	-0.435747	1.86666e-10	13	-0.62146	5.49864e-15	13	-0.25625	1.14058e-07
ADGRA3	8	-0.0615516	0.0508089	8	0.00260183	0.943145	8	0.0627714	0.0473094	NA	NA	NA	NA	NA	NA	NA	NA	NA	NA	NA	NA	NA	NA	NA	NA	NA	NA	NA	NA	NA	NA	NA	NA	NA	NA	NA
ADGRE2	3	0.161555	0.0106933	3	0.188388	0.00417481	3	-0.25333	0.000300233	2	-0.0865755	0.493474	2	-0.170023	0.0334288	2	-0.0397624	0.552436	2	0.0773429	0.215646	2	-0.322146	5.1603e-05	2	-0.292082	0.000161513	2	-0.33335	5.95661e-05	2	-0.126643	0.0438566	2	0.418891	1.36926e-07
ADGRE5	26	-0.186736	3.85502e-07	26	0.084842	0.00208371	26	-0.19543	1.93256e-07	8	-0.0323225	0.776247	8	0.0819852	0.190112	8	-0.00147486	0.980064	8	-0.0987849	0.0389664	8	-0.177904	0.00156095	8	-0.150854	0.00596975	8	-0.0121344	0.845377	8	-0.196528	0.000194341	8	-0.44077	4.37083e-10
ADGRG1	3	-0.187072	0.0295832	3	0.0220646	0.814562	3	-0.154964	0.0685193	NA	NA	NA	NA	NA	NA	NA	NA	NA	NA	NA	NA	NA	NA	NA	NA	NA	NA	NA	NA	NA	NA	NA	NA	NA	NA	NA
ADGRG2	4	-0.305037	3.72575e-07	4	-0.16047	0.00058577	4	-0.24467	5.42548e-06	2	0.00988827	0.963777	2	-0.0994585	0.348919	2	0.0586525	0.482946	2	0.26088	0.00158029	2	-0.228106	0.0108572	2	-0.213972	0.0159133	2	-0.260879	0.0063385	2	-0.111157	0.156612	2	0.0309446	0.698167
ADGRG3	2	0.766094	1.6644e-08	2	0.219435	0.0102363	2	0.223606	0.0083179	NA	NA	NA	NA	NA	NA	NA	NA	NA	NA	NA	NA	NA	NA	NA	NA	NA	NA	NA	NA	NA	NA	NA	NA	NA	NA	NA
ADGRG6	3	0.212972	0.000119028	3	0.383815	1.30336e-07	3	0.207672	0.000154455	1	-0.195195	0.410011	1	-0.626307	0.00016459	1	-1.18464	3.42584e-10	1	-0.92633	2.02493e-08	1	-0.199762	0.141128	1	-0.240063	0.0764174	1	-0.502917	0.000980361	1	-0.662505	5.26465e-06	1	-0.415636	0.0010391
ADGRL1	2	0.0745875	0.36252	2	-0.0336501	0.705386	2	-0.0281043	0.747176	1	-0.0478202	0.880911	1	0.0188804	0.927409	1	0.236503	0.0603377	1	0.22036	0.071486	1	0.48747	0.000850574	1	0.717662	9.41852e-06	1	0.57681	0.000259337	1	0.481315	0.000324427	1	0.540482	6.40525e-05
ADGRL2	48	0.117758	7.84087e-07	48	0.0974775	9.36114e-06	48	-0.0387246	0.0233411	16	-0.0617702	0.47375	16	-0.162014	0.00388455	16	-0.197729	6.53603e-05	16	-0.28089	2.93265e-07	16	0.0186077	0.726488	16	-0.0239313	0.647167	16	-0.0575404	0.265251	16	-0.0596067	0.166774	16	-0.117234	0.00699821
ADGRL3	2	-0.0175674	0.854727	2	-0.100093	0.280726	2	-0.056363	0.548111	NA	NA	NA	NA	NA	NA	NA	NA	NA	NA	NA	NA	NA	NA	NA	NA	NA	NA	NA	NA	NA	NA	NA	NA	NA	NA	NA
ADH1C	35	0.044606	0.136467	35	-0.0154179	0.6331	35	0.623905	2.62009e-13	2	0.0666372	0.751842	2	-0.143491	0.219163	2	0.0190407	0.847457	2	-0.249649	0.00609819	2	0.0751259	0.469829	2	0.141606	0.152134	2	-0.00376727	0.977727	2	-0.117118	0.186071	2	-0.209745	0.0173693
ADH4	20	0.0524081	0.026263	20	-0.137736	7.54308e-06	20	0.531159	6.49109e-14	8	-0.0245332	0.823329	8	-0.164816	0.00446429	8	-0.0795423	0.0824491	8	-0.264317	1.31055e-06	8	-0.0355184	0.499478	8	-0.0373247	0.470866	8	-0.128869	0.0161052	8	-0.162204	0.000728414	8	-0.130769	0.00394817
ADH5	202	-0.0582239	0.00182282	202	0.00936884	0.60828	202	0.0438596	0.0134897	45	-0.000908906	0.992909	45	0.0137759	0.794943	45	0.0789556	0.0263743	45	0.0919491	0.00882549	45	-0.101862	0.00955399	45	-0.0937316	0.0159127	45	-0.0331645	0.428886	45	0.00444337	0.904634	45	0.0900175	0.0091348
ADH6	93	0.175987	1.24184e-07	93	0.0684703	0.00353323	93	0.344478	1.03044e-11	13	-0.0870899	0.326741	13	-0.217715	0.000494168	13	-0.217713	5.31387e-05	13	-0.302909	3.11229e-07	13	-0.133147	0.0121699	13	-0.0957202	0.0661694	13	-0.0838399	0.130753	13	-0.0730028	0.117274	13	0.0596448	0.189866
ADI1	46	0.0204134	0.154761	46	0.108899	4.06573e-07	46	-0.128078	3.57107e-08	13	-0.055881	0.549712	13	-0.0788259	0.183262	13	-0.24519	7.16602e-06	13	-0.319893	7.48605e-08	13	0.0975776	0.0542548	13	0.106748	0.0353228	13	-0.0844611	0.115651	13	-0.41512	8.00135e-10	13	-0.315894	6.87775e-08
ADIPOR1	5	-0.313348	5.17842e-06	5	-0.126951	0.0187345	5	-0.285621	1.47867e-05	2	0.0128869	0.946951	2	-0.313031	0.000686767	2	-0.309085	9.04716e-05	2	0.0943094	0.172052	2	-0.0328349	0.6992	2	-0.10356	0.180742	2	-0.507879	6.26644e-07	2	-0.055844	0.425735	2	0.181322	0.00908885
ADIPOR2	NA	NA	NA	NA	NA	NA	NA	NA	NA	2	-0.0729275	0.736946	2	-0.175898	0.142552	2	-0.139067	0.143617	2	-0.213312	0.0221548	2	-0.378962	0.000644094	2	-0.384275	0.000561889	2	-0.492495	6.14679e-05	2	-0.499161	6.11032e-06	2	-0.65718	5.07971e-08
ADK	99	0.041208	0.0135378	99	0.100596	4.29911e-06	99	0.0732783	0.000125844	33	-0.0200423	0.840269	33	0.0131428	0.832559	33	0.172683	0.000114868	33	0.18548	3.54781e-05	33	-0.0158018	0.748086	33	-0.0125057	0.800587	33	0.063764	0.174435	33	0.210593	7.2487e-06	33	0.228707	1.45969e-06
ADM	6	0.0351204	0.378914	6	0.141415	0.00143632	6	0.270806	1.15781e-06	NA	NA	NA	NA	NA	NA	NA	NA	NA	NA	NA	NA	NA	NA	NA	NA	NA	NA	NA	NA	NA	NA	NA	NA	NA	NA	NA
ADNP	79	0.00274603	0.871189	79	-0.00997865	0.554324	79	-0.0431602	0.00960711	21	0.0621057	0.350292	21	0.0116006	0.831144	21	-0.201989	2.32397e-06	21	-0.292863	2.93952e-09	21	0.0237756	0.563094	21	0.044776	0.250025	21	0.038545	0.356369	21	-0.272696	1.29827e-08	21	-0.313722	5.96249e-10
ADNP2	16	0.0173952	0.504444	16	-0.182796	8.69514e-07	16	0.0637465	0.0162622	1	0.0829413	0.688407	1	0.190812	0.106674	1	0.216262	0.0228163	1	0.0807688	0.384695	1	0.15353	0.133846	1	0.180397	0.0777983	1	0.445904	0.000181435	1	0.240884	0.0104158	1	-0.00616794	0.948173
ADO	20	0.0348126	0.126829	20	0.0244335	0.297705	20	-0.0728883	0.00308796	8	0.0408757	0.738599	8	-0.00674806	0.939199	8	0.0238743	0.67184	8	0.0481251	0.360673	8	-0.00180715	0.978577	8	-0.0263801	0.678479	8	0.0195583	0.770808	8	0.083765	0.107303	8	0.100313	0.0498081
ADPGK	38	-0.0618676	0.0062625	38	-0.00787727	0.737243	38	-0.108022	4.18908e-05	12	0.0911993	0.279425	12	0.174689	0.00284822	12	0.176402	0.000374779	12	0.150372	0.00144185	12	0.0277098	0.605509	12	-0.0288853	0.58865	12	0.174764	0.00171687	12	0.175147	0.000344323	12	0.172725	0.000308597
ADPRH	4	-0.0133882	0.753396	4	-0.0636258	0.122189	4	0.0778654	0.0566044	3	-0.0735873	0.609384	3	0.127511	0.143532	3	0.283637	0.000174143	3	0.320607	2.90657e-05	3	-0.0311451	0.706471	3	-0.0586528	0.450146	3	0.149389	0.061122	3	0.222503	0.00176571	3	0.224495	0.00129844
ADPRM	6	0.0796475	0.0742965	6	-0.103824	0.0247282	6	-0.0356534	0.430604	2	-0.125934	0.333708	2	-0.0639396	0.505904	2	-0.0148193	0.845769	2	-0.00440106	0.952034	2	-0.0915778	0.23338	2	-0.0887323	0.248654	2	0.0518865	0.538561	2	0.128658	0.0602193	2	0.158053	0.0196512
ADPRS	68	-0.00943668	0.572374	68	-0.0170298	0.308542	68	-0.00784014	0.646703	25	-0.044931	0.536404	25	0.216861	1.77628e-05	25	0.356226	1.91631e-10	25	0.399482	1.2185e-11	25	0.0122254	0.783159	25	-0.0156775	0.719464	25	0.240354	2.15703e-06	25	0.309443	2.05881e-09	25	0.410586	4.79637e-12
ADRA2B	1	1.00238	0.0022855	1	0.125612	0.702997	1	0.435694	0.150913	NA	NA	NA	NA	NA	NA	NA	NA	NA	NA	NA	NA	NA	NA	NA	NA	NA	NA	NA	NA	NA	NA	NA	NA	NA	NA	NA
ADRM1	45	-0.0632798	0.000165753	45	-0.0669148	0.000109341	45	-0.0666069	9.83583e-05	7	0.0479469	0.802585	7	0.0933349	0.388282	7	0.198767	0.0157696	7	0.283604	0.000772004	7	-0.142667	0.106875	7	-0.102532	0.25044	7	-0.0177338	0.865083	7	-0.0264473	0.750647	7	-0.0121852	0.881286
ADSL	191	-0.0689781	1.86886e-05	191	-0.0546272	0.000258167	191	-0.0740471	7.89517e-06	32	-0.0212607	0.766672	32	0.0849011	0.0269537	32	0.0972175	0.00240637	32	0.0448504	0.133204	32	0.0135146	0.713857	32	0.00985443	0.792612	32	0.0758864	0.0332868	32	0.062315	0.0390303	32	-0.0603876	0.0405746
ADSS1	26	0.274242	0.000329707	26	0.197087	0.00571652	26	0.17112	0.0130709	9	-0.251844	0.227041	9	0.172775	0.250127	9	0.52336	5.92173e-05	9	0.00253196	0.982908	9	-0.502818	0.000286985	9	-0.491915	0.000356518	9	-0.201399	0.134538	9	-0.0971511	0.395329	9	-0.0512937	0.653923
ADSS2	151	-0.0678436	0.0031365	151	-0.0390401	0.0734348	151	-0.103606	6.40097e-05	32	0.0253908	0.693823	32	0.00559118	0.907403	32	-0.192528	2.28287e-07	32	-0.386959	2.49783e-13	32	0.0166922	0.624172	32	0.0721621	0.0238313	32	0.0172244	0.628316	32	-0.359713	1.25984e-12	32	-0.590488	1.73714e-17
AEBP2	15	-0.096793	0.00296759	15	-0.219328	6.84658e-07	15	-0.0883202	0.00583611	5	0.0564623	0.70093	5	-0.0804977	0.35558	5	-0.386731	1.52056e-06	5	-0.386135	1.06667e-06	5	-0.00873859	0.918276	5	-0.0218983	0.784984	5	-0.128712	0.0914622	5	-0.459082	7.5382e-08	5	-0.521065	5.0084e-09
AFAP1	38	0.0551381	0.0150826	38	0.0962736	0.000211871	38	0.0393835	0.0745446	11	0.0250515	0.826959	11	-0.177136	0.00343789	11	-0.365354	1.83944e-08	11	-0.222026	2.82634e-05	11	0.0853266	0.100439	11	0.111969	0.0316036	11	-0.111918	0.0424933	11	-0.201303	0.00010783	11	0.0689088	0.12825
AFAP1L1	12	-0.217378	1.79329e-07	12	0.0693561	0.0157984	12	0.119573	0.00019172	1	0.0069879	0.982831	1	-0.0435105	0.827779	1	-0.236026	0.0688835	1	-0.614718	2.23559e-05	1	-0.106527	0.472296	1	-0.131919	0.36095	1	-0.431834	0.00512318	1	-0.883379	1.06698e-07	1	-1.09857	1.36607e-09
AFDN	140	0.106443	1.62043e-08	140	0.105674	2.20596e-08	140	0.0801473	6.05997e-07	54	-0.0321044	0.506099	54	-0.028534	0.379069	54	0.095788	0.00029317	54	0.172274	4.99172e-08	54	0.0593263	0.0269171	54	0.0525505	0.0482403	54	0.101759	0.000706722	54	0.159223	2.21075e-07	54	0.206211	1.44992e-09
AFF1	12	-0.229241	2.65422e-06	12	-0.0203446	0.594189	12	-0.160189	0.000148933	4	-0.0807044	0.516515	4	-0.0855467	0.294541	4	-0.164822	0.00987605	4	-0.0275141	0.665201	4	-0.218523	0.00221195	4	-0.254922	0.000534102	4	-0.33278	4.57641e-05	4	-0.253538	0.000176099	4	-0.145569	0.0165709
AFF3	1	0.0318475	0.708967	1	0.0712777	0.400922	1	-0.341069	0.000306563	NA	NA	NA	NA	NA	NA	NA	NA	NA	NA	NA	NA	NA	NA	NA	NA	NA	NA	NA	NA	NA	NA	NA	NA	NA	NA	NA
AFF4	45	0.00776453	0.685258	45	0.124964	1.49558e-06	45	0.0339623	0.0659864	16	0.0217543	0.812868	16	-0.0165255	0.773819	16	0.0996552	0.0111749	16	0.334204	1.2437e-09	16	0.0532915	0.206662	16	0.0349055	0.419911	16	-0.0599881	0.179785	16	0.187231	1.85813e-05	16	0.247855	1.84192e-07
AFG1L	19	-0.0139218	0.682724	19	0.0860385	0.0123104	19	-0.00410468	0.909452	11	0.0284044	0.837122	11	0.028228	0.731368	11	0.26104	4.12389e-05	11	0.365308	2.04019e-07	11	0.0645973	0.299464	11	0.0483113	0.446285	11	0.0661196	0.316	11	0.242123	8.63652e-05	11	0.443465	5.1988e-09
AFG3L2	175	0.0865113	5.35235e-08	175	0.0768825	3.03141e-07	175	0.015308	0.124602	50	-0.0461204	0.470438	50	-0.0927284	0.0236502	50	0.0372755	0.259237	50	0.082344	0.0113072	50	-0.0958546	0.00879648	50	-0.0668254	0.0609157	50	-0.0522939	0.168665	50	0.0830347	0.0111783	50	0.203751	3.19742e-07
AFMID	4	0.175016	0.00124129	4	0.0172915	0.748024	4	0.108808	0.0298129	NA	NA	NA	NA	NA	NA	NA	NA	NA	NA	NA	NA	NA	NA	NA	NA	NA	NA	NA	NA	NA	NA	NA	NA	NA	NA	NA
AFP	3	-0.180422	0.00394217	3	0.0474358	0.436962	3	-0.226724	0.000610966	7	-0.642235	0.174482	7	-0.754164	0.0243495	7	-0.891652	0.00154566	7	-0.937427	0.00076212	7	-0.284431	0.340779	7	-0.813293	0.00666661	7	-1.05989	0.00119024	7	-0.828304	0.00256301	7	-1.5066	1.56743e-06
AFTPH	21	-0.36496	3.42989e-11	21	-0.0349728	0.162339	21	-0.0429306	0.0823524	11	0.0232039	0.843097	11	-0.0651789	0.293206	11	-0.266139	3.10032e-06	11	-0.243572	7.76379e-06	11	-0.314528	1.14455e-06	11	-0.282667	5.44202e-06	11	-0.450164	4.77957e-09	11	-0.58513	1.36895e-12	11	-0.536378	4.94044e-12
AGA	24	0.144308	3.07899e-05	24	0.08988	0.00305765	24	0.0856713	0.00396548	9	-0.0261564	0.861321	9	-0.133041	0.0734347	9	0.0757898	0.204636	9	0.134263	0.0214608	9	-0.239732	0.000585262	9	-0.171985	0.00915289	9	-0.261633	0.000400996	9	-0.00980451	0.873963	9	0.186863	0.0017646
AGAP1	18	0.152094	2.9049e-06	18	0.114518	8.6813e-05	18	0.0756716	0.00326756	2	-0.143095	0.274774	2	-0.203917	0.0222916	2	-0.11242	0.115876	2	0.127017	0.0675844	2	0.0129618	0.885901	2	-0.0133435	0.884078	2	-0.101632	0.221659	2	-0.0908808	0.191338	2	0.0600812	0.380563
AGAP3	11	0.0282513	0.433775	11	0.029049	0.435834	11	-0.0114271	0.764981	7	0.0444079	0.828584	7	0.0728469	0.537208	7	-0.0359187	0.69078	7	-0.1108	0.18154	7	0.076972	0.425518	7	0.10645	0.256443	7	0.054636	0.599377	7	-0.0304877	0.726134	7	-0.0485406	0.558576
AGBL5	1	-0.455897	0.00555751	1	-0.106629	0.513492	1	-0.476324	0.00410505	NA	NA	NA	NA	NA	NA	NA	NA	NA	NA	NA	NA	NA	NA	NA	NA	NA	NA	NA	NA	NA	NA	NA	NA	NA	NA	NA
AGFG1	60	-0.0291431	0.055098	60	0.0114596	0.467535	60	-0.119201	1.71498e-07	26	0.0900657	0.266138	26	0.083946	0.133259	26	0.116368	0.00989707	26	0.102645	0.0184574	26	0.0174458	0.745218	26	0.0527882	0.278083	26	0.0205771	0.708474	26	0.0354133	0.416895	26	0.0665186	0.113841
AGFG2	5	-0.221795	1.52073e-06	5	-0.0374488	0.268669	5	0.188374	1.036e-05	3	0.0851981	0.651545	3	-0.236228	0.0304054	3	-0.458806	7.75598e-06	3	-0.769888	9.02533e-10	3	-0.137438	0.148839	3	-0.153837	0.10497	3	-0.398093	0.000280956	3	-0.549635	3.9889e-07	3	-0.719445	2.32559e-09
AGGF1	4	0.0716165	0.0610454	4	-0.0600292	0.120828	4	0.0323346	0.401575	2	0.137183	0.422601	2	-0.131988	0.251796	2	-0.209818	0.0197966	2	-0.17517	0.0438788	2	0.228018	0.0200941	2	0.231446	0.0181141	2	0.0937486	0.37312	2	-0.0170185	0.85333	2	-0.0834005	0.327159
AGK	86	-0.0186084	0.205752	86	0.0496671	0.00225804	86	0.0790571	2.12816e-05	18	-0.0141657	0.843097	18	0.0172788	0.681136	18	0.0628276	0.0316128	18	0.0366934	0.194242	18	-0.108772	0.00117681	18	-0.0584456	0.0643415	18	-0.00127412	0.976302	18	0.0577854	0.0426305	18	0.201166	5.09111e-08
AGL	109	0.0718329	2.30189e-05	109	0.0614809	0.000143075	109	-0.0858274	2.67082e-06	35	-0.0181733	0.854884	35	-0.0351046	0.52453	35	0.0941224	0.0198821	35	0.0768573	0.0486754	35	-0.0690537	0.113141	35	-0.0506778	0.248705	35	-0.0197327	0.690974	35	-0.00849526	0.836239	35	0.1231	0.00214146
AGMAT	19	0.0800195	0.00419411	19	0.16601	3.6388e-06	19	0.254505	1.05054e-08	4	-0.0618163	0.719278	4	0.026602	0.819378	4	0.171846	0.0247159	4	0.211758	0.00539682	4	-0.060544	0.485742	4	-0.0581357	0.500916	4	0.0146788	0.881166	4	0.244939	0.00175955	4	0.395317	4.79391e-06
AGMO	5	0.354049	4.46066e-08	5	0.172678	0.00025982	5	0.111333	0.00832751	NA	NA	NA	NA	NA	NA	NA	NA	NA	NA	NA	NA	NA	NA	NA	NA	NA	NA	NA	NA	NA	NA	NA	NA	NA	NA	NA
AGO1	36	0.145663	2.05293e-07	36	-0.0999489	2.42717e-05	36	0.0906882	5.89648e-05	11	-0.0203862	0.892997	11	-0.104859	0.166385	11	-0.14987	0.0132548	11	-0.0725602	0.211318	11	-0.0698091	0.288703	11	-0.0881353	0.174207	11	-0.0909371	0.188631	11	-0.0212271	0.727019	11	0.0612968	0.280767
AGO2	61	-0.681257	8.44655e-18	61	0.00328279	0.842671	61	-0.016182	0.274638	25	-0.0366636	0.599616	25	-0.0887204	0.0347219	25	0.00677188	0.854076	25	0.0795228	0.0166295	25	-0.668176	1.46364e-15	25	-0.688851	5.52786e-16	25	-0.865627	4.93318e-18	25	-0.713346	1.47626e-17	25	-0.626485	1.11927e-16
AGO3	16	0.0744968	0.00130454	16	-0.0163924	0.455191	16	-0.100154	7.74103e-05	4	-0.0636363	0.715107	4	-0.0845606	0.413232	4	-0.00300339	0.974051	4	0.0407509	0.599468	4	0.0788677	0.359911	4	0.100117	0.236358	4	-0.0200511	0.837367	4	0.107044	0.153956	4	0.0905472	0.216646
AGO4	3	0.102147	0.0247854	3	0.0718124	0.113298	3	0.256153	9.29032e-06	NA	NA	NA	NA	NA	NA	NA	NA	NA	NA	NA	NA	NA	NA	NA	NA	NA	NA	NA	NA	NA	NA	NA	NA	NA	NA	NA
AGPAT1	13	0.0507182	0.152854	13	-0.179479	5.12351e-05	13	0.0519838	0.145395	1	0.102533	0.652071	1	0.17828	0.185888	1	0.222858	0.0355751	1	0.118258	0.250948	1	0.249068	0.0312706	1	0.256312	0.0265997	1	0.346204	0.00574109	1	0.254859	0.0150272	1	0.313332	0.0028899
AGPAT2	15	-0.0819076	0.014368	15	0.136436	0.000308822	15	0.0246451	0.454852	2	-0.0535128	0.66287	2	-0.0994071	0.171216	2	0.161087	0.00598467	2	0.0828748	0.135194	2	-0.20378	0.00181168	2	-0.275984	8.21494e-05	2	-0.380151	1.92852e-06	2	-0.0549918	0.32567	2	0.0413687	0.452333
AGPAT3	27	0.216334	4.66452e-10	27	0.0469542	0.0115157	27	0.132511	3.19746e-07	10	-0.0969534	0.231621	10	0.0394852	0.526136	10	0.190471	0.000128803	10	0.112314	0.0120117	10	0.00276568	0.961062	10	-0.0184276	0.733595	10	0.230489	7.51076e-05	10	0.262142	1.39583e-06	10	0.254718	1.46684e-06
AGPAT5	48	0.0374785	0.0736537	48	0.141576	1.6019e-06	48	-0.0707875	0.00192002	11	-0.0258382	0.785181	11	-0.0515816	0.334596	11	0.106959	0.00998143	11	0.12294	0.00288461	11	0.00157648	0.975063	11	-0.0073511	0.88774	11	0.0885759	0.0599377	11	0.195846	2.09388e-05	11	0.256397	2.56137e-07
AGPS	150	-0.0353928	0.0158997	150	0.0118843	0.420731	150	-0.0736659	3.09005e-05	41	0.0070411	0.923091	41	0.0418362	0.239427	41	0.16374	1.25049e-06	41	0.16316	9.03014e-07	41	-0.0303797	0.321163	41	-0.0614018	0.0413929	41	-0.0315232	0.330561	41	0.0801919	0.00417864	41	0.194508	3.72816e-08
AGR2	163	0.248898	1.76803e-10	163	0.278147	5.59771e-11	163	0.198098	3.58682e-09	53	-0.0401553	0.672392	53	-0.111841	0.0404994	53	-0.210776	2.53952e-05	53	-0.432496	1.00188e-10	53	-0.0515043	0.286539	53	-0.0304981	0.544399	53	-0.0279349	0.600761	53	-0.0747339	0.0799715	53	-0.147531	0.00093404
AGR3	1	0.247987	0.00197661	1	0.325962	0.00019219	1	0.460436	3.33461e-06	NA	NA	NA	NA	NA	NA	NA	NA	NA	NA	NA	NA	NA	NA	NA	NA	NA	NA	NA	NA	NA	NA	NA	NA	NA	NA	NA
AGRN	47	0.035343	0.0961972	47	0.00224145	0.927749	47	-0.0345028	0.10512	15	-0.0425125	0.533379	15	-0.235836	1.78788e-06	15	-0.12482	0.000592697	15	0.00633132	0.856666	15	0.137798	0.000558185	15	0.112716	0.0033481	15	-0.164215	0.000145442	15	0.0289167	0.386633	15	0.0892829	0.00743738
AGT	22	0.117389	8.88188e-05	22	0.0130642	0.625377	22	0.360678	3.86356e-11	5	0.00522303	0.979468	5	-0.579513	1.10761e-07	5	-0.888821	1.25988e-12	5	-0.280187	0.000199622	5	-0.133832	0.0815853	5	-0.201813	0.00995547	5	-0.685775	2.9023e-09	5	-0.525464	2.3252e-08	5	0.531198	1.18229e-08
AGTPBP1	45	-0.00685518	0.702593	45	0.0459749	0.0114979	45	0.196114	1.13126e-09	10	0.0146846	0.883395	10	0.0850054	0.0860063	10	0.00332121	0.941829	10	0.013126	0.744655	10	0.0586055	0.17416	10	0.0415499	0.344908	10	0.0817421	0.0736413	10	0.0580714	0.131301	10	0.0228836	0.551535
AGTRAP	14	0.103132	0.00662502	14	0.0397795	0.281129	14	0.029927	0.413329	4	-0.123013	0.251723	4	-0.0956631	0.208528	4	-0.04259	0.488815	4	-0.0441643	0.453931	4	0.0647274	0.325846	4	0.042053	0.536781	4	-0.11007	0.108617	4	-0.0421762	0.473705	4	0.0528042	0.352221
AHCTF1	191	-0.00254656	0.813262	191	-0.00761209	0.471264	191	-0.0303105	0.00485186	60	0.0354092	0.484785	60	0.0670827	0.0378123	60	0.0861596	0.00153686	60	0.126685	1.45934e-05	60	0.0490094	0.0821096	60	0.0527861	0.0608542	60	0.12206	0.000192226	60	0.131408	1.01782e-05	60	0.132602	6.11396e-06
AHCY	252	-0.103966	4.28382e-06	252	-0.0712292	0.000309018	252	-0.0651483	0.000626024	44	-0.0112317	0.862954	44	0.00836014	0.83272	44	0.0275815	0.291505	44	-0.0787535	0.00265415	44	0.00729983	0.819918	44	-0.00430308	0.896634	44	0.0366406	0.223233	44	-0.0895239	0.000901401	44	-0.231928	4.53762e-10
AHCYL1	41	0.0436086	0.0338564	41	0.160853	2.11452e-07	41	-0.184085	2.58363e-08	14	0.0526889	0.680552	14	0.0789931	0.301545	14	-0.153803	0.0100839	14	-0.462252	7.03781e-09	14	0.200961	0.00258038	14	0.19854	0.00283269	14	0.118497	0.079966	14	-0.209025	0.000685198	14	-0.357396	4.37015e-07
AHCYL2	50	-0.382491	2.60789e-07	50	-0.201344	0.000451319	50	-0.0628228	0.207143	40	0.0385875	0.623747	40	0.294896	2.08623e-07	40	-0.0422415	0.260577	40	-0.458806	1.17637e-12	40	-0.173674	0.000125229	40	-0.132902	0.00182748	40	-0.0542141	0.21133	40	-0.30201	5.02534e-09	40	-0.614119	1.59443e-15
AHDC1	15	0.248143	3.96356e-08	15	0.249598	4.5412e-08	15	0.215228	2.33971e-07	4	0.0146679	0.933709	4	-0.0970195	0.243005	4	-0.310243	2.53089e-05	4	-0.184036	0.00447697	4	0.232028	0.00166984	4	0.172801	0.0149688	4	-0.13145	0.0771547	4	-0.0478729	0.452306	4	0.208293	0.00137226
AHI1	10	-0.0721369	0.00944519	10	0.126733	9.10586e-05	10	0.238191	3.17974e-08	2	-0.00455212	0.983906	2	-0.0261433	0.852321	2	0.0174788	0.860218	2	0.126558	0.149138	2	0.0628855	0.546889	2	0.146563	0.13483	2	-0.177998	0.0875931	2	-0.032567	0.723771	2	0.0335105	0.707878
AHNAK	1032	-0.0699209	7.40428e-05	1032	0.201088	1.38747e-10	1032	-0.220107	2.21172e-11	395	0.0238893	0.747584	395	-0.370863	1.77355e-10	395	-0.437786	2.38717e-13	395	-0.396003	1.17637e-12	395	-0.0558969	0.110564	395	-0.0303787	0.397554	395	-0.37345	9.71883e-11	395	-0.448644	9.85407e-14	395	-0.49236	7.70284e-15
AHNAK2	139	0.01256	0.446252	139	-0.0265396	0.110644	139	-0.0148062	0.37031	63	-0.0824555	0.14316	63	-0.244288	3.62909e-07	63	0.228241	6.06468e-08	63	0.672852	1.41804e-17	63	-0.10802	0.0028221	63	-0.125142	0.000756646	63	-0.347391	3.34739e-10	63	0.369643	4.61258e-12	63	0.546008	6.93701e-16
AHR	3	0.0876405	0.383935	3	-0.216227	0.0366177	3	-0.0388903	0.714787	NA	NA	NA	NA	NA	NA	NA	NA	NA	NA	NA	NA	NA	NA	NA	NA	NA	NA	NA	NA	NA	NA	NA	NA	NA	NA	NA
AHSA1	179	-0.104943	7.7069e-07	179	-0.0662607	0.000175143	179	-0.0754822	3.72255e-05	37	0.00424379	0.958013	37	0.0396131	0.299589	37	-0.103538	0.000873547	37	-0.264634	5.60326e-10	37	-0.0769051	0.0172911	37	-0.0264447	0.421058	37	-0.0263695	0.449504	37	-0.294474	8.18906e-11	37	-0.415972	3.97827e-14
AHSG	8	-0.58463	0.00515436	8	-0.29747	0.137731	8	-0.493441	0.0154105	3	-0.753446	0.144396	3	-0.507445	0.17307	3	-1.12729	0.000358965	3	-1.15812	0.00020769	3	-0.453638	0.15506	3	-0.860979	0.00826641	3	-1.29123	0.000394115	3	-1.06854	0.000536329	3	-1.74487	6.21156e-07
AIDA	30	0.0744711	0.00379868	30	0.132735	1.84061e-05	30	-0.460799	8.19097e-13	10	0.0708738	0.321483	10	0.0660317	0.178726	10	0.0165221	0.684877	10	-0.0434399	0.24806	10	0.0928248	0.0281645	10	0.103085	0.0152335	10	0.224639	1.32155e-05	10	0.15026	0.000265344	10	0.132425	0.000771121
AIF1L	32	0.235605	4.75888e-08	32	0.226559	9.67601e-08	32	0.184989	1.00625e-06	6	0.03917	0.802412	6	-0.0582601	0.524519	6	0.0175173	0.806508	6	-0.152248	0.0196205	6	0.250099	0.00109589	6	0.249866	0.00112002	6	-0.0489677	0.540303	6	-0.136685	0.0360219	6	-0.222164	0.00099435
AIFM1	268	0.0868902	1.06193e-06	268	0.0973519	2.99339e-07	268	0.0983069	1.9873e-07	56	-0.0301401	0.645941	56	-0.0544913	0.161403	56	-0.0136499	0.672689	56	0.0197182	0.519825	56	-0.0543392	0.103491	56	-0.049644	0.135753	56	-0.0100817	0.794052	56	0.0880378	0.00455799	56	0.258584	1.47566e-09
AIFM2	56	-0.149261	2.19044e-08	56	-0.092067	1.17804e-05	56	-0.0951215	6.44981e-06	17	0.0221429	0.830627	17	-0.036209	0.542985	17	0.0741719	0.0838316	17	-0.0249516	0.561661	17	-0.128166	0.0075843	17	-0.109582	0.0199379	17	-0.189465	0.000388096	17	-0.164701	0.000314166	17	-0.24405	1.29025e-06
AIMP1	143	-0.00701575	0.519289	143	-0.0212877	0.0525927	143	-0.121462	1.1851e-09	43	-0.00358428	0.966366	43	0.050501	0.196238	43	0.11987	0.000293089	43	0.206219	1.05702e-07	43	0.0205314	0.56227	43	-0.00899135	0.809991	43	0.0818174	0.0215593	43	0.164597	4.30689e-06	43	0.184354	5.1024e-07
AIMP2	38	-0.00248471	0.909012	38	-0.000887283	0.970652	38	-0.0791276	0.00047549	21	0.000440244	0.997921	21	0.0620612	0.263533	21	0.0282907	0.52456	21	0.131048	0.00256963	21	-0.0417814	0.384879	21	-0.00244353	0.96505	21	0.0693604	0.162031	21	0.075454	0.0711789	21	0.0816192	0.0464831
AIP	79	-0.0500059	0.0151849	79	-0.0589309	0.00586331	79	-0.0193688	0.335983	19	0.072527	0.290458	19	0.117324	0.0120616	19	0.0550141	0.140949	19	0.135047	0.000534492	19	0.0389447	0.348607	19	0.121834	0.00377245	19	0.113467	0.00980919	19	0.0577129	0.111731	19	0.0875565	0.0155746
AJUBA	18	0.00426666	0.888113	18	0.102342	0.00125698	18	0.207958	4.40225e-07	8	-0.0624801	0.578773	8	-0.0895212	0.204792	8	0.333432	9.22985e-07	8	0.292779	4.51352e-06	8	-0.0969138	0.106195	8	-0.0811977	0.175672	8	-0.182736	0.00526388	8	0.225442	0.000154704	8	-0.0103063	0.852835
AK1	138	0.0133128	0.347982	138	0.0631146	0.00018217	138	-0.0349076	0.0169953	14	-0.014398	0.894494	14	-0.111947	0.0355359	14	-0.0702705	0.0999769	14	-0.0132971	0.758963	14	-0.122763	0.00982586	14	-0.0796223	0.0860065	14	-0.106702	0.0313079	14	-0.0648173	0.118754	14	-0.0975768	0.0183129
AK2	222	0.0342331	0.0333882	222	0.0895029	1.406e-05	222	0.0361972	0.0255847	64	0.00226245	0.981599	64	0.115369	0.00885339	64	0.272759	1.40601e-08	64	0.38036	1.56772e-11	64	0.0295611	0.460776	64	0.0170909	0.682286	64	0.0891776	0.0285883	64	0.272599	1.08607e-08	64	0.452858	2.98887e-13
AK3	133	0.12576	2.71475e-07	133	0.186473	1.74363e-09	133	0.140378	5.76498e-08	37	-0.0576247	0.533867	37	-0.117699	0.0411295	37	0.0600742	0.195951	37	0.205761	5.03336e-05	37	-0.0992637	0.0492618	37	-0.0692909	0.168495	37	-0.0417884	0.447269	37	0.18469	0.000202761	37	0.418539	3.87439e-10
AK4	17	-0.0885626	0.140825	17	0.181845	0.0051605	17	0.291087	6.83089e-05	4	-0.142403	0.359632	4	0.323148	0.00219961	4	0.357192	9.76793e-05	4	0.115872	0.149209	4	-0.45309	1.76396e-05	4	-0.46494	1.15983e-05	4	-0.235692	0.0148661	4	-0.167197	0.0393933	4	0.0869469	0.269661
AK5	1	-0.170807	0.329358	1	0.0505886	0.793524	1	-0.280648	0.110115	NA	NA	NA	NA	NA	NA	NA	NA	NA	NA	NA	NA	NA	NA	NA	NA	NA	NA	NA	NA	NA	NA	NA	NA	NA	NA	NA
AK6	23	-0.160442	1.54683e-05	23	-0.20705	8.61086e-07	23	-0.0898281	0.00390099	6	0.0657849	0.617943	6	0.0524012	0.548464	6	-0.0594601	0.35266	6	-0.253081	0.00016829	6	-0.00253173	0.974706	6	0.00533225	0.949294	6	-0.121372	0.0942943	6	-0.390329	4.8113e-07	6	-0.592142	1.77015e-10
AK7	8	-0.160859	0.00117805	8	0.0947246	0.0401709	8	0.020506	0.66515	NA	NA	NA	NA	NA	NA	NA	NA	NA	NA	NA	NA	NA	NA	NA	NA	NA	NA	NA	NA	NA	NA	NA	NA	NA	NA	NA
AKAP1	91	-0.0759205	0.000338902	91	-0.0938934	4.49341e-05	91	0.0892884	6.4991e-05	35	0.00433758	0.966848	35	0.0515385	0.290854	35	-0.139992	0.000495264	35	-0.242176	2.19222e-07	35	-0.0518185	0.206089	35	-0.072938	0.0734587	35	-0.0495193	0.257917	35	-0.254265	1.13822e-07	35	-0.382361	3.75421e-11
AKAP10	28	0.0697995	0.00417095	28	-0.00892779	0.720637	28	-0.0284679	0.214016	13	0.0282935	0.769589	13	0.0240836	0.687733	13	0.130065	0.00265017	13	0.141945	0.000967002	13	0.156991	0.00108757	13	0.144031	0.0023541	13	0.173264	0.000712782	13	0.246237	1.04105e-06	13	0.25182	4.8662e-07
AKAP11	5	0.139836	0.00458276	5	0.0891889	0.0601234	5	-0.0215984	0.658482	2	0.0154854	0.962579	2	-0.0416101	0.8197	2	0.481385	0.000206758	2	0.502242	9.64224e-05	2	0.211025	0.103262	2	0.184831	0.152533	2	0.155451	0.262441	2	0.521749	6.76433e-05	2	0.531611	3.8927e-05
AKAP12	201	-1.17834	6.43701e-15	201	-0.545487	3.8739e-10	201	0.128197	0.00470631	65	-0.0474759	0.70509	65	-0.17641	0.0117718	65	-0.419376	2.64064e-08	65	-0.491474	9.2645e-10	65	-1.39971	8.95066e-18	65	-1.40393	5.53467e-18	65	-1.58074	8.18949e-19	65	-1.75433	3.07e-21	65	-2.09827	2.64014e-23
AKAP13	202	-0.091645	5.64299e-07	202	-0.14789	1.23039e-09	202	-0.0365992	0.00614879	55	0.0259726	0.626277	55	0.0108223	0.773717	55	0.0187788	0.47256	55	0.115627	3.54285e-05	55	-0.0558504	0.043097	55	-0.0405685	0.139092	55	-0.0736446	0.0129048	55	-0.0528772	0.0332694	55	-0.00965118	0.699558
AKAP17A	53	-0.0212989	0.178885	53	-0.0198849	0.221286	53	-0.0059355	0.725655	14	0.0379	0.563606	14	0.0454683	0.279514	14	0.117283	0.000677442	14	0.0808966	0.0116182	14	0.0174095	0.647349	14	-0.00656896	0.873511	14	0.0341672	0.371324	14	0.0806641	0.0123405	14	-0.0122024	0.703592
AKAP5	19	0.0790411	0.0044117	19	-0.263018	9.19521e-09	19	0.522736	4.42959e-13	NA	NA	NA	NA	NA	NA	NA	NA	NA	NA	NA	NA	NA	NA	NA	NA	NA	NA	NA	NA	NA	NA	NA	NA	NA	NA	NA
AKAP7	9	-0.104856	0.00524052	9	-0.323858	3.36139e-08	9	-0.0238757	0.512701	3	-0.0215599	0.898216	3	-0.0368612	0.699416	3	0.471033	6.39819e-08	3	0.739951	8.13118e-12	3	-0.170423	0.0190843	3	-0.299409	0.000169667	3	-0.0186412	0.824119	3	0.151294	0.0204995	3	0.250073	0.000279869
AKAP8	87	0.0379343	0.0228556	87	0.0425766	0.0130687	87	-0.0438569	0.010007	23	-0.00256507	0.981326	23	0.119513	0.0138644	23	0.03336	0.400862	23	0.0852306	0.0250588	23	0.142965	0.0013538	23	0.110209	0.0103403	23	0.185054	0.000166857	23	0.124044	0.00189341	23	0.0517468	0.159701
AKAP8L	68	0.0306868	0.0790035	68	0.0100066	0.590028	68	0.0132724	0.455148	28	0.00574475	0.95106	28	0.106938	0.0144019	28	0.0939958	0.00835711	28	0.318688	4.48419e-10	28	0.0216046	0.594986	28	0.00673782	0.879489	28	0.103087	0.0118786	28	0.228912	1.99916e-07	28	0.349954	5.28595e-11
AKAP9	375	0.146508	2.07873e-11	375	0.111238	1.23453e-09	375	0.0301521	0.00319112	117	-0.029596	0.458573	117	-0.101323	0.000211051	117	-0.124814	9.36206e-07	117	-0.0854731	0.000122143	117	0.0446166	0.0477599	117	0.0516799	0.022347	117	0.0493001	0.0390203	117	0.0466288	0.0222511	117	0.172957	1.67357e-09
AKIP1	3	0.187563	0.000161155	3	-0.0232923	0.605857	3	0.00381174	0.935861	2	-0.0305249	0.875202	2	-0.124413	0.203721	2	-0.174868	0.0232155	2	-0.126857	0.0874421	2	0.120905	0.146051	2	0.162255	0.0508919	2	-0.290522	0.00169919	2	0.0115915	0.883552	2	0.116255	0.109357
AKIRIN2	7	-0.128702	0.000852891	7	-0.198367	1.17388e-05	7	0.0594598	0.0866381	1	0.0667746	0.765017	1	-0.727484	4.35603e-07	1	-0.697619	4.76423e-08	1	-1.24576	4.15278e-13	1	-0.0539415	0.631596	1	-0.107419	0.311941	1	-0.722683	2.71041e-07	1	-0.931463	1.65164e-10	1	-1.16601	1.0879e-12
AKNA	1	-0.0262038	0.747238	1	0.0795984	0.316024	1	-0.0325171	0.690643	NA	NA	NA	NA	NA	NA	NA	NA	NA	NA	NA	NA	NA	NA	NA	NA	NA	NA	NA	NA	NA	NA	NA	NA	NA	NA	NA
AKR1A1	157	0.0442652	0.00362628	157	0.0403866	0.00771104	157	0.0786312	1.45862e-05	28	0.01772	0.808946	28	-0.0436866	0.274475	28	0.0483646	0.11666	28	0.0749171	0.013823	28	0.00606392	0.87642	28	0.0113332	0.760074	28	0.0525762	0.140094	28	0.0713807	0.0192512	28	0.0886654	0.00369397
AKR1B1	360	0.0145315	0.353892	360	0.191003	7.2687e-10	360	0.104738	1.44718e-06	173	-0.0516993	0.486357	173	0.073586	0.124331	173	0.164132	9.5978e-05	173	0.143014	0.000350568	173	-0.0780751	0.0593601	173	-0.0745783	0.070657	173	0.0658952	0.133664	173	0.102421	0.00719111	173	0.0312079	0.391844
AKR1B10	845	0.103006	6.38834e-06	845	0.163888	2.11729e-08	845	-0.0102333	0.567914	232	-0.0269068	0.573179	232	-0.0615364	0.0351917	232	-0.0471754	0.0447042	232	-0.131901	1.92419e-06	232	0.0193501	0.469829	232	0.0213075	0.417272	232	0.000479923	0.989208	232	-0.0264682	0.246983	232	-0.0789836	0.000934769
AKR1B15	26	0.118357	0.00619583	26	0.11267	0.00949976	26	-0.0469481	0.253882	1	0.178963	0.287525	1	-0.159371	0.171373	1	0.292672	0.0021906	1	0.404493	5.55272e-05	1	0.131894	0.186837	1	0.119348	0.234668	1	0.158742	0.134429	1	0.351909	0.000310858	1	0.461225	7.73397e-06
AKR1C1	10	-0.0492824	0.130818	10	0.0102252	0.777386	10	-0.0158309	0.644621	4	-0.240339	0.222303	4	0.440522	0.0017647	4	-0.101492	0.365706	4	-0.413647	0.000361993	4	0.154797	0.198383	4	0.28432	0.0187134	4	0.223943	0.0779956	4	0.0279754	0.804823	4	-0.158038	0.130762
AKR1C2	134	-0.113011	0.00177246	134	-0.0376404	0.266499	134	0.0383659	0.248479	26	-0.0460854	0.538401	26	0.0441704	0.374756	26	0.0590644	0.115112	26	0.00776183	0.841697	26	-0.0522959	0.201913	26	-0.0400728	0.334803	26	-0.0530691	0.223647	26	-0.104992	0.00547042	26	-0.0074786	0.842658
AKR1C3	716	-0.0381882	0.0170939	716	0.0187499	0.238276	716	0.0872025	1.24145e-05	207	-0.0195253	0.785282	207	-0.0313532	0.450979	207	0.0441736	0.153037	207	-0.0828602	0.0071197	207	-0.107041	0.00233161	207	-0.0792752	0.019333	207	-0.137376	0.000359272	207	-0.156538	1.02034e-05	207	-0.153534	9.17015e-06
AKR1C4	25	-0.104999	0.000338593	25	-0.0683498	0.0111598	25	0.0208364	0.421465	17	-0.099251	0.153058	17	-0.0929144	0.0608877	17	-0.0783161	0.0489981	17	-0.0794221	0.0404065	17	-0.111102	0.0116825	17	-0.128024	0.00416943	17	-0.0967648	0.0353626	17	-0.139487	0.000790947	17	-0.138424	0.000669482
AKR1D1	2	-0.118639	0.150108	2	0.00771832	0.936594	2	-0.0754737	0.36796	NA	NA	NA	NA	NA	NA	NA	NA	NA	NA	NA	NA	NA	NA	NA	NA	NA	NA	NA	NA	NA	NA	NA	NA	NA	NA	NA
AKR7A2	10	0.109265	0.00135253	10	0.0768648	0.0176463	10	0.02528	0.421961	6	-0.0410698	0.660784	6	-0.137431	0.0118163	6	0.0334637	0.457124	6	-0.0412617	0.334762	6	-0.00774389	0.888079	6	0.0346162	0.483068	6	0.0384892	0.458079	6	-0.0623196	0.141542	6	-0.0577589	0.162343
AKT1	45	0.133639	1.09779e-06	45	0.11423	8.81677e-06	45	0.233776	5.16694e-10	14	-0.014788	0.90639	14	0.0637239	0.308933	14	0.0128108	0.804131	14	-0.162136	0.00105401	14	0.0465217	0.388213	14	0.0111384	0.853102	14	0.0737403	0.185088	14	0.0114519	0.815822	14	-0.0147323	0.757978
AKT1S1	19	-0.0529043	0.188923	19	-0.181906	0.000166276	19	-0.258764	2.54606e-06	6	0.00344201	0.987467	6	0.0613093	0.585538	6	0.23885	0.00392104	6	0.276353	0.000871157	6	-0.0155951	0.877392	6	-0.0261143	0.789132	6	-0.0859467	0.363752	6	-0.0227968	0.781394	6	-0.130025	0.088367
AKT2	61	0.0763865	0.000512184	61	0.00452385	0.835519	61	0.0348841	0.0737162	16	0.00106078	0.992628	16	0.028134	0.618707	16	-0.158473	0.000259009	16	-0.292391	2.62695e-08	16	0.0754228	0.0827317	16	0.11015	0.0126461	16	0.100419	0.0302299	16	-0.136417	0.00103959	16	-0.232357	9.10734e-07
AKT3	26	0.124629	3.23027e-07	26	0.0919964	1.55804e-05	26	-0.00369286	0.835984	11	-0.111661	0.173595	11	-0.0843208	0.152495	11	0.134042	0.00512348	11	0.377324	4.18141e-09	11	-0.0554105	0.280516	11	-0.0899459	0.0754219	11	-0.0495248	0.36755	11	0.169269	0.000554818	11	0.325622	4.22124e-08
AKTIP	7	0.145016	0.0793292	7	0.194817	0.0231377	7	0.17526	0.0364325	5	-0.044609	0.767656	5	-0.0834344	0.326842	5	0.0499432	0.4562	5	-0.112824	0.0737327	5	0.235963	0.00154183	5	0.167581	0.0187533	5	0.0923616	0.221659	5	-0.104264	0.0989802	5	-0.145253	0.0205927
ALAD	19	0.120233	4.95976e-06	19	0.0874227	0.000194039	19	0.0302639	0.126117	5	-0.115904	0.327941	5	-0.0322359	0.729522	5	0.157278	0.0151216	5	-0.0425197	0.504415	5	0.137061	0.0493409	5	0.115903	0.0945712	5	0.128936	0.0801012	5	0.119049	0.0566355	5	0.0726572	0.231081
ALAS1	27	0.015064	0.420379	27	-0.0452477	0.0195259	27	-0.0400934	0.0338265	8	-0.104449	0.338164	8	-0.466108	1.97989e-07	8	-0.919874	1.26405e-14	8	-0.748826	5.77006e-13	8	-0.0997451	0.118996	8	-0.219013	0.00121577	8	-0.655686	2.08493e-10	8	-0.877027	2.4259e-14	8	-0.627464	1.46705e-11
ALB	48	-0.0058157	0.823574	48	-0.000401447	0.989629	48	-0.120373	5.68209e-05	19	-0.404913	0.445655	19	-0.653184	0.0567619	19	-0.806051	0.00444745	19	-0.878453	0.00176334	19	-0.195239	0.538459	19	-0.700695	0.0201473	19	-1.07165	0.00135244	19	-0.748925	0.00671919	19	-1.3771	8.30064e-06
ALCAM	69	-0.325917	5.48227e-13	69	0.073392	0.000163593	69	0.0880574	1.91489e-05	21	0.0171954	0.876992	21	0.0392248	0.510019	21	-0.0299232	0.506322	21	0.0540315	0.200093	21	-0.112939	0.0180954	21	-0.0989025	0.0365919	21	-0.199651	0.000248249	21	-0.229587	5.47409e-06	21	-0.241208	1.80119e-06
ALDH16A1	63	0.0764088	0.000567268	63	-0.0117249	0.574023	63	0.0403542	0.0425048	26	-0.0597226	0.287525	26	0.0419678	0.292066	26	0.105364	0.00111945	26	0.261094	1.62853e-09	26	0.0669977	0.0451039	26	0.058324	0.0795262	26	0.154229	8.74596e-05	26	0.148198	1.89815e-05	26	0.190721	3.02134e-07
ALDH18A1	242	0.129517	9.58472e-07	242	0.100591	2.31991e-05	242	0.0634557	0.00182721	48	0.032987	0.596787	48	-0.138072	0.000438907	48	-0.324799	2.68966e-11	48	-0.423216	7.06912e-14	48	-0.0879265	0.00873177	48	-0.0609733	0.0619735	48	-0.148716	0.000109305	48	-0.276066	4.69708e-10	48	-0.157113	4.53117e-06
ALDH1A1	480	0.00279257	0.830441	480	0.0684231	1.64087e-05	480	0.194588	1.16076e-11	121	-0.00296726	0.95822	121	-0.123812	2.16956e-05	121	-0.0704785	0.0014604	121	-0.250208	2.47256e-12	121	-0.0571891	0.0141028	121	-0.0395566	0.084086	121	-0.0514339	0.0350669	121	-0.0856828	0.000166146	121	-0.212448	4.74123e-11
ALDH1A2	2	-0.0519868	0.389838	2	0.0196189	0.766925	2	-0.0166639	0.796885	2	-0.0905429	0.821363	2	0.269992	0.20818	2	0.289432	0.0836662	2	0.135848	0.412163	2	0.352081	0.053957	2	0.144837	0.442108	2	0.131967	0.510051	2	0.253558	0.119186	2	0.206013	0.194745
ALDH1A3	NA	NA	NA	NA	NA	NA	NA	NA	NA	1	-0.401551	0.123714	1	0.324547	0.079595	1	0.0861157	0.579398	1	0.181875	0.206429	1	0.0419447	0.819086	1	-0.070643	0.689246	1	0.0165886	0.933783	1	0.271946	0.0600281	1	0.435487	0.00309244
ALDH1B1	134	0.0515455	0.0107319	134	0.0607633	0.00387355	134	0.10936	1.16148e-05	28	0.035591	0.67347	28	0.0453046	0.381782	28	0.00658128	0.878537	28	0.0747364	0.0489622	28	0.025662	0.571113	28	0.0273231	0.541208	28	0.0897185	0.0464058	28	0.0923007	0.0168897	28	0.192994	9.75279e-06
ALDH1L1	21	0.147409	0.00020989	21	-0.092293	0.0105004	21	0.0215562	0.541401	12	-0.123546	0.0654667	12	-0.251641	3.84578e-06	12	-0.172973	5.31495e-05	12	-0.277026	2.91523e-08	12	0.034908	0.41766	12	0.00539027	0.911899	12	-0.0593294	0.178647	12	-0.0667442	0.0725627	12	0.0458169	0.205189
ALDH1L2	1	0.247898	0.00253734	1	0.502494	2.15591e-06	1	0.396655	2.79924e-05	6	-0.0473137	0.655515	6	-0.19685	0.00187318	6	0.405361	5.57185e-09	6	0.80371	3.33704e-15	6	0.0943583	0.0799089	6	0.100157	0.0626309	6	0.084839	0.138658	6	0.888732	4.75946e-16	6	1.23315	2.05835e-19
ALDH2	612	0.155597	3.6965e-08	612	0.096882	1.66181e-05	612	0.220936	2.38775e-10	95	-0.0621748	0.174482	95	-0.00261312	0.951075	95	0.121286	3.7982e-05	95	0.0817054	0.0020351	95	-0.0597017	0.0358313	95	-0.079309	0.00635595	95	0.0245786	0.42567	95	0.159223	6.03985e-07	95	0.319878	8.09467e-13
ALDH3A1	243	0.0463662	0.00137217	243	-0.00269265	0.855688	243	0.0187357	0.155122	73	0.0294849	0.539305	73	0.012825	0.712843	73	0.0359745	0.134785	73	-0.136012	1.7412e-06	73	0.0428871	0.101097	73	0.0615651	0.0195485	73	0.106695	0.000364805	73	0.11647	1.85813e-05	73	-0.0375436	0.100071
ALDH3A2	268	0.148569	5.25265e-10	268	0.10638	6.15324e-08	268	0.0806275	1.66647e-06	35	-0.0148808	0.870216	35	-0.0303588	0.546466	35	-3.74064e-05	0.999033	35	0.0501202	0.154512	35	0.0680565	0.0843412	35	0.0651053	0.0977233	35	0.0114982	0.80066	35	0.138791	0.000321028	35	0.385086	1.61858e-11
ALDH3B1	26	0.33398	1.15554e-09	26	-0.118857	0.000413137	26	0.268314	2.06586e-08	9	0.0427564	0.730909	9	0.0232811	0.774449	9	0.389919	6.17158e-08	9	0.412628	1.45658e-08	9	0.205059	0.00112188	9	0.278491	4.10516e-05	9	0.326487	9.11199e-06	9	0.646668	2.90674e-12	9	0.541809	6.36864e-11
ALDH4A1	38	0.228098	1.5707e-10	38	-0.177275	6.58393e-09	38	0.299667	2.77475e-12	16	-0.0431937	0.535937	16	-0.04917	0.277303	16	0.00844248	0.822313	16	-0.00680878	0.849713	16	0.0724591	0.0567697	16	0.0836208	0.0283366	16	0.173218	0.000103631	16	0.29294	2.55092e-09	16	0.428505	8.22257e-13
ALDH5A1	30	0.226155	6.96953e-09	30	0.0756195	0.00214683	30	0.356505	1.04512e-11	10	-0.0533019	0.512135	10	-0.0167293	0.784962	10	0.0261903	0.538163	10	0.0706126	0.0757313	10	0.0261844	0.58249	10	0.0319986	0.490754	10	0.116649	0.0148326	10	0.217311	5.25681e-06	10	0.435371	1.58415e-11
ALDH6A1	27	0.262544	3.05544e-08	27	0.18922	2.48173e-06	27	0.318218	1.88248e-09	10	0.0155465	0.882197	10	-0.0443987	0.424492	10	0.143856	0.00104724	10	0.164211	0.000205586	10	0.0732464	0.104934	10	0.0682068	0.130213	10	0.116286	0.0164692	10	0.358747	1.50635e-09	10	0.70039	9.46315e-16
ALDH7A1	96	0.0617717	7.66398e-05	96	0.0777331	6.9307e-06	96	0.0649064	4.45117e-05	31	-0.0015661	0.987778	31	-0.0261308	0.616185	31	-0.000435195	0.99216	31	0.0045453	0.905397	31	-0.00799264	0.862261	31	0.0140534	0.750971	31	0.0600526	0.159713	31	0.083062	0.0225397	31	0.132084	0.000503869
ALDH8A1	3	-0.366146	0.147849	3	0.185651	0.485664	3	-0.552766	0.0328114	NA	NA	NA	NA	NA	NA	NA	NA	NA	NA	NA	NA	NA	NA	NA	NA	NA	NA	NA	NA	NA	NA	NA	NA	NA	NA	NA
ALDH9A1	161	0.0782876	1.30344e-05	161	0.136597	1.40537e-08	161	0.0455731	0.00259789	38	0.00516746	0.95822	38	-0.0202836	0.70205	38	0.0601044	0.101667	38	0.0662546	0.0637033	38	0.00913527	0.842582	38	0.0293949	0.479255	38	0.0608029	0.152902	38	0.0662631	0.0647401	38	0.104228	0.00413336
ALDOA	1067	0.0392575	0.0206297	1067	0.0794	8.4522e-05	1067	0.0449721	0.00938271	286	-0.0395261	0.471186	286	0.0521174	0.143532	286	0.175156	6.17917e-07	286	0.0118299	0.679969	286	-0.119933	0.000345269	286	-0.103771	0.00137805	286	-0.0169274	0.622769	286	-0.0299167	0.277469	286	-0.0860711	0.00229572
ALDOB	2	0.208654	0.00112374	2	0.213695	0.00104448	2	0.121959	0.0379302	4	-0.0389323	0.797024	4	-0.246707	0.00261043	4	-0.318716	1.72988e-05	4	-0.413024	2.44155e-07	4	0.0203848	0.79573	4	-0.0778014	0.271019	4	-0.211027	0.00574109	4	-0.259471	0.000182643	4	-0.266062	0.000102413
ALDOC	222	0.0568847	0.0906327	222	0.123302	0.00109711	222	0.0156644	0.658008	39	-0.221268	0.038198	39	0.0928237	0.224591	39	0.334983	2.79924e-06	39	0.0247765	0.682103	39	-0.374486	2.49254e-06	39	-0.336915	1.04953e-05	39	-0.153814	0.0262379	39	-0.152406	0.0103555	39	-0.248161	9.26005e-05
ALG1	29	0.0164069	0.478251	29	-0.0436875	0.0616419	29	-0.0765567	0.00209993	10	0.0263251	0.823878	10	0.0366759	0.598574	10	0.0125655	0.813426	10	-0.15705	0.00184563	10	0.00508248	0.937651	10	-0.0242579	0.679745	10	0.0222693	0.716789	10	0.0142451	0.778306	10	-0.0649179	0.166113
ALG11	11	-0.0288989	0.399827	11	-0.0561216	0.106549	11	-0.279758	1.05317e-07	6	-0.0192425	0.898496	6	0.158434	0.0317973	6	0.234436	0.00026102	6	0.33537	1.71147e-06	6	0.00398895	0.957498	6	-0.040168	0.555746	6	0.0489539	0.488425	6	0.199084	0.00119312	6	0.294221	9.15786e-06
ALG12	5	0.0221669	0.618044	5	-0.0328327	0.464315	5	-0.00248739	0.957474	4	-0.134648	0.501165	4	-0.0498092	0.73773	4	-0.059194	0.578583	4	-0.254452	0.0113936	4	-0.149789	0.175894	4	-0.213358	0.0534936	4	-0.0529877	0.672677	4	-0.101217	0.307955	4	-0.149106	0.122008
ALG13	5	0.055445	0.229172	5	0.136462	0.0059532	5	0.0380934	0.417711	3	0.000990833	0.996213	3	-0.00412003	0.96615	3	-0.0413268	0.494989	3	-0.255418	6.29438e-05	3	0.022632	0.750147	3	0.0341243	0.618255	3	-0.0198305	0.786894	3	-0.0525076	0.359234	3	-0.0531146	0.341127
ALG14	9	0.0616024	0.0480398	9	0.259236	1.00443e-07	9	0.030151	0.333061	2	-0.00757924	0.978976	2	-0.0416481	0.782765	2	-0.0272881	0.801691	2	0.0208692	0.842012	2	-0.145883	0.185358	2	-0.132849	0.229636	2	-0.16512	0.157989	2	-0.0831648	0.402697	2	0.032681	0.745375
ALG2	20	0.129181	5.21421e-05	20	0.134854	3.81506e-05	20	-0.0135859	0.618237	9	-0.0117548	0.926826	9	-0.0144929	0.847802	9	0.107122	0.0287545	9	0.130506	0.00718825	9	-0.0450958	0.412555	9	-0.0463596	0.393492	9	0.0378254	0.516463	9	0.132813	0.00665164	9	0.256448	4.05404e-06
ALG3	8	-0.0360843	0.342854	8	-0.0199874	0.623626	8	-0.0560393	0.14087	1	-0.0410036	0.89016	1	0.017071	0.928897	1	0.100631	0.400593	1	0.0109009	0.928576	1	-0.0208759	0.887736	1	0.00926363	0.951768	1	0.238357	0.0773592	1	0.0170422	0.888172	1	-0.0820999	0.466486
ALG5	67	0.0360861	0.0166921	67	0.0444791	0.00481077	67	-0.0970925	1.59692e-06	12	0.0227827	0.763579	12	-0.0268186	0.553489	12	-0.0231863	0.491921	12	-0.0202554	0.533946	12	0.0577765	0.103048	12	0.00594664	0.886513	12	0.0769878	0.0408934	12	0.0393384	0.214885	12	0.11204	0.000756928
ALG6	5	-0.023596	0.739691	5	-0.0320936	0.66038	5	0.150228	0.0296688	4	-0.177082	0.213526	4	-0.0249423	0.8397	4	-0.0568791	0.493582	4	-0.0121661	0.883333	4	-0.178255	0.0417367	4	-0.158726	0.0686325	4	-0.0885681	0.347959	4	-0.0852382	0.276169	4	-0.0342805	0.664683
ALG8	4	-0.138286	0.00827415	4	-0.123854	0.0177189	4	-0.0871758	0.0822508	3	-0.0861772	0.614791	3	-0.00300587	0.982546	3	-0.292382	0.000776775	3	-0.427737	5.68666e-06	3	-0.246144	0.00719036	3	-0.226311	0.0123835	3	-0.131278	0.165589	3	-0.243233	0.00348668	3	-0.381606	2.22269e-05
ALKBH1	12	-0.0426617	0.219357	12	-0.0750956	0.0368059	12	0.0213622	0.55442	2	-0.107361	0.458157	2	-0.211374	0.0234804	2	-0.588307	1.11636e-08	2	-0.620391	2.64611e-09	2	-0.206122	0.0126683	2	-0.287861	0.000907049	2	-0.331235	0.000372258	2	-0.470996	3.80731e-07	2	-0.513055	5.78104e-08
ALKBH2	7	-0.253425	1.70706e-07	7	-0.279558	5.63977e-08	7	-0.101758	0.00302245	2	-0.0192342	0.921113	2	0.0895821	0.354814	2	0.0754212	0.310633	2	0.0152142	0.841697	2	0.0467582	0.58411	2	0.0673942	0.412485	2	-0.079449	0.358666	2	0.0959694	0.17918	2	-0.231444	0.00172241
ALKBH3	6	0.0699148	0.0507673	6	0.0293163	0.426619	6	-0.0423053	0.234724	4	-0.0251887	0.850598	4	-0.0047637	0.957136	4	-0.238695	7.41398e-05	4	-0.125783	0.0179916	4	0.24187	0.000194651	4	0.246014	0.000161513	4	0.042472	0.511105	4	-0.0445044	0.402576	4	-0.0295546	0.57404
ALKBH4	7	0.0262831	0.52003	7	-0.0580901	0.155426	7	-0.0299653	0.46536	3	0.00594226	0.976117	3	0.0980302	0.289196	3	0.104746	0.141041	3	0.0684382	0.326102	3	0.110129	0.154875	3	0.120367	0.118533	3	0.130245	0.112913	3	-0.0489897	0.4873	3	-0.0706481	0.297234
ALKBH5	35	-0.0233006	0.518037	35	-0.03763	0.301382	35	0.0211549	0.564816	8	-0.00871765	0.961721	8	0.00822219	0.939246	8	-0.0604495	0.365187	8	0.0128649	0.84918	8	0.0627022	0.394626	8	0.0666676	0.360707	8	0.0384949	0.630371	8	-0.0589203	0.35903	8	-0.0505858	0.422304
ALKBH6	9	0.0262867	0.355289	9	-0.0431018	0.13586	9	0.0158019	0.59266	2	-0.0419762	0.859556	2	-0.251682	0.0327998	2	-0.369895	0.000299916	2	-0.383722	0.000153763	2	-0.0192471	0.871456	2	-0.0439052	0.696881	2	-0.195722	0.0731435	2	-0.300607	0.0019907	2	-0.264785	0.00458463
ALKBH7	9	0.114532	0.0181243	9	-0.0738875	0.12336	9	0.125686	0.0105891	1	-0.107022	0.741823	1	-0.775327	5.56787e-05	1	-1.30366	6.06108e-10	1	-0.865973	5.23171e-07	1	-0.161797	0.301049	1	-0.216439	0.159175	1	-0.675271	0.000166625	1	-0.466207	0.00145748	1	-0.0382272	0.788041
ALKBH8	14	-0.0154982	0.612793	14	-0.015557	0.623626	14	-0.136867	0.000106566	4	-0.0197853	0.9005	4	-0.0469965	0.586663	4	-0.0758892	0.219713	4	-0.118673	0.0480327	4	-0.167051	0.0141709	4	-0.191009	0.00566236	4	-0.17393	0.0157466	4	-0.31633	8.56362e-06	4	-0.343922	1.71351e-06
ALMS1	18	-0.0519837	0.101255	18	-0.118348	0.000956035	18	0.107229	0.00195962	4	0.0292353	0.870183	4	0.0857862	0.36158	4	0.0988488	0.165701	4	0.0654481	0.349445	4	-0.126099	0.103457	4	-0.0796097	0.311451	4	0.0287969	0.744843	4	-0.0895977	0.195814	4	-0.234793	0.00113593
ALOX5	30	0.0882403	2.44244e-05	30	0.213333	3.8739e-10	30	0.190989	1.01728e-09	12	-0.0726529	0.428926	12	-0.0692172	0.263533	12	-0.186807	0.00030195	12	-0.460004	1.6357e-10	12	-0.175295	0.00140696	12	-0.108429	0.0375516	12	-0.115813	0.0361888	12	-0.176349	0.000476634	12	-0.290444	4.49397e-07
ALPK1	32	0.148488	2.44277e-05	32	0.103086	0.00107789	32	-0.0133212	0.651217	8	-0.0132589	0.909383	8	0.7183	1.70116e-13	8	0.411406	5.44636e-10	8	0.207691	2.66065e-05	8	0.114285	0.0194199	8	0.154321	0.00226628	8	0.85824	2.90479e-15	8	0.61963	9.8329e-14	8	0.424104	1.36923e-10
ALPK2	1	0.0132516	0.900831	1	-0.0823953	0.419853	1	0.0488312	0.635834	NA	NA	NA	NA	NA	NA	NA	NA	NA	NA	NA	NA	NA	NA	NA	NA	NA	NA	NA	NA	NA	NA	NA	NA	NA	NA	NA
ALPL	3	0.0600728	0.345986	3	-0.0524072	0.428773	3	0.111724	0.0809633	1	-0.0590599	0.821363	1	-0.0448478	0.783582	1	-0.057175	0.618546	1	0.0432034	0.69583	1	-0.447265	0.000496977	1	-0.44357	0.000533845	1	-0.527713	0.000141668	1	-0.53943	1.43198e-05	1	-0.630295	1.00303e-06
ALPP	1	-0.163022	0.209799	1	0.00424436	0.97858	1	-0.192832	0.140159	1	-0.0423686	0.882197	1	0.21129	0.139518	1	0.443539	0.000293503	1	0.477438	9.68989e-05	1	-0.15822	0.20091	1	-0.100816	0.427415	1	-0.011639	0.939877	1	0.0899283	0.419867	1	-0.0242848	0.830832
ALS2	30	-0.0162376	0.397752	30	-0.0160783	0.417417	30	-0.0461941	0.0188414	8	0.0104854	0.938762	8	0.00884363	0.913086	8	0.0819412	0.0989639	8	0.0155723	0.757316	8	0.028148	0.627928	8	0.0315907	0.584028	8	-0.0252079	0.6819	8	-0.0575453	0.234846	8	0.00351088	0.944835
ALS2CL	36	0.126118	7.9143e-07	36	0.0448952	0.0163795	36	0.063701	0.00124856	3	-0.00329551	0.984834	3	-0.211158	0.012055	3	-0.38963	1.74868e-06	3	-0.594244	8.19796e-10	3	-0.00999025	0.907084	3	-0.0637711	0.394826	3	-0.259486	0.00146959	3	-0.439129	2.09148e-07	3	-0.620574	2.59693e-10
ALX1	3	0.0495007	0.345674	3	0.037022	0.50036	3	0.020042	0.71888	NA	NA	NA	NA	NA	NA	NA	NA	NA	NA	NA	NA	NA	NA	NA	NA	NA	NA	NA	NA	NA	NA	NA	NA	NA	NA	NA
ALYREF	141	-0.0254742	0.023962	141	-0.133672	7.96373e-10	141	-0.0351215	0.00314109	60	0.0529881	0.393515	60	0.113718	0.0056419	60	0.157441	2.43131e-05	60	0.185733	1.58752e-06	60	0.0284683	0.442355	60	0.0304663	0.403006	60	0.123582	0.00174193	60	0.160397	1.53431e-05	60	0.147662	3.27491e-05
AMACR	74	0.293116	1.01183e-08	74	0.150531	4.7993e-05	74	0.47115	1.16076e-11	16	-0.0183756	0.871161	16	-0.178515	0.00188226	16	0.0198284	0.675645	16	0.0223201	0.622244	16	0.0321201	0.535603	16	0.0225802	0.671695	16	-0.0945733	0.068404	16	0.00355615	0.940815	16	0.33555	1.34567e-08
AMBP	3	0.320081	3.81652e-05	3	0.0488764	0.456327	3	0.234292	0.000853023	NA	NA	NA	NA	NA	NA	NA	NA	NA	NA	NA	NA	NA	NA	NA	NA	NA	NA	NA	NA	NA	NA	NA	NA	NA	NA	NA
AMBRA1	17	-0.0860267	0.00269158	17	-0.155049	9.56219e-06	17	-0.0401932	0.130536	3	-0.0899024	0.642098	3	-0.147614	0.202424	3	-0.176568	0.0511994	3	-0.328863	0.000506667	3	-0.174117	0.0769859	3	-0.157369	0.108897	3	-0.264533	0.0125938	3	-0.271106	0.00325843	3	-0.234518	0.00810724
AMD1	13	-0.247138	2.01881e-06	13	-0.145874	0.00069642	13	-0.0826454	0.0315499	4	0.0885092	0.447278	4	-0.596797	3.43098e-09	4	-0.156103	0.010943	4	-0.00553682	0.929667	4	0.0420809	0.54585	4	0.069331	0.296723	4	-0.602991	1.70577e-09	4	-0.247445	0.000149277	4	-0.209073	0.000703034
AMDHD1	21	-0.242307	2.44131e-09	21	-0.149455	1.74287e-06	21	-0.728461	4.33082e-16	3	-0.0911476	0.476813	3	6.55994222406951e-05	0.999376	3	0.215802	0.00177362	3	0.360348	3.0012e-06	3	-0.0802089	0.270032	3	-0.135009	0.059614	3	-0.109592	0.151246	3	0.000236926	0.997213	3	0.149625	0.0190393
AMDHD2	7	0.011792	0.771345	7	-0.0528037	0.1752	7	-0.0333476	0.389423	2	-0.0144812	0.941382	2	-0.0184779	0.871338	2	0.101613	0.159278	2	0.0493822	0.491505	2	0.131452	0.0935267	2	0.0577735	0.478342	2	0.183556	0.0282244	2	0.297805	0.000137508	2	0.239367	0.00106676
AMER1	8	0.220227	8.06307e-06	8	0.00248859	0.955052	8	-0.0104872	0.796131	NA	NA	NA	NA	NA	NA	NA	NA	NA	NA	NA	NA	NA	NA	NA	NA	NA	NA	NA	NA	NA	NA	NA	NA	NA	NA	NA
AMFR	31	0.0828019	6.96218e-05	31	0.104273	6.14287e-06	31	0.0683163	0.000477564	6	0.0128703	0.923898	6	0.102386	0.111379	6	0.0472789	0.364319	6	0.183777	0.000574714	6	0.0935921	0.0926986	6	0.139213	0.0137835	6	0.0405179	0.507774	6	0.0594855	0.232844	6	0.174364	0.000831476
AMH	1	0.556747	4.4285e-07	1	-0.0639316	0.413192	1	0.39617	2.5803e-05	NA	NA	NA	NA	NA	NA	NA	NA	NA	NA	NA	NA	NA	NA	NA	NA	NA	NA	NA	NA	NA	NA	NA	NA	NA	NA	NA
AMIGO2	5	-0.0125886	0.733043	5	-0.0381456	0.291836	5	0.240886	1.11521e-06	1	0.0470462	0.869362	1	-0.353488	0.0131527	1	-0.140507	0.21874	1	0.747103	1.68356e-07	1	0.0417252	0.763812	1	0.0108806	0.941868	1	-0.359373	0.00761562	1	0.0305071	0.794179	1	0.552729	1.29059e-05
AMMECR1	1	0.260009	0.00275526	1	-0.0622751	0.4587	1	-0.042151	0.615742	NA	NA	NA	NA	NA	NA	NA	NA	NA	NA	NA	NA	NA	NA	NA	NA	NA	NA	NA	NA	NA	NA	NA	NA	NA	NA	NA
AMMECR1L	4	-0.107917	0.0224035	4	-0.0892715	0.0589726	4	0.157905	0.00178426	1	0.0914476	0.717541	1	0.0396296	0.817345	1	-0.14111	0.208824	1	0.0582162	0.605051	1	0.448939	0.000610818	1	0.242249	0.0466654	1	-0.098808	0.457803	1	-0.048912	0.668091	1	-0.0262204	0.815656
AMN1	10	-0.0319363	0.445926	10	-0.0387099	0.366432	10	-0.261596	3.05424e-06	7	0.016331	0.923637	7	-0.0882139	0.295179	7	-0.00707189	0.923837	7	-0.0225918	0.731172	7	-0.0777324	0.275856	7	-0.0750102	0.293039	7	-0.147546	0.048478	7	-0.208015	0.00181221	7	-0.185546	0.00381056
AMOTL1	17	-0.0596802	0.0526169	17	0.00852215	0.800887	17	-0.0663242	0.033028	1	-0.0632622	0.775049	1	-0.550074	2.72027e-05	1	-0.368741	0.000335286	1	-0.191241	0.039582	1	-0.067874	0.536649	1	-0.0780258	0.468059	1	-0.418569	0.000406912	1	-0.14965	0.106201	1	-0.0712623	0.43732
AMOTL2	24	-0.211516	7.01785e-08	24	-0.29439	1.04629e-09	24	-0.111476	0.000145591	13	0.0331379	0.766675	13	0.121125	0.0429132	13	0.632601	4.7194e-13	13	0.765512	4.83743e-15	13	-0.0524191	0.324917	13	-0.0143804	0.80592	13	0.212632	0.00037516	13	0.534	1.04137e-11	13	0.416582	8.56599e-10
AMPD2	54	-0.00459475	0.847179	54	0.0687495	0.00474681	54	-0.00227671	0.928369	24	-0.0155545	0.8398	24	0.0506169	0.206414	24	-0.0180082	0.583684	24	-0.0434108	0.152917	24	-0.015076	0.68594	24	-0.0368253	0.28463	24	-0.0213798	0.573068	24	-0.0323102	0.2904	24	-0.162749	4.79316e-06
AMPD3	10	-0.0941839	0.0165789	10	0.0359902	0.360077	10	-0.104991	0.00867138	7	-0.0652759	0.544427	7	-0.143625	0.032327	7	-0.0692991	0.199779	7	0.138835	0.00936819	7	-0.185168	0.00248201	7	-0.145251	0.0144742	7	-0.246939	0.00025709	7	-0.165341	0.00266066	7	-0.0784973	0.124449
AMPH	1	-0.140319	0.13833	1	0.103119	0.290314	1	-0.152096	0.110336	NA	NA	NA	NA	NA	NA	NA	NA	NA	NA	NA	NA	NA	NA	NA	NA	NA	NA	NA	NA	NA	NA	NA	NA	NA	NA	NA
AMZ2	8	0.00797143	0.847173	8	-0.0152778	0.720895	8	0.0430611	0.273947	1	-0.0752444	0.761413	1	-0.307108	0.0201878	1	-0.608348	2.06722e-06	1	-0.450839	8.81344e-05	1	0.0662665	0.591197	1	0.0360389	0.77787	1	-0.158838	0.196617	1	-0.0401196	0.709973	1	0.0581408	0.573049
ANAPC1	76	-0.0264421	0.038294	76	0.0410061	0.00291766	76	-0.00361731	0.788956	24	-0.0013268	0.989886	24	-0.0301967	0.548225	24	-0.153144	0.000123969	24	-0.217194	7.09666e-07	24	-0.0418788	0.294294	24	-0.0448878	0.258818	24	-0.02609	0.550123	24	-0.150078	0.000132476	24	-0.209191	1.00008e-06
ANAPC10	4	-0.11759	0.00312758	4	-0.0378908	0.318802	4	-0.307859	8.60318e-08	2	0.000507506	0.999077	2	0.158557	0.0789822	2	0.0248612	0.746212	2	-0.137608	0.0501794	2	-0.13248	0.0915126	2	-0.205627	0.0101194	2	-0.172561	0.038696	2	-0.274376	0.000346962	2	-0.361586	8.24224e-06
ANAPC13	8	0.0204065	0.542472	8	-0.0402618	0.230614	8	-0.0629301	0.0577192	2	0.219618	0.464981	2	0.260177	0.18869	2	0.391472	0.0128592	2	0.636071	0.000135264	2	0.645651	0.000425449	2	0.577711	0.00122365	2	0.364787	0.0419122	2	0.517832	0.00128414	2	0.252258	0.0873166
ANAPC16	10	-0.0306925	0.400518	10	-0.0113577	0.777228	10	-0.347486	1.2949e-08	3	0.0438871	0.771957	3	-0.0308542	0.748408	3	-0.017923	0.798712	3	-0.134072	0.0351396	3	0.115887	0.102188	3	0.203591	0.00530428	3	-0.0394116	0.620381	3	-0.06244	0.327621	3	-0.200481	0.00212417
ANAPC2	46	-0.00672568	0.671563	46	0.0148517	0.343956	46	-0.00942293	0.550291	8	0.140016	0.150258	8	0.100546	0.154414	8	-0.0907044	0.103446	8	-0.0643223	0.236349	8	0.141662	0.0207675	8	0.143694	0.0188649	8	0.0866866	0.179204	8	0.0205602	0.71754	8	-0.0751995	0.154808
ANAPC4	24	-0.0294703	0.277008	24	0.0519647	0.0615423	24	0.0360515	0.185145	7	-0.0576457	0.657043	7	0.022788	0.803686	7	0.0274412	0.667296	7	-0.1633	0.00687499	7	0.0179698	0.809582	7	0.0552015	0.415501	7	0.117339	0.0933404	7	0.0999981	0.0898405	7	-0.0317231	0.590867
ANAPC5	41	0.0012353	0.950187	41	0.0498419	0.00988514	41	0.0107209	0.570337	21	0.0396632	0.659969	21	-0.00442046	0.948702	21	-0.0241526	0.583743	21	-0.0740417	0.0695535	21	0.0601042	0.189238	21	0.0353002	0.454995	21	0.00710391	0.896608	21	-0.055992	0.170251	21	-0.0949521	0.0192754
ANAPC7	34	-0.0865967	7.60544e-05	34	0.00709066	0.720637	34	-0.342068	9.97436e-13	21	-0.0429364	0.570965	21	0.00414312	0.946124	21	-0.135327	0.00066664	21	-0.198408	4.41747e-06	21	-0.0805183	0.0478763	21	-0.0584713	0.148861	21	-0.0887377	0.0396377	21	-0.221888	9.46527e-07	21	-0.30186	3.14147e-09
ANGEL1	7	0.145761	0.000222402	7	-0.0112123	0.763923	7	0.138772	0.00036018	1	0.0295674	0.887882	1	-0.0535183	0.652186	1	-0.0141376	0.876772	1	-0.000767206	0.992911	1	0.135001	0.132987	1	0.124071	0.167483	1	-0.0452184	0.656156	1	-0.138333	0.0854765	1	-0.117077	0.135579
ANGEL2	23	0.0641327	0.00153147	23	-0.00535695	0.792462	23	-0.0488967	0.0110177	5	-0.0492122	0.748732	5	-0.0954096	0.268739	5	-0.0246732	0.72835	5	-0.109171	0.0909477	5	-0.0206866	0.799508	5	-0.0674905	0.361614	5	-0.00387936	0.968308	5	-0.050647	0.441074	5	0.0719175	0.25569
ANGPT1	2	-0.0402763	0.611632	2	-0.136146	0.0817315	2	-0.271908	0.00131823	NA	NA	NA	NA	NA	NA	NA	NA	NA	NA	NA	NA	NA	NA	NA	NA	NA	NA	NA	NA	NA	NA	NA	NA	NA	NA	NA
ANGPTL1	2	0.083713	0.142706	2	-0.026035	0.675069	2	-0.177658	0.00383193	2	0.0856515	0.826959	2	0.805526	0.000194824	2	0.968084	1.22455e-06	2	1.15838	4.35669e-08	2	0.389632	0.0292081	2	0.277921	0.116181	2	0.879427	3.72307e-05	2	1.01201	4.85045e-07	2	0.863441	3.72888e-06
ANGPTL4	1	-0.048498	0.587692	1	0.210618	0.0200931	1	-0.00650162	0.946498	NA	NA	NA	NA	NA	NA	NA	NA	NA	NA	NA	NA	NA	NA	NA	NA	NA	NA	NA	NA	NA	NA	NA	NA	NA	NA	NA
ANGPTL8	2	-0.184361	0.0815409	2	0.174096	0.105523	2	-0.219314	0.0407096	NA	NA	NA	NA	NA	NA	NA	NA	NA	NA	NA	NA	NA	NA	NA	NA	NA	NA	NA	NA	NA	NA	NA	NA	NA	NA	NA
ANK2	10	0.287815	2.13962e-07	10	0.245005	2.00816e-06	10	-0.00638792	0.873938	NA	NA	NA	NA	NA	NA	NA	NA	NA	NA	NA	NA	NA	NA	NA	NA	NA	NA	NA	NA	NA	NA	NA	NA	NA	NA	NA
ANK3	74	0.0923663	1.54592e-05	74	0.155658	2.68799e-08	74	0.18931	1.22975e-09	20	-0.0850698	0.178449	20	-0.0584123	0.204582	20	-0.10497	0.00456981	20	-0.323329	5.94832e-10	20	-0.0580128	0.137844	20	-0.0792858	0.0429436	20	-0.0338471	0.427387	20	-0.175201	1.72893e-05	20	-0.109989	0.00222861
ANKEF1	1	0.138699	0.137647	1	0.0849084	0.380733	1	0.158723	0.0916686	1	0.287968	0.374844	1	0.440978	0.0381827	1	0.396161	0.0214021	1	0.2617	0.113918	1	-0.145012	0.456167	1	0.0717719	0.725592	1	0.175821	0.383185	1	0.240904	0.146665	1	0.459916	0.00612862
ANKFY1	100	0.00608301	0.633667	100	0.0769464	4.19244e-06	100	-0.0486285	0.000496275	34	-0.0298289	0.704939	34	0.0814596	0.0628404	34	0.131214	0.000490185	34	-0.0379622	0.268022	34	-0.0377001	0.333242	34	-0.0196493	0.634464	34	0.213326	7.35903e-06	34	0.115095	0.00151981	34	0.0379059	0.256554
ANKH	3	0.0173263	0.786901	3	0.0651385	0.292248	3	-0.0601851	0.322125	1	0.0502132	0.846962	1	0.0557449	0.713106	1	0.354441	0.00128266	1	0.48478	2.95069e-05	1	0.0370909	0.771969	1	-0.0964172	0.409779	1	-0.110017	0.372441	1	0.290823	0.00574554	1	0.150696	0.128851
ANKHD1	5	-0.127851	0.00747297	5	-0.0783842	0.0908559	5	-0.158261	0.00154373	1	0.0831812	0.693823	1	0.013938	0.928897	1	-0.103158	0.285526	1	-0.294174	0.00243015	1	0.14459	0.16507	1	0.0361271	0.753221	1	-0.0926982	0.413209	1	-0.15749	0.0904005	1	-0.356119	0.000332032
ANKIB1	30	0.101738	7.23152e-05	30	0.0215003	0.323559	30	0.0478051	0.0273732	5	-0.115329	0.271764	5	-0.0590166	0.444581	5	-0.0867786	0.130756	5	-0.0287376	0.619098	5	0.0159509	0.822729	5	0.0241313	0.725592	5	-0.0150122	0.836509	5	-0.0172199	0.769598	5	0.035593	0.521412
ANKLE2	49	0.16698	3.08075e-09	49	0.166338	4.19895e-09	49	0.363951	4.99975e-14	21	0.012071	0.884515	21	0.00791096	0.880083	21	-0.175686	6.15692e-06	21	-0.257997	7.78933e-09	21	0.211453	1.81758e-06	21	0.18271	1.39089e-05	21	0.102349	0.0084964	21	-0.0791231	0.015484	21	-0.0963059	0.00325935
ANKMY2	30	0.0311509	0.123245	30	-0.0406817	0.0502342	30	0.157223	2.14027e-07	9	0.0580458	0.579775	9	-0.139537	0.0292769	9	-0.332901	3.05436e-07	9	-0.433862	1.9009e-09	9	-0.0292175	0.626074	9	-0.012639	0.843665	9	-0.0665222	0.266297	9	-0.262977	8.78118e-06	9	-0.281028	2.28461e-06
ANKRD10	1	0.155925	0.0795244	1	0.153876	0.0887776	1	0.110922	0.212484	NA	NA	NA	NA	NA	NA	NA	NA	NA	NA	NA	NA	NA	NA	NA	NA	NA	NA	NA	NA	NA	NA	NA	NA	NA	NA	NA
ANKRD11	41	-0.102825	1.70817e-05	41	0.00498975	0.811254	41	0.00393408	0.847239	10	-0.0495251	0.570965	10	-0.190573	0.000642374	10	-0.123376	0.0052622	10	-0.124315	0.00407184	10	0.108854	0.0213569	10	0.0716386	0.124821	10	-0.181464	0.000622438	10	-0.121961	0.00500994	10	-0.193803	3.50462e-05
ANKRD12	11	-0.127238	2.70817e-05	11	-0.0699139	0.00692862	11	0.127201	2.64424e-05	2	-0.037378	0.881883	2	0.0782362	0.573131	2	0.123187	0.217245	2	0.162745	0.091993	2	-0.353685	0.00185376	2	-0.4345	0.000251644	2	-0.187753	0.102096	2	-0.0684913	0.48767	2	-0.0658164	0.493388
ANKRD13A	23	0.055621	0.0212345	23	0.102808	0.000222923	23	0.141969	5.28968e-06	4	-0.0905155	0.575892	4	0.118695	0.246668	4	0.0990381	0.213964	4	0.00177005	0.982759	4	-0.103705	0.233507	4	-0.174939	0.0432338	4	-0.153288	0.0943639	4	-0.00895218	0.914607	4	0.0840064	0.266383
ANKRD13C	9	0.0712455	0.0150111	9	0.0318002	0.272962	9	0.0648161	0.0253935	1	0.319161	0.399926	1	-0.373034	0.138856	1	-0.622815	0.00265674	1	-0.325652	0.0926367	1	-0.474444	0.0299452	1	-0.593665	0.00755862	1	-0.817943	0.000824007	1	-0.926769	3.27512e-05	1	-0.87925	4.62007e-05
ANKRD13D	7	-0.0333168	0.283493	7	-0.0875688	0.00824063	7	-0.0110091	0.740113	NA	NA	NA	NA	NA	NA	NA	NA	NA	NA	NA	NA	NA	NA	NA	NA	NA	NA	NA	NA	NA	NA	NA	NA	NA	NA	NA
ANKRD16	9	0.0146426	0.710161	9	0.018754	0.64548	9	-0.120551	0.0030868	NA	NA	NA	NA	NA	NA	NA	NA	NA	NA	NA	NA	NA	NA	NA	NA	NA	NA	NA	NA	NA	NA	NA	NA	NA	NA	NA
ANKRD17	55	-0.0647468	0.0029933	55	-0.099433	6.70734e-05	55	-0.0652068	0.00287488	27	0.0650116	0.293204	27	0.0671407	0.112463	27	0.019432	0.582468	27	-0.0565784	0.0833863	27	0.10382	0.00595892	27	0.117286	0.00220857	27	0.147329	0.000423	27	-0.00937162	0.785571	27	-0.166689	9.65025e-06
ANKRD18A	2	0.011353	0.923497	2	-0.0431847	0.716373	2	-0.0958871	0.384243	NA	NA	NA	NA	NA	NA	NA	NA	NA	NA	NA	NA	NA	NA	NA	NA	NA	NA	NA	NA	NA	NA	NA	NA	NA	NA	NA
ANKRD2	5	0.246406	5.7165e-06	5	0.0811344	0.0535386	5	0.37902	2.05614e-08	NA	NA	NA	NA	NA	NA	NA	NA	NA	NA	NA	NA	NA	NA	NA	NA	NA	NA	NA	NA	NA	NA	NA	NA	NA	NA	NA
ANKRD24	1	-0.0856724	0.343758	1	-0.064587	0.495204	1	-0.105089	0.247364	NA	NA	NA	NA	NA	NA	NA	NA	NA	NA	NA	NA	NA	NA	NA	NA	NA	NA	NA	NA	NA	NA	NA	NA	NA	NA	NA
ANKRD26	11	0.166366	0.000350025	11	0.013626	0.760024	11	0.11881	0.00569316	NA	NA	NA	NA	NA	NA	NA	NA	NA	NA	NA	NA	NA	NA	NA	NA	NA	NA	NA	NA	NA	NA	NA	NA	NA	NA	NA
ANKRD27	28	-0.053315	0.0146174	28	-0.000638058	0.97997	28	0.0153322	0.477949	13	0.0129288	0.925603	13	-0.0542273	0.444581	13	-0.129813	0.0150655	13	-0.161106	0.0025845	13	0.0663897	0.251701	13	0.0380903	0.52688	13	-0.0890191	0.144237	13	-0.140014	0.00802952	13	-0.122153	0.016755
ANKRD28	16	0.0435218	0.0935095	16	0.0358813	0.173755	16	0.142681	1.54694e-05	7	-0.0343723	0.763579	7	0.0311262	0.658971	7	-0.00708069	0.897325	7	-0.0238675	0.628821	7	0.017917	0.763833	7	-0.00702231	0.910706	7	-0.0577538	0.312907	7	0.00225846	0.966223	7	-0.0550532	0.236282
ANKRD33B	5	0.0850817	0.048978	5	-0.0415315	0.346547	5	0.147943	0.00164032	2	0.0585394	0.867298	2	0.406817	0.0189316	2	0.291148	0.0367231	2	0.604374	6.66077e-05	2	0.114716	0.469471	2	0.0634293	0.703062	2	0.130738	0.42771	2	0.277716	0.0414775	2	0.250122	0.0592667
ANKRD39	3	-0.125621	0.0540637	3	-0.0370659	0.591249	3	-0.0928891	0.151891	2	0.027207	0.886637	2	-0.379442	0.000157481	2	-0.564877	2.64087e-08	2	-0.711275	2.34603e-10	2	0.049199	0.574255	2	0.102444	0.213025	2	-0.381395	8.22076e-05	2	-0.616617	4.13051e-09	2	-0.566758	1.1694e-08
ANKRD40	10	-0.0473163	0.297691	10	-0.24424	2.53724e-05	10	-0.0122559	0.802836	3	0.119536	0.448379	3	0.0395468	0.741747	3	-0.0293479	0.736768	3	-0.106136	0.181444	3	0.268812	0.0035729	3	0.264411	0.00406416	3	0.19917	0.0353395	3	-0.223207	0.00660732	3	-0.292515	0.000510928
ANKRD44	22	0.422092	4.00615e-12	22	0.219401	3.94799e-08	22	0.0962042	0.000489051	6	-0.0347273	0.791019	6	-0.0689627	0.352382	6	-0.0238308	0.688574	6	-0.113543	0.0386759	6	0.227126	0.000578866	6	0.217535	0.000874912	6	0.322698	1.63802e-05	6	0.257166	4.04163e-05	6	0.262885	2.16398e-05
ANKRD46	5	0.0406085	0.412263	5	0.00662093	0.906826	5	0.122499	0.0160125	2	0.192844	0.246294	2	-0.189941	0.101421	2	-0.149921	0.104651	2	0.368547	0.000188765	2	0.415039	0.000188642	2	0.334074	0.00162029	2	-0.275945	0.0110801	2	0.0119687	0.901645	2	0.362011	0.000191461
ANKRD49	9	-0.11283	0.014009	9	-0.185249	0.000339938	9	-0.217482	5.63991e-05	2	0.143494	0.483118	2	0.176214	0.187551	2	0.360306	0.00112647	2	0.452704	7.25022e-05	2	0.0712822	0.556277	2	0.0449441	0.720482	2	0.0928396	0.456533	2	0.141485	0.165144	2	0.151394	0.12806
ANKRD50	19	-0.0369079	0.18526	19	-0.00339626	0.916326	19	-0.207731	3.82845e-07	4	-0.0750692	0.643584	4	-0.167695	0.0773665	4	-0.323554	0.000114306	4	-0.336286	5.3225e-05	4	-0.17395	0.0362059	4	-0.203235	0.0151257	4	-0.172356	0.0494435	4	-0.390162	8.45978e-06	4	-0.468029	3.57515e-07
ANKRD52	22	0.109847	0.000286538	22	-0.0101107	0.724446	22	-0.118136	0.000139434	7	0.000517461	0.998064	7	-0.414103	2.8116e-07	7	-0.880207	4.14621e-15	7	-0.969621	2.85848e-16	7	-0.0446407	0.463213	7	-0.0468669	0.433716	7	-0.226981	0.000567246	7	-0.514604	1.77811e-10	7	-0.772256	2.52524e-14
ANKRD54	2	-0.307597	0.0441918	2	-0.28157	0.0685119	2	-0.117309	0.446724	3	0.236496	0.292868	3	0.207224	0.183597	3	0.240044	0.049839	3	0.347838	0.00460024	3	0.0536584	0.713946	3	0.197861	0.135753	3	0.0737718	0.621077	3	0.252643	0.0353641	3	0.175436	0.130743
ANKRD60	1	0.0376803	0.704455	1	0.0778857	0.432842	1	-0.0988597	0.303589	NA	NA	NA	NA	NA	NA	NA	NA	NA	NA	NA	NA	NA	NA	NA	NA	NA	NA	NA	NA	NA	NA	NA	NA	NA	NA	NA
ANKRD9	2	-0.275517	0.00136966	2	-0.147834	0.0645119	2	-0.118151	0.131448	NA	NA	NA	NA	NA	NA	NA	NA	NA	NA	NA	NA	NA	NA	NA	NA	NA	NA	NA	NA	NA	NA	NA	NA	NA	NA	NA
ANKS1A	55	0.0582144	0.00459479	55	0.0406498	0.0407727	55	0.0627589	0.00266194	20	-0.0138506	0.873436	20	-0.00447484	0.936384	20	-0.00103426	0.980064	20	0.0280271	0.409042	20	0.0316251	0.414966	20	0.0529168	0.155625	20	0.046494	0.244897	20	0.0240962	0.478792	20	0.0834489	0.0124597
ANKS1B	1	0.0288194	0.707371	1	0.0306541	0.701933	1	-0.0832967	0.260802	2	0.109355	0.601375	2	-0.298145	0.0177744	2	-0.314518	0.00267229	2	-0.345345	0.000922804	2	-0.231178	0.0360267	2	0.0840933	0.45933	2	-0.300935	0.0110836	2	-0.564553	2.38282e-06	2	-0.413362	0.000112426
ANKS3	7	-0.0356882	0.435927	7	-0.175227	0.000710678	7	-0.222603	5.68209e-05	2	0.0260723	0.903922	2	0.0164311	0.904874	2	-0.0286451	0.746014	2	0.0349717	0.6784	2	0.128041	0.156456	2	0.128843	0.152957	2	0.0830925	0.397533	2	-0.0710759	0.383359	2	-0.0806925	0.308001
ANKS4B	20	0.223103	4.82471e-07	20	0.211885	1.11049e-06	20	0.464859	1.79113e-11	3	-0.0884783	0.651798	3	-0.274124	0.0159338	3	-0.558085	7.42783e-07	3	-0.680349	1.76933e-08	3	0.000404577	0.996872	3	0.0117928	0.918936	3	-0.239047	0.0238493	3	-0.467298	8.47223e-06	3	-0.507196	1.73623e-06
ANKS6	9	0.061627	0.0722178	9	0.0480237	0.166785	9	0.0474303	0.165546	1	-0.072252	0.814141	1	-0.353916	0.0282537	1	-0.599238	4.12299e-05	1	-0.500695	0.000261619	1	-0.0800049	0.594986	1	-0.0844906	0.572489	1	-0.231352	0.121672	1	-0.401692	0.00243084	1	-0.372948	0.00362701
ANKZF1	35	-0.114508	2.86005e-06	35	-0.0348924	0.0580776	35	-0.0061004	0.750448	11	-0.097788	0.128734	11	0.0911164	0.045937	11	0.115068	0.00250583	11	0.35423	1.46662e-10	11	-0.186306	4.41017e-05	11	-0.193701	2.59255e-05	11	-0.144543	0.00118897	11	0.0686481	0.0549634	11	0.112437	0.00215537
ANLN	91	-0.497584	8.29084e-14	91	-0.22767	5.48242e-09	91	-0.263482	4.57667e-10	37	0.0327383	0.723284	37	-0.1492	0.00384618	37	-0.813665	6.84796e-17	37	-1.33795	1.07892e-21	37	-0.188662	0.000133245	37	-0.184341	0.000172746	37	-0.8126	1.51868e-15	37	-1.65384	1.4977e-23	37	-2.24521	1.23456e-26
ANO10	52	0.0192138	0.217476	52	0.0287709	0.0717237	52	-0.0168465	0.285011	14	0.0113462	0.915191	14	0.0384841	0.48224	14	0.0675738	0.0936569	14	0.014049	0.731641	14	0.0572231	0.193729	14	0.0603273	0.169064	14	0.106177	0.0236063	14	0.0892118	0.0249192	14	0.102645	0.00919442
ANO3	4	-0.0403446	0.415596	4	0.146213	0.00568294	4	0.126642	0.0131879	NA	NA	NA	NA	NA	NA	NA	NA	NA	NA	NA	NA	NA	NA	NA	NA	NA	NA	NA	NA	NA	NA	NA	NA	NA	NA	NA
ANO6	28	-0.101959	0.000166801	28	0.242019	5.37323e-09	28	-0.027748	0.23001	11	-0.0161673	0.894494	11	0.134286	0.0251164	11	0.31103	3.1543e-07	11	0.344133	3.79655e-08	11	-0.167832	0.00217459	11	-0.169904	0.00195671	11	-0.0284484	0.6276	11	0.120522	0.0118219	11	0.267711	1.7557e-06
ANO8	10	0.124758	0.000115687	10	0.0917962	0.00218537	10	0.0489468	0.0736333	2	0.0477872	0.900683	2	0.114657	0.583194	2	-0.235799	0.11387	2	0.218453	0.131291	2	0.458534	0.00611695	2	0.257961	0.110964	2	0.0920996	0.612877	2	0.375368	0.0115535	2	0.439217	0.00306631
ANO9	2	0.0506027	0.478178	2	0.0416893	0.577959	2	0.196969	0.0078518	NA	NA	NA	NA	NA	NA	NA	NA	NA	NA	NA	NA	NA	NA	NA	NA	NA	NA	NA	NA	NA	NA	NA	NA	NA	NA	NA
ANP32A	183	-0.132817	1.4968e-07	183	-0.0112122	0.518514	183	0.0308296	0.0640293	26	-0.0275406	0.802079	26	0.0579549	0.343918	26	0.150271	0.0020183	26	0.336434	3.32325e-08	26	-0.129426	0.0121817	26	-0.0977227	0.0539804	26	-0.0978648	0.0689766	26	0.00436292	0.929624	26	0.151675	0.00129064
ANP32B	137	-0.0330345	0.0105823	137	0.0154975	0.221003	137	0.0414946	0.00211576	13	0.019743	0.859487	13	0.167449	0.0030359	13	0.2021	5.22887e-05	13	0.237217	4.21531e-06	13	-0.0558971	0.252611	13	-0.0603783	0.213569	13	0.0116167	0.836578	13	0.072191	0.0950855	13	0.109597	0.011397
ANP32E	195	-0.0433559	0.000805397	195	0.023686	0.0461329	195	-0.0666952	8.98485e-06	40	-0.0525837	0.380521	40	0.065483	0.0983821	40	0.0331145	0.300596	40	-0.0308393	0.319152	40	-0.0661821	0.054886	40	-0.067371	0.0500226	40	-0.0223066	0.559033	40	-0.0115791	0.719369	40	-0.0790023	0.0103731
ANPEP	105	0.00344113	0.836565	105	-0.0784162	5.7139e-05	105	0.0374583	0.0205637	38	0.0173676	0.79932	38	-0.135142	0.000381026	38	-0.0706089	0.0162639	38	0.171186	9.2741e-07	38	-0.144255	5.83973e-05	38	-0.135943	0.000117772	38	-0.282111	2.85034e-09	38	-0.115735	0.00020586	38	0.201504	4.77829e-08
ANTKMT	14	0.0428177	0.302585	14	0.0263163	0.550668	14	0.105133	0.0146905	3	0.0614836	0.800542	3	-0.213516	0.0996966	3	-0.949633	6.38518e-10	3	-0.625308	6.29366e-07	3	0.287023	0.0122138	3	0.340594	0.00349746	3	-0.0172041	0.898709	3	-0.532882	8.11275e-06	3	-0.342495	0.00109681
ANTXR1	3	0.0871771	0.134255	3	0.13783	0.0233127	3	-0.187829	0.00289544	NA	NA	NA	NA	NA	NA	NA	NA	NA	NA	NA	NA	NA	NA	NA	NA	NA	NA	NA	NA	NA	NA	NA	NA	NA	NA	NA
ANTXR2	9	-0.0122833	0.812205	9	0.225674	0.000114418	9	-0.247453	3.57948e-05	3	-0.176016	0.0862492	3	-0.673538	1.69945e-10	3	-0.520405	1.09078e-09	3	-0.161792	0.00554694	3	-0.231886	0.000659223	3	-0.255477	0.00024135	3	-0.57554	2.10391e-09	3	-0.469957	5.42141e-09	3	0.117525	0.0355178
ANXA1	993	-0.0107585	0.26128	993	0.173311	3.70969e-12	993	0.0708366	4.09869e-07	221	-0.00448878	0.921616	221	-0.0147898	0.536069	221	0.0776772	5.99443e-05	221	0.124239	3.54713e-08	221	0.0175014	0.364243	221	0.0147525	0.448258	221	0.00113683	0.963642	221	0.121423	6.24987e-08	221	0.0309396	0.060654
ANXA10	131	-0.0181617	0.382603	131	0.0978737	0.00010036	131	-0.148089	6.27489e-07	38	0.0958729	0.435575	38	0.0909143	0.271848	38	0.312424	1.99632e-05	38	0.138887	0.0262542	38	0.020876	0.78841	38	0.0377046	0.61273	38	0.0499396	0.512728	38	0.0126062	0.847529	38	-0.106431	0.0796732
ANXA11	277	-0.116015	3.73861e-09	277	-0.0654698	7.33526e-06	277	0.0077699	0.489302	41	0.00308826	0.974435	41	0.162733	0.000382344	41	0.149339	0.000111373	41	0.188429	3.66257e-06	41	0.0829397	0.0304382	41	0.0743841	0.0505211	41	0.0875373	0.0308495	41	0.00661958	0.85469	41	0.0102432	0.769356
ANXA13	109	0.104987	0.000100552	109	0.330664	6.0299e-11	109	0.694873	1.16848e-15	20	-0.121808	0.117427	20	0.00602734	0.932103	20	0.0951646	0.0301245	20	-0.208099	2.05476e-05	20	-0.177512	0.000541784	20	-0.176488	0.000565547	20	-0.216682	0.000104856	20	-0.328765	1.86991e-08	20	-0.204147	2.13914e-05
ANXA2	1031	0.00761998	0.352214	1031	0.0598973	6.03246e-07	1031	0.113643	6.63548e-11	232	-0.0351458	0.246709	232	-0.0840962	0.000176403	232	-0.130272	1.57195e-08	232	-0.210422	8.86691e-13	232	-0.0411986	0.0260555	232	-0.0449249	0.0155175	232	-0.0800942	0.000174994	232	-0.141772	2.53184e-09	232	-0.313891	1.08432e-16
ANXA3	153	-0.170397	6.18998e-10	153	0.0802164	1.33994e-05	153	0.0932549	1.73481e-06	44	-0.00444546	0.962609	44	0.0403369	0.377603	44	0.0261968	0.461235	44	0.0126236	0.717585	44	-0.0281342	0.47451	44	-0.0102969	0.806227	44	-0.0347518	0.393403	44	-0.0404122	0.228481	44	-0.175097	6.66219e-06
ANXA4	707	-0.0593093	0.0140423	707	-0.0309667	0.192177	707	0.173042	3.82845e-07	120	-0.106757	0.108667	120	0.119425	0.0110454	120	0.303396	6.90448e-09	120	0.126092	0.00110451	120	-0.147931	0.00072269	120	-0.170691	0.000162738	120	-0.112809	0.0105276	120	-0.0319082	0.386315	120	-0.0897981	0.0137617
ANXA5	862	0.0264473	0.0467006	862	0.104324	2.17997e-07	862	0.0354651	0.00993912	112	-0.00458131	0.930315	112	0.00274522	0.93138	112	0.152532	1.37135e-08	112	0.160778	3.31177e-09	112	-0.0220664	0.308461	112	-0.0251235	0.242534	112	-0.0171457	0.4624	112	0.0802679	0.00015258	112	0.105702	2.85907e-06
ANXA6	380	0.084265	1.62714e-06	380	0.10879	7.32531e-08	380	0.144612	1.05214e-09	53	0.00851179	0.9238	53	-0.124624	0.00362628	53	-0.133886	0.000260976	53	-0.206305	5.38607e-07	53	-0.000495621	0.991308	53	-0.000878336	0.984023	53	-0.0117008	0.782978	53	-0.0942313	0.00565428	53	-0.169407	8.16859e-06
ANXA7	169	-0.0117044	0.493231	169	0.0294524	0.0866581	169	-0.135359	1.38273e-07	29	0.0614305	0.449788	29	0.111654	0.0339823	29	0.325547	1.64794e-08	29	0.348258	3.02373e-09	29	0.0506544	0.276628	29	0.0666121	0.146766	29	0.130516	0.00880529	29	0.178638	0.000105342	29	0.237176	1.56904e-06
ANXA8L1	NA	NA	NA	NA	NA	NA	NA	NA	NA	2	-0.0994981	0.578773	2	-0.1918	0.0805604	2	-0.210126	0.0178259	2	-0.311874	0.000639077	2	-0.184675	0.0536901	2	-0.322455	0.0013836	2	-0.45245	6.57374e-05	2	-0.389649	5.75675e-05	2	-0.512205	8.54789e-07
ANXA9	7	0.181154	5.98864e-05	7	0.000255466	0.995075	7	0.421318	1.15499e-09	NA	NA	NA	NA	NA	NA	NA	NA	NA	NA	NA	NA	NA	NA	NA	NA	NA	NA	NA	NA	NA	NA	NA	NA	NA	NA	NA
AOX1	NA	NA	NA	NA	NA	NA	NA	NA	NA	1	-0.00955835	0.974435	1	-0.745501	1.78141e-06	1	-0.67524	5.08942e-07	1	-0.843441	7.52805e-09	1	-0.332131	0.0059052	1	-0.20189	0.0838366	1	-1.02848	3.78008e-09	1	-0.970925	6.45356e-10	1	-1.12596	2.15884e-11
AP1AR	8	0.192217	1.6826e-06	8	0.261298	3.95118e-08	8	0.238265	9.7488e-08	2	-0.0752701	0.654072	2	-0.179764	0.0661821	2	-0.0790383	0.320004	2	0.257113	0.00139007	2	0.130572	0.125722	2	0.213159	0.0138495	2	0.246774	0.00775251	2	0.475936	6.90753e-07	2	0.593954	1.03628e-08
AP1B1	90	-0.0239106	0.0956699	90	0.022063	0.130677	90	-0.0442101	0.00396055	29	-0.00556311	0.961605	29	0.00663751	0.922568	29	0.0522027	0.212025	29	0.0232799	0.577537	29	-0.0203448	0.681977	29	0.030496	0.521803	29	0.0553775	0.25456	29	0.0411361	0.312737	29	0.126934	0.00231953
AP1G1	148	-0.191879	6.56465e-11	148	-0.0362716	0.0114138	148	-0.0643299	8.25804e-05	20	-0.078953	0.372138	20	0.0125501	0.86422	20	-0.109539	0.0198656	20	-0.182522	0.000229488	20	-0.3106	9.78911e-07	20	-0.275964	5.53642e-06	20	-0.227174	0.000128724	20	-0.246956	5.37631e-06	20	-0.234462	7.73694e-06
AP1G2	24	-0.0432203	0.11412	24	-0.105014	0.000751161	24	0.109509	0.000452181	3	0.0462243	0.804231	3	-0.0950111	0.363614	3	-0.747098	3.75965e-10	3	-0.796737	6.66599e-11	3	-0.020316	0.837116	3	-0.118494	0.168304	3	-0.108751	0.237622	3	-0.388827	1.54007e-05	3	-0.525646	1.01036e-07
AP1M1	47	-0.026406	0.181626	47	-0.00735587	0.735065	47	-0.0199191	0.319897	27	-0.0575031	0.503368	27	0.0733412	0.186891	27	0.138401	0.00228434	27	0.16145	0.000414328	27	-0.0525356	0.273648	27	-0.0468346	0.331796	27	-0.00509982	0.930786	27	0.0884248	0.0385405	27	0.128239	0.00306631
AP1M2	3	0.227075	0.0194626	3	0.130229	0.17635	3	0.292836	0.00385391	NA	NA	NA	NA	NA	NA	NA	NA	NA	NA	NA	NA	NA	NA	NA	NA	NA	NA	NA	NA	NA	NA	NA	NA	NA	NA	NA
AP1S1	39	-0.195509	3.029e-08	39	-0.070557	0.0027799	39	-0.141836	1.76442e-06	9	0.0381417	0.763579	9	0.0219239	0.78889	9	-0.0494058	0.375216	9	0.0168894	0.76005	9	-0.127524	0.0329221	9	-0.146735	0.014831	9	-0.0811257	0.200824	9	-0.0509853	0.34059	9	0.0622662	0.22975
AP1S2	12	-0.154793	0.000107291	12	0.141128	0.000314354	12	-0.0772237	0.0244132	3	-0.119677	0.420514	3	0.0275727	0.817027	3	0.165355	0.0339227	3	0.282785	0.000497323	3	-0.211742	0.013607	3	-0.240954	0.005591	3	-0.211528	0.0194169	3	-0.210453	0.006944	3	-0.275302	0.000557688
AP1S3	12	-0.125508	0.00227376	12	-0.0542441	0.159653	12	0.0774782	0.0438129	3	-0.112716	0.521237	3	-0.0108661	0.940681	3	0.0153516	0.875063	3	-0.141396	0.0990316	3	-0.0750513	0.455808	3	-0.012238	0.913464	3	-0.140364	0.169504	3	-0.163222	0.0584195	3	-0.298563	0.00089644
AP2A1	162	0.0262482	0.0215833	162	0.0275402	0.0181601	162	-0.0114087	0.309779	51	-0.0300945	0.622787	51	0.0443375	0.235679	51	0.0365721	0.209361	51	-0.000105466	0.996943	51	-0.0485063	0.124638	51	-0.0163488	0.632029	51	0.0771034	0.0224844	51	0.0523202	0.0649328	51	0.0349563	0.204681
AP2A2	114	-0.056385	7.44259e-05	114	0.150052	4.14784e-10	114	0.169431	4.16073e-11	33	0.0284309	0.700163	33	-0.0485824	0.256921	33	0.00383437	0.919039	33	-0.0474057	0.140894	33	-0.114911	0.00233201	33	-0.0761199	0.0354406	33	-0.144253	0.000453658	33	-0.0802792	0.0147441	33	0.0515451	0.101812
AP2B1	182	-0.0146543	0.246648	182	0.0418572	0.00261705	182	0.0703476	1.41237e-05	35	0.00238064	0.980422	35	-0.0245102	0.60982	35	-0.029674	0.394287	35	-0.0540585	0.102025	35	-0.0524383	0.157055	35	0.0190531	0.634464	35	0.0135157	0.749933	35	-0.0339547	0.307903	35	0.00172196	0.959998
AP2M1	118	-0.0181578	0.144516	118	0.0719743	1.12716e-05	118	0.0617837	5.20568e-05	27	-0.0384238	0.672392	27	-0.0386652	0.501246	27	0.0301216	0.488617	27	0.0182922	0.667782	27	-0.0403401	0.392711	27	-0.0593396	0.195012	27	-0.0405901	0.414971	27	0.0401535	0.328841	27	0.0886644	0.0282369
AP2S1	45	0.0175478	0.301887	45	0.0653848	0.000743112	45	0.0605453	0.00129395	13	0.0569169	0.663452	13	0.0318911	0.718365	13	0.176379	0.00487504	13	0.0533379	0.374561	13	0.0762321	0.254664	13	0.0853086	0.19916	13	0.0386188	0.602814	13	0.055027	0.356509	13	0.104042	0.0729788
AP3B1	102	0.0453467	0.00532345	102	0.0840576	1.98948e-05	102	0.0509294	0.00226474	23	0.0122983	0.918469	23	0.0535642	0.369566	23	0.0122598	0.800457	23	0.0304961	0.49652	23	0.0785918	0.108779	23	0.091532	0.0612245	23	0.129457	0.0140144	23	0.162261	0.000604125	23	0.199739	4.24391e-05
AP3B2	16	-0.00791016	0.79944	16	-0.0901346	0.00435445	16	-0.2372	1.19313e-07	4	-0.0671941	0.583024	4	-0.122847	0.10203	4	0.348853	1.63729e-06	4	0.497733	2.59523e-09	4	-0.00515072	0.947652	4	-0.140539	0.0316036	4	-0.052566	0.460824	4	0.235061	0.000245041	4	0.41685	4.57241e-08
AP3D1	169	0.0488337	2.34595e-05	169	0.0830643	3.87483e-08	169	0.0301798	0.00242825	45	0.00406334	0.946528	45	0.00462037	0.897452	45	0.0862134	0.000285587	45	0.152109	6.64994e-08	45	0.0131511	0.607187	45	0.0458978	0.0544769	45	0.114837	5.42601e-05	45	0.170146	1.10964e-08	45	0.209643	1.33827e-10
AP3M1	19	0.0499355	0.0221707	19	0.0635632	0.00553335	19	0.0242144	0.258387	11	0.0397337	0.780055	11	-0.0447698	0.603609	11	0.0665738	0.281905	11	0.0478571	0.430067	11	0.0491424	0.482731	11	0.152323	0.0231674	11	0.149999	0.034393	11	0.200464	0.00154041	11	0.244244	0.000156114
AP3M2	NA	NA	NA	NA	NA	NA	NA	NA	NA	3	0.0634092	0.705894	3	-0.0134931	0.912282	3	-0.04151	0.59911	3	0.0529213	0.47939	3	-0.0991674	0.228445	3	-0.133525	0.101569	3	-0.220048	0.012525	3	-0.12968	0.0768357	3	-0.0756155	0.291169
AP3S1	14	-0.0437687	0.0829264	14	0.0548415	0.0348642	14	0.0016785	0.951983	8	0.0106095	0.94683	8	-0.115375	0.110368	8	-0.0501947	0.393553	8	-0.100789	0.0712949	8	-0.0795588	0.205666	8	-0.0178733	0.79891	8	-0.1196	0.0717905	8	-0.0736499	0.188096	8	0.0139518	0.809851
AP3S2	1	0.0966755	0.201365	1	-0.030942	0.708813	1	0.0270185	0.73893	NA	NA	NA	NA	NA	NA	NA	NA	NA	NA	NA	NA	NA	NA	NA	NA	NA	NA	NA	NA	NA	NA	NA	NA	NA	NA	NA
AP4B1	27	0.043011	0.0796724	27	-0.0167953	0.513859	27	0.0234684	0.342669	8	-0.0828929	0.396842	8	-0.0562644	0.414412	8	0.0207418	0.703555	8	-0.0613563	0.221175	8	-0.125529	0.0263394	8	-0.115145	0.0401781	8	0.00422355	0.952638	8	0.033606	0.512787	8	-0.0261475	0.603056
AP4E1	52	0.102459	6.47085e-06	52	0.0204204	0.246818	52	0.0164802	0.343659	6	-0.163329	0.0868011	6	0.00442777	0.960926	6	0.00178363	0.978287	6	-0.0380699	0.479919	6	-0.12478	0.0352087	6	-0.123186	0.0370667	6	0.00905573	0.898149	6	0.0389241	0.467856	6	0.0246631	0.642483
AP4M1	19	0.0774387	0.00588322	19	-0.0444601	0.100966	19	0.0756165	0.00701412	5	0.0993491	0.304691	5	0.15763	0.016388	5	0.182793	0.00101294	5	0.10194	0.0465107	5	0.0599374	0.302046	5	0.0739624	0.196886	5	0.159354	0.0099593	5	0.258819	1.51143e-05	5	0.216379	0.000107027
AP4S1	9	0.0823334	0.0107778	9	0.0118134	0.727505	9	0.135258	0.000190678	3	-0.00090134	0.997343	3	-0.128947	0.17931	3	0.229937	0.00323484	3	0.272578	0.000539323	3	-0.00546863	0.954015	3	0.00694007	0.944655	3	-0.0496133	0.587927	3	0.161412	0.0295883	3	0.25958	0.000754573
AP5B1	33	-0.0294816	0.0838636	33	-0.0214678	0.216588	33	-0.0464993	0.00909278	9	0.0616963	0.695272	9	0.600158	6.96142e-08	9	0.278918	0.000295745	9	0.356352	1.05311e-05	9	0.170345	0.0291374	9	0.118565	0.124853	9	0.458353	3.16959e-06	9	0.2161	0.00295073	9	0.36179	6.7706e-06
AP5M1	14	0.186355	2.06027e-06	14	0.0874575	0.00451267	14	0.0772113	0.00960022	3	0.00671288	0.973674	3	-0.0656437	0.508242	3	0.0301556	0.693246	3	0.219049	0.00278094	3	-0.0410187	0.62744	3	0.0636799	0.432751	3	0.00343773	0.974277	3	0.00702758	0.92687	3	0.0297709	0.677148
AP5S1	9	0.0227724	0.523383	9	0.011327	0.769833	9	-0.0627449	0.0757896	4	0.0188091	0.923091	4	-0.0776511	0.435143	4	0.0353357	0.650134	4	0.0251181	0.739058	4	0.0470437	0.585203	4	0.0738927	0.370721	4	-0.053505	0.549585	4	0.163586	0.0252527	4	0.289522	0.00019735
AP5Z1	17	0.214761	1.15575e-07	17	0.13234	4.88907e-05	17	0.0597015	0.0258348	10	-0.113982	0.185468	10	0.101137	0.097302	10	0.0491261	0.319361	10	0.12886	0.00780722	10	-0.0455927	0.405861	10	0.033859	0.544509	10	0.135507	0.017062	10	0.229392	2.70144e-05	10	0.278845	1.13375e-06
APAF1	26	-0.109029	5.37359e-05	26	0.121189	1.95223e-05	26	-0.14799	1.42045e-06	15	0.0345319	0.734229	15	0.0866061	0.123008	15	0.0413314	0.362292	15	-0.0114691	0.802077	15	-0.046341	0.350067	15	-0.0681012	0.159175	15	-0.0943252	0.0666545	15	-0.0797069	0.0668377	15	-0.137898	0.00201549
APBA2	1	0.115888	0.14969	1	0.0906388	0.273442	1	-0.048827	0.560004	NA	NA	NA	NA	NA	NA	NA	NA	NA	NA	NA	NA	NA	NA	NA	NA	NA	NA	NA	NA	NA	NA	NA	NA	NA	NA	NA
APBA3	5	0.015087	0.72284	5	-0.133358	0.00279171	5	-0.125493	0.00398885	NA	NA	NA	NA	NA	NA	NA	NA	NA	NA	NA	NA	NA	NA	NA	NA	NA	NA	NA	NA	NA	NA	NA	NA	NA	NA	NA
APBB1	9	0.024767	0.294503	9	-0.0515101	0.0350859	9	0.26278	1.62727e-09	NA	NA	NA	NA	NA	NA	NA	NA	NA	NA	NA	NA	NA	NA	NA	NA	NA	NA	NA	NA	NA	NA	NA	NA	NA	NA	NA
APBB1IP	15	-0.279918	1.52581e-07	15	0.155863	0.000175143	15	0.0433303	0.215254	6	0.0857116	0.527181	6	-0.251592	0.00341582	6	-0.451904	1.92874e-07	6	-0.496225	2.5484e-08	6	-0.50538	1.63536e-07	6	-0.46655	5.94852e-07	6	-0.708349	7.31678e-10	6	-0.807168	2.56825e-12	6	-0.846222	5.8379e-13
APBB2	7	0.0148671	0.719009	7	0.028834	0.48689	7	-0.117629	0.00517313	NA	NA	NA	NA	NA	NA	NA	NA	NA	NA	NA	NA	NA	NA	NA	NA	NA	NA	NA	NA	NA	NA	NA	NA	NA	NA	NA
APC	43	-0.00218232	0.912287	43	0.0131694	0.487808	43	-0.00721376	0.707544	10	0.0268567	0.828584	10	-0.111126	0.0850915	10	-0.382575	3.22009e-08	10	-0.196731	0.000307413	10	0.028532	0.637272	10	0.0423216	0.467091	10	-0.0565366	0.351539	10	-0.230458	5.34757e-05	10	-0.139076	0.00609335
APEH	120	0.0342767	0.0200511	120	0.054934	0.000768645	120	0.089779	3.36784e-06	38	-0.0543743	0.35128	38	-0.0185641	0.680497	38	-0.0554268	0.0751448	38	-0.111385	0.000605739	38	0.000837242	0.983115	38	0.00573374	0.885871	38	0.0133682	0.730357	38	-0.0360092	0.235893	38	-0.037897	0.200135
APEX1	232	-0.00452317	0.773575	232	-0.0543882	0.00111009	232	-0.0254458	0.0874253	34	0.0255674	0.712736	34	0.157293	0.000135316	34	0.0922677	0.00375126	34	0.137242	4.95481e-05	34	0.0654778	0.0512835	34	0.0477632	0.153442	34	0.152129	0.000111044	34	0.200988	2.17097e-07	34	0.228278	1.53317e-08
APEX2	1	-0.121595	0.0806385	1	-0.187132	0.0107897	1	-0.136846	0.0513383	NA	NA	NA	NA	NA	NA	NA	NA	NA	NA	NA	NA	NA	NA	NA	NA	NA	NA	NA	NA	NA	NA	NA	NA	NA	NA	NA
APH1A	16	0.0464027	0.114735	16	0.0359336	0.233103	16	0.027298	0.359581	3	0.0347438	0.861133	3	0.167579	0.0897125	3	0.341376	9.55297e-05	3	0.469038	8.21812e-07	3	0.164074	0.0566733	3	0.0721693	0.414357	3	0.118383	0.196023	3	0.268182	0.00108338	3	0.297725	0.000290786
APH1B	2	-0.0292153	0.63014	2	0.0121856	0.853014	2	0.0353508	0.5593	NA	NA	NA	NA	NA	NA	NA	NA	NA	NA	NA	NA	NA	NA	NA	NA	NA	NA	NA	NA	NA	NA	NA	NA	NA	NA	NA
API5	179	0.0170357	0.109023	179	0.00498985	0.664078	179	-0.119649	1.35123e-09	38	0.0117534	0.868999	38	0.141339	0.000174728	38	0.174628	6.84667e-07	38	0.191444	1.01524e-07	38	-0.0313354	0.318175	38	-0.0173443	0.598263	38	0.0823988	0.0130017	38	0.169996	8.22155e-07	38	0.147748	4.61873e-06
APIP	21	0.11342	0.000280638	21	0.0762803	0.00802778	21	-0.0575699	0.0360306	13	-0.0234621	0.821363	13	0.0165414	0.800614	13	0.182631	0.000130384	13	0.196535	3.98268e-05	13	0.0625296	0.186115	13	0.0276858	0.582185	13	0.160635	0.00212199	13	0.242727	2.40089e-06	13	0.333676	7.87509e-09
APLF	3	0.257031	7.35952e-05	3	0.307139	1.20446e-05	3	-0.2011	0.000815683	NA	NA	NA	NA	NA	NA	NA	NA	NA	NA	NA	NA	NA	NA	NA	NA	NA	NA	NA	NA	NA	NA	NA	NA	NA	NA	NA
APLP1	1	-0.195996	0.0224013	1	-0.0127805	0.893839	1	0.0599342	0.485625	NA	NA	NA	NA	NA	NA	NA	NA	NA	NA	NA	NA	NA	NA	NA	NA	NA	NA	NA	NA	NA	NA	NA	NA	NA	NA	NA
APLP2	79	-0.0579441	0.0149148	79	0.132196	1.16432e-05	79	-0.384082	5.46674e-12	29	-0.0242841	0.760104	29	-0.273962	1.50658e-07	29	-0.00736985	0.84174	29	0.29129	1.50314e-09	29	0.0705012	0.0573573	29	0.0318666	0.401622	29	-0.282063	5.06889e-08	29	0.226881	1.49002e-07	29	0.284661	1.68116e-09
APMAP	43	0.0100421	0.596043	43	0.00734476	0.714097	43	0.107912	7.08382e-06	12	0.0477933	0.700744	12	-0.00435192	0.962369	12	-0.0333509	0.56775	12	-0.111546	0.0404301	12	0.0397882	0.536582	12	0.0234099	0.726233	12	0.00694256	0.92622	12	0.0477516	0.38357	12	0.0486346	0.362334
APOA1	3	-0.209079	0.0008573	3	0.00493547	0.940183	3	-0.245985	0.000185379	2	-0.108847	0.859237	2	-0.299874	0.352329	2	-0.07383	0.779236	2	0.168733	0.488812	2	0.143608	0.61451	2	-0.272124	0.313976	2	-0.347867	0.221659	2	-0.38485	0.105796	2	-0.575847	0.0152308
APOB	8	-0.373031	7.33648e-07	8	-0.123373	0.0238008	8	-0.0584845	0.26801	9	-0.190177	0.388142	9	-0.580941	0.000157261	9	-0.834572	4.97748e-08	9	-0.785682	8.89525e-08	9	0.0214588	0.883057	9	-0.216154	0.0842978	9	-0.607496	5.0085e-05	9	-0.733904	3.24137e-07	9	-0.960029	1.85905e-09
APOBEC3B	1	-0.542015	7.50228e-06	1	-0.727796	2.33012e-07	1	0.0539829	0.572459	NA	NA	NA	NA	NA	NA	NA	NA	NA	NA	NA	NA	NA	NA	NA	NA	NA	NA	NA	NA	NA	NA	NA	NA	NA	NA	NA
APOBEC3C	16	-0.0435313	0.131584	16	-0.100154	0.00179628	16	0.129865	0.000146006	3	0.114671	0.44776	3	0.0918661	0.375871	3	-0.219833	0.00610325	3	-0.333444	8.51093e-05	3	0.138794	0.102869	3	0.300457	0.000927878	3	0.267671	0.00406972	3	-0.144156	0.0591293	3	-0.276093	0.000583166
APOBEC3F	4	-0.0670735	0.0850372	4	-0.305911	2.38334e-07	4	-0.0905043	0.0231726	3	-0.00772061	0.969096	3	0.486744	3.02744e-06	3	0.699851	2.54841e-10	3	0.551586	1.33923e-08	3	-0.329866	0.000165182	3	-0.532573	2.27419e-07	3	0.389027	4.07496e-05	3	0.446953	5.52787e-07	3	0.493456	6.89501e-08
APOC1	12	-0.554409	1.09691e-10	12	-0.122272	0.00523605	12	0.104002	0.0137055	NA	NA	NA	NA	NA	NA	NA	NA	NA	NA	NA	NA	NA	NA	NA	NA	NA	NA	NA	NA	NA	NA	NA	NA	NA	NA	NA
APOC3	2	-0.139209	0.068737	2	0.216961	0.00757025	2	0.0702337	0.362069	NA	NA	NA	NA	NA	NA	NA	NA	NA	NA	NA	NA	NA	NA	NA	NA	NA	NA	NA	NA	NA	NA	NA	NA	NA	NA	NA
APOE	8	-0.177266	9.34002e-05	8	-0.191723	4.79102e-05	8	0.924827	2.82012e-14	5	-0.00611325	0.973529	5	-0.304203	0.000338439	5	-0.388903	9.96831e-07	5	-0.356675	2.565e-06	5	-0.173845	0.0149251	5	-0.0550758	0.448681	5	-0.388598	8.48619e-06	5	-0.484621	2.01299e-08	5	-0.373717	9.89725e-07
APOH	1	0.0303126	0.82352	1	-0.144129	0.271179	1	-0.0940806	0.472089	NA	NA	NA	NA	NA	NA	NA	NA	NA	NA	NA	NA	NA	NA	NA	NA	NA	NA	NA	NA	NA	NA	NA	NA	NA	NA	NA
APOL1	47	-0.322588	4.2721e-07	47	-0.112153	0.0141729	47	-0.068802	0.114434	5	0.0860182	0.693344	5	1.14667	1.48964e-10	5	0.111635	0.260697	5	-0.140725	0.141491	5	-0.600678	3.93899e-06	5	-0.655289	1.06755e-06	5	0.795012	8.22469e-08	5	0.0803772	0.407486	5	-0.427369	5.69913e-05
APOL2	170	-0.00685117	0.773185	170	-0.0163662	0.485664	170	0.00404092	0.869058	45	-0.120829	0.378058	45	1.14501	2.39994e-13	45	1.29845	6.75158e-16	45	0.969486	1.8831e-13	45	-0.349385	7.84195e-05	45	-0.438336	3.77893e-06	45	0.930273	1.22399e-11	45	1.06407	3.08044e-14	45	1.10003	8.1102e-15
APOL3	2	-0.0799248	0.184834	2	-0.204719	0.00215993	2	0.189069	0.00360573	5	-0.135333	0.380521	5	1.45428	2.05593e-14	5	1.29598	8.41638e-15	5	0.946404	3.54893e-12	5	0.271178	0.00315048	5	0.238298	0.00832912	5	1.25174	3.29686e-13	5	1.18951	3.58462e-14	5	0.8137	5.28288e-11
APOL6	6	0.0103661	0.826959	6	0.090231	0.0487564	6	0.0258712	0.576345	5	0.00959813	0.954347	5	0.976054	2.45944e-13	5	1.09996	7.90895e-16	5	1.27501	2.0681e-17	5	-0.197335	0.00439024	5	-0.295042	8.93075e-05	5	0.713708	9.80871e-11	5	1.4154	2.34222e-18	5	1.25411	1.52266e-17
APOM	NA	NA	NA	NA	NA	NA	NA	NA	NA	1	-0.215152	0.322252	1	-0.339525	0.0202439	1	-0.396945	0.00130397	1	-0.33133	0.00486504	1	-0.330679	0.0110357	1	-0.521587	0.000206905	1	-0.862855	3.85598e-07	1	-0.460793	0.000242056	1	-0.65522	1.67937e-06
APOO	16	0.0779983	0.00101382	16	0.0475907	0.0314116	16	0.0173083	0.425499	3	0.0153649	0.940744	3	-0.0923386	0.351255	3	-0.0361174	0.647804	3	0.138334	0.0585105	3	0.263341	0.00212358	3	0.220035	0.00848734	3	0.285268	0.00172569	3	0.349826	3.21246e-05	3	0.410064	2.41695e-06
APOOL	15	0.115217	5.86393e-05	15	0.112954	8.4722e-05	15	0.111347	8.36799e-05	7	0.00454657	0.972079	7	-0.219017	0.000272917	7	-0.129467	0.0057438	7	-0.149432	0.00141916	7	-0.0765593	0.12339	7	-0.0479339	0.344944	7	-0.0723916	0.170806	7	-0.0102129	0.827505	7	0.0824862	0.05847
APP	49	-0.138495	1.56404e-06	49	0.136082	2.31767e-06	49	0.0943035	0.000124658	19	-0.00308917	0.976183	19	-0.171242	0.000419915	19	0.0592114	0.11087	19	0.44312	2.23734e-12	19	0.0332687	0.42875	19	-0.056707	0.159795	19	-0.341967	7.74504e-09	19	0.335237	6.51455e-10	19	0.472686	3.9497e-13
APPBP2	15	0.106806	0.00234492	15	-0.0916051	0.00794241	15	-0.0440628	0.174212	4	0.0177713	0.924791	4	-0.0812224	0.392494	4	0.0454426	0.54014	4	-0.0857215	0.217148	4	0.375394	2.92279e-05	4	0.362868	4.24972e-05	4	0.36023	8.47173e-05	4	0.336405	2.68915e-05	4	0.141131	0.0389864
APPL1	56	0.117911	5.35273e-06	56	0.186732	1.85127e-08	56	0.15015	2.38302e-07	19	-0.058263	0.351178	19	-0.272284	1.21787e-07	19	-0.257116	1.64562e-08	19	-0.212576	2.72232e-07	19	-0.0370466	0.316401	19	0.0172731	0.661669	19	-0.429848	1.25024e-11	19	-0.331035	1.04107e-10	19	-0.258341	7.03585e-09
APPL2	61	0.299733	3.54887e-10	61	0.29338	6.78277e-10	61	0.33611	5.69931e-11	13	-0.0448211	0.653419	13	-0.353639	3.84701e-07	13	-0.383023	4.72969e-09	13	-0.527016	6.05697e-12	13	0.0678909	0.179082	13	0.118518	0.0198382	13	-0.0789278	0.141018	13	-0.0920846	0.0427096	13	-0.070561	0.109326
APRT	148	0.0738444	6.44626e-06	148	-0.0399405	0.00317747	148	0.0167852	0.176832	15	0.0118587	0.919162	15	-0.0673123	0.234388	15	0.0239026	0.605136	15	-0.0106781	0.81359	15	0.0663848	0.166123	15	0.060144	0.210335	15	0.166935	0.00171687	15	0.173801	0.000226709	15	0.113988	0.00812616
APTX	19	-0.000245558	0.992582	19	0.0246767	0.268379	19	-0.122192	1.23689e-05	11	0.0155409	0.877291	11	-0.00242344	0.969766	11	-0.126133	0.00208604	11	-0.20385	6.26904e-06	11	-0.0138366	0.772708	11	-0.0302986	0.497181	11	-0.0577106	0.2059	11	-0.0906361	0.0196247	11	-0.111588	0.00408026
AQR	101	-0.0452545	0.0015607	101	-0.0934149	8.02385e-07	101	-0.0502474	0.000638323	28	0.0257457	0.749255	28	0.0203384	0.686369	28	0.0821335	0.0197683	28	-0.0392958	0.248239	28	0.00586287	0.894539	28	-0.00529293	0.906011	28	-0.00754319	0.866472	28	-0.070412	0.0397067	28	-0.179528	5.65452e-06
ARAF	21	0.0681542	0.0464917	21	-0.00287988	0.94177	21	0.00571659	0.877622	8	0.0136775	0.936667	8	-0.0348323	0.699314	8	-0.0422081	0.51416	8	-0.141925	0.020568	8	0.107834	0.112351	8	0.064359	0.353347	8	0.180234	0.01363	8	-0.0212976	0.738409	8	-0.0589634	0.321947
ARAP1	72	0.00603287	0.771411	72	0.0758743	0.000687285	72	-0.0580619	0.00526064	23	0.0209755	0.79841	23	-0.0772538	0.0770888	23	-0.128653	0.000570958	23	-0.132103	0.000337931	23	0.0580241	0.126666	23	0.0985185	0.0108264	23	-0.0174232	0.687134	23	-0.0680019	0.0467426	23	0.057554	0.0835214
ARAP2	16	0.254369	1.44493e-07	16	0.13802	0.00021691	16	0.178792	1.09827e-05	8	-0.0384155	0.680552	8	0.528357	4.56512e-11	8	0.347017	6.57611e-09	8	0.202658	2.24403e-05	8	0.0698791	0.133218	8	0.0978424	0.0361719	8	0.666313	2.79466e-13	8	0.618097	4.82358e-14	8	0.484808	4.3968e-12
ARAP3	27	-0.188722	2.10067e-07	27	-0.0121948	0.638086	27	0.061312	0.0140704	2	-0.00501359	0.982726	2	0.070325	0.562949	2	0.0144965	0.88059	2	-0.25334	0.00396759	2	0.0518115	0.610468	2	0.0788609	0.420695	2	-0.00388823	0.975945	2	-0.0216101	0.809837	2	-0.186695	0.0265315
ARC	NA	NA	NA	NA	NA	NA	NA	NA	NA	1	-0.155959	0.79787	1	-0.247985	0.480153	1	-0.0590443	0.833221	1	-0.0838568	0.749988	1	1.17962	0.000159786	1	0.0767512	0.807855	1	1.04286	0.000980492	1	0.720837	0.00570419	1	0.645233	0.0105707
ARCN1	272	0.102067	1.53449e-08	272	0.0540626	4.8127e-05	272	-0.034026	0.00311528	48	0.0233575	0.716172	48	0.00437917	0.925267	48	0.109009	0.000378778	48	0.169341	8.14677e-07	48	0.0393468	0.206083	48	0.0666229	0.0321605	48	0.148383	5.76755e-05	48	0.196752	8.32462e-08	48	0.236299	1.97386e-09
AREG	8	-0.880509	3.90001e-12	8	-0.269101	2.72546e-05	8	0.0140476	0.796131	NA	NA	NA	NA	NA	NA	NA	NA	NA	NA	NA	NA	NA	NA	NA	NA	NA	NA	NA	NA	NA	NA	NA	NA	NA	NA	NA
AREL1	7	0.122167	0.00211028	7	0.0481967	0.195453	7	0.22493	4.08041e-06	2	0.0277363	0.914582	2	-0.0675675	0.623244	2	-0.238406	0.015349	2	-0.199337	0.0356119	2	0.124682	0.241825	2	0.100688	0.351101	2	0.119904	0.290384	2	-0.0271203	0.78506	2	-0.0233682	0.811138
ARF1	1	-0.396108	5.92906e-06	1	-0.148561	0.0299852	1	-0.369511	1.29243e-05	NA	NA	NA	NA	NA	NA	NA	NA	NA	NA	NA	NA	NA	NA	NA	NA	NA	NA	NA	NA	NA	NA	NA	NA	NA	NA	NA
ARF4	199	0.147827	1.77148e-09	199	-0.151098	1.71189e-09	199	-0.0939077	6.93289e-07	25	-0.0118996	0.912621	25	0.0643555	0.222216	25	0.0248332	0.562672	25	-0.0273187	0.504601	25	0.0995854	0.0271187	25	0.116315	0.0105487	25	0.218298	4.51394e-05	25	0.180738	6.47461e-05	25	0.282355	5.66736e-08
ARF5	69	-0.00716106	0.69718	69	-0.0747355	0.000302601	69	0.00897536	0.627309	8	0.0303906	0.788306	8	0.0311804	0.656448	8	-0.13874	0.00553299	8	-0.336988	6.87046e-08	8	0.0871185	0.100329	8	0.129896	0.0154008	8	0.216092	0.000367497	8	-0.0363517	0.450183	8	-0.209461	6.29556e-05
ARF6	48	0.0656976	0.000235771	48	0.0061292	0.714971	48	0.0905562	6.91162e-06	11	-0.0153425	0.894939	11	-0.0844667	0.143825	11	-0.174415	0.000397847	11	-0.200258	6.20212e-05	11	-0.192548	0.000383908	11	-0.126489	0.0124239	11	-0.0738713	0.163199	11	-0.129043	0.00521407	11	-0.095278	0.0303935
ARFGAP1	36	0.0505391	0.00934716	36	-0.00217516	0.919587	36	-0.00704448	0.721366	14	0.00415703	0.9744	14	0.0272156	0.679809	14	-0.152509	0.00145183	14	-0.182637	0.000178762	14	0.0594438	0.234475	14	0.0582326	0.244434	14	0.110658	0.0359437	14	0.0186941	0.687088	14	0.0242372	0.585335
ARFGAP2	100	0.129621	4.19978e-10	100	0.0229581	0.0336864	100	-0.0983391	1.65084e-08	20	-0.0154148	0.878097	20	0.0302227	0.58132	20	-0.133188	0.00123969	20	-0.0813214	0.0334047	20	0.112004	0.0100389	20	0.15292	0.000778087	20	0.173966	0.000360106	20	0.0798044	0.0376503	20	0.219853	1.54024e-06
ARFGAP3	64	0.107868	1.61917e-06	64	0.0709511	0.000210978	64	0.0842876	2.87336e-05	21	0.0270405	0.685453	21	0.196323	5.69184e-06	21	0.0379204	0.215453	21	0.0483135	0.102648	21	0.0505116	0.127669	21	0.123079	0.000572682	21	0.222297	4.5085e-07	21	0.105339	0.000925558	21	0.225739	1.55471e-08
ARFGEF1	158	-0.00328987	0.756505	158	0.0282535	0.00830855	158	0.0664443	1.68355e-06	53	-0.00258404	0.969641	53	0.0266489	0.419638	53	0.0695564	0.00591224	53	0.0489312	0.0416003	53	-0.0402017	0.133327	53	-0.00801554	0.789132	53	0.0308884	0.283111	53	0.080666	0.00153104	53	0.136919	1.81688e-06
ARFGEF2	130	0.0381588	0.00318554	130	0.0745793	4.78325e-06	130	0.0266714	0.0299164	41	0.0277622	0.571534	41	0.05276	0.0808858	41	0.100735	0.000146178	41	0.194276	4.80745e-09	41	0.00405427	0.894584	41	-0.00254562	0.934539	41	0.0508201	0.068417	41	0.150441	4.60215e-07	41	0.249876	2.80881e-11
ARFGEF3	33	0.134676	1.77263e-06	33	0.21906	3.79987e-09	33	0.0512503	0.0149012	8	-0.0609927	0.520469	8	-0.130153	0.0285767	8	-0.248472	8.46494e-06	8	-0.351564	2.26969e-08	8	0.0854115	0.0998675	8	0.105516	0.0423213	8	-0.032329	0.575954	8	-0.158572	0.0013261	8	-0.0932892	0.0410658
ARFIP1	82	0.154692	3.59474e-09	82	0.0148363	0.321381	82	-0.222407	1.86338e-11	30	-0.00701108	0.929148	30	0.0881862	0.0167743	30	0.130284	7.5443e-05	30	0.157675	4.18609e-06	30	0.0723625	0.0256476	30	0.0567028	0.0769794	30	0.178843	7.68411e-06	30	0.230247	1.01407e-08	30	0.27738	1.87933e-10
ARFIP2	40	0.127722	1.17998e-07	40	-0.0342988	0.0333868	40	-0.0525115	0.00202638	7	0.00309413	0.980514	7	-0.00938576	0.897452	7	-0.069029	0.12169	7	-0.236601	4.54847e-06	7	0.0530879	0.280068	7	0.0637711	0.189316	7	0.107011	0.0378844	7	0.0254564	0.568699	7	-0.0758139	0.074275
ARFRP1	3	0.0660927	0.180798	3	-0.0389253	0.452241	3	0.00695474	0.89908	3	-0.14632	0.194272	3	-0.0928185	0.260149	3	0.133871	0.0362852	3	0.0466142	0.461742	3	-0.0224899	0.772521	3	-0.0693665	0.32556	3	-0.01709	0.832398	3	0.117942	0.0581439	3	0.242831	0.000259469
ARG1	15	0.513627	0.0168602	15	0.188232	0.3822	15	-0.0776819	0.726035	3	-0.25172	0.424513	3	-0.391274	0.0563487	3	0.230514	0.161736	3	-0.160633	0.318764	3	-0.548702	0.00316797	3	-0.52371	0.00457352	3	-0.714861	0.00045746	3	-0.384507	0.0182118	3	-0.606363	0.000371446
ARG2	9	-0.684806	3.30549e-13	9	-0.685796	5.35355e-13	9	-0.528153	9.59536e-12	NA	NA	NA	NA	NA	NA	NA	NA	NA	NA	NA	NA	NA	NA	NA	NA	NA	NA	NA	NA	NA	NA	NA	NA	NA	NA	NA
ARGLU1	64	0.0118463	0.386884	64	0.00702156	0.63143	64	0.0807389	6.52103e-06	6	0.0655646	0.693891	6	0.153501	0.105412	6	0.266325	0.000885304	6	0.400877	4.55538e-06	6	-0.0623799	0.469448	6	-0.0497503	0.568556	6	0.0976326	0.26756	6	0.232403	0.00262758	6	0.202137	0.00644273
ARHGAP1	167	0.0320154	0.0243616	167	0.0620646	0.000179606	167	0.0585661	0.000276602	39	0.00990176	0.896302	39	0.00208787	0.96637	39	0.0435611	0.144103	39	-0.0116867	0.69826	39	-0.00980135	0.78742	39	0.0389529	0.23273	39	0.0355261	0.307932	39	0.0671586	0.0224359	39	0.012197	0.678834
ARHGAP10	21	-0.0283963	0.258587	21	0.0342657	0.181392	21	0.0838007	0.00221573	12	-0.0179496	0.847342	12	0.0280587	0.599504	12	-0.0854181	0.0251912	12	-0.219921	1.1994e-06	12	0.0247141	0.575086	12	-0.00620193	0.897946	12	-0.11911	0.0078629	12	-0.160473	0.000103694	12	-0.252724	9.64225e-08
ARHGAP11A	5	-0.374539	1.8545e-06	5	-0.322507	1.31205e-05	5	-0.184647	0.00265357	2	0.0724977	0.647541	2	-0.510905	1.90883e-06	2	-0.853744	7.11735e-12	2	-1.08043	3.1441e-14	2	-0.31305	0.000359582	2	-0.29678	0.000609392	2	-0.883565	5.57953e-11	2	-1.30319	7.04671e-16	2	-1.68477	1.32149e-18
ARHGAP12	53	-0.0177029	0.223054	53	-0.058039	0.000537217	53	-0.0091383	0.545063	35	0.0550553	0.440571	35	-0.0118385	0.834257	35	-0.0710565	0.0547935	35	-0.0616997	0.0855859	35	-0.0704768	0.0795379	35	-0.00536547	0.909857	35	-0.0389614	0.371725	35	-0.0554139	0.122928	35	0.00893643	0.810328
ARHGAP17	45	-0.033585	0.0425452	45	0.0298745	0.0738762	45	0.0885981	1.87844e-05	23	0.0179057	0.840269	23	0.0542779	0.245564	23	0.0503343	0.165619	23	-0.0168854	0.644837	23	0.0345686	0.395997	23	0.0232027	0.580978	23	0.103733	0.0144192	23	0.0386229	0.274664	23	-0.0382607	0.267291
ARHGAP18	34	0.130309	6.26841e-05	34	0.254057	2.10551e-08	34	-0.19445	5.10959e-07	10	-0.0190328	0.852971	10	-0.0730925	0.162736	10	-0.215167	8.42777e-06	10	-0.443459	1.83029e-11	10	0.0759839	0.090503	10	0.133101	0.00413003	10	-0.0225807	0.656156	10	-0.188105	4.17683e-05	10	-0.221966	2.96617e-06
ARHGAP21	54	0.0684573	0.000196533	54	-0.00974424	0.55879	54	0.109903	8.27062e-07	14	0.00894066	0.940599	14	0.0195281	0.761206	14	-0.0537943	0.216863	14	-0.0291558	0.500534	14	0.00395375	0.944182	14	0.0272713	0.588569	14	0.0213453	0.691488	14	-0.0179856	0.684135	14	-0.0542534	0.187733
ARHGAP22	4	0.187325	0.000219252	4	0.0246093	0.596109	4	0.12695	0.00585664	NA	NA	NA	NA	NA	NA	NA	NA	NA	NA	NA	NA	NA	NA	NA	NA	NA	NA	NA	NA	NA	NA	NA	NA	NA	NA	NA
ARHGAP23	17	-0.219803	3.65425e-07	17	-0.101427	0.00177947	17	-0.0673413	0.0246738	11	-0.00799109	0.95822	11	-0.0412413	0.600013	11	-0.0714661	0.202576	11	-0.0178854	0.752644	11	-0.12583	0.0390687	11	-0.151656	0.0139197	11	-0.220742	0.00117488	11	-0.113997	0.0374436	11	-0.277694	9.09177e-06
ARHGAP24	20	-0.110306	0.000421108	20	0.0583511	0.0388538	20	-0.402651	3.12611e-11	NA	NA	NA	NA	NA	NA	NA	NA	NA	NA	NA	NA	NA	NA	NA	NA	NA	NA	NA	NA	NA	NA	NA	NA	NA	NA	NA
ARHGAP26	22	0.267212	1.1196e-08	22	0.193043	9.49855e-07	22	0.268449	8.90101e-09	3	-0.00836332	0.962609	3	-0.108527	0.186821	3	-0.189302	0.00435894	3	-0.506457	7.23884e-09	3	-0.027972	0.717175	3	-0.00734949	0.929386	3	0.12676	0.0879588	3	-0.118867	0.0589648	3	-0.166809	0.00818337
ARHGAP27	42	0.113145	4.57691e-06	42	0.117361	3.51063e-06	42	0.176806	1.29419e-08	14	0.0431806	0.558906	14	-0.044536	0.355646	14	-0.00652946	0.871186	14	-0.0356565	0.319539	14	-0.0288859	0.49012	14	0.00232616	0.96081	14	-0.115807	0.0074116	14	-0.020175	0.582263	14	-0.0483571	0.163074
ARHGAP28	1	-0.114156	0.488427	1	0.186034	0.264036	1	-0.567917	0.00150667	NA	NA	NA	NA	NA	NA	NA	NA	NA	NA	NA	NA	NA	NA	NA	NA	NA	NA	NA	NA	NA	NA	NA	NA	NA	NA	NA
ARHGAP29	81	-0.483979	1.03555e-16	81	-0.2543	1.22646e-12	81	-0.0676815	2.68426e-05	17	-0.0129619	0.915047	17	0.175046	0.00262961	17	-0.231733	1.25743e-05	17	-0.328793	3.53222e-08	17	-0.374651	3.41365e-08	17	-0.375357	3.44142e-08	17	-0.31109	1.35843e-06	17	-0.589596	4.97571e-13	17	-0.432351	1.64049e-10
ARHGAP32	24	0.0459747	0.0933754	24	-0.0118863	0.688744	24	0.070149	0.0135275	5	0.00257343	0.989886	5	-0.0742878	0.444617	5	-0.253826	0.000915557	5	-0.3058	9.28908e-05	5	-0.110182	0.161211	5	-0.0983476	0.212445	5	-0.173771	0.0375023	5	-0.338688	2.90284e-05	5	-0.314275	5.44774e-05
ARHGAP35	80	0.0561217	3.846e-05	80	-0.00106635	0.934018	80	0.011199	0.313265	32	-0.0155832	0.823869	32	-0.13622	0.00037576	32	-0.133372	5.00113e-05	32	-0.141793	1.61259e-05	32	0.0622148	0.0509628	32	0.110648	0.00106241	32	-0.0520145	0.123443	32	-0.0627294	0.0291786	32	-0.0133081	0.642488
ARHGAP39	25	-0.0683805	0.0146847	25	0.0827963	0.00465147	25	0.00988437	0.731285	12	-0.0439075	0.629969	12	-0.112298	0.0363952	12	-0.252497	1.48313e-06	12	-0.0863537	0.0397882	12	-0.0622187	0.185268	12	-0.0930641	0.0470803	12	-0.248177	1.5341e-05	12	-0.260482	7.31761e-07	12	-0.246191	1.17988e-06
ARHGAP42	17	-0.129729	4.53433e-05	17	0.175864	1.5487e-06	17	0.102947	0.000472538	3	0.248605	0.316376	3	0.107575	0.564162	3	0.334784	0.0137823	3	0.360471	0.00702424	3	0.204086	0.162134	3	0.211735	0.145967	3	0.00739687	0.970312	3	0.0542737	0.691145	3	0.174075	0.171168
ARHGAP44	4	0.0720978	0.133092	4	0.0206182	0.693547	4	0.15476	0.00290725	NA	NA	NA	NA	NA	NA	NA	NA	NA	NA	NA	NA	NA	NA	NA	NA	NA	NA	NA	NA	NA	NA	NA	NA	NA	NA	NA
ARHGAP45	21	-0.0405101	0.11043	21	-0.0802028	0.00367927	21	-0.184508	5.09962e-07	4	0.019763	0.901395	4	-0.0990987	0.212574	4	-0.425521	1.21771e-07	4	-0.638608	4.39422e-11	4	-0.0846745	0.211861	4	-0.0613446	0.374385	4	-0.144106	0.0444349	4	-0.373939	7.72701e-07	4	-0.320028	5.42758e-06
ARHGAP5	98	0.174452	5.38171e-10	98	0.149934	5.67924e-09	98	0.202504	5.34797e-11	31	0.0201374	0.773191	31	0.154589	0.000125133	31	0.192427	3.79455e-07	31	0.10517	0.000752578	31	0.122611	0.000528945	31	0.109688	0.00148929	31	0.319871	5.32091e-10	31	0.297575	1.09227e-10	31	0.25025	1.87531e-09
ARHGDIA	148	-0.0286609	0.0684817	148	0.0329093	0.0411835	148	-0.20758	1.2883e-10	23	0.00326435	0.973839	23	-0.0288976	0.557642	23	0.0529631	0.135376	23	-0.0475329	0.167283	23	-0.0204356	0.621285	23	-0.0261984	0.517474	23	-0.0237436	0.58093	23	-0.0864743	0.0140146	23	-0.214207	4.8648e-07
ARHGDIB	12	-0.114082	0.00184911	12	0.00122083	0.975888	12	0.15067	0.000145671	2	-0.00566061	0.979468	2	0.101302	0.318455	2	-0.0406033	0.618908	2	-0.177394	0.0199739	2	0.107166	0.206338	2	0.0938026	0.270966	2	0.216861	0.0167136	2	0.0678573	0.372881	2	-0.238884	0.00211863
ARHGEF1	165	-0.0189577	0.165868	165	-0.0589622	0.000264751	165	-0.0835916	4.74991e-06	52	0.0404148	0.464705	52	0.0463469	0.204792	52	-0.0152627	0.610682	52	-0.0058139	0.843925	52	0.082404	0.00945298	52	0.0834872	0.00848798	52	0.0824025	0.01363	52	-0.0245071	0.381744	52	-0.0755375	0.00697023
ARHGEF10	62	-0.0531461	0.0225408	62	-0.198008	6.42126e-08	62	-0.00176652	0.944661	13	0.0757746	0.264968	13	0.021031	0.695387	13	0.00247119	0.95442	13	-0.185909	1.07434e-05	13	0.149127	0.000621661	13	0.141847	0.0010074	13	0.14848	0.00108001	13	0.0104457	0.784082	13	-0.199045	3.22209e-06
ARHGEF10L	33	0.326791	8.53228e-11	33	0.220296	2.5103e-08	33	0.322807	8.00361e-11	7	0.0172407	0.896302	7	0.109011	0.0930185	7	0.0530272	0.312517	7	-0.140909	0.0064726	7	-0.0478017	0.414568	7	0.00784942	0.906062	7	0.266345	6.86483e-05	7	0.114279	0.0253496	7	0.163096	0.00174531
ARHGEF11	90	0.00915758	0.454326	90	0.0271394	0.0305127	90	0.0470435	0.000591507	29	-0.0397911	0.423653	29	0.0831435	0.0103893	29	0.0731848	0.00586999	29	0.125629	1.61244e-05	29	0.0511774	0.0696747	29	0.038061	0.176451	29	0.0496589	0.0966183	29	0.119746	3.46769e-05	29	0.1623	2.72434e-07
ARHGEF12	90	0.14662	7.41945e-09	90	0.154153	4.79199e-09	90	0.166678	1.04364e-09	29	-0.0302783	0.680552	29	0.00690213	0.900687	29	-0.156934	3.90546e-05	29	-0.268547	5.75749e-09	29	-0.0165694	0.680145	29	-0.0096647	0.815399	29	0.0239497	0.556862	29	-0.135446	0.000189992	29	0.0460196	0.150218
ARHGEF16	86	-0.0755102	2.72351e-05	86	0.0609435	0.000297517	86	0.165106	1.01708e-09	34	0.0201078	0.749465	34	-0.0965951	0.00510924	34	-0.165093	9.3993e-07	34	-0.406575	2.14724e-14	34	-0.156643	9.50229e-06	34	-0.0961698	0.00202959	34	-0.26461	3.03866e-09	34	-0.406237	2.64305e-14	34	-0.58002	6.03189e-18
ARHGEF17	8	0.0619747	0.0713758	8	0.0219367	0.544817	8	0.24163	7.33961e-07	1	-0.213952	0.178449	1	-0.192679	0.0880403	1	-0.0959614	0.293497	1	0.0715872	0.423327	1	-0.0610272	0.559051	1	-0.166722	0.0887839	1	-0.153078	0.142546	1	0.122946	0.161542	1	-0.0378192	0.671604
ARHGEF18	34	0.0389938	0.0309145	34	0.0561918	0.0036195	34	-0.0463152	0.0122034	7	0.0463347	0.6436	7	-0.0202236	0.772096	7	-0.194758	0.000154681	7	-0.308016	1.67319e-07	7	-0.0118006	0.840605	7	-0.00684596	0.909642	7	-0.0623489	0.254614	7	-0.210733	5.03838e-05	7	-0.241494	5.62873e-06
ARHGEF2	184	0.0617524	1.28303e-05	184	0.04606	0.000334768	184	-0.0244523	0.0294949	45	0.0373653	0.504016	45	-0.0741819	0.0357235	45	0.459839	6.02538e-15	45	0.531979	1.49543e-16	45	0.120588	0.000342885	45	0.0825124	0.00882264	45	0.00524483	0.8864	45	0.541544	1.21612e-16	45	0.541763	6.12284e-17
ARHGEF26	4	-0.178151	0.00187663	4	-0.180237	0.00192645	4	-0.132277	0.0149747	2	-0.0363229	0.923091	2	-0.240891	0.182768	2	-0.628508	7.16681e-05	2	-1.08746	1.14191e-08	2	0.0837971	0.612028	2	-0.038091	0.827879	2	-0.111248	0.511993	2	-0.585765	0.000138756	2	-0.595184	8.54104e-05
ARHGEF28	15	0.0914063	0.0147569	15	0.150531	0.000360503	15	0.241589	1.51807e-06	5	-0.00414263	0.982726	5	-0.229011	0.0119708	5	-0.344645	3.11975e-05	5	-0.399004	2.8326e-06	5	-0.0531714	0.526017	5	-0.044911	0.595653	5	-0.289343	0.0011189	5	-0.301477	0.000133494	5	-0.0956993	0.165648
ARHGEF3	6	0.024585	0.444126	6	0.0493886	0.127283	6	-0.362575	1.11352e-09	1	0.0688609	0.705711	1	-0.0427541	0.717255	1	-0.171788	0.0353418	1	-0.00736472	0.930616	1	0.260822	0.00437948	1	0.117857	0.182983	1	0.264365	0.00609992	1	0.108573	0.169953	1	0.134381	0.0825326
ARHGEF35	3	0.0650668	0.264827	3	-0.0146031	0.822982	3	0.0313214	0.607334	1	0.0514276	0.828584	1	0.529815	7.54492e-05	1	0.446917	5.68787e-05	1	0.0864245	0.376077	1	0.0381113	0.751466	1	-0.0216808	0.861913	1	0.323277	0.00590802	1	0.135211	0.160206	1	-0.00773863	0.938604
ARHGEF37	8	0.112742	0.0111261	8	-0.0231355	0.61216	8	-0.082684	0.0551096	2	-0.0818542	0.597651	2	-0.149182	0.113783	2	0.020109	0.803216	2	-0.0647842	0.381114	2	0.0273274	0.765233	2	-0.0243205	0.789707	2	-0.17142	0.0478772	2	-0.0632171	0.390893	2	-0.104119	0.143497
ARHGEF38	4	0.112396	0.0930177	4	0.101593	0.13545	4	0.0640728	0.342788	NA	NA	NA	NA	NA	NA	NA	NA	NA	NA	NA	NA	NA	NA	NA	NA	NA	NA	NA	NA	NA	NA	NA	NA	NA	NA	NA
ARHGEF39	5	-0.332439	3.44995e-07	5	-0.115372	0.0129497	5	-0.1113	0.0147144	2	-0.0859615	0.663076	2	-0.0497013	0.708557	2	-0.475035	9.56345e-06	2	-0.592987	2.21631e-07	2	0.293617	0.00452403	2	0.259074	0.0108418	2	-0.316501	0.00387257	2	-0.764626	3.05994e-09	2	-0.913418	6.22708e-11
ARHGEF40	59	-0.00672783	0.680633	59	0.0629669	0.000486167	59	0.171486	1.97977e-09	19	0.050447	0.506937	19	0.0830412	0.0841259	19	-0.0344647	0.379694	19	-0.064223	0.0852862	19	-0.00541969	0.911669	19	-0.0216158	0.632443	19	-0.063469	0.153752	19	-0.117354	0.00279851	19	0.041967	0.250957
ARHGEF5	13	0.0322917	0.252987	13	0.177061	4.25186e-06	13	0.118408	0.000293619	4	-0.0646282	0.596787	4	0.40001	2.52475e-06	4	0.368771	5.46785e-07	4	0.121519	0.0349019	4	-0.0273745	0.697765	4	-0.0168786	0.815531	4	0.240953	0.000854263	4	0.156786	0.00797024	4	0.0871454	0.119611
ARHGEF6	18	-0.269007	4.51909e-09	18	-0.181091	1.01446e-06	18	0.265267	4.63071e-09	2	-0.0213384	0.932538	2	0.162393	0.170121	2	0.181382	0.0517624	2	0.0880764	0.335219	2	-0.208489	0.0403947	2	-0.214631	0.0347486	2	-0.199169	0.0640307	2	-0.135623	0.134284	2	-0.00645396	0.94557
ARHGEF7	73	-0.0179255	0.278566	73	0.0646666	0.000645943	73	0.0131564	0.435417	20	-0.0103167	0.936667	20	-0.00747156	0.922568	20	0.093814	0.045538	20	0.139965	0.0031131	20	-0.0392662	0.462657	20	-0.00993458	0.866975	20	0.0122473	0.836509	20	0.0532327	0.243547	20	0.121301	0.00816397
ARID1A	166	-0.0141435	0.253453	166	-0.256465	5.75551e-13	166	0.00373824	0.778422	40	0.0335887	0.554922	40	0.0482264	0.179027	40	-0.172151	7.88717e-07	40	-0.295522	3.01115e-11	40	0.0182248	0.578513	40	0.00887207	0.795732	40	0.0516175	0.11292	40	-0.127555	4.57031e-05	40	-0.240128	1.2089e-09
ARID1B	87	0.0645749	0.000137121	87	-0.0792056	1.7692e-05	87	0.0335147	0.0225101	28	-0.0248367	0.726986	28	0.142087	0.000509512	28	0.0376715	0.232004	28	-0.02261	0.468647	28	0.00294126	0.942941	28	-0.0242745	0.495759	28	0.142318	0.000292315	28	0.0379627	0.214328	28	-0.0554139	0.0642151
ARID2	59	-0.0260196	0.0743823	59	-0.0568619	0.000631191	59	0.0271474	0.0639588	24	0.0157056	0.857871	24	0.0482088	0.291237	24	-0.183574	8.15811e-06	24	-0.297784	1.80541e-09	24	-0.0159781	0.703908	24	-0.0175996	0.672398	24	-0.0728242	0.0726406	24	-0.265224	1.7785e-08	24	-0.358359	3.68173e-11
ARID3A	13	-0.273995	7.01785e-08	13	-0.216032	1.80553e-06	13	-0.140994	0.000183537	2	-0.0711367	0.70692	2	-0.0131892	0.924265	2	-0.0321132	0.72165	2	0.0576587	0.494128	2	-0.252288	0.007618	2	-0.334932	0.000690072	2	-0.374537	0.00037777	2	-0.363126	8.8096e-05	2	-0.450009	3.52617e-06
ARID3B	10	-0.239804	1.22831e-07	10	-0.139309	9.61102e-05	10	0.0295886	0.317529	NA	NA	NA	NA	NA	NA	NA	NA	NA	NA	NA	NA	NA	NA	NA	NA	NA	NA	NA	NA	NA	NA	NA	NA	NA	NA	NA
ARID4A	37	0.0699708	0.000413709	37	-0.0511189	0.0060188	37	0.128557	3.92662e-07	7	-0.131947	0.128734	7	-0.179525	0.00409994	7	0.0020729	0.972186	7	0.016218	0.746758	7	0.0912492	0.0894984	7	0.105518	0.0497162	7	-0.0853449	0.135368	7	0.154718	0.00226052	7	0.269549	2.40482e-06
ARID4B	70	-0.0243968	0.065085	70	0.0425349	0.00306326	70	-0.0364739	0.00829709	25	-0.0176349	0.859237	25	0.239989	1.40876e-05	25	-0.00470682	0.916582	25	-0.0183816	0.646583	25	0.0540531	0.21258	25	0.0299468	0.507239	25	0.16959	0.000540835	25	0.0325254	0.404558	25	-0.138447	0.000656166
ARID5B	4	-0.348164	4.2056e-07	4	-0.00349052	0.949072	4	0.00657533	0.89908	NA	NA	NA	NA	NA	NA	NA	NA	NA	NA	NA	NA	NA	NA	NA	NA	NA	NA	NA	NA	NA	NA	NA	NA	NA	NA	NA
ARIH1	55	0.00991007	0.482977	55	0.0660441	9.68806e-05	55	-0.00801854	0.579553	11	-0.0133856	0.936667	11	0.0791954	0.320937	11	0.158106	0.0108304	11	0.224799	0.000439541	11	0.0998214	0.132218	11	0.102881	0.119849	11	0.173257	0.0151002	11	0.229955	0.000377724	11	0.133595	0.0231885
ARIH2	36	-0.238428	4.73127e-09	36	-0.0632737	0.00930107	36	-0.0111863	0.641612	10	0.0286251	0.765842	10	0.159341	0.00246646	10	0.120567	0.00460836	10	0.143345	0.000816015	10	-0.136346	0.00347093	10	-0.138965	0.00295396	10	-0.100115	0.0362214	10	-0.0927612	0.0229926	10	-0.112635	0.00563305
ARL1	84	0.0527535	0.000214955	84	0.0111371	0.377664	84	-0.0410358	0.00207209	20	0.0130594	0.880425	20	-0.046867	0.290529	20	-0.013832	0.701019	20	0.0356616	0.283979	20	-0.00864503	0.839375	20	0.0590698	0.11013	20	-0.016678	0.692771	20	0.030456	0.361735	20	0.111016	0.00127191
ARL13B	16	-0.0238824	0.230816	16	-0.0384821	0.060058	16	-0.0646128	0.00279018	6	0.0743139	0.46314	6	-0.121092	0.0637381	6	-0.00151395	0.980759	6	0.0742201	0.144492	6	-0.0117049	0.858108	6	-0.0461757	0.432128	6	-0.105896	0.0795253	6	0.00205119	0.971163	6	-0.241585	2.57429e-05
ARL14EP	7	-0.032684	0.421216	7	-0.0783003	0.0581773	7	0.0550434	0.173291	4	-0.114057	0.304691	4	-0.0630185	0.43752	4	-0.14593	0.0169903	4	-0.248126	0.00013326	4	-0.147203	0.0264186	4	-0.126373	0.05453	4	-0.0362554	0.622696	4	-0.228292	0.000370178	4	-0.407436	7.91237e-08
ARL14EPL	13	-0.13396	0.0662667	13	-0.0312125	0.692215	13	-0.0405873	0.590739	NA	NA	NA	NA	NA	NA	NA	NA	NA	NA	NA	NA	NA	NA	NA	NA	NA	NA	NA	NA	NA	NA	NA	NA	NA	NA	NA
ARL15	11	-0.113015	0.000247607	11	-0.117092	0.000201991	11	-0.0503423	0.0603462	1	0.00594776	0.982147	1	-0.12878	0.326022	1	-0.048679	0.64435	1	-0.102759	0.293875	1	-0.212058	0.0520344	1	-0.111701	0.312782	1	-0.0821284	0.492298	1	-0.288426	0.0044352	1	-0.246239	0.0115785
ARL2	8	-0.0342761	0.303491	8	0.0501526	0.139761	8	0.0658152	0.0513219	2	0.0403201	0.880425	2	-0.0205175	0.906019	2	0.0956855	0.370708	2	0.0684436	0.513128	2	0.135245	0.239624	2	0.0937769	0.425258	2	0.0340272	0.796393	2	0.19283	0.0597511	2	0.138388	0.163973
ARL2BP	26	-0.00936141	0.793365	26	-0.0313673	0.36548	26	0.0850812	0.014391	4	-0.0303995	0.880911	4	-0.047124	0.683681	4	-0.0290658	0.733901	4	-0.0790919	0.312857	4	-0.002634	0.979262	4	0.130975	0.131892	4	-0.0885257	0.347101	4	-0.0841975	0.281394	4	-0.178549	0.0208825
ARL3	32	-0.075132	0.00504347	32	-0.0797942	0.00362847	32	0.105558	0.000293278	14	-0.000290101	0.999631	14	0.0284649	0.713587	14	0.0357233	0.519281	14	-0.0948798	0.0678396	14	-0.0949582	0.10251	14	-0.00569292	0.933873	14	0.0150542	0.824423	14	-0.0900675	0.0834352	14	-0.264741	9.65025e-06
ARL4C	3	-0.0188968	0.733856	3	0.0540469	0.321531	3	0.0849245	0.110486	1	-0.158567	0.318238	1	-0.458532	7.77432e-05	1	-0.828005	2.54702e-10	1	-0.534842	3.92273e-07	1	0.17125	0.0674502	1	0.0141785	0.897387	1	-0.527571	6.24029e-06	1	-0.990076	5.07774e-12	1	-0.750817	7.41043e-10
ARL4D	4	-0.464435	1.16686e-08	4	0.0201467	0.696943	4	-0.362169	2.805e-07	NA	NA	NA	NA	NA	NA	NA	NA	NA	NA	NA	NA	NA	NA	NA	NA	NA	NA	NA	NA	NA	NA	NA	NA	NA	NA	NA
ARL5A	3	0.00489565	0.947285	3	-0.0883722	0.203979	3	0.0371493	0.601709	NA	NA	NA	NA	NA	NA	NA	NA	NA	NA	NA	NA	NA	NA	NA	NA	NA	NA	NA	NA	NA	NA	NA	NA	NA	NA	NA
ARL6	7	0.125136	0.00326496	7	0.160907	0.000444725	7	-0.0423546	0.288431	1	-0.0304218	0.880425	1	0.0625918	0.573131	1	-0.0191487	0.82359	1	-0.183364	0.0190942	1	0.178734	0.0397745	1	0.293088	0.00136164	1	0.273122	0.00398779	1	0.0335673	0.67977	1	-0.02666	0.73604
ARL6IP4	27	0.0611044	0.0143003	27	-0.0127736	0.620702	27	-0.0160138	0.519523	6	-0.0397068	0.767656	6	0.137622	0.0561176	6	0.0738382	0.20334	6	0.301165	5.89151e-06	6	0.132753	0.0356757	6	0.0520426	0.421596	6	0.208866	0.00260731	6	0.265713	3.72493e-05	6	0.414396	2.699e-08
ARL6IP5	61	0.152034	7.13946e-08	61	0.146342	1.43391e-07	61	0.0351092	0.0522178	10	0.0243007	0.821215	10	0.0972993	0.0821614	10	0.145424	0.00187563	10	0.178824	0.000183462	10	0.228055	4.37268e-05	10	0.20184	0.000178696	10	0.285711	3.56212e-06	10	0.314561	6.19745e-08	10	0.332871	1.4274e-08
ARL6IP6	5	-0.219979	3.70965e-06	5	-0.131247	0.000982925	5	0.0555247	0.116242	NA	NA	NA	NA	NA	NA	NA	NA	NA	NA	NA	NA	NA	NA	NA	NA	NA	NA	NA	NA	NA	NA	NA	NA	NA	NA	NA
ARL8A	18	-0.0203345	0.450212	18	0.0555025	0.0429849	18	0.097468	0.0010212	5	-0.0169409	0.91636	5	-0.310317	0.000140212	5	-0.0844758	0.166976	5	0.0814649	0.169166	5	-0.0496776	0.475664	5	-0.0290398	0.689889	5	-0.24501	0.00100771	5	-0.103019	0.0829087	5	0.0919891	0.112499
ARL8B	29	-0.073842	0.010817	29	-0.0166767	0.572802	29	-0.261492	1.64309e-08	5	0.097238	0.555515	5	-0.331323	0.00155295	5	-0.163751	0.0453623	5	0.173699	0.0297229	5	-0.19204	0.0317714	5	-0.177845	0.0456674	5	-0.505553	5.60335e-06	5	-0.262311	0.00181903	5	-0.000521978	0.995049
ARMC1	37	0.0579626	0.0025132	37	0.0669994	0.000856067	37	0.129579	4.67032e-07	9	-0.0549548	0.673827	9	0.00964029	0.922568	9	-0.120177	0.0464265	9	-0.0663568	0.258912	9	0.0795516	0.228082	9	0.0751709	0.256028	9	-0.0553527	0.439331	9	-0.0953942	0.103564	9	0.0692409	0.226046
ARMC10	19	0.12971	0.000322561	19	0.126627	0.000465178	19	0.139794	0.000153923	6	0.00500098	0.981603	6	0.0512238	0.647681	6	0.15622	0.0460478	6	0.187216	0.0151826	6	-0.010179	0.919815	6	-0.0212482	0.825433	6	0.0969188	0.288497	6	0.228743	0.00393742	6	0.454991	8.94917e-07
ARMC5	9	-0.204915	2.24803e-06	9	-0.21973	1.13231e-06	9	-0.192817	4.42515e-06	2	-0.0170996	0.962191	2	0.139256	0.422128	2	0.0229859	0.871994	2	-0.148344	0.239866	2	-0.22392	0.112063	2	-0.0543261	0.72622	2	0.0515536	0.749207	2	-0.355826	0.00629553	2	-0.37499	0.00350246
ARMC6	22	-0.0610475	0.0184025	22	-0.0741445	0.00602122	22	0.0436429	0.0842911	11	0.0661876	0.402942	11	0.0260712	0.664792	11	-0.0577941	0.167139	11	-0.0825209	0.0426002	11	0.0197792	0.691693	11	0.0368821	0.431194	11	0.0417087	0.398496	11	-0.100677	0.0150761	11	-0.212859	6.41614e-06
ARMC7	5	-0.0280529	0.711483	5	-0.141188	0.0582238	5	-0.0965582	0.185345	2	-0.0642685	0.705624	2	-0.202327	0.0323394	2	-0.022183	0.785498	2	-0.0578099	0.441788	2	0.0485449	0.582226	2	0.0609263	0.477302	2	-0.335194	0.000380771	2	-0.0168199	0.82898	2	-0.0274792	0.714493
ARMC8	49	-0.0440528	0.0262945	49	-0.0474521	0.019342	49	-0.0180952	0.357286	15	0.0202729	0.802044	15	0.0905181	0.0340779	15	0.141366	0.000166449	15	0.0263156	0.43846	15	0.0171926	0.673273	15	0.0371129	0.328364	15	0.140681	0.000815732	15	0.125668	0.000508722	15	0.0651622	0.0468525
ARMC9	19	0.138874	1.36548e-05	19	-0.122988	6.25776e-05	19	0.133541	2.07003e-05	NA	NA	NA	NA	NA	NA	NA	NA	NA	NA	NA	NA	NA	NA	NA	NA	NA	NA	NA	NA	NA	NA	NA	NA	NA	NA	NA
ARMCX3	33	0.107605	4.38119e-05	33	0.177877	1.15961e-07	33	-0.0272166	0.204689	2	0.0177751	0.91868	2	0.0379299	0.68699	2	-0.0344268	0.616873	2	0.31918	1.47286e-05	2	0.16061	0.0252332	2	0.153944	0.0310453	2	0.0781095	0.306855	2	0.260123	0.000209447	2	0.441063	7.78798e-08
ARMCX5	6	-0.0295245	0.375776	6	0.0232513	0.5045	6	-0.00747995	0.835881	2	-0.0237046	0.934114	2	-0.0280316	0.86513	2	0.00397744	0.974686	2	0.243843	0.017949	2	-0.217224	0.0571427	2	-0.215544	0.0582496	2	-0.320801	0.00930746	2	-0.215239	0.0362621	2	-0.269872	0.00842949
ARMH3	26	0.00535652	0.847096	26	0.0241224	0.373737	26	0.00268954	0.927143	6	-0.0310993	0.833436	6	-0.0940209	0.229566	6	-0.0701658	0.251861	6	-0.180315	0.00334115	6	-0.0767269	0.25107	6	-0.0590021	0.384947	6	0.0245435	0.745739	6	-0.0583653	0.327338	6	-0.164073	0.00610105
ARMT1	81	0.00413502	0.780931	81	0.047444	0.00211041	81	0.0512162	0.00100693	13	-0.0506247	0.651798	13	-0.152812	0.0185726	13	-0.0801447	0.123848	13	-0.163171	0.00206923	13	-0.121981	0.0322982	13	-0.0697011	0.220681	13	-0.150445	0.0135464	13	-0.134971	0.00944114	13	-0.131914	0.00944152
ARNT	26	-0.535071	3.46138e-13	26	-0.0452612	0.08537	26	-0.000764258	0.979027	4	0.0365169	0.840543	4	-0.00619003	0.959809	4	-0.337653	5.05837e-05	4	-0.298367	0.000167008	4	-0.692176	3.21144e-09	4	-0.709187	2.21827e-09	4	-0.771438	7.94923e-10	4	-0.821013	1.10476e-11	4	-0.80541	1.01036e-11
ARNT2	1	-0.0206341	0.797903	1	0.0296308	0.719863	1	-0.155625	0.0423963	NA	NA	NA	NA	NA	NA	NA	NA	NA	NA	NA	NA	NA	NA	NA	NA	NA	NA	NA	NA	NA	NA	NA	NA	NA	NA	NA
ARNTL	8	0.100277	0.00176797	8	0.00798496	0.806011	8	0.0729398	0.016144	NA	NA	NA	NA	NA	NA	NA	NA	NA	NA	NA	NA	NA	NA	NA	NA	NA	NA	NA	NA	NA	NA	NA	NA	NA	NA	NA
ARNTL2	7	0.106571	0.00408061	7	0.0823271	0.0229202	7	0.112805	0.00270473	NA	NA	NA	NA	NA	NA	NA	NA	NA	NA	NA	NA	NA	NA	NA	NA	NA	NA	NA	NA	NA	NA	NA	NA	NA	NA	NA
ARPC1A	4	-0.0823556	0.0992573	4	0.0381352	0.465213	4	0.0599247	0.231689	2	0.0485168	0.721645	2	-0.011094	0.909753	2	0.178784	0.00394758	2	0.148196	0.012626	2	0.179796	0.00746468	2	0.159052	0.0160925	2	0.125583	0.0702827	2	0.177809	0.00361035	2	0.114317	0.0467103
ARPC1B	9	-0.00893469	0.795073	9	0.076091	0.0236178	9	0.0401333	0.215688	3	0.0436309	0.788306	3	-0.00647917	0.955214	3	0.0591271	0.40921	3	0.0897402	0.185984	3	0.160579	0.0355609	3	0.102723	0.176121	3	0.0881399	0.279673	3	0.121111	0.0753226	3	0.0964426	0.145431
ARPC2	200	-0.00507815	0.67474	200	0.0506212	0.00022469	200	0.0369915	0.0031111	39	0.00342337	0.977097	39	0.0618344	0.267365	39	0.181135	0.000129799	39	0.164792	0.000292002	39	0.0626907	0.181046	39	0.0425843	0.373781	39	0.0664752	0.182193	39	0.111805	0.00929755	39	0.112556	0.00757135
ARPC3	90	0.00381962	0.806837	90	0.0500346	0.00198484	90	0.0367152	0.0153341	13	0.0252721	0.835975	13	-0.0420577	0.54237	13	0.0119093	0.824453	13	0.074516	0.122851	13	-0.0504487	0.363953	13	-0.0394593	0.483717	13	0.0319799	0.597551	13	0.0530307	0.274952	13	0.0482545	0.309129
ARPC5	46	0.013317	0.444994	46	0.0661086	0.000760604	46	0.0549086	0.00315013	20	0.000304482	0.99873	20	-0.0829123	0.0909177	20	-0.0116905	0.781457	20	0.068702	0.071211	20	0.0271881	0.548207	20	0.0263589	0.559379	20	-0.0161865	0.740269	20	0.04612	0.227324	20	0.064062	0.085814
ARPC5L	27	-0.00122798	0.971484	27	0.0552361	0.0721793	27	-0.110285	0.000993874	8	0.049529	0.58421	8	0.089567	0.107166	8	0.198967	6.02411e-05	8	0.250097	1.80194e-06	8	0.0717252	0.136313	8	0.135724	0.00614944	8	0.12982	0.0124031	8	0.261592	1.05411e-06	8	0.139831	0.00169308
ARPP19	15	0.00298308	0.923629	15	-0.0813732	0.00785318	15	-0.0765322	0.0106637	6	0.0066724	0.966613	6	-0.0717729	0.340213	6	-0.105807	0.0647808	6	-0.108502	0.051636	6	-0.0172874	0.805452	6	0.0527748	0.410394	6	0.0268064	0.706417	6	-0.00936593	0.874536	6	-0.0975692	0.0738685
ARR3	1	0.218055	0.0833612	1	0.153071	0.23347	1	0.305004	0.0184299	1	-0.206884	0.194111	1	-0.242046	0.0311196	1	-0.175457	0.051598	1	-0.158055	0.0708741	1	-0.205186	0.0370577	1	-0.234714	0.0176115	1	-0.341843	0.00171425	1	-0.470662	6.57089e-06	1	-0.495245	2.1262e-06
ARRB1	40	0.114967	5.96985e-05	40	-0.00595248	0.820502	40	0.320701	8.64652e-11	11	-0.0462013	0.773084	11	-0.245172	0.00480067	11	-0.26862	0.000304998	11	-0.369281	3.85443e-06	11	-0.0881586	0.242688	11	-0.105493	0.157911	11	-0.212539	0.00878235	11	-0.274069	0.000207222	11	-0.356533	5.07118e-06
ARRB2	24	-0.33487	8.90175e-10	24	-0.06225	0.0347424	24	-0.0372574	0.192811	8	-0.00852892	0.957428	8	0.126918	0.0827435	8	0.298521	1.13482e-05	8	0.222108	0.000321188	8	-0.0900883	0.156703	8	-0.0670756	0.297572	8	-0.028905	0.689942	8	0.0253981	0.670113	8	-0.0481103	0.391372
ARRDC1	6	0.0232264	0.591458	6	0.12278	0.00630993	6	0.152815	0.00105483	3	0.0653537	0.72031	3	-0.0839414	0.438595	3	-0.167897	0.0378543	3	-0.323665	0.000174078	3	-0.192152	0.029608	3	-0.129573	0.138417	3	-0.270065	0.00486289	3	-0.225703	0.0054963	3	-0.261306	0.00133533
ARRDC2	5	-0.293136	0.00222278	5	-0.150074	0.0953886	5	-0.36332	0.000342499	NA	NA	NA	NA	NA	NA	NA	NA	NA	NA	NA	NA	NA	NA	NA	NA	NA	NA	NA	NA	NA	NA	NA	NA	NA	NA	NA
ARRDC3	8	-0.0170418	0.689384	8	0.345985	9.24804e-08	8	0.0249792	0.555568	2	-0.150438	0.359378	2	0.0671595	0.583081	2	-0.186325	0.0336191	2	0.0817947	0.339701	2	-0.237663	0.0137774	2	-0.308144	0.0019845	2	-0.353475	0.000936419	2	0.123282	0.146442	2	0.357018	0.000115893
ARSA	18	0.0999494	0.000272893	18	-0.0670712	0.0079877	18	0.0666338	0.00762771	6	0.0231658	0.896123	6	-0.0165514	0.881344	6	0.0662388	0.349043	6	0.0656027	0.33638	6	-0.0578045	0.466365	6	0.0467764	0.559338	6	-0.0173402	0.844241	6	0.155093	0.0238242	6	0.361107	4.92752e-06
ARSB	8	0.229705	1.13533e-06	8	-0.105786	0.00363747	8	0.14292	0.000238192	5	0.148212	0.121875	5	0.105487	0.121378	5	0.320406	1.25027e-06	5	0.315584	1.0789e-06	5	0.154051	0.010321	5	0.123511	0.0361834	5	0.334907	5.51839e-06	5	0.362251	1.37717e-07	5	0.665796	7.8274e-13
ARSD	21	0.11847	0.000141146	21	0.0106722	0.71009	21	-0.203195	2.30709e-07	4	-0.010844	0.940339	4	-0.0044774	0.95863	4	0.187388	0.000757412	4	0.143444	0.00610194	4	0.0281417	0.647324	4	0.0359307	0.550442	4	0.05393	0.382984	4	0.192637	0.000487384	4	0.312105	6.04794e-07
ARSL	31	0.0353077	0.0297065	31	0.0313562	0.0551487	31	-0.00760084	0.650622	22	-0.100415	0.209097	22	-0.178925	0.00175897	22	-0.296778	2.08509e-07	22	-0.338482	1.41797e-08	22	-0.107868	0.0277719	22	-0.155541	0.00223493	22	-0.188579	0.000621485	22	-0.258998	1.41999e-06	22	-0.170923	0.000250356
ARV1	3	-0.0310523	0.478641	3	-0.0176408	0.708333	3	-0.195829	0.000133609	NA	NA	NA	NA	NA	NA	NA	NA	NA	NA	NA	NA	NA	NA	NA	NA	NA	NA	NA	NA	NA	NA	NA	NA	NA	NA	NA
ARVCF	25	0.0483356	0.0886698	25	0.0389381	0.177113	25	0.300957	3.04095e-09	2	-0.070392	0.708413	2	-0.0739787	0.523797	2	-0.163148	0.052916	2	-0.124379	0.127931	2	0.040016	0.690789	2	-0.0259054	0.800927	2	-0.0497781	0.627798	2	-0.024484	0.776547	2	0.0929031	0.245791
AS3MT	3	-0.00760865	0.865674	3	-0.0983847	0.0253256	3	0.0508941	0.230977	NA	NA	NA	NA	NA	NA	NA	NA	NA	NA	NA	NA	NA	NA	NA	NA	NA	NA	NA	NA	NA	NA	NA	NA	NA	NA	NA
ASAH1	159	0.278714	5.04062e-11	159	0.119694	4.84819e-06	159	0.160691	8.75017e-08	19	-0.0188575	0.828851	19	-0.118265	0.00950227	19	0.0517499	0.154963	19	0.0794431	0.0257179	19	0.057182	0.148299	19	0.0594646	0.131926	19	0.0761528	0.0695161	19	0.225737	4.79653e-07	19	0.593624	1.88057e-15
ASAP1	60	0.0713149	2.38692e-05	60	0.0715797	2.69442e-05	60	0.00718175	0.607556	38	0.0304492	0.834546	38	-0.062483	0.436062	38	-0.0999161	0.0943633	38	-0.155989	0.00864051	38	-0.0590911	0.377065	38	-0.0536231	0.423653	38	-0.00540946	0.947513	38	0.0145921	0.811982	38	-0.0440152	0.444293
ASAP2	42	-0.0171245	0.353415	42	0.0499692	0.010415	42	0.145862	1.66833e-07	15	0.0112887	0.907543	15	-0.0284314	0.585307	15	0.0531579	0.153037	15	-0.115951	0.00215744	15	-0.0870195	0.0324799	15	-0.0267177	0.529366	15	-0.101437	0.0192354	15	-0.158346	9.58367e-05	15	-0.321435	9.04794e-10
ASAP3	8	0.109881	0.0512088	8	0.0106634	0.865894	8	0.240063	0.000225341	NA	NA	NA	NA	NA	NA	NA	NA	NA	NA	NA	NA	NA	NA	NA	NA	NA	NA	NA	NA	NA	NA	NA	NA	NA	NA	NA
ASB1	5	0.0030837	0.937595	5	-0.0129429	0.744915	5	-0.116648	0.00288978	1	-0.0829396	0.734229	1	-0.375334	0.00542118	1	-0.258921	0.016829	1	-0.049534	0.647079	1	-0.0921745	0.449571	1	-0.187255	0.106882	1	-0.331691	0.00863038	1	-0.246509	0.0198576	1	-0.145335	0.152195
ASB14	2	0.0590921	0.240135	2	0.0534734	0.302	2	0.0714881	0.157123	NA	NA	NA	NA	NA	NA	NA	NA	NA	NA	NA	NA	NA	NA	NA	NA	NA	NA	NA	NA	NA	NA	NA	NA	NA	NA	NA
ASB3	4	0.018637	0.793633	4	-0.0123737	0.870354	4	0.0226295	0.751196	1	-0.0727022	0.747584	1	-0.240335	0.0491766	1	-0.393437	0.000221336	1	-0.39075	0.00018536	1	0.0666959	0.555442	1	0.158747	0.13483	1	-0.183294	0.10481	1	-0.43251	6.12111e-05	1	-0.41628	7.22651e-05
ASB6	24	-0.167367	5.14456e-07	24	-0.154952	1.63523e-06	24	-0.301837	1.38154e-10	11	0.036595	0.680552	11	0.0655762	0.208233	11	-0.201763	1.68999e-05	11	-0.154892	0.000313293	11	-0.140647	0.00237418	11	-0.0927238	0.0366542	11	-0.145283	0.00287507	11	-0.407618	8.50688e-11	11	-0.35133	9.3153e-10
ASB7	9	0.132371	7.73555e-05	9	0.0663229	0.021868	9	-0.0658117	0.0210608	1	-0.208998	0.280069	1	0.141985	0.301947	1	-0.157536	0.136118	1	0.12549	0.222445	1	-0.0261244	0.843462	1	-0.0965763	0.414316	1	-0.0219536	0.871412	1	0.0848789	0.414515	1	-0.0774802	0.446142
ASB8	1	0.232427	0.199077	1	0.0759262	0.701049	1	0.149781	0.417588	NA	NA	NA	NA	NA	NA	NA	NA	NA	NA	NA	NA	NA	NA	NA	NA	NA	NA	NA	NA	NA	NA	NA	NA	NA	NA	NA
ASB9	13	0.12078	6.9619e-05	13	0.26708	4.46184e-09	13	0.414865	6.09025e-12	1	-0.00155727	0.996891	1	-0.115022	0.445161	1	-0.143604	0.201804	1	-0.274395	0.0131376	1	0.151941	0.214583	1	0.156456	0.200417	1	0.12032	0.36216	1	-0.0460059	0.686556	1	-0.249113	0.0212193
ASCC1	36	-0.0398589	0.0235297	36	0.00421005	0.826958	36	-0.0326902	0.0597619	10	0.101762	0.20963	10	0.0752419	0.193755	10	0.143975	0.00230748	10	0.0425092	0.339616	10	0.0717189	0.146192	10	0.0290596	0.580911	10	0.172042	0.00173049	10	0.0670192	0.128586	10	0.055192	0.19979
ASCC2	54	0.0299473	0.0517773	54	0.0344848	0.029289	54	-0.00583182	0.719032	22	0.0103	0.936202	22	-0.0289264	0.664792	22	0.00968391	0.847457	22	-0.0676064	0.132505	22	-0.0281416	0.601866	22	0.0280303	0.603623	22	0.0730862	0.172658	22	0.0352565	0.441074	22	-0.0358214	0.421438
ASCC3	202	0.0201791	0.0850372	202	0.0293492	0.0165814	202	0.009481	0.425302	58	-0.00445163	0.955421	58	0.0917697	0.013255	58	-0.0447348	0.130997	58	-0.115262	0.000244983	58	0.0416348	0.197949	58	0.0388049	0.231389	58	0.17462	1.10609e-05	58	0.000757128	0.981329	58	-0.0442267	0.115683
ASDURF	7	0.0730938	0.0498016	7	0.048298	0.199114	7	-0.0288067	0.443997	2	-0.147146	0.606222	2	-0.145238	0.428617	2	-0.0748871	0.60252	2	-0.0944326	0.488387	2	-0.0114469	0.948487	2	-0.150776	0.318968	2	-0.159008	0.320874	2	0.0101469	0.944593	2	-0.0174393	0.898932
ASF1A	19	-0.189144	5.43651e-08	19	-0.113421	3.5195e-05	19	-0.158174	5.10738e-07	9	0.0349279	0.854935	9	-0.179778	0.0613333	9	-0.0942607	0.222585	9	-0.212301	0.00584934	9	0.0184126	0.848634	9	-0.0118336	0.904702	9	-0.268403	0.00351818	9	-0.401157	6.91922e-06	9	-0.620862	3.35501e-09
ASF1B	4	-0.492987	1.05786e-08	4	-0.363636	6.9434e-07	4	-0.171706	0.00178053	NA	NA	NA	NA	NA	NA	NA	NA	NA	NA	NA	NA	NA	NA	NA	NA	NA	NA	NA	NA	NA	NA	NA	NA	NA	NA	NA
ASH1L	40	0.0515436	0.0247031	40	0.101628	0.000156101	40	-0.179969	1.42235e-07	9	0.0309459	0.734229	9	-0.0594825	0.247967	9	-0.0307644	0.454935	9	0.056544	0.144278	9	-0.0181944	0.703301	9	0.00196268	0.969736	9	-0.146201	0.00232127	9	0.000149239	0.997187	9	0.0412152	0.277849
ASH2L	70	0.0182637	0.194032	70	0.0393316	0.00880889	70	0.0129107	0.366384	19	0.011649	0.90639	19	0.0901694	0.0560431	19	0.00627564	0.88059	19	-0.0823144	0.026296	19	0.0635748	0.122669	19	0.0438937	0.292042	19	0.136987	0.0025681	19	0.0841741	0.0241074	19	0.0358881	0.31962
ASL	79	0.160286	3.58663e-07	79	0.107364	5.08146e-05	79	0.24818	8.42482e-10	17	-0.0814535	0.27841	17	-0.23149	3.71801e-05	17	-0.116961	0.00548127	17	-0.279596	8.78847e-08	17	-0.129527	0.00495799	17	-0.110423	0.0146289	17	-0.160458	0.00129628	17	-0.0859296	0.0329655	17	-0.0223487	0.57543
ASMTL	30	0.0511955	0.0372073	30	0.023427	0.348397	30	0.121135	4.64165e-05	8	-0.00259806	0.983451	8	0.113185	0.0705544	8	0.222223	7.09882e-05	8	0.0970899	0.0468009	8	0.0143021	0.817562	8	0.0100009	0.87582	8	0.254436	7.97305e-05	8	0.105198	0.0327321	8	-0.0225367	0.646834
ASNS	247	-0.650895	1.37072e-13	247	-0.0540472	0.0712957	247	-0.163376	1.3509e-05	88	0.00579085	0.938667	88	-0.0604601	0.0760184	88	0.345592	1.08017e-12	88	0.612551	3.57654e-18	88	-0.3058	1.05478e-10	88	-0.282712	4.77385e-10	88	-0.384503	2.02116e-12	88	-0.0127918	0.644153	88	0.0651791	0.0138534
ASNSD1	15	-0.125017	0.000389752	15	-0.0514748	0.1012	15	-0.0536337	0.0830498	4	-0.0538104	0.751398	4	-0.0866414	0.374231	4	-0.216691	0.00420589	4	-0.179732	0.0132166	4	-0.222246	0.00685818	4	-0.13324	0.0944396	4	-0.232004	0.0075369	4	-0.401313	3.40757e-06	4	-0.422379	1.06704e-06
ASPG	4	0.427113	1.72442e-08	4	-0.0330424	0.484138	4	0.365192	1.24052e-07	NA	NA	NA	NA	NA	NA	NA	NA	NA	NA	NA	NA	NA	NA	NA	NA	NA	NA	NA	NA	NA	NA	NA	NA	NA	NA	NA
ASPH	724	0.208144	1.60354e-11	724	0.2817	4.18735e-13	724	0.0380227	0.00657309	150	-0.0676353	0.145535	150	0.0322755	0.353915	150	0.134499	1.17958e-05	150	0.148951	1.84764e-06	150	-0.0100614	0.754284	150	-0.00184768	0.957811	150	0.115255	0.000439116	150	0.262769	9.8877e-11	150	0.406884	6.67807e-15
ASPHD2	2	-0.231731	0.00787003	2	0.152238	0.0726292	2	-0.346415	0.000300947	NA	NA	NA	NA	NA	NA	NA	NA	NA	NA	NA	NA	NA	NA	NA	NA	NA	NA	NA	NA	NA	NA	NA	NA	NA	NA	NA
ASPM	34	-0.555747	3.54937e-15	34	-0.307549	1.9628e-11	34	-0.281339	3.36984e-11	9	0.123964	0.293508	9	-0.22213	0.00609519	9	-0.541774	3.28779e-09	9	-0.94931	2.53365e-14	9	-0.355709	1.5657e-05	9	-0.285623	0.000210423	9	-0.580883	1.10404e-08	9	-0.815969	7.00578e-13	9	-0.911222	4.069e-14
ASPSCR1	28	0.131451	3.54726e-05	28	-0.0478525	0.0678463	28	0.0844464	0.00239894	8	0.0290241	0.815544	8	0.0449012	0.533193	8	0.0217673	0.693246	8	0.0578678	0.255619	8	0.0107025	0.870404	8	-1.70654e-05	0.999694	8	0.131387	0.0299428	8	0.141719	0.00687016	8	0.22173	7.3509e-05
ASRGL1	11	0.139489	0.000515572	11	0.0691932	0.0565745	11	0.094842	0.0103621	6	-0.030749	0.828584	6	-0.208956	0.00509874	6	-0.0588285	0.326427	6	-0.26404	4.76932e-05	6	-0.00633771	0.935357	6	0.0233694	0.742708	6	-0.0306147	0.674876	6	-0.194393	0.00147458	6	-0.213347	0.000464905
ASS1	920	0.0333443	0.0193109	920	0.0686572	6.15015e-05	920	0.107542	2.17077e-07	219	-0.0220433	0.617734	219	-0.0513537	0.0504745	219	0.0660773	0.00251199	219	0.0126293	0.548406	219	-0.0281471	0.221364	219	-0.0150041	0.532819	219	-0.0452627	0.0624118	219	-0.0038091	0.861018	219	-0.0137083	0.499806
ASTE1	2	-0.0264937	0.622746	2	-0.0667078	0.208106	2	-0.0261811	0.630458	NA	NA	NA	NA	NA	NA	NA	NA	NA	NA	NA	NA	NA	NA	NA	NA	NA	NA	NA	NA	NA	NA	NA	NA	NA	NA	NA
ASXL1	12	-0.0411461	0.177555	12	-0.0938108	0.00459877	12	0.0903355	0.00547148	1	-0.166235	0.569582	1	-0.529433	0.00370052	1	-0.663097	4.45613e-05	1	-0.862838	7.21868e-07	1	-0.121758	0.458568	1	-0.234007	0.134182	1	-0.398264	0.0177649	1	-0.507609	0.000757453	1	-0.551822	0.000243999
ASXL2	30	0.0428711	0.0182705	30	0.0590834	0.00234868	30	-0.109955	3.52507e-06	8	0.0441035	0.685427	8	0.0970266	0.121472	8	0.158065	0.00227693	8	0.335773	1.03151e-07	8	0.0818529	0.129892	8	0.0926859	0.0857376	8	0.185119	0.00202762	8	0.305902	5.55933e-07	8	0.420238	1.4023e-09
ATAD1	52	-0.00784017	0.669836	52	-0.0673796	0.000782218	52	0.0244707	0.166296	30	0.00337999	0.97343	30	0.110515	0.0131527	30	0.192102	5.20333e-06	30	0.261593	2.42634e-08	30	-0.0950328	0.0156282	30	-0.0581082	0.13276	30	0.0862467	0.0362214	30	0.179756	1.07711e-05	30	0.245483	5.36466e-08
ATAD2	93	-0.374216	1.44712e-13	93	-0.271477	1.89341e-11	93	-0.239159	5.45885e-11	51	0.0793168	0.126925	51	-0.0527282	0.159422	51	-0.360627	2.3222e-12	51	-0.575839	6.8625e-17	51	-0.00162842	0.9655	51	-0.0015373	0.967865	51	-0.258136	2.01935e-08	51	-0.917074	3.65084e-21	51	-1.28844	1.65099e-24
ATAD2B	43	0.00707459	0.71303	43	-0.185311	9.86084e-09	43	0.0751564	0.000378482	13	-0.0535601	0.63995	13	0.0249611	0.752814	13	-0.167537	0.0026541	13	-0.111542	0.0333913	13	0.153618	0.0100389	13	0.116207	0.0466776	13	0.152337	0.0151685	13	-0.124742	0.0188445	13	-0.221437	0.000104016
ATAD3A	59	-0.00494512	0.747203	59	0.0334399	0.0271026	59	0.014963	0.308594	18	0.0670084	0.275137	18	0.0879957	0.0351338	18	0.0876387	0.0102364	18	0.127661	0.000312753	18	0.0781286	0.0332213	18	0.0892616	0.0155392	18	0.106988	0.00700694	18	0.154311	3.687e-05	18	0.207033	3.45535e-07
ATAD3B	28	-0.198677	1.17579e-08	28	-0.0846712	0.000360264	28	-0.178905	4.23035e-08	13	0.114172	0.150258	13	0.195522	0.000835675	13	0.213614	3.28226e-05	13	0.247208	3.0279e-06	13	-0.0385393	0.455351	13	-0.0163756	0.764247	13	0.0355107	0.511993	13	0.0445723	0.314309	13	0.0364438	0.402416
ATAD5	56	-0.209473	1.34097e-08	56	0.00249196	0.921035	56	-0.135326	3.47122e-06	6	-0.0329635	0.788738	6	0.134653	0.0413021	6	-0.219921	0.000154074	6	-0.335695	2.95937e-07	6	0.181213	0.00259649	6	0.210378	0.000668739	6	0.0719871	0.243562	6	-0.625892	3.07441e-12	6	-1.00228	7.54331e-17
ATAT1	9	0.0809941	0.0688274	9	0.0519048	0.252482	9	0.160003	0.00113463	3	-0.20536	0.0965628	3	-0.15652	0.0701655	3	-0.151125	0.0298456	3	-0.114046	0.0896686	3	-0.0682223	0.378713	3	-0.15606	0.0386176	3	-0.226825	0.00574568	3	-0.370136	4.7306e-06	3	-0.423851	3.97205e-07
ATCAY	1	-0.0240925	0.831696	1	0.0831812	0.45617	1	-0.112661	0.29529	NA	NA	NA	NA	NA	NA	NA	NA	NA	NA	NA	NA	NA	NA	NA	NA	NA	NA	NA	NA	NA	NA	NA	NA	NA	NA	NA
ATE1	50	0.0327839	0.128595	50	0.0513386	0.0225772	50	0.0497505	0.0246369	17	0.035685	0.690828	17	0.0141839	0.82046	17	0.114938	0.00590303	17	0.196437	1.72465e-05	17	-0.0266663	0.573013	17	0.0131583	0.790296	17	0.0407588	0.397044	17	0.111222	0.00654895	17	0.172364	7.60698e-05
ATF1	10	-0.0520605	0.136132	10	0.0229012	0.536139	10	-0.00383724	0.922008	NA	NA	NA	NA	NA	NA	NA	NA	NA	NA	NA	NA	NA	NA	NA	NA	NA	NA	NA	NA	NA	NA	NA	NA	NA	NA	NA
ATF2	18	0.0625412	0.00509975	18	0.12438	8.3016e-06	18	0.0788921	0.00081223	7	0.0322992	0.799613	7	-0.021513	0.791032	7	-0.0234255	0.681288	7	0.0576847	0.274709	7	0.0484838	0.428507	7	-0.0188858	0.772478	7	-0.082144	0.190309	7	0.101737	0.0543349	7	0.152685	0.00429745
ATF3	5	-0.221739	7.40162e-06	5	-0.130524	0.00178883	5	-0.0648155	0.0868301	3	-0.19913	0.267832	3	0.933519	7.43822e-09	3	1.61294	4.6136e-15	3	1.24176	6.86026e-13	3	0.0100149	0.93776	3	-0.196791	0.0652927	3	1.16363	6.4969e-11	3	0.885619	6.70971e-10	3	0.487333	9.50906e-06
ATF4	4	-0.0684637	0.11878	4	-0.215983	6.67491e-05	4	-0.12881	0.00571467	1	-0.128867	0.712125	1	1.70056	4.9006e-10	1	2.55319	4.38362e-15	1	2.07212	2.1654e-13	1	0.233582	0.167215	1	0.0574303	0.758494	1	1.83756	6.46705e-11	1	1.52904	1.17561e-10	1	1.24013	3.91459e-09
ATF6	10	-0.0456881	0.0643162	10	-0.0896885	0.00115237	10	-0.0942945	0.000657194	3	-0.0578903	0.765017	3	-0.378501	0.000494168	3	0.550801	2.2547e-07	3	0.141998	0.0795104	3	-0.213048	0.0201407	3	-0.225233	0.0143945	3	-0.0775036	0.433687	3	0.379171	4.29997e-05	3	0.0106621	0.898667
ATF6B	10	-0.0519537	0.201415	10	-0.0870716	0.0386358	10	-0.00855836	0.847239	1	-0.22958	0.128207	1	-0.435947	0.000141049	1	-0.172077	0.0451633	1	-0.225067	0.0083064	1	-0.00455637	0.967032	1	-0.0771435	0.422172	1	-0.253992	0.0116309	1	0.0801127	0.340208	1	0.110036	0.175877
ATF7	1	-0.0270498	0.841079	1	0.190957	0.142012	1	0.192367	0.132791	4	0.0772212	0.726055	4	0.0564335	0.686594	4	0.00290248	0.980064	4	-0.0781557	0.416355	4	-0.0598914	0.596251	4	-0.142161	0.178498	4	-0.11766	0.300174	4	-0.226259	0.0186225	4	-0.141229	0.125652
ATF7IP	36	-0.0474726	0.0129295	36	0.084786	0.000129576	36	-0.0415836	0.0270824	4	0.130557	0.194272	4	-0.0171341	0.845854	4	-0.487441	2.38376e-09	4	-0.265447	2.71761e-05	4	0.177568	0.00545478	4	0.197737	0.00225027	4	0.0279761	0.691488	4	-0.189849	0.00128873	4	-0.157082	0.00509655
ATF7IP2	1	0.111729	0.26875	1	-0.213429	0.0405012	1	0.238821	0.0215812	NA	NA	NA	NA	NA	NA	NA	NA	NA	NA	NA	NA	NA	NA	NA	NA	NA	NA	NA	NA	NA	NA	NA	NA	NA	NA	NA
ATG101	20	-0.0289935	0.173595	20	-0.104037	7.44323e-05	20	-0.0752172	0.00142474	2	0.0511649	0.744017	2	-0.161183	0.0575683	2	-0.226947	0.00150014	2	0.145825	0.0286764	2	0.0376459	0.637495	2	-0.0131989	0.87927	2	-0.0687941	0.392854	2	0.0294365	0.671743	2	0.235222	0.000727453
ATG12	2	-0.353352	0.114166	2	0.226582	0.324911	2	-0.698326	0.00364943	1	-0.169492	0.312537	1	-0.14716	0.206531	1	-0.075767	0.417894	1	-0.0456833	0.618354	1	-0.270206	0.00783702	1	-0.21266	0.0323152	1	-0.2858	0.0078658	1	-0.195016	0.0293983	1	-0.125893	0.144747
ATG13	21	-0.0766287	0.00529378	21	-0.0815404	0.00376232	21	-0.106945	0.00033334	4	-0.159189	0.435575	4	-0.0701259	0.643363	4	-0.126918	0.232547	4	0.163362	0.111531	4	0.0888526	0.462278	4	0.111962	0.340646	4	0.0126235	0.929953	4	0.326935	0.00254594	4	0.457213	5.98096e-05
ATG14	9	-0.125367	0.00504029	9	-0.0907296	0.0366685	9	-0.130709	0.00375791	NA	NA	NA	NA	NA	NA	NA	NA	NA	NA	NA	NA	NA	NA	NA	NA	NA	NA	NA	NA	NA	NA	NA	NA	NA	NA	NA
ATG16L1	72	-0.0188009	0.190733	72	-0.059583	0.000383094	72	-0.169523	7.47464e-10	14	0.0443358	0.534074	14	0.105705	0.0174061	14	0.154199	9.4695e-05	14	0.246386	6.90988e-08	14	0.0470281	0.228082	14	0.0660256	0.0875283	14	0.0791961	0.0541845	14	0.108259	0.00290896	14	0.163987	2.63627e-05
ATG2A	79	-0.0354819	0.0586055	79	0.119092	3.2897e-06	79	-0.151441	1.17949e-07	18	-0.0487209	0.600744	18	-0.0249595	0.700166	18	0.0251902	0.592362	18	0.427594	1.97243e-10	18	-0.0360837	0.481729	18	-0.0261992	0.618255	18	-0.119087	0.022584	18	0.237976	5.34631e-06	18	0.717017	3.01892e-15
ATG2B	38	0.143339	1.94431e-06	38	0.090194	0.000374778	38	-0.0759631	0.00153709	10	-0.0298309	0.754496	10	-0.104453	0.0415244	10	-0.0264988	0.535447	10	0.150469	0.000477519	10	0.00175782	0.9734	10	0.00190147	0.971684	10	-0.0354251	0.470192	10	0.0627926	0.116396	10	0.252474	3.84051e-07
ATG3	73	-0.0821428	0.000228339	73	-0.0808065	0.000309455	73	-0.149043	2.06934e-07	11	-0.0623235	0.696558	11	-0.0258485	0.815649	11	-0.079305	0.276746	11	-0.147071	0.0370811	11	-0.0837438	0.293309	11	-0.0927347	0.241779	11	0.00113385	0.991323	11	-0.0657894	0.352746	11	-0.286608	0.000165209
ATG4A	1	0.0307016	0.691563	1	0.194446	0.0129166	1	-0.354228	7.65577e-05	1	-0.0171617	0.938667	1	-0.0630748	0.57669	1	-0.0693594	0.401959	1	-0.30068	0.000400737	1	-0.0411249	0.668206	1	0.00344963	0.973558	1	0.0644885	0.504724	1	-0.227236	0.00532863	1	-0.519492	1.79924e-07
ATG4B	17	-0.293988	2.46043e-07	17	-0.0818416	0.0367482	17	-0.183502	6.68408e-05	6	0.0973664	0.40089	6	0.128539	0.0930188	6	-0.242581	0.000256706	6	-0.42562	6.16811e-08	6	0.0270892	0.711399	6	0.0356472	0.618743	6	0.0071128	0.930983	6	-0.635274	4.09761e-11	6	-1.10603	2.01336e-16
ATG4C	8	0.195643	1.44394e-06	8	0.165117	1.30161e-05	8	-0.108698	0.000826954	2	-0.373049	0.395595	2	-0.322953	0.282314	2	-0.362931	0.11666	2	-0.640753	0.00563458	2	-0.209405	0.423601	2	-0.230476	0.370721	2	-0.552983	0.0386896	2	-0.570384	0.0131386	2	-0.533512	0.0172222
ATG5	15	-0.0533791	0.0403925	15	-0.0223442	0.401977	15	-0.186864	5.10018e-07	4	1.45535693060195e-05	0.999952	4	0.0311441	0.662303	4	0.115353	0.0206681	4	0.11776	0.0156179	4	0.0310354	0.588958	4	0.0773619	0.149265	4	0.120052	0.0357201	4	0.171628	0.000873666	4	0.175653	0.000542988
ATG7	48	-0.115222	1.33782e-05	48	-0.00681049	0.764093	48	-0.148549	5.59827e-07	18	0.0171771	0.852322	18	0.114425	0.0136538	18	0.126595	0.00120015	18	0.0816997	0.0245448	18	-0.154139	0.000429323	18	-0.103856	0.0113073	18	-0.0459668	0.28835	18	-0.108371	0.00395607	18	-0.137352	0.000351442
ATG9A	32	0.0770715	0.000208085	32	-0.0543637	0.00467065	32	-0.0422306	0.0209518	2	0.0886071	0.475264	2	-0.0930058	0.261192	2	-0.294039	4.53517e-05	2	-0.308968	1.70474e-05	2	0.042808	0.563585	2	0.0564864	0.431219	2	-0.0900581	0.226348	2	-0.259321	0.000169981	2	-0.565896	5.88211e-10
ATIC	474	-0.0546316	0.000290846	474	-0.0243777	0.0678463	474	-0.0321528	0.0170229	109	-0.00604926	0.922455	109	0.0510934	0.0818119	109	0.0431188	0.0662215	109	0.0163956	0.482788	109	-0.0267424	0.302426	109	-0.0238856	0.360636	109	0.0243666	0.379459	109	0.00659984	0.783815	109	-0.118446	7.43623e-06
ATL1	30	-0.060114	0.00125341	30	-0.0587334	0.00171468	30	0.154298	2.401e-08	8	0.00488827	0.967524	8	-0.0739602	0.191835	8	-0.0729653	0.10009	8	-0.188514	8.97081e-05	8	0.0225633	0.668433	8	-0.00291067	0.959987	8	-0.0165594	0.765955	8	-0.124485	0.00544104	8	-0.180996	0.000120126
ATL2	103	-0.107686	3.17226e-06	103	-0.0253559	0.144136	103	-0.158912	1.85414e-08	25	-0.0121987	0.908191	25	0.0627907	0.226014	25	-0.0290986	0.486633	25	-0.186356	3.14794e-05	25	-0.00908579	0.857189	25	0.0186107	0.699684	25	0.0209707	0.67403	25	-0.244973	6.97392e-07	25	-0.386601	1.2898e-10
ATL3	208	-0.259853	2.07873e-11	208	0.0944623	1.53602e-05	208	-0.241963	4.24628e-11	58	0.0063595	0.946951	58	0.0435701	0.348053	58	0.0932131	0.00954077	58	0.102994	0.00375816	58	-0.243681	5.66787e-07	58	-0.243872	5.64396e-07	58	-0.246982	8.63365e-07	58	-0.265704	1.87358e-08	58	-0.2869	2.88292e-09
ATM	112	-0.0111498	0.410715	112	0.210119	2.53864e-11	112	0.00764702	0.584992	37	-0.00372447	0.964706	37	0.0173615	0.695959	37	0.0916454	0.00392104	37	0.0544911	0.0686258	37	-0.0391384	0.246489	37	-0.0304329	0.374385	37	-0.00442645	0.913125	37	0.0372635	0.213995	37	0.1067	0.000702501
ATMIN	1	0.0863489	0.388388	1	0.0902074	0.380897	1	0.073163	0.473016	1	-0.00950617	0.973438	1	-0.0864126	0.532255	1	-0.00168802	0.988578	1	0.0557273	0.579394	1	-0.0570554	0.626074	1	-0.104818	0.346887	1	-0.0608896	0.619026	1	0.0318651	0.756179	1	0.043653	0.65833
ATN1	17	0.0628456	0.0193832	17	0.0256711	0.340775	17	0.0567329	0.033208	8	0.060085	0.608267	8	-0.0305786	0.705837	8	0.0788991	0.159946	8	0.229829	0.00013546	8	0.0895009	0.142138	8	0.0701697	0.254375	8	-0.00901543	0.902018	8	0.111823	0.041793	8	0.0938276	0.0787044
ATOX1	18	-0.0286054	0.325191	18	-0.0417863	0.158078	18	0.0191537	0.523745	4	0.0784383	0.553178	4	0.341575	0.000107062	4	0.0836538	0.204559	4	-0.167989	0.00987778	4	0.0405052	0.595845	4	0.0671525	0.357593	4	0.185868	0.0153819	4	0.0653954	0.307955	4	0.0698346	0.263494
ATP11A	55	0.216407	1.14352e-08	55	0.186247	1.00268e-07	55	-0.115559	2.86249e-05	15	-0.055808	0.595211	15	-0.0285597	0.696879	15	0.0327399	0.534813	15	0.0679303	0.168349	15	-0.0208117	0.733433	15	0.0266398	0.656271	15	-0.0141541	0.82613	15	0.110804	0.0267067	15	0.308127	4.56368e-07
ATP11B	26	0.128158	5.60644e-07	26	0.0819875	0.000118517	26	-0.0286669	0.105186	5	0.0154152	0.919751	5	0.00513922	0.956745	5	0.373526	3.24736e-07	5	0.505914	1.00709e-09	5	0.186798	0.00411145	5	0.101377	0.10609	5	0.205162	0.00303974	5	0.448184	1.12014e-08	5	0.577763	5.57808e-11
ATP11C	16	0.215065	1.35402e-07	16	0.262562	1.19648e-08	16	0.154002	8.28397e-06	5	-0.0625021	0.631944	5	0.111818	0.150454	5	0.216424	0.000902887	5	0.160285	0.00873558	5	-0.0299386	0.682908	5	-0.000568826	0.994465	5	0.301839	0.000119261	5	0.445348	3.77062e-08	5	0.534973	8.17772e-10
ATP12A	1	0.0111498	0.950024	1	-0.0286256	0.876907	1	-0.149189	0.367046	1	0.0428302	0.8398	1	0.0264884	0.841673	1	0.04724	0.602368	1	0.175122	0.0375486	1	-0.149224	0.111951	1	-0.166697	0.0752619	1	-0.143009	0.151981	1	-0.00678527	0.941006	1	0.123317	0.132053
ATP13A1	74	0.083741	3.94583e-05	74	0.0732778	0.000185769	74	0.111861	1.21092e-06	19	-0.0377555	0.564595	19	0.0539987	0.190723	19	0.142594	7.6071e-05	19	0.200304	4.29502e-07	19	0.0700679	0.0472404	19	0.060186	0.0862972	19	0.154829	0.000160059	19	0.232886	4.14838e-08	19	0.323612	5.45126e-11
ATP13A2	6	0.176821	0.0098778	6	0.118142	0.0775897	6	0.126766	0.0558758	2	-0.106731	0.44129	2	-0.503341	1.49735e-06	2	-0.651988	7.85961e-10	2	-0.458232	2.63292e-07	2	0.046013	0.581714	2	-0.0271237	0.753249	2	-0.283729	0.00117888	2	-0.240036	0.0012645	2	-0.109062	0.109775
ATP13A3	16	-0.115607	0.000160903	16	0.0998774	0.000743985	16	0.0297484	0.255451	7	-0.0777545	0.513377	7	-0.0808688	0.301947	7	-0.25215	0.000136998	7	-0.349443	1.16885e-06	7	-0.260191	0.000284636	7	-0.217025	0.00163817	7	-0.260334	0.000477428	7	-0.337807	2.26753e-06	7	-0.365445	4.49657e-07
ATP13A4	1	-0.149016	0.409277	1	0.0566281	0.775549	1	0.0959861	0.607876	NA	NA	NA	NA	NA	NA	NA	NA	NA	NA	NA	NA	NA	NA	NA	NA	NA	NA	NA	NA	NA	NA	NA	NA	NA	NA	NA
ATP1A1	341	0.0035686	0.734234	341	0.140891	1.08242e-10	341	0.0563049	1.24568e-05	83	-0.0146392	0.775049	83	0.0410402	0.139483	83	0.11849	5.26126e-06	83	0.138211	3.35029e-07	83	-0.0614264	0.0116911	83	-0.0486018	0.0424528	83	-0.0195869	0.453403	83	0.083799	0.000336234	83	0.205204	2.11687e-10
ATP1B1	62	-0.00631881	0.687948	62	0.163352	3.51323e-09	62	0.104192	9.59679e-07	9	-0.0241328	0.923091	9	0.0879743	0.499905	9	-0.0206782	0.841535	9	0.0563739	0.554332	9	-0.022372	0.851137	9	0.0640191	0.559852	9	-0.00676581	0.960521	9	0.0705277	0.453809	9	0.205815	0.02497
ATP1B2	9	0.0281379	0.405764	9	-0.0328744	0.342808	9	-0.025968	0.449038	NA	NA	NA	NA	NA	NA	NA	NA	NA	NA	NA	NA	NA	NA	NA	NA	NA	NA	NA	NA	NA	NA	NA	NA	NA	NA	NA
ATP1B3	31	-0.174711	3.14708e-06	31	-0.00627125	0.839769	31	-0.127157	0.000113322	24	-0.00528128	0.955421	24	0.0302385	0.530084	24	0.166621	2.83964e-05	24	0.176217	9.35889e-06	24	-0.148946	0.00033269	24	-0.0941328	0.0145885	24	-0.00292529	0.951834	24	0.092658	0.00808762	24	0.08488	0.0125065
ATP2A1	3	-0.072446	0.407763	3	0.0618929	0.49708	3	0.0060962	0.949622	NA	NA	NA	NA	NA	NA	NA	NA	NA	NA	NA	NA	NA	NA	NA	NA	NA	NA	NA	NA	NA	NA	NA	NA	NA	NA	NA
ATP2A2	654	-0.083322	3.25816e-09	654	0.00454066	0.584289	654	-0.0339464	0.000194113	78	0.00722598	0.915191	78	0.0851589	0.00827091	78	0.0819147	0.00219375	78	0.0878947	0.00092099	78	-0.0691201	0.014771	78	-0.0693931	0.0142781	78	-0.0137939	0.662046	78	-0.00034595	0.990463	78	-0.0159689	0.519964
ATP2A3	6	-0.0480926	0.33605	6	-0.0144436	0.793301	6	-0.0389161	0.445015	NA	NA	NA	NA	NA	NA	NA	NA	NA	NA	NA	NA	NA	NA	NA	NA	NA	NA	NA	NA	NA	NA	NA	NA	NA	NA	NA
ATP2B1	176	-0.183422	1.22667e-10	176	0.106863	2.3473e-07	176	-0.0231009	0.089631	41	-0.0248666	0.648286	41	-0.116303	0.000453438	41	0.030058	0.239025	41	0.165482	1.89465e-07	41	-0.220432	1.28772e-08	41	-0.24557	1.88228e-09	41	-0.271152	4.9933e-10	41	-0.121525	2.23235e-05	41	-0.0658627	0.00812703
ATP2B2	1	0.108617	0.272477	1	-0.166019	0.100526	1	0.0128681	0.906649	1	0.0488335	0.821636	1	0.141064	0.224322	1	0.292232	0.00197905	1	0.335321	0.000414877	1	-0.027042	0.807866	1	-0.0150331	0.89672	1	-0.0538268	0.625735	1	0.145434	0.0984739	1	0.260944	0.00361706
ATP2B4	75	0.093315	0.000446709	75	0.211645	3.79285e-08	75	0.282199	4.86109e-10	21	0.000127661	0.999631	21	-0.106777	0.0116399	21	-0.0686827	0.0426082	21	-0.174901	6.51748e-06	21	-0.00904602	0.830165	21	-0.0409888	0.269012	21	-0.140443	0.000719159	21	-0.01782	0.60019	21	-0.00153955	0.963921
ATP2C1	65	0.112793	8.81594e-07	65	0.0987776	5.36722e-06	65	0.0261411	0.105362	12	-0.00670488	0.95822	12	-0.0426865	0.510858	12	0.00298408	0.956681	12	0.0345632	0.462387	12	0.0446159	0.402313	12	0.0403534	0.448301	12	0.0742377	0.175189	12	0.21518	4.28884e-05	12	0.32389	6.05878e-08
ATP5F1A	1384	0.0845084	6.89961e-08	1384	0.117185	1.07886e-09	1384	0.063768	2.35295e-06	252	-0.0540471	0.0665878	252	-0.0282842	0.185155	252	0.0711903	0.000115767	252	0.0951402	1.62632e-06	252	-0.029818	0.101663	252	-0.044869	0.0149534	252	-0.00239816	0.913359	252	0.101556	6.92383e-07	252	0.237113	4.05043e-14
ATP5F1B	1245	0.0696009	1.06242e-06	1245	0.0977108	1.58273e-08	1245	0.055455	1.5673e-05	307	-0.0383388	0.213526	307	-0.0330618	0.130684	307	0.0423528	0.0157998	307	0.0461785	0.00748565	307	-0.0514221	0.0078886	307	-0.0506653	0.0085504	307	-0.0293305	0.143259	307	0.0934723	4.18215e-06	307	0.185975	1.33065e-11
ATP5F1C	224	0.0736366	5.17842e-06	224	0.113477	2.54978e-08	224	0.0606413	4.67025e-05	25	0.0493044	0.593556	25	0.0502579	0.400524	25	0.166582	0.000507281	25	0.126345	0.00488771	25	0.0593118	0.226282	25	0.0314427	0.540087	25	0.0404604	0.446972	25	0.16858	0.000381202	25	0.308039	5.51055e-08
ATP5F1D	91	0.0592533	0.000800813	91	0.101466	3.07984e-06	91	0.0344098	0.0324886	30	-0.0502654	0.535937	30	-0.076138	0.138067	30	-0.0309668	0.460451	30	-0.00112475	0.978947	30	-0.0243234	0.607543	30	-0.0757939	0.0856508	30	0.0167233	0.741048	30	0.105612	0.00932463	30	0.169939	8.86644e-05
ATP5F1E	5	0.105314	0.0152087	5	0.189169	0.000162587	5	0.0996175	0.0209518	1	0.134571	0.46218	1	-0.111415	0.375267	1	0.0971945	0.31079	1	-0.0393036	0.682591	1	-0.253072	0.0155335	1	-0.226779	0.0285305	1	-0.217889	0.0464058	1	-0.15825	0.0860165	1	-0.0405178	0.664399
ATP5IF1	29	0.0351099	0.395565	29	-0.0203053	0.646847	29	0.0862642	0.0388765	8	0.00534758	0.969774	8	-0.0198448	0.797162	8	-0.00481452	0.934725	8	0.0790067	0.112498	8	0.174955	0.00266726	8	0.109082	0.050731	8	0.0492259	0.419043	8	0.131486	0.0102976	8	0.268415	4.47765e-06
ATP5ME	55	0.0905511	0.000594323	55	0.137787	8.52448e-06	55	0.0566924	0.0184478	6	-0.0689079	0.524652	6	-0.0239985	0.765295	6	-0.0167492	0.774026	6	0.169309	0.00214793	6	0.0380843	0.543293	6	0.0664087	0.264386	6	0.0537689	0.402055	6	0.206755	0.000336697	6	0.393105	2.25307e-08
ATP5MG	1	-0.0302477	0.951189	1	-0.106222	0.836442	1	0.414559	0.370298	NA	NA	NA	NA	NA	NA	NA	NA	NA	NA	NA	NA	NA	NA	NA	NA	NA	NA	NA	NA	NA	NA	NA	NA	NA	NA	NA
ATP5MJ	7	0.0205374	0.550331	7	0.116678	0.00176945	7	0.0447723	0.184101	2	-0.0183321	0.94683	2	-0.102679	0.445702	2	0.0785735	0.44713	2	0.0242358	0.814065	2	-0.168739	0.121715	2	-0.18677	0.0855447	2	-0.207994	0.0720156	2	-0.0632472	0.527311	2	0.0125126	0.90086
ATP5MK	51	0.0828054	4.49088e-05	51	0.126043	3.49153e-07	51	0.114333	9.25153e-07	11	-0.0606593	0.611037	11	0.00792354	0.932103	11	0.0575385	0.320773	11	0.0893186	0.107207	11	0.115617	0.063625	11	0.0488083	0.448217	11	-0.0247298	0.727934	11	0.189235	0.00138943	11	0.316101	1.9634e-06
ATP5PB	162	0.0690645	2.40057e-05	162	0.111409	7.81649e-08	162	0.0493525	0.000729682	42	-0.028695	0.716518	42	-0.0661137	0.134744	42	0.109237	0.00266855	42	0.122362	0.000756331	42	-0.0301432	0.449585	42	-0.0214787	0.597907	42	-0.0133887	0.759647	42	0.124531	0.000691911	42	0.246178	3.82603e-08
ATP5PD	194	0.0821439	6.18356e-06	194	0.124862	3.74962e-08	194	0.0585618	0.000246283	35	-0.0646414	0.407143	35	-0.0525296	0.328637	35	-0.0444189	0.284051	35	0.0404477	0.314179	35	-0.063438	0.155479	35	-0.0590909	0.186002	35	-0.0494867	0.302469	35	0.0845368	0.0359143	35	0.248629	4.71179e-07
ATP5PF	94	0.144005	6.25512e-07	94	0.149126	4.83582e-07	94	0.111181	1.385e-05	20	-0.0663744	0.468388	20	-0.0962493	0.10356	20	0.0295582	0.547343	20	0.186019	0.000211248	20	-0.0853241	0.0964254	20	-0.046203	0.378868	20	-0.0448734	0.422354	20	0.173542	0.00048697	20	0.25026	3.5932e-06
ATP5PO	28	0.0473858	0.05064	28	0.0852304	0.00146553	28	0.0516312	0.0346899	9	-0.0402903	0.65628	9	-0.0395239	0.493439	9	0.0258929	0.557038	9	-0.0280355	0.505631	9	-0.0672459	0.143514	9	-0.0799977	0.0814707	9	-0.0351152	0.486354	9	0.0549143	0.181655	9	0.232103	2.17662e-06
ATP6AP1	32	-0.0430282	0.0291019	32	0.0859173	0.00018892	32	-0.023536	0.225655	5	0.0353865	0.823402	5	-0.362883	5.53762e-05	5	-0.204023	0.00296791	5	0.13004	0.0439429	5	-0.118439	0.100439	5	-0.0736437	0.314071	5	-0.397064	8.8555e-06	5	-0.249465	0.000382123	5	-0.121365	0.0550518
ATP6AP2	25	0.00989332	0.697354	25	0.0499009	0.0466425	25	0.00804654	0.75709	6	-0.0286084	0.833436	6	-0.304046	6.21886e-05	6	-0.14054	0.0133027	6	0.0605998	0.267218	6	-0.0519815	0.410884	6	-0.0108433	0.879273	6	-0.43026	1.86791e-07	6	-0.177261	0.00205431	6	0.104081	0.0517052
ATP6V0A1	102	0.0994344	2.08592e-05	102	0.0826684	0.000174791	102	0.18083	9.53697e-09	15	-0.0110259	0.923898	15	-0.356998	1.29348e-07	15	-0.526812	3.23887e-12	15	-0.380215	1.23783e-09	15	0.0384318	0.441207	15	0.0500509	0.301319	15	-0.33366	2.26783e-07	15	-0.327642	2.21308e-08	15	-0.125451	0.00391961
ATP6V0A2	24	0.0473114	0.00910887	24	0.0845428	7.21359e-05	24	-0.154478	3.44511e-08	5	-0.0173501	0.910357	5	-0.120306	0.10068	5	-0.0129904	0.837898	5	0.172659	0.00341084	5	-0.0532904	0.419865	5	-0.0285283	0.681378	5	-0.15754	0.0206724	5	0.00254531	0.967838	5	0.134753	0.0172597
ATP6V0C	5	-0.0272473	0.431831	5	0.158297	0.000131248	5	0.0130123	0.721611	3	-0.0871847	0.763419	3	-0.352731	0.0220621	3	-0.394844	0.00215974	3	-0.354022	0.00432415	3	-0.197679	0.140942	3	-0.0615171	0.674628	3	-0.20983	0.141447	3	-0.156405	0.192832	3	-0.147499	0.208082
ATP6V0D1	54	0.08125	4.55655e-06	54	0.127376	1.77553e-08	54	0.139751	3.37663e-09	12	-0.0263885	0.749255	12	-0.286417	1.72491e-07	12	-0.245742	1.21147e-07	12	-0.0661663	0.0575675	12	0.0732759	0.0605807	12	0.0504563	0.196381	12	-0.356977	1.79624e-09	12	-0.202801	2.0154e-06	12	0.0573749	0.0920216
ATP6V0D2	3	0.0565768	0.355289	3	0.051782	0.414228	3	0.0553229	0.370818	NA	NA	NA	NA	NA	NA	NA	NA	NA	NA	NA	NA	NA	NA	NA	NA	NA	NA	NA	NA	NA	NA	NA	NA	NA	NA	NA
ATP6V1A	205	0.122188	1.70689e-09	205	-0.016736	0.132215	205	-0.138738	2.35958e-10	50	0.0090567	0.898496	50	0.123945	0.000611531	50	0.110512	0.000257308	50	0.184406	1.44335e-07	50	0.145401	3.2063e-05	50	0.178055	1.90045e-06	50	0.267048	3.64706e-09	50	0.230195	3.46363e-09	50	0.355915	3.65223e-13
ATP6V1B2	67	0.108093	2.14178e-07	67	-0.34295	4.26163e-14	67	-0.482573	2.39048e-16	37	-0.0095652	0.897004	37	0.0458862	0.218408	37	0.172754	1.21279e-06	37	0.257142	8.24207e-10	37	0.0239531	0.470539	37	0.0432176	0.172002	37	0.124428	0.000536422	37	0.275119	2.60628e-10	37	0.36819	4.38359e-13
ATP6V1C1	176	0.0361131	0.00100392	176	-0.0165742	0.0998631	176	-0.0856032	4.99567e-08	38	0.0160636	0.830498	38	-0.00379527	0.941021	38	-0.141902	5.05939e-05	38	-0.052754	0.081	38	0.0241816	0.498007	38	0.0836686	0.0148017	38	0.0723301	0.0443945	38	-0.0157929	0.61548	38	0.0322443	0.276669
ATP6V1D	41	0.11234	2.89922e-06	41	-0.272919	2.86041e-11	41	-0.238924	9.69225e-11	9	0.0123692	0.940744	9	-0.0796728	0.309891	9	0.163409	0.00787224	9	0.340169	1.77335e-06	9	0.0664905	0.318729	9	0.108567	0.0960781	9	-0.0196472	0.795381	9	0.171439	0.00482047	9	0.503619	1.68315e-09
ATP6V1E1	47	0.113558	0.00104472	47	-0.254095	1.53964e-07	47	-0.436118	6.18077e-11	13	0.00652957	0.949614	13	-0.0217389	0.696879	13	0.0920645	0.0183794	13	0.295804	1.1645e-08	13	0.0975346	0.0216582	13	0.16294	0.00036588	13	0.0505322	0.262124	13	0.311212	5.58367e-09	13	0.383287	6.49664e-11
ATP6V1F	23	0.158459	3.43976e-05	23	-0.216477	1.0205e-06	23	-0.0976279	0.00323344	9	0.09634	0.425394	9	-0.162063	0.0390749	9	0.031803	0.630885	9	0.288791	3.45908e-05	9	0.165557	0.0171503	9	0.216237	0.00252194	9	0.0457595	0.546797	9	0.246822	0.000250617	9	0.382912	4.50356e-07
ATP6V1G1	21	0.0676002	0.0876893	21	-0.249367	3.83276e-06	21	-0.365923	2.02673e-08	3	-0.112427	0.738599	3	0.0343298	0.885083	3	0.174688	0.237418	3	0.419843	0.00449171	3	-0.365848	0.0236338	3	-0.389882	0.0160066	3	-0.0980357	0.582976	3	-0.302167	0.0364318	3	-0.379961	0.00832724
ATP6V1H	75	0.135129	1.25082e-06	75	-0.0468226	0.0232992	75	-0.211856	2.78846e-09	20	-0.00753018	0.938762	20	-0.199837	4.21241e-05	20	-0.0853851	0.0180207	20	0.162667	3.74806e-05	20	0.00755842	0.865744	20	0.0636338	0.100618	20	-0.164293	0.000250973	20	0.0551683	0.112037	20	0.259787	2.12628e-08
ATP7A	33	0.144263	5.84039e-07	33	-0.0942031	9.96114e-05	33	-0.16914	6.6153e-08	8	-0.0501666	0.65787	8	-0.00412968	0.962265	8	0.0500561	0.351563	8	0.195044	0.000429822	8	-0.0402614	0.507068	8	-0.0552885	0.346117	8	-0.00192145	0.979947	8	0.194526	0.000483944	8	0.364526	5.23694e-08
ATP7B	5	-0.0902969	0.0140236	5	-0.125066	0.00154383	5	0.155739	0.000181364	NA	NA	NA	NA	NA	NA	NA	NA	NA	NA	NA	NA	NA	NA	NA	NA	NA	NA	NA	NA	NA	NA	NA	NA	NA	NA	NA
ATP8A1	9	0.267933	4.33219e-06	9	0.209275	8.34905e-05	9	0.0907473	0.0400981	NA	NA	NA	NA	NA	NA	NA	NA	NA	NA	NA	NA	NA	NA	NA	NA	NA	NA	NA	NA	NA	NA	NA	NA	NA	NA	NA
ATP8A2	1	0.297512	0.0996435	1	0.113838	0.551784	1	-0.00349798	0.986056	NA	NA	NA	NA	NA	NA	NA	NA	NA	NA	NA	NA	NA	NA	NA	NA	NA	NA	NA	NA	NA	NA	NA	NA	NA	NA	NA
ATP8B1	12	0.320598	2.19007e-08	12	-0.0913234	0.0120012	12	0.26792	2.10117e-07	NA	NA	NA	NA	NA	NA	NA	NA	NA	NA	NA	NA	NA	NA	NA	NA	NA	NA	NA	NA	NA	NA	NA	NA	NA	NA	NA
ATP8B2	5	-0.250858	4.86227e-05	5	-0.33641	1.92077e-06	5	-0.0444256	0.383554	NA	NA	NA	NA	NA	NA	NA	NA	NA	NA	NA	NA	NA	NA	NA	NA	NA	NA	NA	NA	NA	NA	NA	NA	NA	NA	NA
ATP9A	18	-0.272442	2.15823e-07	18	0.0190826	0.60832	18	0.0611555	0.0808885	8	-0.165038	0.108667	8	-0.274533	0.000323171	8	-0.00695552	0.915851	8	-0.00884173	0.882892	8	-0.530606	4.91613e-09	8	-0.503069	1.32475e-08	8	-0.660223	1.45576e-10	8	-0.421165	3.65969e-08	8	-0.257474	4.27921e-05
ATP9B	10	0.195955	6.9227e-06	10	0.211076	3.40869e-06	10	0.0270781	0.421465	1	-0.177452	0.482769	1	-0.347284	0.0314372	1	-0.424386	0.00173756	1	-0.507465	0.000227908	1	-0.121228	0.40626	1	-0.0762034	0.61455	1	-0.098424	0.526155	1	-0.148556	0.238971	1	-0.0313814	0.809851
ATPAF1	33	0.153091	3.0078e-07	33	0.0418531	0.0427063	33	0.131214	1.9393e-06	14	0.000480194	0.997912	14	-0.0775272	0.162498	14	-0.0147767	0.751726	14	-0.0750397	0.07735	14	0.0204349	0.695586	14	0.0403512	0.409779	14	0.0547123	0.284101	14	0.0611993	0.150337	14	0.152564	0.000661899
ATPAF2	20	0.0896199	0.00125392	20	0.0532615	0.0398423	20	0.0442541	0.0802193	7	0.0204714	0.910357	7	-0.00127831	0.990799	7	0.125696	0.0687021	7	0.021866	0.755298	7	0.132387	0.0782189	7	0.0862055	0.255941	7	0.132706	0.096016	7	0.0737736	0.273753	7	0.153661	0.0212193
ATPSCKMT	1	0.0835896	0.398692	1	0.0137994	0.90298	1	-0.137479	0.163377	2	-0.0716228	0.735322	2	-0.319594	0.0063081	2	-0.260312	0.00628404	2	-0.334134	0.000570242	2	0.067736	0.526826	2	-0.000811106	0.994729	2	-0.198754	0.0640527	2	-0.497489	4.67589e-06	2	-0.479551	5.41724e-06
ATR	77	-0.0199065	0.151559	77	-0.0522883	0.000923062	77	-0.0892086	2.5526e-06	18	-0.0398627	0.736221	18	-0.00139339	0.986578	18	-0.13039	0.0131828	18	-0.292678	1.81756e-06	18	-0.148529	0.0100041	18	-0.135772	0.0171879	18	-0.0063922	0.927051	18	-0.123933	0.0159231	18	-0.247749	1.60318e-05
ATRAID	NA	NA	NA	NA	NA	NA	NA	NA	NA	3	0.0606686	0.80647	3	-0.172742	0.1963	3	-0.211824	0.0433375	3	-0.234913	0.0221431	3	-0.0604283	0.620864	3	-0.0646961	0.594801	3	-0.288845	0.0179557	3	-0.199323	0.0514113	3	0.0391922	0.705218
ATRIP	18	-0.0396081	0.215296	18	-0.0756038	0.0235541	18	-0.0955346	0.00510339	5	-0.0971495	0.348759	5	-0.112667	0.10479	5	0.00154148	0.981296	5	-0.0414781	0.450301	5	-0.0686678	0.25921	5	-0.0329961	0.609147	5	0.00337712	0.966585	5	-0.066957	0.214328	5	-0.248694	3.61937e-05
ATRN	14	0.0974644	0.000579976	14	0.0819684	0.00281443	14	0.1967	1.86692e-07	2	0.0479197	0.866074	2	-0.0899973	0.56359	2	0.034036	0.777679	2	0.417218	0.000396731	2	0.113792	0.362846	2	0.121752	0.32645	2	-0.0883002	0.510051	2	0.204959	0.061161	2	0.489861	5.12813e-05
ATRX	155	0.0871843	1.35959e-06	155	0.0848102	2.29328e-06	155	0.163644	2.35958e-10	37	0.00345481	0.966884	37	0.0813664	0.0335464	37	-0.0941217	0.00310908	37	-0.15447	9.81645e-06	37	0.123051	0.000623169	37	0.10974	0.00178945	37	0.175739	1.69878e-05	37	0.0395763	0.18549	37	0.0458007	0.116562
ATXN1	5	0.233232	1.27431e-05	5	0.172391	0.000363299	5	0.183546	0.00016944	2	-0.254736	0.0633547	2	-0.0197626	0.871527	2	0.130774	0.0901836	2	0.121661	0.104496	2	-0.357762	0.000132697	2	-0.480737	2.76885e-06	2	-0.147762	0.0974443	2	0.178068	0.0197291	2	0.191581	0.0109404
ATXN10	230	-0.0254782	0.0583532	230	0.0117957	0.393881	230	0.102044	2.67323e-07	32	0.0380898	0.584212	32	0.0941668	0.0267823	32	0.162495	2.87471e-05	32	0.120256	0.000691887	32	0.0888548	0.0180067	32	0.134783	0.000695793	32	0.228853	1.66978e-06	32	0.148209	7.50448e-05	32	-0.0340834	0.294181
ATXN1L	13	0.062699	0.0517745	13	0.0280376	0.396991	13	0.00631913	0.856158	6	0.0224689	0.885255	6	0.0106124	0.916015	6	-0.157012	0.0120173	6	-0.149	0.0141893	6	0.0272496	0.711473	6	-0.0288885	0.694015	6	-0.0135637	0.863631	6	-0.102037	0.0885004	6	-0.0727472	0.213111
ATXN2	100	0.023882	0.0638516	100	-0.0459225	0.00134953	100	0.0902429	7.58762e-07	25	-0.00226355	0.982147	25	0.0148244	0.793509	25	0.0485397	0.200501	25	0.0411648	0.263935	25	0.038603	0.359469	25	0.0308535	0.469128	25	0.0936091	0.0323819	25	0.0424851	0.248191	25	-0.0312286	0.3886
ATXN2L	221	-0.0165476	0.0908813	221	-0.0605479	4.77564e-06	221	-0.106474	2.12384e-09	46	0.0173187	0.79787	46	0.124666	0.000799714	46	0.131302	4.97735e-05	46	0.164518	1.48323e-06	46	0.00559924	0.877348	46	0.0038461	0.91624	46	0.0707556	0.0336117	46	0.00743317	0.801252	46	0.0218299	0.430371
ATXN3	26	-0.0520762	0.0154129	26	-0.0303113	0.152333	26	0.110197	2.40033e-05	12	0.00165161	0.988367	12	0.0677232	0.180451	12	0.229367	1.85524e-06	12	0.364845	3.92161e-10	12	-0.0404089	0.361453	12	-0.0289712	0.52282	12	-0.0669421	0.144715	12	0.12271	0.0025264	12	0.207183	4.58452e-06
ATXN3L	2	0.0799692	0.248937	2	0.0230528	0.763257	2	0.0376735	0.603365	NA	NA	NA	NA	NA	NA	NA	NA	NA	NA	NA	NA	NA	NA	NA	NA	NA	NA	NA	NA	NA	NA	NA	NA	NA	NA	NA
ATXN7	13	-0.139015	7.72322e-05	13	-0.193683	2.0669e-06	13	0.0936448	0.00292635	4	-0.0250384	0.880821	4	0.443688	2.68483e-06	4	0.0588234	0.380212	4	-0.100085	0.115949	4	-0.0162361	0.843471	4	-0.0336907	0.664588	4	0.324357	0.000110511	4	0.113006	0.0775481	4	-0.0123554	0.852255
ATXN7L2	1	0.0697049	0.406105	1	-0.223561	0.0111598	1	-0.113308	0.174787	NA	NA	NA	NA	NA	NA	NA	NA	NA	NA	NA	NA	NA	NA	NA	NA	NA	NA	NA	NA	NA	NA	NA	NA	NA	NA	NA
ATXN7L3	4	0.022953	0.602103	4	-0.104796	0.0185897	4	-0.0362597	0.401355	1	0.0176405	0.949031	1	0.0977311	0.481749	1	-0.25653	0.0134198	1	-0.0118717	0.910948	1	0.140746	0.208275	1	0.232852	0.0369866	1	0.255936	0.0309411	1	0.0760657	0.451957	1	0.0618923	0.532485
ATXN7L3B	12	0.0225243	0.487382	12	-0.203989	3.39361e-06	12	-0.053888	0.0934737	1	0.119885	0.580414	1	-0.169959	0.212574	1	-0.369012	0.00104267	1	-0.287705	0.00674869	1	0.354901	0.00318265	1	0.403044	0.00106061	1	0.172312	0.16192	1	-0.130117	0.209522	1	-0.242825	0.0183584
AUH	3	-0.0440938	0.479115	3	0.0953363	0.127935	3	-0.0332884	0.603747	5	-0.0650358	0.672392	5	-0.148213	0.0961368	5	0.045059	0.542344	5	0.0709017	0.308026	5	-0.0842589	0.282205	5	-0.142294	0.0653052	5	-0.0774105	0.354973	5	0.00518314	0.945561	5	0.167196	0.0152754
AUP1	40	-0.0644685	0.000425148	40	0.00724898	0.676226	40	-0.10274	2.48944e-06	7	0.0497101	0.693891	7	0.0122195	0.89548	7	-0.216819	0.00042515	7	-0.374514	1.75723e-07	7	-0.0575821	0.368245	7	-0.0299116	0.658453	7	-0.0486411	0.476871	7	-0.284215	1.35718e-05	7	-0.399345	4.4057e-08
AURKA	20	-0.50881	4.67148e-13	20	-0.483626	1.60841e-12	20	-0.379563	2.21172e-11	6	0.123701	0.424513	6	-0.290065	0.00453405	6	-0.573409	6.89623e-08	6	-1.11303	1.13818e-13	6	-0.00315083	0.974883	6	0.000785571	0.994465	6	-0.669915	5.11962e-08	6	-1.24704	1.18497e-14	6	-1.86215	1.02074e-18
AURKAIP1	3	0.0565889	0.267771	3	0.0667304	0.200394	3	0.100371	0.0523869	2	-0.13485	0.485857	2	-0.134273	0.296637	2	-0.136575	0.168088	2	0.0439083	0.661146	2	-0.224226	0.0379641	2	-0.249479	0.0213169	2	-0.253757	0.0271352	2	-0.105855	0.272716	2	0.114924	0.221042
AURKB	6	-0.409272	4.79807e-09	6	-0.286887	6.47199e-07	6	-0.164603	0.000296011	2	0.0390892	0.847273	2	-0.213232	0.0371852	2	-0.392942	2.72754e-05	2	-0.566508	7.22222e-08	2	-0.206877	0.0218697	2	-0.234942	0.00984212	2	-0.795655	2.99784e-09	2	-1.14687	9.51866e-14	2	-1.47957	2.19508e-16
AVEN	30	0.0290935	0.155339	30	0.039677	0.0596514	30	0.0843084	0.000358007	7	-0.0469105	0.763579	7	-0.0798877	0.369125	7	-0.0181682	0.801245	7	-0.155543	0.0184452	7	0.0487898	0.527569	7	0.0178914	0.828573	7	0.0420555	0.607237	7	-0.023129	0.735634	7	-0.126339	0.0489814
AVL9	33	0.162091	9.44566e-07	33	0.0406866	0.0863135	33	-0.316936	8.73284e-11	11	0.0844787	0.388977	11	-0.0127966	0.875352	11	0.111983	0.0303826	11	0.142101	0.00577584	11	0.230897	0.000189896	11	0.224659	0.000252493	11	0.318566	5.60335e-06	11	0.402781	9.41758e-09	11	0.347736	7.62667e-08
AVPI1	2	-0.00947558	0.871291	2	-0.0247833	0.67727	2	0.311461	1.11903e-05	NA	NA	NA	NA	NA	NA	NA	NA	NA	NA	NA	NA	NA	NA	NA	NA	NA	NA	NA	NA	NA	NA	NA	NA	NA	NA	NA
AXIN1	6	-0.124819	0.00331692	6	-0.122763	0.00420017	6	-0.0122784	0.771898	3	-0.0381685	0.859681	3	-0.215166	0.0449649	3	-0.294053	0.001199	3	-0.189749	0.0245448	3	-0.193312	0.0397598	3	-0.0894956	0.34987	3	-0.419747	0.000128531	3	-0.206549	0.0155437	3	0.0223911	0.795504
AXL	1	-0.182591	0.105597	1	-0.0492071	0.687759	1	0.166918	0.139683	1	-0.0406143	0.918595	1	-0.788262	8.64586e-05	1	-0.078922	0.614361	1	-0.365263	0.0130529	1	-1.1326	1.18749e-07	1	-1.29638	1.22169e-08	1	-1.64053	2.68279e-10	1	-0.363332	0.0140437	1	-1.41584	1.47103e-10
AZGP1	4	0.269147	0.224367	4	-0.0122905	0.962769	4	0.0715171	0.763069	2	-0.000853297	0.999631	2	0.055016	0.889426	2	0.181924	0.47144	2	0.0874576	0.723982	2	0.406722	0.125911	2	0.244984	0.367373	2	0.0970798	0.749687	2	0.20061	0.403884	2	0.092578	0.701851
AZI2	12	-0.142001	3.12889e-05	12	-0.157607	1.13547e-05	12	-0.305797	1.48212e-09	3	0.0144962	0.939593	3	-0.278403	0.00171108	3	-0.319138	4.4838e-05	3	-0.550352	6.11949e-09	3	-0.155001	0.0406757	3	-0.119709	0.111596	3	-0.206463	0.011254	3	-0.478191	8.5825e-08	3	-0.561515	3.10237e-09
B2M	22	-0.233391	3.97634e-06	22	-0.30913	1.38195e-07	22	-0.239034	2.79885e-06	19	-0.000982292	0.996972	19	0.73505	3.31265e-09	19	1.04869	1.08709e-13	19	1.19463	3.82335e-15	19	-0.18738	0.021456	19	-0.222683	0.00712202	19	0.463097	4.92768e-06	19	1.13742	1.34054e-14	19	1.3301	2.41442e-16
B3GALNT1	1	-0.219506	0.121449	1	-0.107135	0.470664	1	-0.296654	0.0397495	NA	NA	NA	NA	NA	NA	NA	NA	NA	NA	NA	NA	NA	NA	NA	NA	NA	NA	NA	NA	NA	NA	NA	NA	NA	NA	NA
B3GALNT2	3	0.157793	0.0305755	3	0.147888	0.0447552	3	-0.324691	0.000133052	1	-0.13336	0.396879	1	-0.0747176	0.511175	1	0.151467	0.0674765	1	0.0370984	0.658427	1	-0.0823088	0.375079	1	-0.138341	0.123807	1	-0.174578	0.0679413	1	0.01809	0.831677	1	0.0378189	0.641842
B3GALT5	NA	NA	NA	NA	NA	NA	NA	NA	NA	2	0.0544191	0.804231	2	-0.223745	0.0535334	2	-0.292817	0.00244673	2	-0.740516	5.62501e-09	2	0.16787	0.0969356	2	0.0407256	0.714516	2	-0.238407	0.027107	2	-0.588553	3.49198e-07	2	-0.919957	6.6694e-11
B3GALT6	25	0.00672369	0.694682	25	-0.0884822	2.4345e-05	25	-0.0444731	0.00969694	10	-0.0391837	0.731655	10	0.00439621	0.957278	10	-0.023719	0.652288	10	-0.101022	0.0388473	10	-0.0419275	0.463345	10	-0.081573	0.133649	10	-0.0869771	0.133653	10	0.0206115	0.686306	10	0.00657656	0.896231
B3GAT3	21	-0.0873105	0.00290179	21	-0.19357	8.69514e-07	21	-0.134878	5.04353e-05	5	0.0137604	0.914317	5	-0.0608911	0.334554	5	-0.123786	0.0113632	5	-0.0370243	0.437179	5	-0.0615846	0.24307	5	-0.0971379	0.0630103	5	-0.103172	0.0633921	5	-0.0333032	0.485107	5	0.0165733	0.728593
B3GLCT	12	0.0772061	0.00822238	12	0.0548785	0.0545763	12	0.0334844	0.230821	7	-0.0615066	0.574177	7	-4.22153e-05	0.999376	7	0.0515777	0.345398	7	0.103534	0.048011	7	-0.113218	0.0535649	7	-0.0688749	0.24279	7	0.102662	0.098083	7	0.0686316	0.189554	7	0.156104	0.00343435
B3GNT2	7	-0.131521	0.00303293	7	-0.155095	0.00088947	7	-0.147392	0.00122931	3	0.0183306	0.922797	3	0.223316	0.0124844	3	-0.114918	0.1076	3	-0.0818222	0.240038	3	0.111555	0.151336	3	0.0988313	0.204803	3	0.224442	0.00786379	3	0.00350338	0.963965	3	-0.045144	0.513571
B3GNT3	4	0.140443	0.00136492	4	0.228268	1.19556e-05	4	0.0773057	0.0549445	1	-0.186132	0.755201	1	-0.201124	0.576216	1	-0.735641	0.00539777	1	-0.363817	0.145358	1	0.0470641	0.885339	1	0.171071	0.564817	1	-0.310543	0.302174	1	-0.597702	0.0189615	1	0.0587443	0.820284
B3GNTL1	1	-0.112575	0.350732	1	-0.163148	0.183297	1	-0.0921782	0.453053	NA	NA	NA	NA	NA	NA	NA	NA	NA	NA	NA	NA	NA	NA	NA	NA	NA	NA	NA	NA	NA	NA	NA	NA	NA	NA	NA
B4GALNT1	29	-0.139747	1.0461e-06	29	-0.255756	4.49419e-10	29	-0.179437	3.64066e-08	2	0.0123068	0.94978	2	0.0260362	0.815974	2	-0.0795804	0.280102	2	0.168546	0.0188187	2	0.055868	0.504945	2	-0.0100142	0.914083	2	-0.0803676	0.34906	2	-0.0178543	0.811654	2	0.00616722	0.934145
B4GALT1	34	-0.183153	4.57962e-07	34	-0.0267676	0.293447	34	-0.444237	2.04944e-12	8	0.0290498	0.881292	8	0.00375787	0.977079	8	0.457896	1.17342e-06	8	0.736173	1.81311e-10	8	-0.0593749	0.501399	8	0.0189401	0.843665	8	-0.129056	0.14678	8	0.281182	0.000521876	8	0.471486	3.88966e-07
B4GALT3	5	-0.129105	0.0187736	5	-0.123616	0.0258822	5	-0.349729	1.90292e-06	NA	NA	NA	NA	NA	NA	NA	NA	NA	NA	NA	NA	NA	NA	NA	NA	NA	NA	NA	NA	NA	NA	NA	NA	NA	NA	NA
B4GALT4	6	0.0296367	0.489715	6	-0.047638	0.271863	6	0.115555	0.00918032	3	0.0252989	0.875322	3	-0.0896185	0.275807	3	-0.253604	0.000233508	3	-0.378944	7.47914e-07	3	-0.0447764	0.54024	3	0.01919	0.804286	3	-0.172253	0.019728	3	-0.267158	0.000109054	3	-0.304462	1.4895e-05
B4GALT5	2	-0.487335	0.0482975	2	1.01825	0.000348723	2	-0.070245	0.788741	NA	NA	NA	NA	NA	NA	NA	NA	NA	NA	NA	NA	NA	NA	NA	NA	NA	NA	NA	NA	NA	NA	NA	NA	NA	NA	NA
B4GALT7	7	-0.0517647	0.26202	7	-0.0415132	0.385149	7	-0.108764	0.0220164	4	0.0512303	0.854635	4	0.227672	0.10742	4	0.382344	0.00127574	4	0.252077	0.0226117	4	0.123501	0.323096	4	0.176504	0.149149	4	0.15283	0.244509	4	0.332504	0.00368233	4	0.46814	9.59677e-05
B4GAT1	17	-0.152947	1.5309e-06	17	-0.0247972	0.289452	17	-0.353491	1.52228e-11	5	0.027805	0.814509	5	-0.144006	0.0204873	5	-0.297531	1.12665e-06	5	-0.161111	0.00158356	5	-0.0116657	0.851471	5	0.00769435	0.904399	5	-0.212498	0.000556651	5	-0.283883	1.83946e-06	5	-0.108482	0.02396
B9D1	1	0.325819	0.0380481	1	-0.0613272	0.717449	1	-0.0410917	0.805495	NA	NA	NA	NA	NA	NA	NA	NA	NA	NA	NA	NA	NA	NA	NA	NA	NA	NA	NA	NA	NA	NA	NA	NA	NA	NA	NA
BABAM1	15	-0.0585397	0.0673771	15	-0.0532021	0.101366	15	-0.0583942	0.0687709	9	-0.0722587	0.523765	9	-0.00532438	0.954797	9	0.116544	0.0405757	9	0.0461602	0.411139	9	-0.14414	0.020888	9	-0.139125	0.0251676	9	-0.0951345	0.147329	9	-0.0237747	0.681378	9	-0.0596451	0.269691
BABAM2	11	-0.0738636	0.0230528	11	-0.0330629	0.310729	11	-0.00605327	0.861368	6	-0.0499781	0.70699	6	-0.0455982	0.584654	6	0.0152945	0.811359	6	-0.0251606	0.677386	6	-0.0875844	0.176618	6	-0.0714132	0.274674	6	-0.0249725	0.736342	6	-0.0335853	0.573207	6	-0.0765907	0.174726
BACE1	2	-0.00783524	0.947053	2	-0.113779	0.307375	2	-0.0375883	0.745602	NA	NA	NA	NA	NA	NA	NA	NA	NA	NA	NA	NA	NA	NA	NA	NA	NA	NA	NA	NA	NA	NA	NA	NA	NA	NA	NA
BACE2	7	0.327037	0.0466857	7	0.0210718	0.910593	7	0.162838	0.320971	3	-0.117299	0.485123	3	-0.321602	0.00320028	3	-0.394661	4.58364e-05	3	-0.0701627	0.409042	3	-0.110097	0.242688	3	-0.151074	0.10497	3	-0.571366	1.93131e-06	3	-0.0667926	0.430789	3	0.106441	0.191554
BACH1	31	0.132447	2.89559e-06	31	0.160943	2.99339e-07	31	0.0322353	0.122079	7	-0.151415	0.14316	7	0.219985	0.00313887	7	0.158909	0.00797057	7	0.352381	6.89207e-07	7	-0.210591	0.00169893	7	-0.142914	0.0259293	7	0.159278	0.0197451	7	0.347566	9.98135e-07	7	0.404441	5.30554e-08
BAD	8	0.115651	0.000532698	8	0.000908568	0.97979	8	0.0321189	0.278809	9	-0.0910947	0.434155	9	-0.0834432	0.287922	9	-0.0708649	0.242799	9	0.00430571	0.945524	9	0.100687	0.125301	9	0.0733034	0.268703	9	0.0977771	0.16184	9	0.114152	0.0530769	9	0.17945	0.00284403
BAG1	34	0.0331194	0.106578	34	1.83925681770253e-05	0.999475	34	0.0743603	0.00110577	6	-0.0226213	0.869362	6	-0.27659	0.000151296	6	-0.260773	2.88501e-05	6	-0.36245	1.43848e-07	6	-0.0921411	0.122144	6	-0.0971377	0.101758	6	-0.251431	0.000254326	6	-0.318594	1.32492e-06	6	-0.334408	4.12846e-07
BAG2	268	-0.0370392	0.00178201	268	-0.0554917	4.30072e-05	268	-0.14534	1.11646e-10	29	0.0267914	0.747584	29	0.0784948	0.0811989	29	0.137601	0.000383155	29	0.116126	0.00160966	29	0.032733	0.42094	29	0.0227616	0.586047	29	0.0594391	0.153718	29	0.0581813	0.0965586	29	-0.0619078	0.0711924
BAG3	111	0.0357505	0.0194612	111	0.0657944	0.000197244	111	-0.0348263	0.0227006	28	0.061276	0.551915	28	-0.124898	0.0504433	28	-0.347156	1.44613e-07	28	-0.459169	6.14735e-10	28	0.112245	0.044434	28	0.168783	0.0034314	28	-0.0287566	0.646232	28	-0.335718	1.9405e-07	28	-0.455218	5.22209e-10
BAG4	22	0.0625461	0.0191706	22	-0.0427421	0.106402	22	-0.0229668	0.382662	8	0.00763473	0.955421	8	-0.0682576	0.296431	8	-0.0151973	0.778764	8	-0.0187919	0.712011	8	0.0611408	0.269543	8	0.10705	0.0502191	8	0.000212927	0.997046	8	-0.147844	0.00377416	8	-0.252377	7.96683e-06
BAG5	53	0.0405475	0.00441374	53	-0.0717487	2.51714e-05	53	-0.0736537	1.52708e-05	9	0.085759	0.283304	9	-0.00129394	0.98511	9	0.109721	0.0129102	9	0.121102	0.00543679	9	0.141159	0.00395521	9	0.123031	0.0106169	9	0.150918	0.00364476	9	0.139615	0.00182827	9	0.147096	0.000897067
BAG6	100	-0.00747232	0.649549	100	-0.066953	0.000291648	100	-0.0245306	0.120574	45	0.0252031	0.747144	45	-0.0505318	0.24645	45	-0.029857	0.387218	45	0.00540859	0.876948	45	0.0234076	0.548747	45	0.0388593	0.296618	45	-0.0239463	0.557571	45	0.0529481	0.107062	45	0.0215979	0.508775
BAHCC1	1	-0.00352333	0.984384	1	0.0626665	0.709503	1	-0.162871	0.294662	NA	NA	NA	NA	NA	NA	NA	NA	NA	NA	NA	NA	NA	NA	NA	NA	NA	NA	NA	NA	NA	NA	NA	NA	NA	NA	NA
BAHD1	3	-0.0822577	0.189449	3	-0.216048	0.0019317	3	-0.0694276	0.273258	NA	NA	NA	NA	NA	NA	NA	NA	NA	NA	NA	NA	NA	NA	NA	NA	NA	NA	NA	NA	NA	NA	NA	NA	NA	NA	NA
BAIAP2	41	-0.0751407	0.000836407	41	-0.0193925	0.349935	41	0.151627	3.18726e-07	21	-0.0113475	0.921835	21	-0.0803154	0.146424	21	-0.424643	2.28359e-10	21	-0.424914	1.39366e-10	21	0.0488514	0.31378	21	0.0924701	0.052325	21	-0.11631	0.0224614	21	-0.416463	2.37071e-10	21	-0.488823	5.89573e-12
BAIAP2L1	104	0.0287315	0.0246311	104	-0.0747935	7.31098e-06	104	-0.101314	1.24052e-07	31	0.0622328	0.499446	31	-0.19388	0.00125078	31	-0.20182	9.81419e-05	31	-0.208744	4.82518e-05	31	0.0749679	0.140529	31	0.171195	0.00143927	31	-0.0715119	0.187297	31	-0.173491	0.000450533	31	-0.147764	0.00168543
BAIAP2L2	10	0.177709	3.26716e-07	10	0.285875	7.42514e-10	10	0.181986	2.15935e-07	2	-0.0457687	0.735125	2	-0.268035	0.000520361	2	-0.259753	8.25889e-05	2	-0.223805	0.000344795	2	-0.0248053	0.727677	2	-0.0962594	0.134747	2	-0.122981	0.0726495	2	-0.0892137	0.121841	2	-0.0500954	0.378406
BAK1	17	0.0106679	0.758153	17	-0.0205746	0.554305	17	0.0184532	0.588708	7	0.0515613	0.671421	7	0.287151	0.000127469	7	0.186661	0.00148733	7	0.150451	0.00701366	7	0.0913925	0.133064	7	0.0714679	0.244399	7	0.307788	2.87093e-05	7	0.368189	1.87456e-07	7	0.501394	4.63922e-10
BAMBI	3	-0.559564	1.22254e-08	3	-0.00888664	0.892362	3	-0.0200963	0.743619	2	-0.0470289	0.763579	2	0.159288	0.0567275	2	0.280385	0.000141364	2	1.21615	3.02974e-16	2	-0.0522288	0.4969	2	-0.0582336	0.439959	2	0.0163996	0.847239	2	0.360517	4.37824e-06	2	0.611901	3.30495e-10
BANF1	120	0.0115735	0.521776	120	0.0210752	0.246544	120	0.0285105	0.109433	23	0.190516	0.0538183	23	0.0751774	0.290887	23	0.24609	5.98261e-05	23	0.334441	5.3193e-07	23	0.0668746	0.267207	23	0.139715	0.0199379	23	0.051875	0.424517	23	0.224315	0.00015127	23	0.221908	0.000128459
BANK1	2	0.356694	0.000123757	2	0.0739636	0.359585	2	0.0329714	0.690235	NA	NA	NA	NA	NA	NA	NA	NA	NA	NA	NA	NA	NA	NA	NA	NA	NA	NA	NA	NA	NA	NA	NA	NA	NA	NA	NA
BANP	3	-0.0569736	0.185577	3	0.00322671	0.949068	3	0.0209121	0.64491	NA	NA	NA	NA	NA	NA	NA	NA	NA	NA	NA	NA	NA	NA	NA	NA	NA	NA	NA	NA	NA	NA	NA	NA	NA	NA	NA
BAP1	26	-0.0454085	0.0334283	26	-0.00185852	0.939941	26	-0.0920443	0.000185648	11	-0.0228417	0.817764	11	0.0357001	0.533399	11	-0.0452279	0.280764	11	0.0236398	0.570046	11	-0.104187	0.0223759	11	-0.132307	0.00455894	11	-0.10063	0.0361765	11	-0.0419934	0.301014	11	0.0273818	0.49473
BARD1	14	-0.182581	9.40944e-06	14	-0.159667	5.04216e-05	14	-0.0172266	0.601896	8	0.0530794	0.543904	8	-0.0004615	0.995063	8	-0.423066	2.34166e-10	8	-0.56198	4.78177e-13	8	0.0722792	0.127928	8	0.0254336	0.619428	8	-0.0742259	0.141586	8	-0.572205	3.6312e-13	8	-1.04656	4.44964e-19
BASP1	973	0.0621205	0.00242623	973	0.0406627	0.0370949	973	0.0321659	0.0902107	77	0.0324273	0.812868	77	-0.0236637	0.782765	77	0.153765	0.00860104	77	0.489125	1.62769e-09	77	0.059093	0.355099	77	0.0628856	0.321736	77	0.0232363	0.744552	77	0.158213	0.00613263	77	0.361199	2.51702e-07
BATF2	NA	NA	NA	NA	NA	NA	NA	NA	NA	1	0.0991614	0.57879	1	1.23919	2.70234e-12	1	1.16954	3.55726e-13	1	1.08904	9.40825e-13	1	-0.364131	0.000429323	1	-0.404662	0.000136296	1	1.52393	2.87386e-14	1	1.34084	1.39367e-14	1	0.684906	5.81403e-09
BATF3	4	-0.487075	1.95322e-08	4	0.00251406	0.96758	4	0.135294	0.012247	NA	NA	NA	NA	NA	NA	NA	NA	NA	NA	NA	NA	NA	NA	NA	NA	NA	NA	NA	NA	NA	NA	NA	NA	NA	NA	NA
BAX	106	0.0272387	0.0851248	106	0.02103	0.190975	106	0.0889528	1.18144e-05	14	0.0302226	0.747584	14	0.142072	0.00563131	14	0.110248	0.00804555	14	0.180288	5.34284e-05	14	0.101837	0.02283	14	0.134492	0.0034314	14	0.193786	0.000171562	14	0.23276	1.75603e-06	14	0.270552	1.02208e-07
BAZ1A	81	-0.0560454	0.00119077	81	-0.112893	7.28051e-07	81	-0.266018	4.12315e-12	25	0.051701	0.471186	25	0.542649	1.29853e-12	25	-0.0152371	0.696377	25	-0.355977	1.581e-10	25	0.0959284	0.0183121	25	0.0978053	0.016029	25	0.62678	4.61168e-14	25	-0.0936643	0.0109627	25	-0.435419	1.91297e-12
BAZ1B	157	-0.113876	6.50462e-08	157	-0.0685923	3.896e-05	157	-0.0153223	0.251406	60	0.0516716	0.27841	60	0.0951087	0.00388485	60	0.105374	0.000203205	60	0.216197	2.58652e-09	60	-0.0149255	0.62316	60	-0.0151418	0.619428	60	0.024002	0.437266	60	0.0362234	0.15219	60	0.0232862	0.348562
BAZ2A	60	0.0162904	0.296379	60	-0.068027	0.000229185	60	-0.0333181	0.0360941	20	0.0376975	0.583285	20	0.278235	9.59829e-08	20	-0.269504	8.13522e-09	20	-0.316131	2.54528e-10	20	0.123612	0.00138198	20	0.145186	0.000283525	20	0.348455	8.77896e-10	20	-0.140021	0.00012586	20	-0.209618	2.98739e-07
BAZ2B	21	0.00668959	0.787559	21	0.121777	3.45816e-05	21	0.215066	2.17422e-08	6	-0.00897616	0.936667	6	-0.0571654	0.28142	6	0.032971	0.434013	6	0.123769	0.00277587	6	-0.146417	0.00173159	6	-0.169133	0.000438208	6	-0.0986102	0.0368342	6	0.00635073	0.880671	6	0.104754	0.00873664
BBC3	4	0.313777	1.09256e-05	4	0.0889927	0.11297	4	0.303004	1.58035e-05	NA	NA	NA	NA	NA	NA	NA	NA	NA	NA	NA	NA	NA	NA	NA	NA	NA	NA	NA	NA	NA	NA	NA	NA	NA	NA	NA
BBIP1	2	0.074359	0.233487	2	0.0631434	0.32642	2	0.048681	0.445792	NA	NA	NA	NA	NA	NA	NA	NA	NA	NA	NA	NA	NA	NA	NA	NA	NA	NA	NA	NA	NA	NA	NA	NA	NA	NA	NA
BBLN	5	0.0150554	0.795073	5	-0.0622526	0.264368	5	0.144365	0.0110347	1	0.0835561	0.804083	1	-0.595023	0.00114331	1	-1.00447	7.43731e-08	1	-0.554364	0.000243325	1	-0.0231957	0.897192	1	-0.0451571	0.794458	1	-0.804182	1.99427e-05	1	-0.692082	1.77737e-05	1	-0.415034	0.00330815
BBOF1	2	-0.0659489	0.212468	2	-0.0556613	0.307395	2	-0.00935817	0.872122	NA	NA	NA	NA	NA	NA	NA	NA	NA	NA	NA	NA	NA	NA	NA	NA	NA	NA	NA	NA	NA	NA	NA	NA	NA	NA	NA
BBS10	3	-0.0119895	0.852153	3	-0.0485479	0.442706	3	-0.109615	0.0727632	NA	NA	NA	NA	NA	NA	NA	NA	NA	NA	NA	NA	NA	NA	NA	NA	NA	NA	NA	NA	NA	NA	NA	NA	NA	NA	NA
BBS12	1	-0.419913	0.167005	1	-0.171196	0.599723	1	-0.122346	0.705243	NA	NA	NA	NA	NA	NA	NA	NA	NA	NA	NA	NA	NA	NA	NA	NA	NA	NA	NA	NA	NA	NA	NA	NA	NA	NA	NA
BBS2	6	0.164532	0.00246516	6	0.0347796	0.509339	6	0.133254	0.0109339	NA	NA	NA	NA	NA	NA	NA	NA	NA	NA	NA	NA	NA	NA	NA	NA	NA	NA	NA	NA	NA	NA	NA	NA	NA	NA	NA
BBS4	16	0.0579016	0.00773879	16	-0.0390853	0.0648067	16	-0.0547287	0.0112026	3	0.0395024	0.812868	3	-0.500972	1.12399e-06	3	-0.514794	3.89184e-08	3	0.09788	0.150877	3	0.368801	2.95297e-05	3	0.430096	3.37996e-06	3	-0.215323	0.00920818	3	0.0223495	0.755668	3	0.389344	1.86059e-06
BBS5	1	0.0816109	0.438471	1	0.0412271	0.717778	1	0.0745675	0.485741	NA	NA	NA	NA	NA	NA	NA	NA	NA	NA	NA	NA	NA	NA	NA	NA	NA	NA	NA	NA	NA	NA	NA	NA	NA	NA	NA
BBS7	3	-0.0571246	0.188923	3	0.0337603	0.459529	3	0.150953	0.00164511	1	-0.10094	0.5607	1	-0.356914	0.00120994	1	-0.28703	0.00144863	1	-0.303023	0.00068206	1	-0.0240647	0.821017	1	-0.0247925	0.813747	1	-0.484904	1.99473e-05	1	-0.32303	0.000383517	1	-0.326761	0.000261316
BBS9	4	-0.0584547	0.214081	4	0.0876599	0.0693854	4	0.108152	0.0252822	1	-0.000722198	0.999631	1	0.0132397	0.961644	1	0.0841748	0.628269	1	-0.0155691	0.927961	1	0.109336	0.569423	1	0.151953	0.412357	1	0.14859	0.450268	1	0.0703951	0.677158	1	0.151463	0.337748
BBX	32	0.165319	8.22314e-06	32	0.323711	1.71189e-09	32	0.100808	0.00129245	9	0.0793259	0.299076	9	0.0804066	0.125713	9	-0.155491	0.000490598	9	-0.0178169	0.673401	9	0.171873	0.000462905	9	0.150132	0.00164242	9	0.0891876	0.0635186	9	0.0724726	0.074294	9	0.132118	0.00161451
BCAM	42	0.035383	0.0918249	42	0.2209	5.14209e-09	42	0.470526	8.60657e-14	6	0.0991005	0.19135	6	0.0160573	0.803574	6	-0.0157723	0.728862	6	0.0922069	0.0272981	6	0.099937	0.032371	6	0.113283	0.0158045	6	-0.0846221	0.0852497	6	-0.117586	0.00615353	6	0.11881	0.0047651
BCAP31	427	0.0481623	0.000867192	427	0.101423	2.56709e-07	427	0.0265102	0.043662	78	-0.0390726	0.515897	78	-0.000815324	0.986578	78	0.00580191	0.861683	78	0.00439714	0.888496	78	0.0102584	0.781685	78	-0.00410504	0.915172	78	0.0276749	0.442176	78	0.0686818	0.0217325	78	0.13949	2.63627e-05
BCAR1	69	0.0766547	0.000396884	69	0.0420254	0.0318815	69	0.101742	2.03024e-05	34	-0.0176109	0.837017	34	-0.0590281	0.184525	34	-0.225495	3.21513e-07	34	-0.178703	7.53303e-06	34	0.0414983	0.280516	34	0.0578329	0.126448	34	-0.0156035	0.717844	34	-0.247581	5.27715e-08	34	-0.237574	6.64548e-08
BCAR3	15	0.190131	1.3123e-05	15	-0.00407688	0.917462	15	0.0107158	0.768027	4	-0.00473079	0.973674	4	0.0497642	0.46881	4	-0.107248	0.0353456	4	-0.156749	0.00236834	4	-0.0765338	0.166726	4	-0.0855326	0.120423	4	-0.0310714	0.61583	4	-0.14842	0.0039622	4	-0.0904621	0.0618529
BCAS1	1	-0.121202	0.139955	1	-0.0584732	0.498381	1	0.215645	0.0119815	NA	NA	NA	NA	NA	NA	NA	NA	NA	NA	NA	NA	NA	NA	NA	NA	NA	NA	NA	NA	NA	NA	NA	NA	NA	NA	NA
BCAS2	60	-0.0191516	0.207266	60	-0.011953	0.452873	60	-0.0693466	0.000127397	20	0.0588171	0.527514	20	0.106902	0.0657577	20	0.138952	0.00383514	20	0.0263639	0.57195	20	0.0561926	0.273182	20	0.0736215	0.145329	20	0.152882	0.00564703	20	0.0790696	0.0811657	20	-0.00169076	0.971145
BCAS3	18	0.115856	6.48076e-05	18	-0.00996058	0.701548	18	-0.0438665	0.0683365	2	-0.187754	0.129597	2	-0.0483845	0.629253	2	-0.0860941	0.223432	2	-0.141957	0.0389743	2	-0.134012	0.0804605	2	-0.159644	0.0378028	2	-0.0847631	0.303489	2	-0.124933	0.0693205	2	0.00496515	0.944901
BCAT1	1	-0.193927	0.0324146	1	0.201448	0.0292826	1	-0.194261	0.0325469	1	0.11564	0.56837	1	-0.0890224	0.516304	1	0.117034	0.243316	1	0.261664	0.00837869	1	0.0406536	0.735542	1	0.0224259	0.857334	1	0.0562705	0.645377	1	0.372148	0.000426289	1	0.526171	3.98296e-06
BCAT2	70	0.085254	4.26541e-05	70	0.0725527	0.000263353	70	0.221332	1.53075e-10	22	-0.0540518	0.39463	22	-0.0362974	0.41815	22	-0.0356389	0.292491	22	-0.072036	0.0278967	22	-0.073684	0.0437738	22	-0.113294	0.00280187	22	-0.0390468	0.319154	22	-0.00903377	0.792685	22	0.0772313	0.017169
BCCIP	145	-0.0602661	0.00135436	145	-0.0465442	0.0101124	145	-0.0929673	1.76326e-05	46	0.00614942	0.942119	46	0.00474839	0.925359	46	0.00955564	0.773986	46	-0.00581061	0.855376	46	-0.117895	0.000975569	46	-0.0905594	0.00845105	46	-0.04093	0.256548	46	-0.0915114	0.00361035	46	-0.183137	6.79294e-07
BCDIN3D	6	-0.0787421	0.0624884	6	-0.164812	0.000616986	6	-0.0915262	0.0325469	2	-0.0538846	0.719278	2	-0.06277	0.486493	2	-0.0815687	0.21986	2	-0.123657	0.0552442	2	-0.17514	0.0165201	2	-0.178675	0.0145732	2	-0.120475	0.115545	2	-0.275491	0.000128143	2	-0.339685	5.94218e-06
BCHE	16	0.155389	1.18924e-05	16	0.0798891	0.00664296	16	-0.127655	0.000103359	4	0.0483997	0.59364	4	-0.243354	4.80474e-05	4	-0.203646	4.10303e-05	4	-0.279753	2.74102e-07	4	0.081979	0.0863312	4	0.0925567	0.0528525	4	-0.153121	0.00351818	4	-0.175336	0.000203605	4	-0.210017	1.59422e-05
BCKDHB	7	0.182813	0.00104553	7	0.191127	0.000808578	7	0.141392	0.00753745	NA	NA	NA	NA	NA	NA	NA	NA	NA	NA	NA	NA	NA	NA	NA	NA	NA	NA	NA	NA	NA	NA	NA	NA	NA	NA	NA
BCKDK	30	0.136813	8.15724e-05	30	-0.0359736	0.222256	30	0.157195	1.74014e-05	8	-0.0711891	0.627794	8	-0.0427545	0.669961	8	-0.187731	0.00816243	8	-0.163851	0.0166796	8	-0.229167	0.00347721	8	-0.180676	0.0178994	8	-0.130497	0.103974	8	-0.22935	0.00142887	8	-0.102013	0.122046
BCL10	18	-0.0686704	0.0123179	18	0.0171336	0.539466	18	-0.0823941	0.00362965	4	-0.0923614	0.440571	4	-0.0156994	0.873028	4	0.396821	3.76976e-07	4	0.133799	0.0275194	4	-0.174188	0.011287	4	-0.125717	0.0619023	4	0.0506601	0.49413	4	0.267985	8.03139e-05	4	0.0351645	0.559364
BCL2	2	-0.199848	0.0659786	2	-0.103267	0.354695	2	-0.540703	4.60916e-05	NA	NA	NA	NA	NA	NA	NA	NA	NA	NA	NA	NA	NA	NA	NA	NA	NA	NA	NA	NA	NA	NA	NA	NA	NA	NA	NA
BCL2L1	28	0.12164	2.31101e-05	28	0.011417	0.642491	28	-0.00227888	0.929133	8	0.0317572	0.823402	8	-0.132544	0.0742596	8	-0.192023	0.00197357	8	-0.0518843	0.376077	8	0.121845	0.0601326	8	0.14165	0.0292226	8	0.043644	0.542272	8	-0.160352	0.00717691	8	-0.0183969	0.756046
BCL2L11	5	0.0243352	0.599898	5	-0.17444	0.000671539	5	0.0647599	0.149964	1	-0.13892	0.494184	1	0.0391944	0.801477	1	0.0100968	0.931718	1	0.0324589	0.756869	1	-0.11193	0.328699	1	-0.122537	0.280555	1	0.0752357	0.545728	1	0.238423	0.0196198	1	0.467336	3.31289e-05
BCL2L12	20	-0.171587	4.45062e-05	20	-0.0745312	0.0346245	20	-0.151362	0.000164705	4	0.0696241	0.724159	4	-0.0158795	0.910418	4	-0.0760334	0.39294	4	-0.20188	0.0183366	4	0.0508441	0.616281	4	0.125108	0.18671	4	-0.010293	0.930319	4	-0.103984	0.219823	4	-0.475957	2.3108e-06
BCL2L13	131	-0.614148	2.48447e-17	131	-0.0542989	0.000884178	131	-0.0140692	0.333901	33	0.0436234	0.55837	33	0.252715	2.14642e-06	33	0.447985	2.52778e-12	33	0.580764	6.2905e-15	33	-0.478601	6.62468e-12	33	-0.409293	1.2744e-10	33	-0.428302	9.55431e-11	33	-0.288689	9.37692e-09	33	-0.113114	0.00218355
BCL2L15	19	-0.044373	0.042876	19	0.0207521	0.353136	19	0.119511	1.5139e-05	4	-0.0134255	0.926479	4	0.117093	0.0907956	4	0.0196919	0.738871	4	-0.288049	6.00838e-06	4	-0.130629	0.0310917	4	-0.139036	0.0218059	4	-0.0389315	0.560461	4	-0.245844	5.72838e-05	4	-0.429206	6.78079e-09
BCL3	13	-0.0372599	0.144719	13	-0.0386347	0.138986	13	-0.0612831	0.0201976	3	-0.0652318	0.586925	3	-0.0314647	0.711756	3	-0.0832364	0.156599	3	-0.020933	0.725025	3	-0.14084	0.0286481	3	-0.197509	0.00293736	3	-0.231981	0.00118024	3	-0.212514	0.000576764	3	-0.0988548	0.0769778
BCL6	11	0.134831	0.00022061	11	0.00723	0.837242	11	0.081257	0.0125934	1	-0.1138	0.543272	1	-0.322244	0.0062022	1	0.0862571	0.365187	1	0.392936	0.000101748	1	0.200954	0.0489109	1	0.172206	0.0897384	1	-0.18182	0.0920801	1	0.283644	0.00295954	1	0.428121	2.84019e-05
BCL7A	13	0.00514802	0.899279	13	0.00802244	0.849894	13	-0.143163	0.000724896	6	-0.0159444	0.949334	6	-0.212831	0.0676374	6	-0.227992	0.0158266	6	-0.190637	0.0364662	6	-0.0804436	0.449049	6	-0.100676	0.330465	6	-0.151461	0.161115	6	-0.0481638	0.608865	6	-0.00791094	0.934025
BCL7B	4	0.143836	0.0453928	4	0.00648425	0.938002	4	0.135971	0.0582143	1	-0.148626	0.728121	1	-0.00155122	0.995759	1	-0.0683571	0.734086	1	-0.243818	0.18295	1	0.252076	0.221747	1	0.178234	0.396813	1	-0.206809	0.351006	1	-0.500529	0.00803466	1	-0.310849	0.0831453
BCL7C	6	0.263175	8.7687e-06	6	0.134331	0.00583585	6	0.305347	1.35239e-06	1	0.12498	0.512135	1	0.0688675	0.610844	1	-0.0030778	0.978896	1	-0.0168887	0.863882	1	0.13175	0.208896	1	0.185162	0.0755274	1	-0.0879629	0.440112	1	-0.0239476	0.80814	1	-0.0634773	0.493239
BCL9	30	0.199926	8.08365e-10	30	0.124765	5.61017e-07	30	0.227269	1.08463e-10	6	-0.0596598	0.705896	6	0.0250848	0.817655	6	-0.0357366	0.631257	6	0.0405975	0.567524	6	0.184466	0.018143	6	0.166053	0.0319113	6	0.183986	0.0255464	6	0.12166	0.0783153	6	0.0762374	0.258352
BCL9L	29	0.0439084	0.0379079	29	-0.0177725	0.411944	29	-0.111782	2.12288e-05	15	0.0824887	0.350965	15	-0.0234844	0.733811	15	-0.0195521	0.695495	15	0.0602865	0.189079	15	0.0356997	0.510683	15	0.0499087	0.341147	15	-0.0515235	0.35422	15	0.0209433	0.66291	15	0.0445832	0.322338
BCLAF1	168	0.00942059	0.487382	168	0.0162892	0.234071	168	0.0520536	0.000583571	48	0.0501284	0.476813	48	0.202361	4.38833e-05	48	0.252038	9.80529e-08	48	0.321602	7.91491e-10	48	0.0855703	0.0312706	48	0.0735094	0.0621674	48	0.178607	0.00011501	48	0.361354	9.65426e-11	48	0.244974	7.74907e-08
BCLAF3	20	0.260177	1.10384e-08	20	0.115469	0.000231013	20	0.274636	4.40449e-09	3	-0.143038	0.498725	3	-0.0420101	0.793616	3	0.0983057	0.367864	3	-0.0462174	0.67095	3	0.146379	0.2113	3	0.107791	0.365722	3	0.197933	0.109627	3	0.288784	0.00723604	3	0.217683	0.0343129
BCO1	14	0.142387	0.000316117	14	0.0810233	0.0232992	14	0.20725	5.15947e-06	4	-0.0641393	0.726933	4	0.835788	1.59702e-09	4	0.562484	9.78231e-08	4	0.371215	3.43719e-05	4	0.0705445	0.443291	4	0.0927775	0.298248	4	0.711706	1.83774e-08	4	0.670666	3.32219e-09	4	0.694882	1.05573e-09
BCO2	3	-0.0721241	0.184834	3	0.197462	0.00125468	3	0.395111	5.36611e-07	NA	NA	NA	NA	NA	NA	NA	NA	NA	NA	NA	NA	NA	NA	NA	NA	NA	NA	NA	NA	NA	NA	NA	NA	NA	NA	NA
BCOR	27	-0.0584621	0.0120701	27	-0.0630465	0.00824914	27	-0.044424	0.0501692	10	0.016364	0.906218	10	0.0495734	0.493156	10	-0.036613	0.505379	10	0.106747	0.0389186	10	0.180395	0.00267787	10	0.101332	0.078112	10	-0.168409	0.0072105	10	0.0323377	0.541826	10	0.0334034	0.514328
BCORL1	11	-0.0282511	0.398444	11	-0.0738291	0.0319797	11	0.182318	1.62908e-05	3	0.203248	0.17702	3	0.276202	0.00996743	3	0.166236	0.0521236	3	0.211074	0.0125334	3	0.248566	0.00904184	3	0.337216	0.000710101	3	0.232562	0.0195914	3	0.161058	0.0539157	3	0.264059	0.00205443
BCR	65	0.0125163	0.290781	65	0.0268395	0.0291517	65	-0.0440078	0.00090434	16	0.0610411	0.324403	16	-0.0693281	0.0981919	16	-0.2278	1.36549e-07	16	-0.231068	7.03216e-08	16	0.10092	0.00701454	16	0.124427	0.0012305	16	0.0161198	0.697235	16	-0.218037	2.17794e-07	16	-0.182897	2.31486e-06
BCS1L	68	-0.0350614	0.0404071	68	0.0124089	0.483034	68	0.00548618	0.760909	14	-0.0370738	0.724365	14	0.0213435	0.755092	14	-0.0419585	0.37534	14	-0.0366752	0.424724	14	-0.126514	0.0136249	14	-0.14528	0.00521373	14	-0.0991268	0.0642419	14	-0.0794871	0.0787583	14	-0.0571388	0.194321
BDH1	8	0.138417	0.0164848	8	0.226774	0.000455318	8	0.255831	0.000120692	4	0.0816297	0.727742	4	0.147382	0.271724	4	0.380507	0.00057211	4	0.313821	0.00273273	4	0.306345	0.0079457	4	0.249572	0.0273817	4	0.212202	0.0753051	4	0.1214	0.228228	4	0.404035	0.000195468
BDH2	11	-0.00603246	0.829032	11	-0.203578	2.94674e-07	11	0.0531482	0.0461038	1	0.0234118	0.906904	1	-0.108393	0.275559	1	-0.0422889	0.599313	1	-0.0584653	0.441532	1	-0.0703287	0.416863	1	-0.0408118	0.65162	1	-0.142982	0.106101	1	-0.213723	0.00564427	1	-0.119659	0.100264
BDP1	74	-0.422909	1.22023e-14	74	0.0898396	1.64023e-05	74	0.0123023	0.454608	18	-0.0896423	0.213526	18	-0.166432	0.00136282	18	0.143899	0.000820227	18	0.0800096	0.0426951	18	-0.488407	2.68613e-11	18	-0.506006	1.36534e-11	18	-0.535254	7.73727e-12	18	-0.167795	0.000133248	18	-0.195706	1.37116e-05
BECN1	30	-0.00691054	0.722433	30	-0.000991764	0.964192	30	0.015565	0.410695	11	0.0632759	0.539305	11	-0.00207974	0.981505	11	0.0719146	0.164074	11	0.211829	0.000132892	11	0.0560887	0.326602	11	0.128614	0.0228326	11	0.0783219	0.190309	11	0.0927459	0.0654956	11	0.198417	0.000233851
BEND3	33	0.00221499	0.935674	33	0.0294183	0.253239	33	-0.0690887	0.00883983	7	-0.0156534	0.910592	7	-0.129212	0.0507043	7	-0.233364	7.65869e-05	7	-0.397678	1.65133e-08	7	-0.0469101	0.434868	7	-0.0902542	0.116242	7	-0.154535	0.0127735	7	-0.390253	2.75747e-08	7	-0.526809	6.13976e-11
BEND7	3	0.122321	0.0386198	3	0.02584	0.682787	3	0.126458	0.0334097	NA	NA	NA	NA	NA	NA	NA	NA	NA	NA	NA	NA	NA	NA	NA	NA	NA	NA	NA	NA	NA	NA	NA	NA	NA	NA	NA
BET1	24	0.0235129	0.32449	24	0.202512	8.90694e-08	24	-0.0301137	0.208537	8	0.00961976	0.930315	8	-0.0316157	0.583081	8	0.313925	1.91597e-08	8	0.63233	1.03364e-14	8	0.0558861	0.213613	8	0.0272949	0.565085	8	0.0950465	0.0454134	8	0.477441	4.33269e-12	8	0.790579	5.29103e-17
BET1L	19	0.0494164	0.094774	19	-0.0715185	0.0203386	19	0.0184652	0.546428	7	0.0979355	0.578773	7	-0.0387616	0.761783	7	0.311898	0.00069882	7	0.77541	6.24599e-10	7	0.192785	0.0410496	7	0.195404	0.0380607	7	0.101119	0.317572	7	0.333026	0.000297867	7	0.681531	4.99267e-09
BFAR	4	-0.0293508	0.476481	4	-0.0505407	0.224252	4	0.0299303	0.472097	NA	NA	NA	NA	NA	NA	NA	NA	NA	NA	NA	NA	NA	NA	NA	NA	NA	NA	NA	NA	NA	NA	NA	NA	NA	NA	NA
BFSP2	3	-0.345039	2.44406e-05	3	-0.21618	0.00249311	3	-0.140757	0.0336234	NA	NA	NA	NA	NA	NA	NA	NA	NA	NA	NA	NA	NA	NA	NA	NA	NA	NA	NA	NA	NA	NA	NA	NA	NA	NA	NA
BGN	1	-0.383332	0.00440837	1	-0.156218	0.226424	1	-0.0374584	0.782071	NA	NA	NA	NA	NA	NA	NA	NA	NA	NA	NA	NA	NA	NA	NA	NA	NA	NA	NA	NA	NA	NA	NA	NA	NA	NA	NA
BHLHE40	5	-0.0926793	0.0770448	5	0.0734101	0.167261	5	-0.0159634	0.775255	2	-0.0403355	0.808946	2	-0.835454	9.35089e-11	2	-0.457687	2.78946e-07	2	-0.368467	5.31872e-06	2	-0.400237	1.01788e-05	2	-0.462226	1.22121e-06	2	-1.22765	2.58229e-14	2	-0.472662	1.27026e-07	2	-0.41015	8.38883e-07
BICC1	22	-0.00224252	0.921592	22	-0.390193	2.31301e-12	22	-0.0647351	0.0038905	11	0.0478897	0.499446	11	-0.146041	0.00154604	11	-0.170479	3.1009e-05	11	-0.25323	5.1352e-08	11	0.155687	0.000284636	11	0.156549	0.000262425	11	-0.107298	0.0111441	11	-0.215969	8.23269e-07	11	-0.283511	5.09469e-09
BICD1	44	0.201419	9.53561e-10	44	-0.0683549	0.000565155	44	-0.34387	4.64222e-13	11	-0.00463484	0.969096	11	-0.29569	2.52475e-06	11	-0.274522	4.88615e-07	11	-0.191088	6.0579e-05	11	0.206343	0.000104262	11	0.237012	1.83346e-05	11	-0.0633496	0.211533	11	-0.0190051	0.669088	11	0.0310369	0.460251
BICD2	86	0.0615565	0.00471549	86	-0.19172	2.49464e-08	86	-0.0847781	0.000324878	34	0.0566364	0.41932	34	-0.0542194	0.252167	34	-0.305254	4.09588e-09	34	-0.265494	3.15168e-08	34	0.247906	7.87375e-07	34	0.254261	5.37119e-07	34	0.137949	0.00186514	34	-0.186195	9.98291e-06	34	-0.246354	8.46413e-08
BICDL1	6	0.0831586	0.293151	6	0.0523054	0.531982	6	0.0877528	0.271313	NA	NA	NA	NA	NA	NA	NA	NA	NA	NA	NA	NA	NA	NA	NA	NA	NA	NA	NA	NA	NA	NA	NA	NA	NA	NA	NA
BICRA	18	-0.17984	9.43829e-08	18	-0.0209374	0.347026	18	0.0326566	0.131255	3	-0.0381213	0.792218	3	0.061035	0.46644	3	0.0650079	0.300308	3	-0.0559527	0.358981	3	-0.0934765	0.166663	3	-0.071832	0.293039	3	-0.0209036	0.788162	3	-0.191756	0.00251485	3	-0.239134	0.00022719
BICRAL	3	-0.16038	0.053081	3	-0.12595	0.132671	3	-0.184759	0.0280049	1	-0.0486983	0.896733	1	0.0716239	0.74054	1	0.106141	0.487236	1	0.0921108	0.53239	1	0.0667016	0.705856	1	0.0393889	0.828573	1	0.250096	0.142568	1	0.242238	0.0915657	1	0.27066	0.0547767
BID	61	0.126478	4.89942e-05	61	0.0433011	0.0946006	61	0.108917	0.000229444	10	-0.0610895	0.474936	10	0.0620646	0.277562	10	0.0393786	0.381223	10	-0.0525122	0.220926	10	0.0768691	0.10878	10	0.139042	0.00490749	10	0.153367	0.00353251	10	0.153588	0.000843089	10	-0.0396055	0.346256
BIN1	120	0.109917	2.64866e-07	120	0.0489637	0.00194013	120	0.122018	6.05024e-08	43	0.0703343	0.287525	43	-0.0416512	0.384041	43	-0.185702	9.94123e-06	43	-0.297808	2.8711e-09	43	0.057111	0.145259	43	0.141902	0.000721095	43	0.087537	0.0357489	43	-0.0959902	0.00785685	43	-0.0984764	0.00551234
BIN3	23	0.0268853	0.148449	23	0.0183135	0.341787	23	-0.0549716	0.00557276	5	-0.00230686	0.984598	5	-0.201364	0.000840491	5	-0.310012	2.06971e-07	5	-0.416703	6.91784e-10	5	0.0629348	0.217582	5	0.0849741	0.0933241	5	-0.100727	0.0618094	5	-0.269278	1.52078e-06	5	-0.28402	4.40284e-07
BIRC2	20	0.0382659	0.0968809	20	-0.0793049	0.00187619	20	0.188031	1.11192e-07	5	0.0353924	0.728587	5	-0.0333744	0.598406	5	0.0436243	0.339341	5	0.145363	0.00158169	5	0.134073	0.0075957	5	0.153858	0.00256521	5	0.032562	0.54781	5	0.194523	7.94386e-05	5	0.194227	5.95267e-05
BIRC3	9	0.0522504	0.279331	9	0.0505404	0.309091	9	0.203756	0.000275736	5	0.0156167	0.973674	5	0.261459	0.227302	5	-0.148958	0.387128	5	-0.269706	0.0992122	5	0.0123888	0.953622	5	-0.0617357	0.760924	5	0.109792	0.591954	5	-0.395069	0.0179207	5	-0.695838	0.000103378
BIRC5	13	-0.384418	8.28932e-08	13	-0.335534	5.89891e-07	13	-0.235919	3.23296e-05	2	0.251284	0.0858824	2	-0.301278	0.00395144	2	-0.392972	2.92443e-05	2	-0.754737	4.3612e-10	2	-0.0867453	0.345409	2	0.00308869	0.976952	2	-0.805994	2.62627e-09	2	-1.15802	8.75375e-14	2	-2.00361	3.46756e-19
BIRC6	150	0.104854	2.52721e-07	150	0.0975135	7.73298e-07	150	-0.0010146	0.946498	50	-0.0263874	0.654072	50	-0.159524	2.60231e-05	50	-0.321474	5.68697e-12	50	-0.494466	3.7405e-16	50	0.0410417	0.171466	50	0.0593758	0.0475726	50	0.00987905	0.774838	50	-0.187288	1.08123e-07	50	-0.328841	1.48333e-12
BLM	31	-0.34055	3.93011e-11	31	-0.202053	6.27018e-08	31	-0.0865	0.000850946	8	0.0292474	0.815932	8	0.0720473	0.293488	8	-0.251416	2.83478e-05	8	-0.524648	8.46247e-11	8	0.0121875	0.852818	8	-0.0203012	0.748403	8	-0.0512178	0.412081	8	-0.489643	3.71625e-10	8	-1.04029	2.94347e-17
BLMH	50	-0.10556	0.000521471	50	0.00621612	0.836897	50	-0.0523112	0.0539209	19	-0.00878983	0.942855	19	0.0483652	0.422497	19	0.089866	0.0461629	19	0.037225	0.402833	19	-0.0267002	0.610143	19	-0.0764682	0.117113	19	0.00584368	0.922938	19	-0.000981317	0.984013	19	-0.14645	0.00128623
BLNK	1	0.467414	0.000149774	1	0.222629	0.038697	1	0.0230761	0.83858	NA	NA	NA	NA	NA	NA	NA	NA	NA	NA	NA	NA	NA	NA	NA	NA	NA	NA	NA	NA	NA	NA	NA	NA	NA	NA	NA
BLOC1S1	9	0.111041	0.000272535	9	-0.0447857	0.0956013	9	0.0291982	0.270943	4	-0.115171	0.458573	4	-0.0975965	0.358675	4	-0.128923	0.109384	4	-0.0109642	0.895809	4	0.0627784	0.496633	4	0.0620289	0.498083	4	-0.100038	0.28775	4	0.0188525	0.819199	4	0.101054	0.186134
BLOC1S2	26	0.11078	0.000716974	26	-0.127297	0.000223017	26	0.116994	0.000438538	10	0.0121367	0.930304	10	-0.0242535	0.750906	10	0.104752	0.0433227	10	0.284799	2.65417e-06	10	0.0485236	0.405351	10	0.122676	0.0300383	10	0.0882366	0.140094	10	0.113592	0.0259073	10	0.288527	1.72205e-06
BLOC1S3	17	0.128515	0.00875317	17	-0.0748717	0.116102	17	0.122249	0.0121038	3	-0.00395433	0.983656	3	-0.0256928	0.828791	3	0.120743	0.117931	3	0.283848	0.000452247	3	0.0486723	0.587662	3	0.0361857	0.694352	3	0.115528	0.1972	3	0.33311	8.22266e-05	3	0.413249	3.19202e-06
BLOC1S4	13	0.1246	0.00067765	13	-0.106361	0.00286175	13	0.0039418	0.913038	5	0.0775947	0.637911	5	0.115111	0.250127	5	0.516542	1.95106e-07	5	0.717372	3.43731e-10	5	0.256213	0.00340918	5	0.310884	0.00060886	5	0.240011	0.00865638	5	0.408579	5.79461e-06	5	0.564096	2.0879e-08
BLOC1S5	8	0.224067	3.01781e-05	8	-0.011694	0.806309	8	0.126771	0.00553304	1	0.0048416	0.982147	1	-0.046596	0.689414	1	0.0751414	0.362435	1	-0.132308	0.09247	1	0.000793045	0.993589	1	0.009793	0.924713	1	0.00398506	0.973559	1	0.187186	0.019515	1	0.236088	0.00333493
BLOC1S6	11	-0.00759007	0.915711	11	-0.0308363	0.66402	11	-0.0295203	0.671061	1	-0.0170171	0.967524	1	-0.192207	0.340859	1	0.0274711	0.87112	1	0.260382	0.081085	1	0.205684	0.221404	1	0.226292	0.175752	1	0.395029	0.0269082	1	0.306391	0.0419081	1	0.688274	3.76317e-05
BLTP1	NA	NA	NA	NA	NA	NA	NA	NA	NA	1	0.0050369	0.983656	1	-0.0201867	0.900055	1	-0.128138	0.191904	1	-0.224588	0.0194978	1	-0.0713969	0.526326	1	-0.162491	0.125669	1	-0.13516	0.235256	1	-0.179172	0.0608037	1	0.00212837	0.983153
BLTP2	NA	NA	NA	NA	NA	NA	NA	NA	NA	14	-0.0327951	0.760104	14	-0.0470429	0.447246	14	-0.105194	0.0232699	14	-0.0917633	0.0407501	14	-0.0409131	0.432178	14	-0.0522486	0.302964	14	-0.0399938	0.465377	14	-0.10431	0.0216844	14	-0.226745	1.03495e-05
BLTP3A	NA	NA	NA	NA	NA	NA	NA	NA	NA	18	0.0371231	0.631451	18	0.140745	0.0024595	18	0.213367	1.54722e-06	18	0.234132	2.43592e-07	18	-0.0069188	0.880678	18	0.0202483	0.637187	18	0.173341	0.000174558	18	0.184753	1.03687e-05	18	0.202549	1.85362e-06
BLTP3B	NA	NA	NA	NA	NA	NA	NA	NA	NA	13	-7.10175e-05	0.999679	13	-0.0909738	0.0815092	13	-0.27145	2.94255e-07	13	-0.353225	1.87424e-09	13	0.184491	0.000225604	13	0.195139	0.00012011	13	0.0802111	0.0960733	13	-0.0762192	0.0616701	13	-0.162645	0.000203247
BLVRA	58	-0.0725085	1.37151e-05	58	-0.0257136	0.0537089	58	0.066889	3.32639e-05	15	-0.033773	0.760104	15	-0.0082609	0.915102	15	0.0483106	0.314505	15	-0.0306661	0.517039	15	-0.0920404	0.0746761	15	-0.101786	0.0486	15	-0.0486838	0.384503	15	-0.0713649	0.121475	15	-0.150556	0.00160841
BLVRB	294	0.0147713	0.172625	294	-0.000404113	0.975426	294	0.00660766	0.557828	68	0.0254848	0.758189	68	-0.0450267	0.333613	68	0.152752	0.000101806	68	0.104762	0.00344607	68	-0.0290441	0.474009	68	-0.037603	0.339859	68	-0.0498872	0.227484	68	0.0672944	0.0525573	68	0.043057	0.201354
BLZF1	17	0.0560698	0.024042	17	-0.00176845	0.950116	17	-0.131221	1.93518e-05	4	-0.0171859	0.940499	4	0.0204328	0.877414	4	0.0671869	0.434643	4	0.209775	0.0110712	4	0.244696	0.00850212	4	0.177975	0.0497489	4	0.0450763	0.66027	4	0.271444	0.00160996	4	0.271587	0.00127371
BMAL1	NA	NA	NA	NA	NA	NA	NA	NA	NA	2	-0.0216289	0.925132	2	-0.0738303	0.544667	2	-0.127011	0.148652	2	0.0180448	0.842902	2	0.168339	0.0781768	2	0.22278	0.0206488	2	0.150043	0.139473	2	0.023014	0.798524	2	0.199181	0.0190065
BMAL2	NA	NA	NA	NA	NA	NA	NA	NA	NA	1	0.0706128	0.785282	1	0.0621119	0.699887	1	-0.169608	0.128727	1	-0.5037	4.16291e-05	1	-0.363985	0.00380246	1	-0.369013	0.00339206	1	-0.135854	0.29758	1	-0.421882	0.000367305	1	-0.583607	4.45234e-06
BMP1	5	-0.0381305	0.35365	5	0.0281021	0.51473	5	0.0741179	0.072793	2	-0.0918221	0.689977	2	-0.354816	0.00698957	2	-0.699612	1.85094e-07	2	-0.309218	0.00338817	2	0.0148729	0.910938	2	-0.0892224	0.448301	2	-0.634009	7.53347e-06	2	-0.618286	1.03966e-06	2	-0.0693236	0.492523
BMP2K	36	0.0871911	0.000632406	36	0.243795	3.82086e-09	36	0.29335	1.77871e-10	14	-0.0193324	0.847342	14	-0.0803742	0.119233	14	0.0183982	0.669806	14	-0.0943547	0.0190942	14	-0.0117859	0.815574	14	0.0332578	0.472246	14	0.0816129	0.0838569	14	0.0384189	0.338157	14	0.00622727	0.879734
BMP5	3	0.154647	0.00562904	3	0.337973	3.18443e-06	3	0.116416	0.0304736	NA	NA	NA	NA	NA	NA	NA	NA	NA	NA	NA	NA	NA	NA	NA	NA	NA	NA	NA	NA	NA	NA	NA	NA	NA	NA	NA
BMPR1A	13	-0.0235266	0.369398	13	0.168433	2.95677e-06	13	0.0680592	0.0123084	1	-0.0772012	0.667965	1	-0.136547	0.199923	1	-0.249698	0.00370374	1	-0.0141202	0.869308	1	0.176238	0.052228	1	0.173815	0.0549999	1	-0.160662	0.0945319	1	-0.132856	0.10099	1	0.109834	0.164235
BMPR1B	3	-0.00625433	0.91267	3	0.0502389	0.350459	3	0.422811	1.24052e-07	NA	NA	NA	NA	NA	NA	NA	NA	NA	NA	NA	NA	NA	NA	NA	NA	NA	NA	NA	NA	NA	NA	NA	NA	NA	NA	NA
BMPR2	7	0.0616541	0.0947161	7	0.100717	0.00994888	7	0.125143	0.00189501	1	0.125314	0.453633	1	0.320392	0.00352344	1	0.109259	0.20882	1	0.495011	1.49458e-06	1	0.333591	0.000891311	1	0.329962	0.00100894	1	0.0921571	0.367213	1	0.293564	0.00110664	1	0.443079	6.08237e-06
BMS1	95	-0.0160377	0.366417	95	-0.0295783	0.101354	95	0.0236552	0.182518	39	0.0478666	0.448087	39	0.100671	0.0138298	39	0.0344925	0.296716	39	-0.0524598	0.0981503	39	-0.0442347	0.215715	39	-0.0667115	0.0601322	39	0.0235572	0.549909	39	0.0475869	0.134203	39	-0.0615707	0.0487813
BMT2	1	-0.296261	0.000332266	1	-0.122107	0.0952808	1	0.109577	0.127452	NA	NA	NA	NA	NA	NA	NA	NA	NA	NA	NA	NA	NA	NA	NA	NA	NA	NA	NA	NA	NA	NA	NA	NA	NA	NA	NA
BNC2	1	0.268247	0.00101387	1	-0.0332483	0.675873	1	-0.112541	0.126117	NA	NA	NA	NA	NA	NA	NA	NA	NA	NA	NA	NA	NA	NA	NA	NA	NA	NA	NA	NA	NA	NA	NA	NA	NA	NA	NA
BNIP1	19	-0.061504	0.0108234	19	-0.0104936	0.675539	19	-0.129765	1.26083e-05	7	-0.0183069	0.894939	7	-0.145718	0.0324518	7	-0.042235	0.453968	7	-0.00983916	0.861048	7	0.0429797	0.492189	7	0.00228015	0.974036	7	-0.0116033	0.868326	7	-0.0353582	0.516617	7	-0.00596505	0.914213
BNIP2	13	-0.0888499	0.00734752	13	-0.289066	3.23218e-08	13	0.0781953	0.0162672	3	-0.159441	0.188041	3	-0.0696592	0.448496	3	0.231011	0.00131039	3	0.399449	1.05175e-06	3	-0.114603	0.123088	3	-0.0592743	0.440166	3	0.000573736	0.995148	3	0.218963	0.00184476	3	0.200939	0.00308576
BNIP3	11	0.00614582	0.883771	11	0.152292	0.000652829	11	0.112728	0.00636988	1	-0.345528	0.0509332	1	0.408373	0.00126188	1	-0.350675	0.000812836	1	-0.48406	1.36995e-05	1	-0.436997	0.00021862	1	-0.517724	2.88335e-05	1	-0.277968	0.0158305	1	-0.419464	9.76206e-05	1	-0.228735	0.0166332
BNIP3L	NA	NA	NA	NA	NA	NA	NA	NA	NA	5	-0.152198	0.317732	5	0.148193	0.15503	5	0.0585333	0.49229	5	0.0343755	0.680926	5	-0.22375	0.01385	5	-0.284776	0.0023357	5	-0.151114	0.111899	5	0.189961	0.0195965	5	0.387283	1.95759e-05
BOD1	3	0.0366677	0.49738	3	0.266487	5.5049e-05	3	-0.00102576	0.986056	1	0.0688457	0.726986	1	0.00703569	0.961512	1	-0.134056	0.123865	1	0.0141299	0.875131	1	0.0106652	0.925143	1	-0.0201494	0.853487	1	0.00416077	0.974171	1	-0.00267368	0.977568	1	0.0113772	0.896539
BOD1L1	222	-0.0891137	1.29649e-05	222	-0.0502184	0.0036586	222	0.0642574	0.000407226	64	0.00268566	0.970741	64	0.0730512	0.0251277	64	0.21458	5.31085e-09	64	0.319985	1.3062e-12	64	0.00575437	0.860462	64	-0.00206589	0.951768	64	0.0607581	0.0443945	64	0.197201	1.8198e-08	64	0.211153	3.26729e-09
BOK	1	-0.153296	0.0599102	1	-0.0699653	0.404445	1	0.0268052	0.756183	NA	NA	NA	NA	NA	NA	NA	NA	NA	NA	NA	NA	NA	NA	NA	NA	NA	NA	NA	NA	NA	NA	NA	NA	NA	NA	NA
BOLA1	7	0.0869135	0.0295976	7	0.0611715	0.125693	7	-0.0756858	0.0563122	2	0.0727925	0.564595	2	0.0545483	0.526136	2	0.0862834	0.167736	2	0.0812079	0.180547	2	0.0690482	0.318226	2	0.0853057	0.210522	2	0.0316812	0.681807	2	0.102321	0.0920158	2	0.116696	0.0504775
BOLA3	6	0.115585	0.00428494	6	0.0213236	0.598989	6	-0.0250579	0.522648	1	0.301515	0.763579	1	0.464837	0.4197	1	0.460847	0.289011	1	0.172831	0.691591	1	0.858414	0.0670812	1	0.886086	0.057937	1	0.8879	0.0735858	1	0.900653	0.0329702	1	1.0244	0.0141129
BOP1	85	-0.0223005	0.120153	85	-0.0554393	0.000714582	85	-0.0135619	0.350846	34	0.0608939	0.287443	34	0.119621	0.00254316	34	0.0668182	0.0326496	34	-0.0410828	0.174272	34	0.0580494	0.086501	34	0.0518065	0.12497	34	0.133123	0.000540616	34	0.0263048	0.38968	34	-0.0582948	0.0501378
BORA	2	-0.337595	1.70105e-05	2	-0.376963	5.6188e-06	2	-0.233409	0.00074976	1	0.0437027	0.89032	1	0.156332	0.341834	1	0.0892901	0.491274	1	-0.3107	0.0121328	1	0.302145	0.0277719	1	0.307156	0.0250236	1	-0.174015	0.232857	1	-0.243326	0.0470524	1	-0.867376	4.94648e-08
BORCS5	21	0.024207	0.198775	21	-0.150591	2.07146e-07	21	0.00388442	0.849957	12	0.0416163	0.675459	12	-0.0888489	0.124095	12	0.0846568	0.0646757	12	0.295	2.28973e-07	12	0.0935105	0.0610891	12	0.0678399	0.173309	12	-0.0639073	0.231007	12	0.0728177	0.102225	12	0.301965	1.1666e-07
BORCS6	23	0.0355658	0.0507308	23	-0.0551361	0.00465562	23	0.00737644	0.698895	6	-0.0747939	0.512135	6	-0.252992	0.000696836	6	-0.190084	0.00162933	6	0.00503117	0.932843	6	-0.0280992	0.681977	6	-0.0610069	0.339405	6	-0.256669	0.000349698	6	-0.14284	0.0126371	6	0.063547	0.245594
BPGM	10	0.047861	0.233975	10	-0.0889012	0.0330888	10	-0.157206	0.000574376	5	-0.0519529	0.756107	5	0.265015	0.00366882	5	0.420345	1.57913e-06	5	0.371059	6.92332e-06	5	0.163194	0.0379794	5	0.135017	0.0841838	5	0.534959	3.30298e-07	5	0.598014	3.1451e-09	5	0.706573	7.87589e-11
BPHL	26	0.232117	8.79296e-08	26	0.282687	8.0846e-09	26	0.256497	2.05614e-08	16	-0.0498722	0.57879	16	-0.0544596	0.347228	16	-0.0457045	0.305019	16	0.00596661	0.896148	16	-0.0666197	0.165071	16	-0.0541751	0.262359	16	0.0279081	0.602966	16	0.135651	0.00260344	16	0.310902	3.58001e-08
BPIFA3	1	-0.123355	0.0941946	1	-0.0555306	0.470664	1	0.02327	0.767738	NA	NA	NA	NA	NA	NA	NA	NA	NA	NA	NA	NA	NA	NA	NA	NA	NA	NA	NA	NA	NA	NA	NA	NA	NA	NA	NA
BPIFB1	1	0.22782	0.0195268	1	-0.187592	0.054077	1	0.515566	1.81835e-05	NA	NA	NA	NA	NA	NA	NA	NA	NA	NA	NA	NA	NA	NA	NA	NA	NA	NA	NA	NA	NA	NA	NA	NA	NA	NA	NA
BPNT1	33	-0.0312479	0.174783	33	-0.0321956	0.17123	33	-0.0464408	0.0474354	17	-0.0478894	0.551915	17	-0.00855359	0.89548	17	0.0736826	0.0652775	17	-0.0422011	0.279675	17	-0.112925	0.0108951	17	-0.0809564	0.0621674	17	-0.0206676	0.67531	17	0.000913659	0.983138	17	-0.0107834	0.788061
BPNT2	69	0.173756	3.87057e-10	69	0.0289464	0.0433953	69	0.198883	4.63475e-11	24	0.0391211	0.471186	24	0.0590599	0.0909584	24	0.0591563	0.0348142	24	0.0479222	0.0771435	24	0.0203898	0.526169	24	0.0568356	0.0609157	24	0.13863	0.000104215	24	0.164735	1.07365e-06	24	0.242842	8.17772e-10
BPTF	182	-0.0381792	0.00136966	182	-0.0584905	2.35992e-05	182	0.0438365	0.000403619	44	-0.00386564	0.956152	44	0.0843084	0.00952054	44	-0.159348	7.15047e-07	44	-0.215963	2.46298e-09	44	0.0267439	0.354472	44	0.0185957	0.530289	44	0.0761092	0.0122703	44	-0.184709	4.90278e-08	44	-0.199419	7.8444e-09
BRAF	11	-0.204849	5.19019e-05	11	0.0210648	0.635566	11	-0.170956	0.000328756	1	-0.00312193	0.99329	1	0.106639	0.551464	1	0.112331	0.394267	1	0.02323	0.861048	1	-0.274045	0.0512339	1	-0.303931	0.030925	1	-0.217859	0.143868	1	-0.159236	0.204774	1	-0.184503	0.131681
BRAP	50	-0.0289569	0.10205	50	-0.0619086	0.00165661	50	-0.0875499	5.21028e-05	19	0.0124446	0.884515	19	0.00117811	0.983557	19	-0.0191192	0.59098	19	-0.00839358	0.80989	19	0.0576292	0.118996	19	0.0652541	0.0765232	19	0.121048	0.00291171	19	0.0668448	0.0443164	19	0.0685705	0.03526
BRAT1	34	-0.06798	0.00455661	34	-0.0575388	0.0149142	34	0.0214903	0.344648	6	0.046667	0.719278	6	0.100555	0.167719	6	-0.202918	0.000859727	6	-0.391064	8.85266e-08	6	0.0742841	0.237796	6	0.0651429	0.303096	6	0.0652857	0.332053	6	-0.330071	1.58616e-06	6	-0.532637	2.36415e-10
BRCA1	41	-0.197695	1.29025e-07	41	-0.156303	3.02448e-06	41	-0.00647334	0.804755	7	0.0357309	0.775049	7	-0.0620293	0.386327	7	-0.360594	1.83884e-07	7	-0.601045	8.74434e-12	7	0.0144348	0.830122	7	0.0272337	0.669603	7	-0.149277	0.0175922	7	-0.688408	6.03245e-13	7	-1.09748	1.52279e-17
BRCA2	17	-0.171677	7.72499e-07	17	-0.188903	2.71605e-07	17	-0.305628	2.62736e-10	9	0.0368839	0.785282	9	0.130963	0.0726379	9	-0.00777059	0.905894	9	-0.496551	1.70194e-09	9	0.0468693	0.48244	9	0.0362163	0.593278	9	0.12143	0.0717067	9	-0.235511	0.000180486	9	-0.768244	1.95632e-13
BRCC3	18	0.00229263	0.937404	18	-0.00403982	0.895216	18	-0.0600814	0.0285096	5	-0.00132399	0.995356	5	0.0576072	0.545811	5	0.0461503	0.517198	5	-0.0206651	0.76698	5	0.0202621	0.810572	5	0.00687665	0.938399	5	0.0735317	0.364076	5	-0.0258384	0.711324	5	0.0268134	0.693668
BRD1	32	-0.062806	0.00319275	32	-0.011181	0.597296	32	0.00383931	0.858961	8	-0.0768293	0.413554	8	-0.0730129	0.251796	8	-0.0419886	0.406333	8	-0.0439162	0.366212	8	0.0294908	0.607904	8	-0.00138457	0.983122	8	-0.0264711	0.662507	8	-0.0210194	0.676647	8	-0.0999857	0.0347207
BRD2	52	-0.0627185	0.00039394	52	0.039918	0.0141185	52	-0.0483199	0.00360275	16	0.068929	0.47489	16	-0.0958346	0.125713	16	-0.217905	7.94116e-05	16	-0.0156858	0.755411	16	-0.0260502	0.65676	16	-0.0445734	0.422917	16	-0.262485	4.74615e-05	16	-0.161174	0.00164197	16	-0.0200613	0.682431
BRD3	29	0.0440456	0.0277149	29	-0.0401516	0.0463387	29	0.0806369	0.000348733	7	0.0758781	0.437043	7	0.105816	0.0960825	7	0.251998	1.65444e-05	7	0.352884	6.2571e-08	7	0.27585	1.92728e-05	7	0.265688	2.9507e-05	7	0.249221	0.000117627	7	0.323993	3.0588e-07	7	0.32092	2.3294e-07
BRD4	73	0.0628606	0.000699589	73	-0.0667751	0.000462132	73	0.0820314	4.91954e-05	13	0.0576574	0.540393	13	0.0410754	0.526534	13	-0.139734	0.00402761	13	-0.14204	0.00287586	13	0.0514551	0.324348	13	0.0725271	0.156026	13	0.026166	0.650541	13	-0.0397912	0.389613	13	-0.0812581	0.0702438
BRD7	63	-0.0510074	0.00171932	63	-0.0582992	0.000620374	63	0.0424979	0.00680077	22	0.0150525	0.873436	22	0.0848111	0.0691282	22	-0.0297251	0.441073	22	-0.0335503	0.36197	22	0.0310191	0.467179	22	0.0241652	0.576863	22	0.00179399	0.974118	22	-0.0474176	0.192377	22	-0.143815	0.000233755
BRD8	57	-0.147357	1.46575e-07	57	-0.0573465	0.00387435	57	-0.0408359	0.0287919	13	0.0321466	0.749255	13	0.0297745	0.631148	13	0.104571	0.0176803	13	0.0974415	0.022731	13	-0.0329172	0.510839	13	-0.042007	0.388017	13	-0.0574057	0.258999	13	-0.0314407	0.466323	13	-0.16436	0.000292798
BRD9	29	-0.146554	3.07883e-07	29	0.0787588	0.000418105	29	0.138083	5.99853e-07	6	0.0858826	0.333708	6	0.0725247	0.238105	6	-0.177619	0.000509191	6	-0.352103	2.26116e-08	6	0.0221777	0.697602	6	-0.0290091	0.601937	6	-0.117378	0.0336661	6	-0.33769	5.54405e-08	6	-0.509359	1.48627e-11
BRF1	21	0.0969477	2.26382e-05	21	0.0555809	0.00459569	21	0.0110769	0.556008	4	0.0870765	0.579775	4	0.148436	0.126798	4	0.196023	0.0122275	4	0.159783	0.0337785	4	0.121685	0.146599	4	0.0634018	0.465886	4	0.0220321	0.822284	4	0.0707187	0.348704	4	-0.0137256	0.859773
BRF2	3	-0.0848663	0.426599	3	-0.109027	0.316211	3	-0.0741763	0.495399	NA	NA	NA	NA	NA	NA	NA	NA	NA	NA	NA	NA	NA	NA	NA	NA	NA	NA	NA	NA	NA	NA	NA	NA	NA	NA	NA
BRI3BP	46	0.0307172	0.027194	46	0.0300329	0.0331518	46	-0.0056673	0.694046	2	0.1981	0.512135	2	-0.123734	0.558658	2	-0.0924129	0.560773	2	-0.101816	0.50199	2	-0.0490885	0.791815	2	-0.0451993	0.807651	2	-0.0643739	0.733871	2	-0.0930403	0.54115	2	-0.0922957	0.531281
BRINP1	2	0.201169	0.0091906	2	-0.025282	0.755467	2	0.19457	0.0114295	NA	NA	NA	NA	NA	NA	NA	NA	NA	NA	NA	NA	NA	NA	NA	NA	NA	NA	NA	NA	NA	NA	NA	NA	NA	NA	NA
BRIP1	16	-0.0814705	0.00983085	16	-0.14269	0.00010008	16	0.0790654	0.0119289	4	-0.0203913	0.884515	4	0.0325034	0.685341	4	-0.570332	7.4934e-11	4	-0.81533	2.81192e-14	4	0.0218489	0.745326	4	0.0445238	0.478261	4	-0.0710068	0.272973	4	-0.77595	9.42608e-14	4	-1.3237	4.9707e-19
BRIX1	98	-0.0460394	0.0146891	98	-0.00546902	0.785719	98	-0.0404211	0.0298911	25	0.098638	0.0594402	25	0.0825999	0.0250264	25	0.127816	9.52814e-05	25	-0.0367231	0.201034	25	0.0603886	0.0607586	25	0.0433341	0.177261	25	0.127219	0.000503173	25	0.131705	5.49474e-05	25	0.0701366	0.0144424
BRK1	36	0.0163579	0.450232	36	0.00410324	0.865596	36	0.0135484	0.542191	3	0.131174	0.222316	3	0.0329829	0.704807	3	0.0242232	0.703921	3	0.122167	0.0377092	3	0.170559	0.0107289	3	0.171724	0.0100571	3	0.0348769	0.635875	3	0.00589937	0.926229	3	0.0590211	0.303835
BRMS1	5	-0.053718	0.164103	5	-0.0848569	0.034214	5	-0.137116	0.00135714	3	-0.070823	0.685427	3	0.0525021	0.646243	3	-0.180442	0.0248292	3	-0.183312	0.0194978	3	-0.149203	0.0859104	3	-0.204568	0.0195632	3	-0.372584	0.000213615	3	-0.185383	0.018989	3	-0.352366	4.54578e-05
BRMS1L	11	0.130754	4.15986e-05	11	0.132263	4.30543e-05	11	0.257056	7.7128e-09	6	-0.0405001	0.766675	6	0.0568422	0.47564	6	0.0439628	0.469136	6	0.0476452	0.412163	6	-0.0189581	0.791776	6	-0.0164614	0.819532	6	0.101897	0.133738	6	0.00392004	0.950516	6	0.0762318	0.171168
BROX	107	0.0166623	0.236686	107	0.0427326	0.00499543	107	0.0220616	0.119101	18	-0.000617017	0.996891	18	-0.0977844	0.0595389	18	0.0724788	0.081427	18	0.114774	0.00583781	18	-0.0956258	0.0357171	18	-0.0611043	0.17711	18	-0.0985744	0.0405475	18	-0.0357625	0.381659	18	0.0627269	0.112782
BRPF1	32	0.0183669	0.315147	32	-0.0767039	0.000329814	32	-0.0921566	4.22783e-05	11	-0.00244082	0.983656	11	-0.00067596	0.993452	11	-0.14442	0.00352003	11	-0.133107	0.0054703	11	0.0498475	0.349339	11	0.0404214	0.452835	11	0.0420473	0.460419	11	-0.0812532	0.0813209	11	-0.0926036	0.0432621
BRPF3	45	0.0103408	0.590028	45	-0.0869049	0.000113258	45	0.00994422	0.608304	9	0.0491189	0.64509	9	-0.0722863	0.263533	9	-0.133225	0.0088603	9	-0.0162958	0.747884	9	0.192948	0.000865145	9	0.197353	0.000693535	9	0.100802	0.0798075	9	-0.0686181	0.157475	9	-0.0997006	0.0372211
BRWD1	28	-0.025119	0.217706	28	-0.250336	7.02653e-10	28	0.0194474	0.346744	6	-0.0898656	0.465433	6	-0.0632074	0.460834	6	-0.0767708	0.228556	6	0.200434	0.00195498	6	0.0608948	0.393331	6	-0.0143182	0.856897	6	-0.283236	0.000349065	6	-0.00288675	0.966721	6	0.134077	0.028211
BRWD3	1	0.241847	0.00651732	1	-0.112778	0.188859	1	0.0683903	0.424899	NA	NA	NA	NA	NA	NA	NA	NA	NA	NA	NA	NA	NA	NA	NA	NA	NA	NA	NA	NA	NA	NA	NA	NA	NA	NA	NA
BSCL2	3	0.0962578	0.0589026	3	0.0241763	0.657903	3	0.0470844	0.357949	NA	NA	NA	NA	NA	NA	NA	NA	NA	NA	NA	NA	NA	NA	NA	NA	NA	NA	NA	NA	NA	NA	NA	NA	NA	NA	NA
BSDC1	35	0.0931845	7.72322e-05	35	0.016941	0.402751	35	0.0434534	0.0293827	9	-0.0112138	0.936829	9	-0.000937587	0.990868	9	-0.0833711	0.103626	9	0.0165465	0.750741	9	0.0718174	0.199901	9	0.119057	0.0334139	9	0.15932	0.00847114	9	0.140406	0.00645092	9	0.330869	1.67305e-07
BSG	170	-0.0393835	0.00183249	170	0.0376543	0.00293502	170	-0.115725	7.11618e-09	24	-0.0409662	0.597531	24	0.0190239	0.72857	24	0.142113	0.000425505	24	0.238785	2.77619e-07	24	-0.0600874	0.141036	24	-0.0687197	0.0914709	24	-0.0329019	0.461248	24	0.0766835	0.0373509	24	0.238378	2.18257e-07
BSPRY	8	0.0975292	0.0168155	8	0.0951016	0.0211626	8	0.226889	9.61504e-06	NA	NA	NA	NA	NA	NA	NA	NA	NA	NA	NA	NA	NA	NA	NA	NA	NA	NA	NA	NA	NA	NA	NA	NA	NA	NA	NA
BST2	17	-0.21863	8.04826e-07	17	-0.293389	2.14242e-08	17	-0.356225	9.97109e-10	3	0.057537	0.747584	3	-0.0496174	0.654798	3	-0.640041	4.42611e-09	3	-0.463459	7.06024e-07	3	-0.313063	0.000554292	3	-0.274797	0.00185056	3	-0.170518	0.0558544	3	-0.59617	1.20273e-08	3	-0.498749	1.65408e-07
BTAF1	131	0.030871	0.018034	131	-0.00697554	0.607001	131	-0.0191409	0.13189	38	0.0186454	0.746002	38	0.0718842	0.0207006	38	0.0693197	0.00660143	38	0.0238567	0.328576	38	0.0695008	0.0118132	38	0.0708931	0.0101946	38	0.153682	5.88137e-06	38	0.137403	2.99267e-06	38	0.0839729	0.000926518
BTBD1	7	-0.0923823	0.0321016	7	-0.0662077	0.125155	7	-0.0391198	0.362069	1	-0.0976168	0.709069	1	-0.0698045	0.679809	1	-0.335369	0.00523672	1	-0.0718776	0.538443	1	-0.000341675	0.997839	1	-0.00418228	0.97803	1	-0.172737	0.203185	1	-0.233303	0.0417048	1	-0.164398	0.138457
BTBD10	2	-0.0871368	0.123245	2	-0.139294	0.0186332	2	-0.100926	0.0765439	NA	NA	NA	NA	NA	NA	NA	NA	NA	NA	NA	NA	NA	NA	NA	NA	NA	NA	NA	NA	NA	NA	NA	NA	NA	NA	NA
BTBD11	20	0.257183	5.79349e-08	20	0.200722	1.71679e-06	20	0.273844	2.20215e-08	NA	NA	NA	NA	NA	NA	NA	NA	NA	NA	NA	NA	NA	NA	NA	NA	NA	NA	NA	NA	NA	NA	NA	NA	NA	NA	NA
BTBD16	1	-0.310256	0.00104309	1	-0.151981	0.0805057	1	-0.134499	0.115392	NA	NA	NA	NA	NA	NA	NA	NA	NA	NA	NA	NA	NA	NA	NA	NA	NA	NA	NA	NA	NA	NA	NA	NA	NA	NA	NA
BTBD2	5	0.0574026	0.160645	5	-0.0854071	0.0433933	5	0.0497836	0.227527	1	-0.0406621	0.868185	1	-0.120993	0.343918	1	-0.0864987	0.38413	1	-0.179635	0.0577663	1	0.31718	0.00383175	1	0.28044	0.00939224	1	0.201872	0.0725722	1	-0.0194773	0.845685	1	0.034082	0.724396
BTBD3	2	0.0499709	0.434844	2	-0.102227	0.113412	2	0.0139489	0.83908	NA	NA	NA	NA	NA	NA	NA	NA	NA	NA	NA	NA	NA	NA	NA	NA	NA	NA	NA	NA	NA	NA	NA	NA	NA	NA	NA
BTBD7	9	0.0595406	0.0504056	9	0.0487646	0.112271	9	-0.0314183	0.30105	NA	NA	NA	NA	NA	NA	NA	NA	NA	NA	NA	NA	NA	NA	NA	NA	NA	NA	NA	NA	NA	NA	NA	NA	NA	NA	NA
BTBD8	22	0.371123	4.2496e-11	22	0.123601	7.34569e-05	22	0.198185	1.99743e-07	4	0.0024363	0.991029	4	-0.044037	0.692486	4	-0.134963	0.0801728	4	0.343254	5.04385e-05	4	0.200612	0.0182996	4	0.195948	0.0205832	4	0.102751	0.253696	4	0.346789	5.002e-05	4	0.572587	1.49975e-08
BTBD9	24	0.127488	5.6991e-05	24	0.0330921	0.211785	24	0.0450996	0.0837735	4	-0.15031	0.192594	4	-0.0758427	0.378672	4	-0.218664	0.00136002	4	0.0718328	0.256372	4	0.06689	0.354903	4	0.0296199	0.703087	4	-0.0937978	0.213852	4	-0.0068353	0.920139	4	-0.133263	0.0325356
BTC	4	0.0325801	0.476191	4	-0.0269188	0.57513	4	0.00134149	0.979027	NA	NA	NA	NA	NA	NA	NA	NA	NA	NA	NA	NA	NA	NA	NA	NA	NA	NA	NA	NA	NA	NA	NA	NA	NA	NA	NA
BTD	1	0.284385	0.00123666	1	-0.174604	0.0339869	1	0.0764388	0.342669	NA	NA	NA	NA	NA	NA	NA	NA	NA	NA	NA	NA	NA	NA	NA	NA	NA	NA	NA	NA	NA	NA	NA	NA	NA	NA	NA
BTF3	183	-0.128515	1.3675e-08	183	-0.0593427	0.000184066	183	-0.0584841	0.000182878	34	0.0618257	0.216302	34	-0.0983294	0.00555854	34	-0.181029	3.47309e-07	34	-0.194922	6.76352e-08	34	-0.0214045	0.508219	34	0.0259913	0.409049	34	-0.247533	1.81489e-08	34	-0.378584	2.12028e-13	34	-0.419129	1.37113e-14
BTF3L4	99	0.0624136	0.000148478	99	-0.0780692	1.54803e-05	99	0.038007	0.00923203	16	0.0604174	0.53088	16	0.00362278	0.963823	16	0.198711	0.000160004	16	0.291669	5.84827e-07	16	0.0490151	0.360296	16	0.13797	0.00957376	16	0.139954	0.012878	16	0.307569	2.92969e-07	16	0.352087	1.84517e-08
BTG1	4	0.0614956	0.141609	4	-0.0163352	0.722203	4	0.00773943	0.866127	NA	NA	NA	NA	NA	NA	NA	NA	NA	NA	NA	NA	NA	NA	NA	NA	NA	NA	NA	NA	NA	NA	NA	NA	NA	NA	NA
BTG2	2	0.562545	0.00312758	2	0.682596	0.000715082	2	0.709429	0.000442276	NA	NA	NA	NA	NA	NA	NA	NA	NA	NA	NA	NA	NA	NA	NA	NA	NA	NA	NA	NA	NA	NA	NA	NA	NA	NA	NA
BTG3	4	-0.624133	1.64925e-10	4	0.00666719	0.902115	4	-0.0400613	0.401591	1	0.15341	0.418202	1	-0.171794	0.172916	1	-0.755916	1.98778e-08	1	-0.524965	4.72357e-06	1	-0.862456	1.2328e-08	1	-0.784644	6.62393e-08	1	-1.41422	1.59357e-12	1	-1.44406	4.08133e-14	1	-1.13664	3.44533e-12
BTN2A1	10	0.0343817	0.273359	10	-0.00797238	0.820281	10	-0.0408724	0.194756	2	-0.163632	0.521237	2	0.188772	0.254469	2	0.165088	0.199779	2	0.216418	0.0821836	2	-0.128115	0.3717	2	-0.130948	0.358612	2	0.00269416	0.989145	2	0.0866239	0.496825	2	0.175504	0.148907
BTN3A1	1	-0.020822	0.775676	1	-0.103248	0.140988	1	-0.112034	0.104947	1	-0.0573092	0.814259	1	0.414607	0.00161339	1	0.663248	3.22822e-07	1	1.11831	1.39799e-11	1	-0.0754117	0.523062	1	-0.113707	0.31588	1	0.546462	4.41183e-05	1	1.19553	4.08559e-12	1	1.58422	6.40501e-15
BTN3A2	6	0.12826	0.00325431	6	-0.159483	0.000604632	6	-0.0047195	0.91671	1	-0.0149518	0.941397	1	0.667373	2.23668e-08	1	1.01047	2.55824e-13	1	1.58322	1.19768e-17	1	0.287615	0.00087814	1	0.217376	0.00867121	1	0.92366	2.6785e-11	1	1.50942	3.56793e-17	1	1.83306	2.62846e-19
BTN3A3	3	0.278465	0.000591795	3	0.0328231	0.672657	3	0.0924462	0.198939	2	0.12237	0.458573	2	0.838133	4.18726e-09	2	1.38257	6.44979e-15	2	1.65125	8.45731e-17	2	-0.172805	0.0639816	2	-0.20117	0.0313097	2	1.07356	2.14648e-11	2	1.79381	1.71465e-17	2	2.15769	1.57134e-19
BTRC	2	0.0454636	0.528139	2	0.136972	0.0590682	2	0.0428154	0.559862	NA	NA	NA	NA	NA	NA	NA	NA	NA	NA	NA	NA	NA	NA	NA	NA	NA	NA	NA	NA	NA	NA	NA	NA	NA	NA	NA
BUB1	11	-0.187432	4.13226e-05	11	-0.243231	2.3764e-06	11	-0.0353951	0.344469	12	0.0436599	0.733737	12	-0.23895	0.000956432	12	-0.460112	5.44333e-09	12	-0.870334	8.73128e-15	12	-0.12184	0.0468665	12	-0.126109	0.0393081	12	-0.632472	1.7376e-10	12	-0.93554	2.32029e-15	12	-1.3625	3.46756e-19
BUB1B	57	-0.271782	1.3675e-08	57	-0.146067	3.73102e-05	57	0.360687	2.14759e-10	15	-0.00738267	0.956843	15	-0.216779	0.000840491	15	-0.603279	3.17629e-12	15	-0.962318	9.56894e-17	15	-0.0593926	0.283791	15	-0.0242701	0.68476	15	-0.411203	6.43754e-08	15	-0.960378	1.19977e-16	15	-1.3689	2.744e-20
BUB3	142	-0.0671803	6.36562e-06	142	-0.0644559	1.22736e-05	142	-0.126767	1.35358e-09	20	0.0528289	0.397388	20	0.0170863	0.720728	20	-0.00990491	0.77938	20	-0.145604	5.27947e-05	20	0.00331619	0.938424	20	-0.0176416	0.649498	20	0.0218645	0.583646	20	-0.0258679	0.424611	20	-0.106622	0.00132186
BUD13	33	-0.0537029	0.0232775	33	-0.0917076	0.000559197	33	-0.00694371	0.779254	13	0.0343311	0.72031	13	0.111999	0.0337379	13	0.128272	0.00340971	13	0.103743	0.0131377	13	0.0152615	0.768123	13	-0.0316986	0.51119	13	0.0719962	0.141284	13	-0.0233002	0.583267	13	-0.161056	0.000264742
BUD23	27	-0.222157	1.24569e-06	27	-0.225918	1.2093e-06	27	-0.00488448	0.891863	3	0.0935214	0.534149	3	-0.0936023	0.343296	3	-0.0825301	0.276857	3	-0.197667	0.00823442	3	-0.0104243	0.913657	3	0.0106056	0.912109	3	-0.0673523	0.451348	3	-0.1492	0.0428467	3	-0.240864	0.00148891
BUD31	25	-0.0938774	0.000134772	25	-0.121833	9.14865e-06	25	-0.0487783	0.0221777	2	0.199089	0.123714	2	0.0336905	0.755901	2	0.341441	3.97368e-05	2	0.39104	4.38695e-06	2	0.214925	0.00870258	2	0.21403	0.00875584	2	0.240115	0.00588004	2	0.321801	6.84655e-05	2	0.228496	0.00193732
BVES	2	0.0671974	0.192483	2	-0.0395184	0.465611	2	0.0629485	0.225702	NA	NA	NA	NA	NA	NA	NA	NA	NA	NA	NA	NA	NA	NA	NA	NA	NA	NA	NA	NA	NA	NA	NA	NA	NA	NA	NA
BYSL	94	-0.093623	6.89392e-06	94	-0.0322176	0.0472848	94	-0.0628616	0.000478955	22	0.0315732	0.614791	22	0.0115164	0.798711	22	0.132804	7.17755e-05	22	0.0971816	0.00154944	22	-0.0437762	0.18046	22	-0.0539871	0.0969175	22	-0.0416089	0.233425	22	-0.0369609	0.20563	22	-0.0973024	0.00132029
BZW1	156	-0.200214	7.26309e-12	156	-0.143867	9.40634e-10	156	-0.176323	3.22158e-11	34	-0.017594	0.812868	34	-0.116345	0.0032902	34	-0.304917	1.93827e-10	34	-0.394717	6.60503e-13	34	-0.200822	1.71331e-06	34	-0.184069	5.79153e-06	34	-0.326763	7.10213e-10	34	-0.541168	9.65958e-16	34	-0.630411	1.78989e-17
BZW2	119	-0.0612437	0.000194001	119	0.0842951	6.94697e-06	119	0.124048	3.8622e-08	22	0.0531396	0.578773	22	-0.072652	0.227626	22	-0.214896	4.69959e-05	22	-0.366273	8.05216e-09	22	0.0318105	0.557117	22	0.0447081	0.392474	22	-0.0267511	0.64048	22	-0.277725	1.00519e-06	22	-0.501639	1.39853e-11
C10orf88	11	0.123405	0.00445947	11	0.0641236	0.122184	11	-0.224182	1.55229e-05	6	-0.0187348	0.920531	6	-0.0963776	0.296033	6	-0.100208	0.158042	6	0.0241952	0.737072	6	0.235182	0.0033179	6	0.329273	0.000129176	6	0.209947	0.0116407	6	-0.0577468	0.407807	6	-0.154839	0.0235304
C10orf90	1	0.0120619	0.878499	1	-0.0674287	0.376128	1	0.0248648	0.752007	NA	NA	NA	NA	NA	NA	NA	NA	NA	NA	NA	NA	NA	NA	NA	NA	NA	NA	NA	NA	NA	NA	NA	NA	NA	NA	NA
C11orf24	2	-0.120358	0.125451	2	0.101117	0.207935	2	-0.103377	0.189966	NA	NA	NA	NA	NA	NA	NA	NA	NA	NA	NA	NA	NA	NA	NA	NA	NA	NA	NA	NA	NA	NA	NA	NA	NA	NA	NA
C11orf54	25	0.196968	2.9791e-07	25	0.122984	9.17806e-05	25	0.122238	8.30638e-05	7	0.088984	0.504016	7	0.138227	0.102682	7	0.357322	6.84666e-06	7	0.419855	4.01214e-07	7	0.0929963	0.207534	7	0.11737	0.109075	7	0.158297	0.0425477	7	0.324477	2.08761e-05	7	0.509133	1.1218e-08
C11orf58	85	0.0689251	0.0074399	85	0.0882675	0.00128523	85	0.100524	0.000351688	21	-0.0509303	0.690828	21	0.0356673	0.670518	21	0.242538	0.000143428	21	0.491796	1.84141e-09	21	0.0294959	0.668433	21	0.027712	0.689246	21	0.100938	0.133041	21	0.28374	1.67521e-05	21	0.477638	2.32559e-09
C11orf68	19	0.0563019	0.135219	19	-0.139667	0.00104697	19	-0.0439244	0.247584	6	0.0509734	0.747584	6	-0.00984374	0.929407	6	0.108906	0.112328	6	0.339397	1.23334e-05	6	0.268494	0.000772955	6	0.265564	0.000863854	6	0.127394	0.107836	6	0.305664	5.54733e-05	6	0.458225	9.34184e-08
C11orf86	6	-0.547334	1.07274e-08	6	-0.0295936	0.620542	6	-0.408301	4.58218e-07	NA	NA	NA	NA	NA	NA	NA	NA	NA	NA	NA	NA	NA	NA	NA	NA	NA	NA	NA	NA	NA	NA	NA	NA	NA	NA	NA
C11orf98	31	-0.194562	1.95524e-07	31	-0.121406	6.60836e-05	31	0.0471396	0.0586301	6	-0.0202487	0.91161	6	-0.0668713	0.474703	6	-0.24362	0.000870214	6	-0.28723	0.000113496	6	-0.115847	0.122865	6	-0.119101	0.111529	6	-0.0982348	0.220959	6	-0.268463	0.000267632	6	-0.288704	8.76604e-05
C12orf29	6	-0.247005	0.00354838	6	-0.200854	0.0154655	6	-0.0665865	0.406632	2	0.0578103	0.730909	2	-0.0735611	0.460301	2	-0.421756	2.20355e-06	2	-0.496821	1.09151e-07	2	-0.0784679	0.33894	2	0.0575793	0.491767	2	-0.119362	0.162382	2	-0.444656	7.80233e-07	2	-0.584828	4.61981e-09
C12orf4	17	0.0385613	0.14155	17	-0.072289	0.00968353	17	0.0109774	0.693199	4	0.0621089	0.618932	4	-0.00143917	0.987961	4	-0.178622	0.00366819	4	-0.124657	0.0320781	4	0.0675697	0.303838	4	0.159604	0.0149097	4	0.0837475	0.226502	4	0.00837601	0.892055	4	-0.069297	0.219849
C12orf43	30	-0.0667021	0.00191335	30	-0.0979983	5.88054e-05	30	-0.200333	5.63379e-09	13	0.0603927	0.427138	13	0.131016	0.00853223	13	0.0182402	0.662026	13	0.0425146	0.272191	13	-0.0104769	0.832605	13	0.0300278	0.505785	13	0.095216	0.0378718	13	0.0863133	0.0271162	13	0.110375	0.00479397
C12orf56	2	-0.049138	0.512746	2	-0.132121	0.0799026	2	-0.116122	0.117125	NA	NA	NA	NA	NA	NA	NA	NA	NA	NA	NA	NA	NA	NA	NA	NA	NA	NA	NA	NA	NA	NA	NA	NA	NA	NA	NA
C12orf57	37	-0.235922	2.03496e-09	37	-0.166192	2.74685e-07	37	-0.0844708	0.000498115	5	-0.000548646	0.999631	5	-0.403706	0.00206412	5	-0.49831	2.26054e-05	5	-0.281871	0.00603193	5	-0.317677	0.00584283	5	-0.148529	0.183797	5	-0.490935	0.000161946	5	-0.505367	1.5172e-05	5	-0.323624	0.00171636
C12orf60	3	-0.0377925	0.4247	3	-0.403525	7.58148e-08	3	-0.567629	4.94069e-10	NA	NA	NA	NA	NA	NA	NA	NA	NA	NA	NA	NA	NA	NA	NA	NA	NA	NA	NA	NA	NA	NA	NA	NA	NA	NA	NA
C12orf73	4	0.0169825	0.856665	4	-0.0369284	0.701555	4	-0.0788733	0.379256	1	0.101419	0.56837	1	-0.268429	0.0143919	1	-0.540478	6.83016e-07	1	-0.0283838	0.749988	1	-0.00776239	0.946081	1	-0.0223474	0.837888	1	-0.16539	0.102096	1	-0.292939	0.00126901	1	0.00417439	0.962307
C12orf75	8	0.0190481	0.808801	8	0.085208	0.258614	8	0.372407	4.07148e-05	1	0.102769	0.698302	1	-0.0888057	0.598297	1	-0.514632	0.000101428	1	-0.720926	6.57695e-07	1	0.414953	0.00230692	1	0.264194	0.0426183	1	0.118778	0.401149	1	-0.394209	0.00144196	1	-0.512393	6.60283e-05
C14orf119	7	-0.00193221	0.95086	7	0.0211611	0.486334	7	0.0385478	0.184836	2	0.098001	0.480445	2	-0.576859	1.39065e-07	2	-0.758484	3.61328e-11	2	-0.358499	9.76191e-06	2	-0.0169462	0.849482	2	0.0526856	0.517572	2	-0.731828	1.03358e-09	2	-0.599573	2.49493e-09	2	-0.456343	1.91092e-07
C14orf93	6	0.0385827	0.328173	6	-0.0842463	0.0384943	6	-0.0248141	0.544127	NA	NA	NA	NA	NA	NA	NA	NA	NA	NA	NA	NA	NA	NA	NA	NA	NA	NA	NA	NA	NA	NA	NA	NA	NA	NA	NA
C15orf39	19	0.00990407	0.715202	19	0.0700697	0.0109176	19	0.0600057	0.0244612	4	-0.114121	0.268204	4	-0.188963	0.00773748	4	-0.487549	2.01347e-09	4	-0.344891	5.25346e-07	4	-0.425529	1.36572e-07	4	-0.370744	1.25693e-06	4	-0.500609	1.53197e-08	4	-0.572921	6.55507e-11	4	-0.372775	1.11625e-07
C15orf40	14	0.0422772	0.128973	14	0.057516	0.0448811	14	-0.0169355	0.55816	3	-0.0824615	0.554922	3	-0.127498	0.14432	3	-0.294942	0.000113083	3	-0.331012	1.93977e-05	3	-0.0394688	0.625377	3	-0.000652611	0.994465	3	-0.172021	0.0319024	3	-0.365863	5.53417e-06	3	-0.220196	0.00157331
C15orf48	15	-0.485283	4.05482e-09	15	-0.0219341	0.659337	15	0.202824	0.000177298	4	0.0379682	0.817764	4	0.557592	1.42098e-07	4	1.04552	2.42401e-14	4	1.48256	9.54952e-18	4	-0.479461	5.19957e-07	4	-0.505384	2.30826e-07	4	-0.0271658	0.751916	4	0.587521	1.98841e-09	4	0.81957	1.63964e-12
C16orf74	2	-0.000857472	0.99103	2	0.0289007	0.673294	2	-0.0965424	0.127908	1	-0.0365276	0.883887	1	0.00585366	0.97128	1	-0.0564272	0.586617	1	-0.154232	0.107962	1	-0.0166542	0.894265	1	-0.0371796	0.754701	1	0.0410231	0.739178	1	0.00548147	0.958944	1	0.130663	0.163617
C16orf87	1	-0.0290922	0.650757	1	0.214489	0.00170937	1	0.0281736	0.66515	NA	NA	NA	NA	NA	NA	NA	NA	NA	NA	NA	NA	NA	NA	NA	NA	NA	NA	NA	NA	NA	NA	NA	NA	NA	NA	NA
C16orf91	18	0.0211372	0.479115	18	0.0255847	0.402318	18	0.0475158	0.107966	5	0.0537438	0.636841	5	0.0361968	0.633821	5	0.221254	0.000156184	5	0.413445	9.40639e-09	5	0.138357	0.0185649	5	0.130453	0.0255045	5	0.188055	0.00321035	5	0.305869	1.67854e-06	5	0.579067	1.06193e-11
C17orf49	4	0.049388	0.266094	4	0.0287918	0.540617	4	0.0489118	0.274556	2	-0.0642673	0.778949	2	0.104069	0.429603	2	0.0402629	0.698416	2	0.082295	0.396069	2	-0.107273	0.32456	2	-0.0797953	0.472102	2	-0.0467982	0.700724	2	-0.0485377	0.625526	2	-0.0715876	0.449058
C17orf75	58	-0.0389643	0.0121956	58	-0.0595823	0.000534391	58	-0.0965909	2.26049e-06	15	0.0333512	0.739823	15	0.0871499	0.113783	15	0.247844	2.57943e-06	15	0.319659	2.76422e-08	15	-0.107898	0.0250259	15	-0.075534	0.112122	15	0.0578958	0.257625	15	0.178657	0.000160596	15	0.284	1.56802e-07
C17orf80	12	-0.54107	4.46959e-13	12	0.00731844	0.803975	12	-0.0613499	0.0245845	5	0.00784295	0.967309	5	0.06155	0.525023	5	0.0794316	0.261915	5	0.164029	0.0177509	5	-0.422482	4.89396e-06	5	-0.40207	9.10525e-06	5	-0.456344	2.79512e-06	5	-0.439671	4.27465e-07	5	-0.270331	0.000234903
C17orf97	11	0.163636	4.88445e-06	11	-0.0254464	0.358316	11	0.142922	2.26052e-05	4	0.0428747	0.75803	4	-0.109126	0.148102	4	0.0235884	0.709096	4	0.110871	0.056313	4	0.234179	0.000755624	4	0.253269	0.000343751	4	0.0785607	0.259113	4	0.140569	0.0174381	4	0.205192	0.000763018
C18orf25	59	0.0348601	0.0674369	59	-0.117486	4.82094e-06	59	-0.143737	2.94559e-07	10	-0.0131748	0.893327	10	-0.0410173	0.430573	10	-0.00234352	0.958207	10	0.077826	0.0397203	10	0.0925133	0.0295203	10	0.103673	0.0152551	10	0.157137	0.000933049	10	0.137706	0.000706813	10	0.0655183	0.0762581
C18orf32	39	-0.0851657	0.00111327	39	0.100619	0.000278161	39	-0.0681052	0.00631463	2	0.0870718	0.656039	2	-0.17269	0.134031	2	-0.284788	0.00266855	2	0.0181313	0.847515	2	-0.172534	0.0821568	2	-0.189719	0.0560229	2	-0.311851	0.00413217	2	-0.148893	0.093575	2	0.363343	0.000158682
C19orf12	3	0.24405	7.86406e-05	3	0.174425	0.00206212	3	0.0395038	0.450016	NA	NA	NA	NA	NA	NA	NA	NA	NA	NA	NA	NA	NA	NA	NA	NA	NA	NA	NA	NA	NA	NA	NA	NA	NA	NA	NA
C19orf25	12	-0.000554054	0.987425	12	-0.055999	0.071373	12	-0.0535835	0.0796064	5	-0.0550481	0.654072	5	0.0359877	0.664221	5	-0.00747945	0.907971	5	0.0135188	0.8195	5	0.0455705	0.488309	5	0.0113578	0.877371	5	0.091026	0.171025	5	0.0883265	0.113704	5	-0.0145157	0.801648
C19orf33	NA	NA	NA	NA	NA	NA	NA	NA	NA	8	0.0973489	0.512135	8	-0.087679	0.378672	8	-0.0734043	0.335157	8	-0.122087	0.0935669	8	-0.0340321	0.704782	8	-0.0929399	0.259207	8	-0.193858	0.0261395	8	-0.138263	0.0591679	8	-0.167867	0.0205191
C19orf47	15	-0.0222826	0.362074	15	-0.0542223	0.0317404	15	0.0325909	0.182411	7	0.0811774	0.458573	7	0.122933	0.0827476	7	0.156286	0.00701306	7	0.281447	1.1585e-05	7	0.144023	0.0206941	7	0.15345	0.0141432	7	0.210562	0.00205191	7	0.204738	0.000585511	7	0.222592	0.000183901
C19orf53	8	-0.104714	0.00742378	8	-0.122027	0.00274098	8	-0.0988563	0.0108397	2	0.0303065	0.896123	2	-0.0415123	0.756895	2	-0.309101	0.00125945	2	-0.158132	0.0735191	2	-0.162039	0.101758	2	-0.123374	0.214307	2	-0.282119	0.00858597	2	-0.485326	4.89242e-06	2	-0.348313	0.000246041
C19orf54	3	0.111158	0.028357	3	-0.0599169	0.239118	3	-0.123217	0.0164891	NA	NA	NA	NA	NA	NA	NA	NA	NA	NA	NA	NA	NA	NA	NA	NA	NA	NA	NA	NA	NA	NA	NA	NA	NA	NA	NA
C1D	3	-0.130882	0.0195728	3	-0.0295425	0.613111	3	-0.119323	0.0319453	2	0.0323276	0.886527	2	-0.0607553	0.632095	2	-0.197558	0.0276761	2	-0.17717	0.0416192	2	0.0170577	0.879756	2	0.0108649	0.924165	2	0.0261019	0.818109	2	-0.162687	0.0618716	2	-0.133374	0.115471
C1GALT1	26	0.132098	1.0579e-05	26	-0.0449648	0.0578911	26	-0.0115699	0.633437	11	-0.118735	0.150163	11	0.236249	0.000161677	11	0.18023	0.000372291	11	0.205278	6.34218e-05	11	-0.0643976	0.210138	11	-0.0860241	0.09163	11	0.199468	0.000585624	11	0.197392	0.000114025	11	0.343628	1.94134e-08
C1GALT1C1	11	0.0934032	0.00647553	11	-0.0572396	0.0843745	11	-0.0315604	0.336533	4	0.0270859	0.87131	4	0.0829111	0.341834	4	0.249766	0.000456592	4	0.185336	0.00534021	4	0.122923	0.0888251	4	0.112351	0.118702	4	0.211583	0.00709725	4	0.30843	3.28499e-05	4	0.365383	2.12168e-06
C1orf109	9	-0.0480997	0.111979	9	0.044817	0.146113	9	-0.0757421	0.0156074	4	0.0815106	0.556975	4	0.0891257	0.320937	4	-0.00761263	0.922849	4	0.157038	0.0198094	4	0.176195	0.0195868	4	0.155753	0.0374665	4	0.0720703	0.373473	4	0.191407	0.00563529	4	0.189729	0.00503835
C1orf112	10	-0.197212	1.29088e-05	10	-0.188628	2.53125e-05	10	-0.143427	0.000373192	4	0.0257493	0.880911	4	-0.0295375	0.769763	4	-0.337576	1.61423e-05	4	-0.505134	1.9038e-08	4	0.00628402	0.94329	4	0.0379559	0.634464	4	-0.102852	0.190898	4	-0.636393	3.06908e-10	4	-1.18075	4.76167e-16
C1orf115	1	0.314847	0.0029933	1	0.0979178	0.334068	1	0.368291	0.000834171	NA	NA	NA	NA	NA	NA	NA	NA	NA	NA	NA	NA	NA	NA	NA	NA	NA	NA	NA	NA	NA	NA	NA	NA	NA	NA	NA
C1orf116	34	-0.0971838	0.000223276	34	0.0890622	0.000591605	34	0.336711	2.617e-11	20	-0.0108182	0.916537	20	-0.538297	4.52024e-12	20	-0.704301	6.59437e-16	20	-1.23354	2.53329e-21	20	-0.17754	0.000162589	20	-0.216191	1.39823e-05	20	-0.603527	3.14642e-13	20	-0.808459	2.23429e-17	20	-1.16185	3.52986e-21
C1orf122	6	-0.122384	0.00143953	6	-0.0655245	0.0666195	6	-0.130902	0.00082051	1	0.029024	0.915415	1	-0.076161	0.602179	1	-0.206755	0.046488	1	-0.231768	0.0227221	1	0.0773995	0.516541	1	0.0766691	0.517515	1	0.0343654	0.792403	1	-0.161653	0.108794	1	-0.249705	0.013243
C1orf131	21	-0.120442	0.000119717	21	-0.0349084	0.193317	21	0.0611563	0.0235478	7	0.10216	0.327701	7	0.0378194	0.638136	7	0.117441	0.0375585	7	-0.068121	0.213929	7	0.0869264	0.155896	7	0.0871006	0.154164	7	0.077825	0.235073	7	0.0618931	0.259635	7	-0.164092	0.00333492
C1orf159	2	-0.0171782	0.801462	2	-0.00157166	0.983565	2	-0.0904138	0.158439	1	-0.051359	0.856622	1	0.373982	0.0089035	1	0.309083	0.00792985	1	0.357114	0.00207537	1	0.327304	0.00980614	1	0.352354	0.00573834	1	0.687833	8.02107e-06	1	0.609794	4.67796e-06	1	0.628919	2.01948e-06
C1orf174	5	-0.147486	0.0378607	5	0.083718	0.243088	5	0.0368136	0.614917	2	0.156193	0.380521	2	-0.108683	0.383178	2	0.00266294	0.980905	2	0.0214778	0.824387	2	-0.00370513	0.974814	2	0.130458	0.202562	2	-0.105579	0.337987	2	-0.179445	0.0504935	2	-0.0634759	0.483088
C1orf198	29	0.089174	0.000968782	29	-0.127364	3.26655e-05	29	0.0200016	0.417948	12	0.120809	0.150258	12	0.0301208	0.664456	12	0.0451268	0.35718	12	0.197952	0.000131585	12	0.195377	0.00055127	12	0.225993	0.000114855	12	0.083089	0.13574	12	0.0313092	0.514506	12	0.145484	0.00248313
C1orf226	24	0.0679271	0.0066516	24	0.0941398	0.000555388	24	0.227689	1.26184e-08	4	-0.0512629	0.672392	4	0.00218128	0.982041	4	0.0444472	0.441909	4	0.117033	0.0325753	4	0.0036388	0.958963	4	0.0491057	0.435154	4	0.0764542	0.241414	4	-0.0494547	0.367953	4	0.126911	0.0191456
C1orf35	24	-0.0169796	0.355545	24	-0.0324719	0.0828041	24	0.127517	8.94333e-07	2	0.161744	0.213526	2	0.147571	0.107382	2	-0.0230417	0.769002	2	0.0271274	0.713879	2	0.208241	0.010287	2	0.143735	0.0700311	2	0.0908328	0.286856	2	-0.0265989	0.720943	2	-0.0170763	0.816062
C1orf43	10	0.0740141	0.0359449	10	-0.00128146	0.97554	10	0.0092296	0.805365	4	0.0764792	0.574177	4	-0.660592	3.48513e-09	4	-0.134861	0.043999	4	0.172248	0.00942259	4	0.142516	0.0506417	4	0.249878	0.00118672	4	-0.7336	2.87816e-10	4	0.121892	0.0618358	4	0.322618	1.389e-05
C1orf50	6	-0.0707465	0.178185	6	-0.0921833	0.0866894	6	-0.0543445	0.306637	3	0.0584194	0.716172	3	0.00335772	0.977808	3	-0.0620396	0.394267	3	-0.127279	0.0659654	3	0.0268193	0.756982	3	0.130551	0.0909989	3	0.0857995	0.302693	3	-0.0254741	0.725651	3	-0.0952263	0.158371
C1orf52	47	-0.0874353	0.000156628	47	-0.0234598	0.242655	47	-0.153809	1.89572e-07	6	0.0828068	0.455914	6	0.284499	0.000190283	6	0.254305	7.20132e-05	6	0.167999	0.00368715	6	0.0766155	0.223169	6	0.0860912	0.168237	6	0.151257	0.0235644	6	0.112896	0.0446624	6	0.0234351	0.679595
C1orf53	2	0.440529	0.00649471	2	0.309988	0.0489217	2	0.452856	0.00541909	NA	NA	NA	NA	NA	NA	NA	NA	NA	NA	NA	NA	NA	NA	NA	NA	NA	NA	NA	NA	NA	NA	NA	NA	NA	NA	NA
C1QB	4	0.373009	2.18476e-05	4	0.441311	3.62703e-06	4	0.023758	0.749034	NA	NA	NA	NA	NA	NA	NA	NA	NA	NA	NA	NA	NA	NA	NA	NA	NA	NA	NA	NA	NA	NA	NA	NA	NA	NA	NA
C1QBP	445	0.00933781	0.472836	445	0.0768104	7.25324e-06	445	0.0342844	0.0105642	107	-0.0134678	0.819151	107	0.083535	0.00706728	107	0.210177	2.6192e-09	107	0.278489	6.82769e-12	107	-0.0250928	0.361466	107	-0.0207535	0.454697	107	0.0397853	0.163174	107	0.188312	1.4465e-08	107	0.315431	3.54154e-13
C1QTNF6	4	0.459201	4.18154e-08	4	0.0431154	0.423522	4	0.767015	2.86191e-11	1	-0.300307	0.146741	1	-0.255082	0.0839943	1	-0.663651	2.8015e-06	1	-0.859093	2.84789e-08	1	-0.121666	0.354764	1	-0.211605	0.0982441	1	-0.441093	0.00196207	1	-0.992012	2.52825e-09	1	-1.10867	1.86716e-10
C1R	7	-0.052226	0.265258	7	-0.0542105	0.259462	7	0.437237	1.87705e-08	9	-0.132644	0.233227	9	0.629013	2.16906e-09	9	0.469544	2.23359e-08	9	0.553637	6.91759e-10	9	-0.370894	5.20857e-06	9	-0.33072	2.34066e-05	9	0.346667	2.32371e-05	9	0.258282	0.000125361	9	0.34733	1.61595e-06
C1RL	7	0.271333	6.18127e-07	7	-0.0906258	0.0210078	7	0.157237	0.000298993	2	-0.0868387	0.558855	2	-0.199706	0.029288	2	-0.239298	0.00184054	2	0.29955	0.000145378	2	0.158316	0.0483002	2	0.146865	0.0658184	2	-0.33332	0.000291092	2	0.133169	0.0634331	2	0.721344	7.83891e-11
C1S	70	0.133231	5.12236e-07	70	0.0688316	0.000856955	70	0.132555	4.95591e-07	18	-0.105095	0.109155	18	0.0519794	0.279892	18	0.00248108	0.954202	18	0.350306	2.2874e-10	18	0.0798807	0.0481286	18	-0.00685062	0.885141	18	0.0357838	0.415122	18	0.206668	2.51971e-06	18	0.365948	6.99991e-11
C2	1	0.0105023	0.933337	1	-0.112404	0.343144	1	-0.617631	2.06338e-05	NA	NA	NA	NA	NA	NA	NA	NA	NA	NA	NA	NA	NA	NA	NA	NA	NA	NA	NA	NA	NA	NA	NA	NA	NA	NA	NA
C20orf27	4	-0.134393	0.00966888	4	-0.223059	0.000168595	4	-0.0449982	0.370786	15	-0.0253804	0.820373	15	-0.0323868	0.623745	15	-0.0686771	0.140949	15	-0.255152	2.8912e-06	15	-0.0468349	0.36858	15	-0.0625176	0.22	15	-0.0829335	0.123474	15	-0.170055	0.000533252	15	-0.313372	8.30341e-08
C21orf91	NA	NA	NA	NA	NA	NA	NA	NA	NA	2	-0.00375722	0.990146	2	0.124287	0.403222	2	0.296068	0.00907936	2	0.00961839	0.933438	2	-0.344223	0.00586089	2	-0.423779	0.00101669	2	-0.022637	0.874431	2	-0.132199	0.222707	2	-0.525178	1.88606e-05
C2CD2	27	0.218117	7.04218e-10	27	0.149763	1.42354e-07	27	0.171628	1.68738e-08	11	-0.00982788	0.938762	11	0.0262437	0.696879	11	0.00810148	0.87508	11	0.00881716	0.854559	11	0.172217	0.00133496	11	0.192849	0.000446505	11	0.169391	0.002524	11	0.106328	0.0210918	11	0.108457	0.0164348
C2CD2L	15	-0.0102655	0.73912	15	0.00118706	0.973174	15	-0.0794477	0.0097033	4	-0.0782363	0.400724	4	-0.0622357	0.333613	4	-0.0695959	0.156541	4	0.0446115	0.355375	4	-0.13778	0.0113286	4	-0.113718	0.0337205	4	-0.119721	0.0350285	4	-0.085882	0.0727913	4	0.0512273	0.27283
C2CD3	13	0.0327362	0.10764	13	0.0581403	0.00746195	13	-0.123404	4.91656e-06	3	-0.0804044	0.62485	3	-0.0525601	0.636002	3	-0.265022	0.00124112	3	-0.122275	0.105523	3	-0.151441	0.0741821	3	-0.12334	0.144856	3	-0.199813	0.0271204	3	-0.213647	0.00636195	3	-0.305757	0.000185643
C2CD5	39	-0.0117082	0.592736	39	0.0225767	0.300277	39	-0.293415	7.11337e-11	14	0.0421476	0.639079	14	0.0205199	0.739966	14	0.111822	0.00929714	14	0.0910355	0.0275194	14	0.0615814	0.18046	14	0.0242015	0.624726	14	0.0626879	0.200603	14	0.0596209	0.146081	14	0.127991	0.00239341
C2orf49	10	-0.0838126	0.0027693	10	-0.114846	0.00019409	10	0.00150615	0.957474	6	-0.0140599	0.940499	6	0.130155	0.130272	6	-0.0413558	0.561154	6	-0.104605	0.113544	6	0.0365777	0.647875	6	0.03391	0.675231	6	0.00609749	0.948088	6	-0.0395375	0.562651	6	-0.0207711	0.759554
C2orf68	2	0.00924535	0.852921	2	-0.123673	0.0126462	2	0.0539555	0.253995	2	-0.0564663	0.800478	2	-0.0731389	0.582182	2	0.0239727	0.814492	2	-0.169689	0.0659535	2	0.0437382	0.699799	2	0.0912676	0.388903	2	0.0691507	0.545585	2	-0.012006	0.904025	2	-0.0907481	0.315981
C2orf69	7	-0.0354007	0.343528	7	-0.0375143	0.328416	7	0.0199823	0.607556	6	0.0356994	0.812472	6	0.0121641	0.90682	6	0.100694	0.108873	6	0.0468299	0.452579	6	0.104237	0.126907	6	0.0334198	0.652122	6	0.0661167	0.372441	6	-0.0328704	0.603344	6	-0.101821	0.0883993
C2orf72	7	0.105482	0.0110697	7	-0.182699	0.000137074	7	0.295851	3.83476e-07	1	0.103302	0.637788	1	-0.0952162	0.498368	1	-0.144521	0.160478	1	-0.209947	0.0364791	1	0.110773	0.331471	1	0.216423	0.0529916	1	0.0978476	0.422379	1	-0.0864503	0.391916	1	-0.179268	0.0674007
C2orf74	3	0.237656	4.97092e-05	3	0.0737073	0.129853	3	-0.0244639	0.624596	NA	NA	NA	NA	NA	NA	NA	NA	NA	NA	NA	NA	NA	NA	NA	NA	NA	NA	NA	NA	NA	NA	NA	NA	NA	NA	NA
C2orf76	9	-0.0846175	0.016635	9	-0.141921	0.000370809	9	-0.173929	3.88124e-05	3	0.194391	0.333708	3	0.0149369	0.932103	3	0.0411575	0.720974	3	0.0132381	0.906066	3	0.310942	0.00976721	3	0.286568	0.0160332	3	0.239182	0.055569	3	-0.141539	0.178624	3	-0.275867	0.00907686
C2orf80	1	0.0633016	0.440926	1	-0.0250896	0.78013	1	-0.078602	0.339226	NA	NA	NA	NA	NA	NA	NA	NA	NA	NA	NA	NA	NA	NA	NA	NA	NA	NA	NA	NA	NA	NA	NA	NA	NA	NA	NA
C3	215	0.264044	4.67148e-13	215	0.182384	1.1705e-10	215	0.249956	8.27801e-13	49	-0.0821093	0.144396	49	-0.0624864	0.121268	49	0.0251715	0.446283	49	-0.229339	3.73879e-08	49	0.128067	0.000626477	49	0.104134	0.00385329	49	-0.0247356	0.518542	49	0.117061	0.000519478	49	0.0476532	0.116914
C3orf14	3	0.256361	0.0305184	3	-0.108436	0.367041	3	-0.0736336	0.541606	1	-0.00661025	0.982726	1	0.193558	0.204403	1	0.180033	0.130805	1	-0.00622535	0.959935	1	0.320412	0.0148727	1	0.303931	0.0199379	1	-0.149209	0.283293	1	0.0196096	0.874022	1	0.0793424	0.49001
C3orf20	1	-0.131777	0.0924081	1	-0.0505143	0.541326	1	-0.164381	0.0385419	NA	NA	NA	NA	NA	NA	NA	NA	NA	NA	NA	NA	NA	NA	NA	NA	NA	NA	NA	NA	NA	NA	NA	NA	NA	NA	NA
C3orf33	13	0.0325711	0.25891	13	0.0176153	0.566214	13	0.0011096	0.972559	4	-0.0809815	0.608149	4	-0.0319347	0.776251	4	-0.283506	0.00045993	4	-0.244905	0.00152502	4	-0.137924	0.0927752	4	-0.125275	0.125707	4	-0.148699	0.0874083	4	-0.229919	0.00283992	4	-0.175695	0.0162521
C3orf38	13	-0.338336	7.47843e-10	13	0.000357703	0.991644	13	0.0540082	0.0603251	6	-0.0441519	0.792572	6	0.119817	0.192094	6	0.0424748	0.572905	6	-0.0359525	0.620177	6	-0.312311	0.000278515	6	-0.309756	0.000294582	6	-0.19733	0.018716	6	-0.263439	0.000517049	6	-0.412706	1.12508e-06
C3orf52	2	-0.084188	0.227697	2	-0.00608377	0.940717	2	-0.240978	0.00169468	NA	NA	NA	NA	NA	NA	NA	NA	NA	NA	NA	NA	NA	NA	NA	NA	NA	NA	NA	NA	NA	NA	NA	NA	NA	NA	NA
C3orf62	2	0.0513819	0.287629	2	0.0368697	0.466546	2	0.116224	0.0196827	NA	NA	NA	NA	NA	NA	NA	NA	NA	NA	NA	NA	NA	NA	NA	NA	NA	NA	NA	NA	NA	NA	NA	NA	NA	NA	NA
C4BPA	5	0.349296	7.05523e-07	5	0.274314	1.54803e-05	5	0.469352	1.27864e-08	NA	NA	NA	NA	NA	NA	NA	NA	NA	NA	NA	NA	NA	NA	NA	NA	NA	NA	NA	NA	NA	NA	NA	NA	NA	NA	NA
C4orf19	4	0.0502414	0.814499	4	0.0894943	0.68087	4	-0.324336	0.107384	3	-0.0716506	0.653419	3	0.237106	0.010957	3	0.170387	0.0231181	3	-0.117512	0.103599	3	0.0741215	0.37362	3	-0.0249657	0.781387	3	0.405234	3.2738e-05	3	0.230965	0.00244046	3	0.269021	0.000457175
C4orf3	NA	NA	NA	NA	NA	NA	NA	NA	NA	1	0.0969678	0.516515	1	-0.154304	0.102558	1	-0.755629	1.18264e-10	1	-0.488015	2.06968e-07	1	-0.219383	0.00895713	1	-0.169799	0.0386876	1	-0.413474	2.95738e-05	1	-0.774607	5.10274e-11	1	-0.761055	4.49683e-11
C4orf33	5	-0.0143675	0.788056	5	-0.219176	0.000224599	5	-0.178768	0.0012873	2	-0.127108	0.570965	2	-0.00726726	0.967842	2	-0.222439	0.0442684	2	-0.0802842	0.464382	2	0.0405038	0.763723	2	0.0420284	0.751097	2	0.130752	0.311091	2	0.178901	0.0956638	2	0.143895	0.16921
C4orf46	8	-0.210664	0.00274643	8	-0.204081	0.00389794	8	-0.225561	0.00161858	1	0.0372833	0.89016	1	-0.636078	1.58852e-05	1	-1.2218	7.29846e-12	1	-1.22193	4.52041e-12	1	-0.0352742	0.784741	1	0.125428	0.281982	1	-0.81261	1.95689e-07	1	-1.20407	6.82647e-12	1	-1.50296	4.01888e-14
C4orf48	1	0.00656768	0.929533	1	-0.0411684	0.569753	1	-0.242284	0.00128532	NA	NA	NA	NA	NA	NA	NA	NA	NA	NA	NA	NA	NA	NA	NA	NA	NA	NA	NA	NA	NA	NA	NA	NA	NA	NA	NA
C5	45	0.158137	7.99844e-06	45	0.208036	3.22155e-07	45	0.214203	1.67222e-07	6	-0.103779	0.388977	6	-0.306987	0.000238238	6	-0.332575	7.49149e-06	6	-0.403226	2.67821e-07	6	0.141278	0.0408006	6	0.0991966	0.148567	6	-0.370957	1.19797e-05	6	-0.375482	9.75105e-07	6	-0.338292	3.21921e-06
C5AR1	17	-0.343457	2.9273e-08	17	0.0196119	0.628117	17	-0.00386742	0.927143	3	0.106553	0.397495	3	-0.0439275	0.643363	3	0.350454	6.9934e-06	3	0.836874	7.04029e-13	3	-0.126654	0.0791747	3	-0.205132	0.00573017	3	-0.310384	0.000205932	3	0.389986	1.1308e-06	3	0.347469	4.34102e-06
C5AR2	8	-0.473545	4.8967e-09	8	0.0413768	0.380287	8	-0.07335	0.108804	NA	NA	NA	NA	NA	NA	NA	NA	NA	NA	NA	NA	NA	NA	NA	NA	NA	NA	NA	NA	NA	NA	NA	NA	NA	NA	NA
C5orf15	17	0.0869257	0.0011638	17	0.154445	3.32703e-06	17	-0.0493375	0.0442368	4	0.0555761	0.728089	4	0.497058	1.36241e-06	4	0.338486	2.59213e-05	4	0.826648	3.09322e-12	4	0.158893	0.0389758	4	0.191622	0.01383	4	0.519373	3.76663e-07	4	0.538037	1.45505e-08	4	0.724018	3.19904e-11
C5orf22	14	-0.0514366	0.0596152	14	-0.169221	4.43471e-06	14	-0.0461385	0.0903286	9	0.00249044	0.985172	9	-0.0215874	0.778138	9	-0.104153	0.0431765	9	0.0287642	0.576833	9	-0.0290879	0.628198	9	0.0435827	0.450958	9	-0.0019416	0.979345	9	-0.0535835	0.285689	9	-0.0531656	0.277371
C5orf24	15	0.065826	0.0257096	15	0.0831284	0.00711011	15	0.157156	1.78747e-05	2	0.0274925	0.892412	2	-0.0975655	0.352384	2	0.130763	0.100278	2	0.181106	0.0205472	2	0.11373	0.190495	2	0.0744385	0.402646	2	-0.0540053	0.57595	2	0.264977	0.00131999	2	0.168971	0.0274777
C5orf34	1	-0.365557	0.000237068	1	-0.233313	0.0100658	1	-0.0845997	0.327117	1	0.0690537	0.775049	1	-0.102141	0.466491	1	0.173447	0.094497	1	0.00684999	0.949555	1	0.28447	0.0131877	1	0.121037	0.289275	1	-0.151635	0.208892	1	-0.282035	0.00682653	1	-0.4169	0.000143147
C5orf51	41	0.0699297	0.00764238	41	0.0355123	0.16195	41	-0.132687	2.28753e-05	NA	NA	NA	NA	NA	NA	NA	NA	NA	NA	NA	NA	NA	NA	NA	NA	NA	NA	NA	NA	NA	NA	NA	NA	NA	NA	NA
C5orf63	1	0.0208535	0.805185	1	0.020054	0.820659	1	0.0527433	0.519361	NA	NA	NA	NA	NA	NA	NA	NA	NA	NA	NA	NA	NA	NA	NA	NA	NA	NA	NA	NA	NA	NA	NA	NA	NA	NA	NA
C6orf120	2	0.0236323	0.687579	2	0.110407	0.0554651	2	0.0919469	0.103164	2	-0.12204	0.461729	2	-0.142687	0.192276	2	0.026684	0.772412	2	0.337521	0.000217779	2	-0.19727	0.0355022	2	-0.130218	0.162412	2	-0.152031	0.124888	2	0.0946384	0.257731	2	0.407814	1.70466e-05
C6orf132	16	0.080017	0.00131271	16	0.110816	6.77213e-05	16	0.35475	1.29946e-11	3	-0.168985	0.492827	3	-0.405203	0.00976994	3	-0.668218	5.98871e-06	3	-1.00588	4.80282e-09	3	0.0550509	0.713013	3	-0.0698105	0.635138	3	-0.286504	0.0473849	3	-0.573974	3.83237e-05	3	-0.592935	1.77625e-05
C6orf136	1	0.393373	0.000494478	1	0.249437	0.016649	1	0.117121	0.240681	1	0.00223715	0.993168	1	-0.0460985	0.727636	1	-0.0185031	0.851114	1	0.0089501	0.924825	1	0.0233176	0.836677	1	-0.0569929	0.587815	1	-0.0591001	0.591022	1	0.153651	0.0814122	1	0.226009	0.0104631
C6orf141	3	0.0148538	0.837306	3	0.0533213	0.454563	3	0.0771768	0.260802	NA	NA	NA	NA	NA	NA	NA	NA	NA	NA	NA	NA	NA	NA	NA	NA	NA	NA	NA	NA	NA	NA	NA	NA	NA	NA	NA
C6orf163	1	0.115738	0.407344	1	0.255999	0.0711795	1	0.0268017	0.859461	NA	NA	NA	NA	NA	NA	NA	NA	NA	NA	NA	NA	NA	NA	NA	NA	NA	NA	NA	NA	NA	NA	NA	NA	NA	NA	NA
C6orf47	8	0.0907742	0.00611159	8	0.0195317	0.556426	8	-0.0262268	0.409624	2	0.084241	0.64499	2	-0.069763	0.557521	2	-0.213584	0.0137267	2	-0.0453104	0.597967	2	0.106126	0.259134	2	0.0719085	0.454995	2	-0.0124277	0.912161	2	0.0181577	0.836202	2	0.0907554	0.264756
C6orf62	1	-0.0185733	0.821022	1	0.00892477	0.920669	1	0.132969	0.0865987	NA	NA	NA	NA	NA	NA	NA	NA	NA	NA	NA	NA	NA	NA	NA	NA	NA	NA	NA	NA	NA	NA	NA	NA	NA	NA	NA
C6orf89	6	0.210919	3.28993e-05	6	0.109601	0.0111121	6	0.118046	0.00628262	1	-0.0398367	0.882461	1	-0.273399	0.0399997	1	-0.498503	3.7628e-05	1	-0.0634784	0.552715	1	0.235643	0.0434144	1	0.257368	0.0276641	1	-0.178003	0.149805	1	0.116369	0.263759	1	0.376363	0.000595849
C7	NA	NA	NA	NA	NA	NA	NA	NA	NA	1	-0.232979	0.720538	1	-0.6278	0.081168	1	-0.686091	0.0182957	1	-0.805467	0.00521922	1	-0.273269	0.398372	1	-0.623104	0.0466872	1	-1.00183	0.00354226	1	-0.768079	0.00775897	1	-1.23836	6.2572e-05
C7orf25	16	0.128543	4.02131e-05	16	-0.0758414	0.00541193	16	-0.000863395	0.975795	6	-0.00290503	0.987467	6	-0.0714594	0.429096	6	-0.0517099	0.457124	6	-0.114018	0.0814319	6	0.0657902	0.383933	6	0.040306	0.607704	6	0.0760666	0.336272	6	0.0866461	0.186071	6	0.0772143	0.227275
C7orf26	23	0.0230406	0.498575	23	-0.0987874	0.00606968	23	-0.0957694	0.00687391	NA	NA	NA	NA	NA	NA	NA	NA	NA	NA	NA	NA	NA	NA	NA	NA	NA	NA	NA	NA	NA	NA	NA	NA	NA	NA	NA
C7orf50	35	0.0158904	0.431393	35	0.0362384	0.0763756	35	0.0647205	0.00280367	9	-0.0432847	0.688083	9	0.0262417	0.712428	9	-0.0245592	0.63379	9	-0.109469	0.0229384	9	0.0830417	0.120048	9	0.0232398	0.691348	9	0.104792	0.0642792	9	-0.00369836	0.943561	9	-0.131823	0.00624907
C8orf33	34	-0.0272779	0.421797	34	-0.106125	0.0037708	34	-0.0856133	0.0142907	14	0.0394624	0.770593	14	0.0586883	0.455165	14	0.109597	0.060234	14	0.0558751	0.328189	14	0.0563194	0.38951	14	0.0916259	0.147987	14	0.116483	0.0829777	14	0.0346683	0.552359	14	-0.0876052	0.113636
C8orf76	8	-0.00528877	0.923497	8	-0.105768	0.0428739	8	-0.335743	1.68037e-06	2	-0.036441	0.876992	2	-0.083277	0.50924	2	0.162129	0.077546	2	0.195864	0.0294872	2	0.0492839	0.648372	2	0.176571	0.076913	2	0.115058	0.283996	2	0.220808	0.0154793	2	0.224887	0.0120157
C8orf82	16	0.0362443	0.315143	16	0.0533524	0.146577	16	0.113525	0.00342498	7	0.00650618	0.974435	7	-0.000391399	0.997215	7	0.0975366	0.180369	7	0.212947	0.00361992	7	-0.0355388	0.681298	7	-0.0153776	0.867185	7	-0.0113377	0.904987	7	0.111061	0.11565	7	0.163198	0.0200348
C9	NA	NA	NA	NA	NA	NA	NA	NA	NA	1	-0.129821	0.780055	1	-0.288861	0.265844	1	-0.25026	0.213017	1	-0.199504	0.308641	1	0.0239087	0.927484	1	-0.125794	0.588569	1	-0.77572	0.00142911	1	-0.178952	0.361736	1	-0.592195	0.00296086
C9orf40	9	-0.0663716	0.0490729	9	-0.131113	0.000611684	9	-0.154696	0.000105625	2	0.121275	0.535937	2	-0.021915	0.890337	2	-0.0105143	0.925435	2	0.0666541	0.495195	2	0.13261	0.216319	2	0.106335	0.327738	2	-0.016204	0.899256	2	-0.123814	0.194653	2	-0.314437	0.00147746
C9orf64	132	-0.109363	2.18285e-07	132	-0.0251585	0.0781961	132	-0.24592	2.61913e-12	38	0.019247	0.822352	38	0.0621743	0.171828	38	0.239302	1.86793e-07	38	0.309661	1.2446e-09	38	-0.0484978	0.215311	38	-0.0438716	0.263893	38	-0.0411489	0.326349	38	0.0670763	0.0551617	38	0.0673439	0.0491096
C9orf72	11	0.0205583	0.593271	11	-0.560151	4.30455e-11	11	-0.0728759	0.0535102	6	-0.101201	0.408331	6	-0.0351785	0.705612	6	0.100139	0.1201	6	0.309421	1.83937e-05	6	-0.143	0.041913	6	-0.136904	0.0506156	6	-0.0976562	0.190898	6	0.0642166	0.307845	6	0.185076	0.00372521
C9orf78	80	-0.07497	0.0012726	80	-0.0447581	0.0393645	80	-0.0207033	0.33079	16	0.0514931	0.44129	16	0.0690779	0.112966	16	0.0221975	0.537907	16	0.097015	0.00522613	16	0.0609869	0.106011	16	0.0754862	0.0456674	16	0.0228318	0.587547	16	-0.0607788	0.0723429	16	-0.031379	0.343063
C9orf85	2	-0.0468585	0.328173	2	0.0285777	0.575347	2	0.0798087	0.0972672	1	-0.103639	0.54309	1	0.0273919	0.833722	1	0.19819	0.0210094	1	-0.0311394	0.718276	1	-0.16443	0.0761898	1	-0.241045	0.0105487	1	0.111289	0.262165	1	0.0983124	0.236048	1	-0.111269	0.168231
CA12	124	0.0486689	0.00101382	124	0.21396	1.82481e-11	124	0.15255	1.05214e-09	32	0.0172199	0.800478	32	-0.166278	2.92218e-05	32	-0.319351	1.7736e-11	32	-0.295969	5.03738e-11	32	-0.202486	4.80531e-07	32	-0.222554	1.04921e-07	32	-0.336956	9.25874e-11	32	-0.35877	1.14636e-12	32	-0.22021	9.65074e-09
CA13	4	0.100038	0.0367393	4	0.168607	0.0013954	4	-0.0164494	0.74421	2	0.0727635	0.608267	2	0.45333	3.39503e-06	2	0.425715	5.4983e-07	2	0.580611	1.63222e-09	2	-0.0888364	0.234191	2	-0.129391	0.0803537	2	0.733888	4.08972e-10	2	0.684212	8.10292e-11	2	0.592356	8.17772e-10
CA2	68	-0.084978	0.000924228	68	0.350055	3.70894e-11	68	-0.224911	9.77727e-09	20	-0.0236886	0.773191	20	-0.130651	0.00359483	20	-0.138946	0.000288286	20	-0.121435	0.000906793	20	-0.0554059	0.150282	20	-0.0334186	0.397369	20	-0.116277	0.00564409	20	-0.223409	3.70605e-07	20	-0.280605	4.55423e-09
CA8	16	0.0919605	0.0200542	16	0.445514	1.45259e-09	16	0.336975	4.43636e-08	5	0.059852	0.608267	5	-0.131694	0.0589011	5	-0.198543	0.000825656	5	-0.345893	4.36787e-07	5	-0.0996753	0.101568	5	-0.119046	0.0503075	5	-0.156939	0.0162715	5	-0.255546	4.04163e-05	5	-0.316088	1.40445e-06
CA9	3	0.098333	0.66247	3	-0.147503	0.515121	3	-0.395661	0.0686103	3	-0.806893	0.0109321	3	-0.0560294	0.836894	3	0.460111	0.0107524	3	-0.354615	0.0402369	3	-1.23725	4.91215e-07	3	-1.3752	9.44104e-08	3	-0.979197	2.72636e-05	3	-0.747911	0.000107775	3	-1.05496	6.27421e-07
CAAP1	21	-0.0138757	0.48062	21	0.00742355	0.726762	21	0.0200435	0.305683	6	-0.0135793	0.912138	6	-0.0138245	0.848785	6	0.0213672	0.664379	6	0.185016	0.000205586	6	0.0888585	0.0806864	6	0.0888535	0.0803577	6	0.081622	0.131408	6	0.140686	0.00316371	6	0.101899	0.0238578
CAB39	114	0.0168145	0.165868	114	0.00361421	0.787852	114	-0.0542864	0.000157698	20	-0.0123779	0.892541	20	-0.107845	0.0162032	20	-0.13687	0.000393709	20	-0.212768	8.54077e-07	20	-0.0679614	0.0816576	20	-0.0677076	0.0825178	20	-0.0644298	0.120384	20	-0.130802	0.000539021	20	-0.137689	0.000240994
CAB39L	14	0.0583087	0.0266255	14	0.101978	0.000568855	14	-0.11048	0.000230504	3	-0.0252351	0.912138	3	-0.256199	0.0176521	3	-0.246149	0.00559243	3	-0.315364	0.00049427	3	-0.114828	0.225796	3	-0.146742	0.117853	3	-0.133296	0.183657	3	-0.281597	0.00161794	3	-0.341657	0.000174177
CABIN1	51	0.0442881	0.0185628	51	0.04063	0.0318251	51	0.0558428	0.00426323	14	0.0360608	0.6908	14	0.0130588	0.835931	14	-0.00828453	0.853531	14	-0.0465957	0.244966	14	0.017467	0.723694	14	0.000440624	0.994099	14	0.0456145	0.345558	14	0.013223	0.753015	14	0.0461683	0.237061
CABLES1	5	-0.114348	0.0148368	5	0.0273388	0.57115	5	0.0709584	0.118728	NA	NA	NA	NA	NA	NA	NA	NA	NA	NA	NA	NA	NA	NA	NA	NA	NA	NA	NA	NA	NA	NA	NA	NA	NA	NA	NA
CABLES2	2	0.0141906	0.831863	2	-0.0282841	0.678339	2	-0.412426	1.90293e-06	NA	NA	NA	NA	NA	NA	NA	NA	NA	NA	NA	NA	NA	NA	NA	NA	NA	NA	NA	NA	NA	NA	NA	NA	NA	NA	NA
CABP1	1	0.000643608	0.996259	1	-0.245231	0.044992	1	0.00431065	0.974338	NA	NA	NA	NA	NA	NA	NA	NA	NA	NA	NA	NA	NA	NA	NA	NA	NA	NA	NA	NA	NA	NA	NA	NA	NA	NA	NA
CABP7	3	-0.217954	0.000188635	3	-0.13619	0.00993901	3	-0.286413	9.32349e-06	NA	NA	NA	NA	NA	NA	NA	NA	NA	NA	NA	NA	NA	NA	NA	NA	NA	NA	NA	NA	NA	NA	NA	NA	NA	NA	NA
CABYR	3	-0.216824	0.00860804	3	-0.122692	0.125953	3	-0.203668	0.0128258	NA	NA	NA	NA	NA	NA	NA	NA	NA	NA	NA	NA	NA	NA	NA	NA	NA	NA	NA	NA	NA	NA	NA	NA	NA	NA	NA
CACFD1	4	0.263682	7.64913e-06	4	0.0752888	0.100526	4	0.137013	0.00432094	NA	NA	NA	NA	NA	NA	NA	NA	NA	NA	NA	NA	NA	NA	NA	NA	NA	NA	NA	NA	NA	NA	NA	NA	NA	NA	NA
CACHD1	2	0.014739	0.813262	2	-0.141397	0.0205895	2	-0.0372037	0.539382	NA	NA	NA	NA	NA	NA	NA	NA	NA	NA	NA	NA	NA	NA	NA	NA	NA	NA	NA	NA	NA	NA	NA	NA	NA	NA	NA
CACNA1F	2	0.0370475	0.765329	2	0.0242792	0.854323	2	-0.00727573	0.954969	1	0.102274	0.807162	1	0.0210953	0.942525	1	0.222813	0.209284	1	0.299877	0.0808776	1	0.00956788	0.966346	1	0.154849	0.435789	1	0.0787698	0.719139	1	0.109929	0.534268	1	0.0647429	0.711483
CACNA1G	1	-0.0458629	0.633053	1	-0.0226657	0.826667	1	0.127153	0.16978	NA	NA	NA	NA	NA	NA	NA	NA	NA	NA	NA	NA	NA	NA	NA	NA	NA	NA	NA	NA	NA	NA	NA	NA	NA	NA	NA
CACNA1H	1	0.0260971	0.806784	1	-0.144414	0.155705	1	0.375904	0.000793186	NA	NA	NA	NA	NA	NA	NA	NA	NA	NA	NA	NA	NA	NA	NA	NA	NA	NA	NA	NA	NA	NA	NA	NA	NA	NA	NA
CACNA2D1	3	0.0951262	0.072134	3	0.0602423	0.264245	3	-0.267635	3.84385e-05	3	-0.167704	0.104553	3	-0.102148	0.166109	3	0.0759986	0.192247	3	0.121368	0.0325118	3	-0.144795	0.0231923	3	-0.203125	0.00213613	3	0.061321	0.371096	3	0.130555	0.0227624	3	0.124956	0.0255192
CACNA2D2	1	0.0327223	0.812601	1	-0.133587	0.314785	1	0.147859	0.255642	NA	NA	NA	NA	NA	NA	NA	NA	NA	NA	NA	NA	NA	NA	NA	NA	NA	NA	NA	NA	NA	NA	NA	NA	NA	NA	NA
CACNB2	1	0.159002	0.122548	1	0.00809339	0.946276	1	0.00314362	0.97852	NA	NA	NA	NA	NA	NA	NA	NA	NA	NA	NA	NA	NA	NA	NA	NA	NA	NA	NA	NA	NA	NA	NA	NA	NA	NA	NA
CACNG6	NA	NA	NA	NA	NA	NA	NA	NA	NA	2	-0.0443498	0.831243	2	0.0886444	0.44411	2	0.132296	0.124762	2	0.0596466	0.486853	2	0.078633	0.419278	2	0.00991143	0.928943	2	0.0810406	0.427643	2	-0.000609039	0.994888	2	0.182412	0.0277182
CACTIN	43	-0.0560154	0.00312758	43	-0.039109	0.0320023	43	-0.0261711	0.138045	11	0.006889	0.950744	11	0.0129065	0.839284	11	0.0532474	0.199976	11	0.0629583	0.116524	11	0.0211757	0.665708	11	0.00170634	0.974338	11	0.0590569	0.219809	11	0.0550314	0.171499	11	0.0697897	0.0765259
CACUL1	15	0.0191106	0.415736	15	-0.103428	0.000189594	15	-0.00678029	0.78636	5	-0.0504501	0.700744	5	0.00566539	0.953397	5	-0.0634981	0.286733	5	-0.00706795	0.908071	5	0.0382611	0.577263	5	0.0280913	0.689751	5	0.0470301	0.504776	5	0.102107	0.0757431	5	0.00951797	0.872565
CACYBP	235	-0.138377	3.09483e-09	235	-0.0625	7.62593e-05	235	-0.0835508	2.14414e-06	50	0.0618369	0.344873	50	0.0752733	0.0860063	50	-0.125224	0.000776252	50	-0.254574	2.96878e-08	50	0.0504304	0.186915	50	0.0785218	0.0398233	50	0.0677809	0.0938314	50	-0.220296	3.97566e-07	50	-0.434849	6.74153e-13
CAD	326	-0.129058	3.3534e-08	326	-0.0668147	0.000114404	326	-0.28694	4.45898e-13	76	0.0027263	0.976183	76	0.0331704	0.454617	76	0.0349942	0.293134	76	-0.0202611	0.537853	76	-0.0309959	0.402824	76	-0.0407518	0.259322	76	-0.0299192	0.444357	76	-0.118421	0.000612934	76	-0.279062	1.31882e-09
CADM2	7	0.263971	0.00399047	7	0.231873	0.0106905	7	-0.191258	0.029104	1	0.0764895	0.804231	1	0.114788	0.52453	1	0.519408	0.000257798	1	0.554549	9.2535e-05	1	0.233528	0.101393	1	0.129941	0.372783	1	0.319672	0.0349273	1	0.294488	0.0227277	1	0.485871	0.000347549
CADM3	13	0.957031	1.65598e-12	13	0.368215	8.37981e-07	13	0.754783	3.24866e-11	2	0.00421629	0.982726	2	-0.133803	0.160737	2	-0.112488	0.135181	2	-0.143506	0.0500137	2	0.45163	4.94433e-06	2	0.368615	6.89503e-05	2	0.598017	1.04975e-07	2	0.75685	7.86559e-11	2	1.12722	1.20601e-14
CADM4	8	-0.00152604	0.960803	8	0.0944358	0.002203	8	0.00367179	0.905621	2	-0.107993	0.539414	2	-0.0521352	0.681974	2	-0.25405	0.00504352	2	-0.337619	0.000292002	2	-0.141731	0.139113	2	-0.156978	0.100517	2	-0.1716	0.0914807	2	0.00574423	0.951421	2	0.0548907	0.519581
CADPS2	33	0.0444607	0.0807007	33	-0.0966845	0.000798454	33	0.00247977	0.93034	10	-0.0320883	0.847342	10	0.188083	0.0257982	10	-0.0635755	0.355638	10	-0.288452	8.4814e-05	10	-0.0348341	0.663125	10	0.00764541	0.929692	10	0.42393	4.67636e-06	10	0.0188886	0.78506	10	-0.251328	0.000341175
CALB1	3	-0.381162	4.92428e-07	3	-0.289975	1.60643e-05	3	-0.266627	3.42633e-05	NA	NA	NA	NA	NA	NA	NA	NA	NA	NA	NA	NA	NA	NA	NA	NA	NA	NA	NA	NA	NA	NA	NA	NA	NA	NA	NA
CALB2	59	0.295586	4.84772e-11	59	0.601486	9.37055e-15	59	-0.025317	0.216859	21	0.028777	0.779233	21	-0.106557	0.0531038	21	-0.0807934	0.0672246	21	-0.0244005	0.58173	21	0.189061	0.000317421	21	0.212076	8.74645e-05	21	0.289007	2.46034e-06	21	0.269201	6.42488e-07	21	0.362994	2.33369e-09
CALCOCO1	43	-0.0996565	1.22193e-05	43	3.7325594506199e-05	0.998694	43	-0.237666	1.06198e-10	18	-0.00599966	0.963305	18	0.248468	0.000116004	18	0.376857	1.19334e-08	18	0.635651	2.66058e-13	18	-0.215774	0.000188568	18	-0.215176	0.000192421	18	0.0531441	0.347151	18	0.520668	1.79685e-11	18	0.632614	1.9448e-13
CALCOCO2	51	-0.283297	6.55044e-11	51	0.0466907	0.0249424	51	-0.138979	9.17164e-07	15	-0.0852148	0.32395	15	0.246288	8.75259e-05	15	0.692476	3.75471e-14	15	0.902092	7.8626e-17	15	-0.151277	0.00392825	15	-0.193303	0.000428627	15	0.249869	4.0061e-05	15	0.642008	1.2573e-13	15	0.645644	6.42689e-14
CALD1	191	-0.0159352	0.172674	191	0.142948	7.46108e-10	191	-0.178537	1.96504e-11	45	0.0358316	0.662602	45	-0.0224063	0.684939	45	-0.200995	7.52548e-06	45	-0.163804	8.03197e-05	45	0.0339156	0.433808	45	0.0801154	0.0540343	45	0.0159764	0.737302	45	-0.0835046	0.0266317	45	-0.0804266	0.0287617
CALHM5	1	-0.714438	1.74162e-07	1	-0.577474	3.04963e-06	1	-0.484162	1.96695e-05	NA	NA	NA	NA	NA	NA	NA	NA	NA	NA	NA	NA	NA	NA	NA	NA	NA	NA	NA	NA	NA	NA	NA	NA	NA	NA	NA
CALML3	1	0.0901993	0.520257	1	-0.103494	0.472967	1	-0.189884	0.16972	NA	NA	NA	NA	NA	NA	NA	NA	NA	NA	NA	NA	NA	NA	NA	NA	NA	NA	NA	NA	NA	NA	NA	NA	NA	NA	NA
CALML5	1	1.54838	0.0594959	1	0.202962	0.824102	1	-0.0859763	0.925033	NA	NA	NA	NA	NA	NA	NA	NA	NA	NA	NA	NA	NA	NA	NA	NA	NA	NA	NA	NA	NA	NA	NA	NA	NA	NA	NA
CALR	788	-0.0366227	0.000919296	788	-0.360653	6.27562e-16	788	0.0110243	0.26927	140	-0.00480399	0.963148	140	0.207197	5.38991e-05	140	0.185752	1.86679e-05	140	0.255827	9.68605e-08	140	0.0358877	0.397515	140	0.069208	0.0909984	140	0.213574	1.96384e-05	140	0.24859	1.8398e-07	140	0.242432	1.80701e-07
CALR3	2	0.0216591	0.759463	2	-0.299494	0.000175386	2	-0.151665	0.0268288	NA	NA	NA	NA	NA	NA	NA	NA	NA	NA	NA	NA	NA	NA	NA	NA	NA	NA	NA	NA	NA	NA	NA	NA	NA	NA	NA
CALU	297	0.0374811	0.00175952	297	-0.0562587	4.12917e-05	297	-0.162384	2.8044e-11	108	-0.0205721	0.722751	108	0.0819019	0.010435	108	0.184133	5.24465e-08	108	0.375282	2.74942e-14	108	0.0670526	0.0171503	108	0.0780236	0.00626527	108	0.124434	0.000128887	108	0.252357	1.10887e-10	108	0.376609	1.68359e-14
CAMK1	13	0.00298297	0.93215	13	-0.0975577	0.00491375	13	0.131837	0.000357429	2	0.254063	0.154302	2	0.164669	0.208243	2	0.19146	0.0610216	2	0.0417745	0.687196	2	0.272484	0.0156936	2	0.220657	0.0471977	2	0.228124	0.0531938	2	0.0985392	0.324716	2	0.120941	0.212462
CAMK1D	1	-0.0671428	0.341176	1	0.108772	0.129669	1	0.180624	0.013549	NA	NA	NA	NA	NA	NA	NA	NA	NA	NA	NA	NA	NA	NA	NA	NA	NA	NA	NA	NA	NA	NA	NA	NA	NA	NA	NA
CAMK2D	14	0.185462	1.72999e-07	14	0.21814	2.49464e-08	14	0.383161	6.6641e-12	8	0.0201308	0.878097	8	0.0309073	0.675292	8	0.149003	0.00456981	8	0.323931	2.86222e-07	8	0.162907	0.00453765	8	0.155458	0.00639648	8	0.300292	1.14143e-05	8	0.447854	1.11719e-09	8	0.596844	2.2731e-12
CAMK2G	14	0.0996693	0.00053856	14	0.107877	0.000294299	14	0.0903674	0.0012973	7	0.0524469	0.614213	7	0.0376261	0.589676	7	0.0433212	0.394449	7	0.108903	0.0254924	7	0.198791	0.000633553	7	0.222238	0.000196369	7	0.219507	0.000388096	7	0.199784	0.000189766	7	0.19881	0.000151752
CAMKK1	9	-0.0731751	0.0397846	9	0.102002	0.00667852	9	0.139805	0.00047499	2	0.176351	0.33916	2	-0.0355992	0.815264	2	0.1727	0.0818859	2	-0.0332422	0.742447	2	0.120472	0.27104	2	0.163287	0.130093	2	-0.145657	0.207013	2	-0.330806	0.0013144	2	-0.113699	0.227921
CAMKK2	22	0.151293	1.99819e-06	22	-0.0417942	0.075918	22	0.177315	2.43751e-07	9	0.0690386	0.408869	9	0.0573835	0.318992	9	-0.00354285	0.943934	9	-0.0348449	0.423929	9	0.143747	0.00377067	9	0.21961	5.47664e-05	9	0.364227	5.25979e-08	9	0.228375	7.32215e-06	9	0.15435	0.000624763
CAMKMT	2	-0.0230398	0.667604	2	-0.004506	0.940364	2	0.219113	0.000248747	1	-0.0827303	0.800594	1	-0.124142	0.51636	1	-0.358188	0.0113632	1	-0.92888	1.26748e-07	1	-0.15674	0.3084	1	-0.207377	0.170927	1	-0.380337	0.0191337	1	-0.546054	0.00024652	1	-0.750392	2.87522e-06
CAMKV	1	0.0816934	0.253685	1	-0.0188143	0.813814	1	-0.1386	0.0557771	NA	NA	NA	NA	NA	NA	NA	NA	NA	NA	NA	NA	NA	NA	NA	NA	NA	NA	NA	NA	NA	NA	NA	NA	NA	NA	NA
CAMLG	17	0.210625	7.01785e-08	17	0.12808	3.73102e-05	17	0.152105	4.10571e-06	1	-0.0724552	0.775049	1	0.0509534	0.751686	1	0.554058	1.20875e-05	1	0.921552	1.89527e-09	1	0.371331	0.00267459	1	0.406222	0.0012186	1	0.343689	0.00766254	1	0.621913	1.79975e-06	1	0.790582	2.23101e-08
CAMP	8	1.05351	1.59617e-12	8	-0.319349	1.43491e-05	8	-0.0101752	0.869498	NA	NA	NA	NA	NA	NA	NA	NA	NA	NA	NA	NA	NA	NA	NA	NA	NA	NA	NA	NA	NA	NA	NA	NA	NA	NA	NA
CAMSAP1	90	0.0721432	1.4571e-05	90	-0.0205451	0.120536	90	0.0747609	9.26351e-06	27	-0.0455328	0.436495	27	-0.0459994	0.24019	27	-0.191687	4.80951e-07	27	-0.139574	3.39389e-05	27	0.081536	0.0152645	27	0.111681	0.00139365	27	0.0694262	0.0481063	27	-0.0570928	0.0547897	27	-0.0988766	0.00129844
CAMSAP2	71	0.229195	7.15885e-12	71	0.222252	1.68625e-11	71	0.17525	2.29042e-10	19	0.0105925	0.918365	19	-0.0103385	0.865201	19	-0.181509	3.53598e-05	19	-0.21102	3.08364e-06	19	0.264003	6.82742e-07	19	0.277721	3.09332e-07	19	0.180137	0.000220349	19	0.000410884	0.992238	19	-0.0181714	0.6322
CAMSAP3	31	-0.0276798	0.137637	31	0.0763775	0.000425659	31	0.0811268	0.000204868	16	-0.023774	0.79932	16	-0.0674743	0.182768	16	-0.0628119	0.113925	16	-0.0733355	0.0577758	16	-0.0846501	0.050844	16	-0.0973424	0.0252129	16	-0.145602	0.00232896	16	-0.140306	0.000745254	16	-0.129707	0.00125301
CAND1	521	-0.035215	0.000455597	521	-0.0226264	0.0146427	521	-0.051515	7.76476e-06	76	-0.0092634	0.894054	76	0.103557	0.00296468	76	0.196339	5.93242e-08	76	0.109656	0.00018169	76	-0.0900231	0.00359901	76	-0.0390916	0.191034	76	0.0878555	0.00680305	76	0.0959293	0.000816366	76	0.0252359	0.33516
CANT1	36	0.141295	1.34928e-06	36	0.0210318	0.326561	36	-0.0104199	0.6335	15	0.00443699	0.966848	15	0.000367888	0.995264	15	-0.110676	0.00516429	15	-0.0809579	0.0315426	15	0.064319	0.124638	15	0.0664013	0.111913	15	0.0403462	0.374687	15	0.0525582	0.160385	15	0.10456	0.0057788
CANX	1198	0.184594	1.9005e-12	1198	0.217421	3.36121e-13	1198	0.0835613	8.84858e-08	184	0.0262852	0.698302	184	0.0870992	0.0225324	184	0.161826	6.87074e-06	184	0.29936	1.18856e-10	184	0.140016	0.000151562	184	0.146713	8.86376e-05	184	0.226354	3.52371e-07	184	0.347957	6.65905e-12	184	0.45231	1.60484e-14
CAP1	374	-0.0547613	0.000280274	374	-0.0811244	4.54129e-06	374	-0.0413887	0.00318955	55	-0.0292695	0.637911	55	-0.0139448	0.745431	55	0.0182134	0.548985	55	0.00886622	0.76424	55	-0.0597083	0.0603878	55	-0.0219471	0.508781	55	0.00184837	0.965018	55	-0.0132153	0.655367	55	-0.106863	0.000396635
CAP2	70	-0.0305821	0.115724	70	-0.00993382	0.634837	70	0.183298	1.62281e-08	23	0.0672128	0.36897	23	0.0126684	0.834047	23	-0.0340778	0.398875	23	-0.0212323	0.592525	23	0.00522853	0.918258	23	0.0500938	0.247739	23	0.01656	0.736581	23	-0.0486162	0.206194	23	-0.0807771	0.0331568
CAPG	85	-0.13314	1.47815e-08	85	0.036835	0.011954	85	0.092728	1.4925e-06	32	0.0125588	0.885677	32	-0.0468461	0.296345	32	-0.0256441	0.471976	32	-0.021422	0.534378	32	-0.121479	0.00201299	32	-0.099237	0.00947108	32	-0.197053	1.71953e-05	32	-0.145511	0.000107518	32	-0.249205	2.36277e-08
CAPN1	162	-0.00291324	0.852921	162	-0.202573	1.55928e-10	162	0.114481	2.29358e-07	39	-0.064404	0.361425	39	-0.0716158	0.12999	39	-0.0214611	0.585233	39	-0.195594	5.80006e-06	39	-0.045095	0.274854	39	-0.0372395	0.372086	39	-0.00571719	0.90752	39	-0.0511757	0.160323	39	-0.178163	1.71457e-05
CAPN10	1	0.00794835	0.927015	1	-0.00477599	0.959347	1	0.174339	0.0319309	NA	NA	NA	NA	NA	NA	NA	NA	NA	NA	NA	NA	NA	NA	NA	NA	NA	NA	NA	NA	NA	NA	NA	NA	NA	NA	NA
CAPN15	17	0.00249812	0.915113	17	-0.0713221	0.00246067	17	-0.00803103	0.724342	10	-0.0157328	0.91944	10	0.00611565	0.949419	10	-0.0375801	0.537841	10	-0.0763899	0.180273	10	0.0216224	0.762843	10	0.0425596	0.525649	10	0.0107596	0.887182	10	-0.17246	0.00380042	10	-0.271608	2.44926e-05
CAPN2	275	-0.0893283	1.13239e-05	275	0.0310551	0.0543789	275	0.00287897	0.867173	86	0.00414019	0.968523	86	-0.0557662	0.263305	86	-0.0209401	0.604686	86	-0.177289	3.22404e-05	86	-0.0394288	0.358517	86	-0.0382119	0.372461	86	-0.0974041	0.0290824	86	-0.141463	0.000495405	86	-0.243596	2.31001e-07
CAPN5	64	0.0385797	0.0171244	64	-0.103842	2.18954e-06	64	0.276111	2.59332e-12	22	-0.0319506	0.743674	22	-0.189388	0.000598524	22	-0.206351	2.23889e-05	22	-0.331162	8.40247e-09	22	-0.0865052	0.0618371	22	-0.110554	0.0178152	22	-0.221018	5.85865e-05	22	-0.182163	8.84737e-05	22	-0.00648783	0.879288
CAPN7	42	0.0626694	0.000239285	42	-0.0721199	6.66608e-05	42	-0.0800742	1.7221e-05	17	0.00289007	0.97592	17	-0.02583	0.588408	17	0.0131311	0.716573	17	0.0183702	0.591043	17	0.00672437	0.875846	17	0.00779836	0.854613	17	-0.000254667	0.995458	17	0.02455	0.466256	17	0.00763826	0.82326
CAPNS1	194	-0.0542224	0.00258673	194	-0.0198621	0.243496	194	0.0040389	0.822328	28	-0.0170689	0.815544	28	-0.0796273	0.0374459	28	-0.113745	0.000535776	28	-0.238093	9.27276e-09	28	-0.0601622	0.072199	28	-0.0529315	0.112122	28	-0.102404	0.0050316	28	-0.157584	8.57278e-06	28	-0.235793	8.12526e-09
CAPRIN1	238	-0.170015	2.46539e-09	238	-0.0947398	5.99659e-06	238	0.00109155	0.949622	60	0.0441463	0.498964	60	0.121683	0.00370052	60	-0.146939	6.95931e-05	60	-0.282856	1.56528e-09	60	-0.0839157	0.0210638	60	-0.0550626	0.125	60	-0.0264313	0.504511	60	-0.302565	5.07293e-10	60	-0.3546	1.36903e-11
CAPS	14	-0.24526	1.87402e-07	14	-0.586108	2.00924e-12	14	-0.128636	0.000318825	4	-0.0230106	0.886871	4	-0.123494	0.12634	4	0.104536	0.102251	4	0.266636	0.000113362	4	0.138667	0.0472404	4	0.050169	0.489943	4	0.042835	0.581637	4	-0.0567678	0.365764	4	0.11744	0.0547767
CAPS2	2	0.151192	0.0112308	2	-0.110471	0.0596514	2	0.0167858	0.784877	1	0.0244133	0.942906	1	0.188078	0.243898	1	-0.0806571	0.535262	1	-0.268081	0.0286764	1	0.159541	0.245344	1	0.063308	0.669603	1	-0.0812571	0.593409	1	-0.184265	0.129991	1	-0.166873	0.159816
CAPZA1	119	0.0104576	0.440444	119	0.0256465	0.0619493	119	0.0510992	0.000711646	27	-0.0190839	0.747584	27	0.0158136	0.670153	27	0.028135	0.278698	27	0.0600639	0.0176877	27	0.0772786	0.00724603	27	0.0675983	0.0168584	27	0.121921	0.000178697	27	0.0864805	0.00120162	27	0.0426622	0.0814644
CAPZA2	57	0.0897913	8.41162e-05	57	0.0630118	0.00251131	57	0.103786	1.67698e-05	16	-0.00646279	0.946951	16	0.0154057	0.775638	16	0.0893901	0.0150619	16	0.0366769	0.301668	16	0.055935	0.156703	16	0.0432489	0.278272	16	0.0804211	0.0550869	16	0.108727	0.00327505	16	0.119854	0.00112751
CAPZB	161	0.0338823	0.00253037	161	0.0354413	0.00198833	161	0.068945	1.57358e-06	21	-0.046161	0.542083	21	0.105027	0.0259723	21	0.0648192	0.0862123	21	0.106584	0.00494732	21	0.116816	0.00589898	21	0.102935	0.013746	21	0.140163	0.00210264	21	0.131623	0.000856238	21	0.0976124	0.00834246
CARD10	25	0.0650279	0.000910514	25	0.11669	2.10279e-06	25	0.244017	6.79422e-11	7	-0.101705	0.304691	7	-0.250811	0.000385136	7	-0.364864	1.54936e-07	7	-0.0951712	0.0695535	7	-0.0220346	0.734729	7	-0.0421328	0.491158	7	-0.528742	2.42575e-09	7	-0.239631	5.73868e-05	7	0.0381139	0.463471
CARD14	110	0.244391	1.43936e-10	110	-0.0780336	0.000273263	110	0.0515509	0.00735683	32	0.0180254	0.820713	32	-0.151201	0.00046834	32	-0.19522	1.37747e-06	32	-0.155805	2.45741e-05	32	0.288779	1.19348e-08	32	0.286485	1.36305e-08	32	0.130932	0.00118161	32	0.0191993	0.563076	32	0.140058	7.78493e-05
CARD16	6	-0.0863533	0.0223015	6	-0.0373162	0.325028	6	0.0156606	0.688144	NA	NA	NA	NA	NA	NA	NA	NA	NA	NA	NA	NA	NA	NA	NA	NA	NA	NA	NA	NA	NA	NA	NA	NA	NA	NA	NA
CARD19	5	0.123166	0.00480592	5	0.134592	0.00277563	5	0.173375	0.000269528	NA	NA	NA	NA	NA	NA	NA	NA	NA	NA	NA	NA	NA	NA	NA	NA	NA	NA	NA	NA	NA	NA	NA	NA	NA	NA	NA
CARD6	64	-0.102659	1.24485e-05	64	-0.0712467	0.000640316	64	-0.0483638	0.0110317	26	0.0175926	0.824543	26	0.109676	0.00843718	26	-0.141173	0.000114728	26	-0.25898	8.10876e-09	26	-0.0967637	0.00880729	26	-0.0683052	0.0580405	26	-0.0179472	0.659831	26	-0.290935	1.11979e-09	26	-0.251929	9.78082e-09
CARD8	19	-0.0650433	0.0138173	19	-0.265768	5.90594e-09	19	0.0466918	0.0690041	4	-0.0834063	0.44129	4	-0.00573712	0.949993	4	-0.0407264	0.484166	4	-0.0295116	0.601374	4	-0.101192	0.0979866	4	-0.0858095	0.15955	4	-0.0367579	0.590053	4	-0.0814516	0.135923	4	-0.201783	0.000488879
CARHSP1	8	0.0152069	0.759549	8	-0.0588769	0.220783	8	0.0273839	0.574729	7	-0.0417768	0.771957	7	0.0619973	0.459032	7	0.171033	0.0070467	7	-0.0877336	0.145148	7	-0.0532801	0.450225	7	0.0832553	0.219806	7	0.168831	0.0195316	7	0.096464	0.109664	7	0.00687721	0.912926
CARM1	27	0.0264184	0.149847	27	-0.000940675	0.965505	27	0.0947084	3.39762e-05	12	0.0442869	0.652071	12	0.0013056	0.985645	12	0.0528885	0.248695	12	0.0270438	0.553334	12	-0.0352837	0.50022	12	-0.0532603	0.288357	12	0.0353527	0.517233	12	0.0162853	0.726034	12	0.00873917	0.849242
CARMIL1	146	-0.0896896	1.6475e-06	146	0.00869194	0.541393	146	-0.0125052	0.358446	42	0.0176927	0.821636	42	-0.0219076	0.640414	42	-0.116026	0.000863491	42	-0.259089	6.75924e-09	42	-0.0374876	0.301253	42	0.00192518	0.963836	42	-0.0947746	0.0136492	42	-0.214307	2.13341e-07	42	-0.349464	1.55336e-11
CARNMT1	25	0.0325235	0.211249	25	0.100458	0.000732051	25	-0.455742	2.83391e-12	2	0.162309	0.222316	2	0.139706	0.137772	2	0.000325175	0.997065	2	-0.0162932	0.832371	2	0.0862519	0.294077	2	0.131581	0.103548	2	0.158619	0.0651768	2	0.0230498	0.76259	2	-0.0551296	0.442236
CARS1	223	-0.519045	8.52618e-17	223	0.0462542	0.00196346	223	-0.0913361	1.27287e-06	59	0.0395348	0.458157	59	0.104009	0.00295605	59	0.283831	6.97543e-11	59	0.445757	3.4261e-15	59	-0.441063	1.4877e-13	59	-0.422935	2.08921e-13	59	-0.428675	2.79466e-13	59	-0.255024	3.92645e-10	59	-0.100017	0.000433833
CARS2	53	0.0717497	0.000116693	53	0.13809	5.37055e-08	53	0.049125	0.00346862	25	0.00493236	0.95822	25	-0.024372	0.621958	25	0.0155511	0.6722	25	-0.0146992	0.6784	25	-0.00107692	0.980972	25	-0.033688	0.386869	25	0.0223137	0.599457	25	0.084042	0.0151967	25	0.122421	0.000622637
CASC3	36	-0.201549	2.05351e-06	36	-0.136455	0.000191658	36	-0.190963	3.72854e-06	7	0.0506971	0.770547	7	-0.0594344	0.568153	7	0.260754	0.00099154	7	0.203827	0.00637347	7	0.0329271	0.713013	7	0.0813959	0.325844	7	0.0255095	0.785706	7	0.178027	0.0163516	7	0.0235654	0.751983
CASD1	4	-0.14618	0.00258245	4	0.0198042	0.683613	4	0.0270683	0.560373	1	-0.140919	0.448379	1	-0.0177791	0.909753	1	0.0865046	0.379822	1	0.199965	0.0338927	1	-0.19797	0.0600129	1	-0.187813	0.0732161	1	-0.169204	0.129486	1	0.0588222	0.542389	1	0.217978	0.0194464
CASK	66	0.0212727	0.106748	66	0.0768578	9.88987e-06	66	0.105112	1.53461e-07	17	-0.0854713	0.181793	17	-0.0388637	0.424398	17	0.0802498	0.0280601	17	0.180297	1.17622e-05	17	-0.0683606	0.0835166	17	-0.0974692	0.0149097	17	-0.0591945	0.159406	17	0.102537	0.00516248	17	0.191591	3.95038e-06
CASKIN1	1	-0.145252	0.431778	1	0.141585	0.459584	1	0.168949	0.362387	NA	NA	NA	NA	NA	NA	NA	NA	NA	NA	NA	NA	NA	NA	NA	NA	NA	NA	NA	NA	NA	NA	NA	NA	NA	NA	NA
CASKIN2	30	-0.349721	2.22072e-13	30	0.00689378	0.697361	30	0.111369	1.12573e-06	9	-0.0393151	0.837253	9	-0.281594	0.00432773	9	-0.56886	4.3836e-08	9	-0.643779	2.97561e-09	9	-0.368481	0.000107114	9	-0.368702	0.000106316	9	-0.625522	9.18342e-08	9	-0.833843	2.35168e-11	9	-0.567312	2.14088e-08
CASP1	34	0.0443349	0.0283655	34	-0.15225	3.31227e-07	34	-0.0605897	0.00426674	15	0.062585	0.435684	15	1.0909	5.10775e-18	15	1.10956	1.62861e-19	15	1.10325	1.09978e-19	15	0.294791	4.08341e-07	15	0.238466	9.1507e-06	15	1.15727	1.1123e-18	15	1.16194	3.50781e-20	15	1.11194	4.46241e-20
CASP10	18	0.0128341	0.684441	18	-0.144734	8.67167e-05	18	-0.242878	1.36693e-07	3	0.174824	0.285599	3	0.318192	0.00471233	3	0.476689	5.8395e-06	3	0.274184	0.0024285	3	0.115702	0.236278	3	0.0788503	0.4302	3	0.470232	4.8644e-05	3	0.407532	3.97821e-05	3	0.270046	0.00241012
CASP14	16	0.971759	0.0548386	16	0.0856809	0.879809	16	-0.132447	0.8067	4	-0.301354	0.652071	4	-0.503137	0.205609	4	0.304703	0.33351	4	0.141982	0.651143	4	-0.183563	0.611616	4	-0.225988	0.523998	4	-0.299199	0.416178	4	-0.204171	0.509485	4	-0.508649	0.0850809
CASP2	12	-0.017287	0.662894	12	-0.197655	3.53001e-05	12	0.00234266	0.955218	5	0.0638113	0.786529	5	0.037503	0.808216	5	-0.503236	1.69413e-05	5	-0.717342	4.77229e-08	5	0.218172	0.0488363	5	0.225391	0.0416274	5	0.10733	0.370505	5	-0.593172	1.24523e-06	5	-0.76697	1.08171e-08
CASP3	36	-0.103999	3.98932e-05	36	-0.090991	0.000187798	36	0.0472798	0.0243241	13	0.0334396	0.763579	13	0.0467845	0.468981	13	0.0817118	0.0866637	13	-0.0294293	0.537556	13	-0.110327	0.0347138	13	-0.150272	0.00502502	13	-0.112397	0.0417525	13	-0.17089	0.000650477	13	-0.305836	1.89926e-07
CASP4	50	-0.0171679	0.357697	50	0.0177223	0.356387	50	-0.104935	1.18421e-05	14	0.0410196	0.653419	14	0.643256	6.89828e-13	14	0.484356	9.2072e-12	14	0.301848	4.44691e-08	14	-0.0494422	0.291867	14	-0.0341295	0.477984	14	0.663714	2.69886e-13	14	0.353414	3.13259e-09	14	0.236289	1.83079e-06
CASP6	52	0.0365597	0.0466019	52	0.0415057	0.0277197	52	-0.000409791	0.983711	9	0.0136266	0.892412	9	0.0466265	0.373736	9	-0.00358004	0.936882	9	-0.0253225	0.520561	9	-0.0297083	0.512246	9	0.0253847	0.579173	9	0.0570549	0.213817	9	0.0165117	0.681691	9	-0.0785965	0.0378145
CASP7	13	-0.0788357	0.0082809	13	-0.547977	1.60841e-12	13	-0.0399591	0.160955	11	-0.070977	0.458573	11	0.653781	1.16023e-11	11	0.772001	1.41043e-14	11	0.621385	8.1642e-13	11	0.0379115	0.505717	11	0.00635043	0.919899	11	0.809122	1.05028e-13	11	0.699465	7.8016e-14	11	0.555633	5.47128e-12
CASP8	92	-0.0595309	0.000216092	92	-0.100959	6.13082e-07	92	-0.0227978	0.0995908	29	0.0129097	0.89016	29	0.352992	6.0142e-09	29	0.455853	1.67089e-12	29	0.357357	1.32035e-10	29	0.00731209	0.874762	29	0.0333891	0.416779	29	0.322703	1.83845e-08	29	0.381661	4.09761e-11	29	0.248624	7.3701e-08
CASP8AP2	26	-0.233545	3.15091e-07	26	-0.188202	5.5147e-06	26	-0.121171	0.000516555	4	0.0304317	0.880425	4	0.0273491	0.821769	4	-0.315856	0.000244933	4	-0.456813	1.32409e-06	4	0.143371	0.0967353	4	0.149034	0.0835002	4	0.112894	0.220968	4	-0.248889	0.00221274	4	-0.566967	2.83922e-08
CASP9	10	-0.139382	0.0029933	10	-0.087159	0.0513068	10	0.146185	0.00209153	3	-0.230686	0.39652	3	-0.139292	0.472915	3	-0.393739	0.00718995	3	-0.485681	0.00101325	3	-0.389663	0.0137872	3	-0.313041	0.0448843	3	-0.401466	0.0163689	3	-0.512021	0.00065575	3	-0.643319	3.61937e-05
CAST	609	-0.0487244	0.000179151	609	-0.0611628	1.83299e-05	609	0.0104692	0.350121	130	0.00399469	0.973674	130	0.0790225	0.144804	130	0.176211	0.000174549	130	0.194016	4.08926e-05	130	-0.0640017	0.171162	130	-0.0376688	0.43437	130	0.0189502	0.721665	130	0.0860403	0.0409017	130	0.0208734	0.618685
CASTOR1	2	0.146311	0.0643484	2	0.145116	0.0709877	2	-0.147547	0.0627796	NA	NA	NA	NA	NA	NA	NA	NA	NA	NA	NA	NA	NA	NA	NA	NA	NA	NA	NA	NA	NA	NA	NA	NA	NA	NA	NA
CASTOR2	15	-0.0154123	0.527108	15	0.0562349	0.0240907	15	-0.0466717	0.0541801	5	-0.0502479	0.773084	5	-0.149779	0.112058	5	-0.246507	0.00169378	5	0.0190619	0.80443	5	-0.111894	0.170985	5	-0.119457	0.142319	5	-0.327659	0.000431194	5	-0.215948	0.00444009	5	-0.0172231	0.819138
CAT	242	0.0706104	9.40944e-06	242	-0.00163655	0.907498	242	0.139196	1.15528e-09	56	-0.066644	0.145535	56	-0.0345581	0.308746	56	0.00769529	0.783356	56	-0.0390016	0.122406	56	-0.0519144	0.0674128	56	-0.0572934	0.0433382	56	-0.0368739	0.223367	56	-0.00431112	0.873329	56	0.144163	1.90921e-06
CATSPER3	1	0.232901	0.00688564	1	0.0612369	0.473801	1	0.0860997	0.296011	NA	NA	NA	NA	NA	NA	NA	NA	NA	NA	NA	NA	NA	NA	NA	NA	NA	NA	NA	NA	NA	NA	NA	NA	NA	NA	NA
CAV1	15	-0.157724	3.63513e-05	15	-0.0182889	0.576876	15	-0.0447231	0.147324	5	-0.0575403	0.585065	5	0.00569877	0.946505	5	-0.0352607	0.509928	5	-0.0243605	0.640344	5	-0.0555677	0.331598	5	-0.123624	0.028412	5	-0.196178	0.00169156	5	-0.232405	4.82798e-05	5	-0.200768	0.000204903
CAV2	23	-0.15857	0.00301116	23	-0.117122	0.0233614	23	-0.165378	0.00219944	1	-0.0953767	0.652071	1	-0.182487	0.141233	1	-0.21241	0.0313632	1	-0.13391	0.160406	1	-0.259215	0.0166218	1	-0.130369	0.224831	1	-0.2316	0.041346	1	-0.410479	0.000120039	1	-0.556595	1.34572e-06
CAVIN1	72	-0.153668	5.76618e-06	72	0.0223264	0.399487	72	0.152326	6.09537e-06	19	-0.0343754	0.715107	19	-0.163279	0.00217407	19	-0.212917	1.15218e-05	19	-0.137542	0.0013335	19	-0.0224268	0.647564	19	-0.0543807	0.234589	19	-0.272414	2.58741e-06	19	-0.269769	2.52838e-07	19	-0.256972	3.64457e-07
CAVIN2	47	-0.189868	1.16551e-05	47	0.0629657	0.0664849	47	0.1746	2.93875e-05	12	-0.0157032	0.896302	12	-0.263473	4.43103e-05	12	-0.49532	5.00758e-11	12	-0.562759	2.33994e-12	12	-0.0448486	0.398868	12	-0.0359422	0.503786	12	-0.416058	1.80828e-08	12	-0.568212	2.15135e-12	12	-0.605334	3.50145e-13
CAVIN3	1	-0.250585	0.00579324	1	-0.127883	0.143266	1	-0.0113374	0.905053	NA	NA	NA	NA	NA	NA	NA	NA	NA	NA	NA	NA	NA	NA	NA	NA	NA	NA	NA	NA	NA	NA	NA	NA	NA	NA	NA
CBFA2T2	9	0.0763943	0.026462	9	0.00937435	0.801546	9	0.124385	0.00094505	NA	NA	NA	NA	NA	NA	NA	NA	NA	NA	NA	NA	NA	NA	NA	NA	NA	NA	NA	NA	NA	NA	NA	NA	NA	NA	NA
CBFA2T3	1	-0.264066	0.217091	1	-0.177748	0.425756	1	-0.304967	0.156197	NA	NA	NA	NA	NA	NA	NA	NA	NA	NA	NA	NA	NA	NA	NA	NA	NA	NA	NA	NA	NA	NA	NA	NA	NA	NA	NA
CBFB	39	0.00564893	0.820182	39	-0.0325351	0.171085	39	0.00198801	0.939492	5	0.0554842	0.724365	5	0.0776312	0.403009	5	0.0697909	0.321295	5	0.0959126	0.154871	5	0.100225	0.185542	5	0.108771	0.149089	5	0.158568	0.047987	5	0.123432	0.0685134	5	0.0391693	0.561442
CBL	13	-0.0997853	0.000648587	13	-0.0219991	0.414671	13	0.0831175	0.00302513	9	0.009793	0.940744	9	-0.0446109	0.499236	9	-0.0122295	0.813932	9	0.106631	0.0241949	9	-0.175891	0.00149005	9	-0.105053	0.0456674	9	-0.130111	0.0206286	9	-0.130862	0.00691221	9	-0.0937289	0.0424943
CBLB	22	-0.0191803	0.406803	22	0.0316451	0.176219	22	0.025177	0.276365	14	-0.0903281	0.273941	14	0.208608	0.000400562	14	0.555594	1.8672e-12	14	0.913253	2.98622e-17	14	-0.0267947	0.609367	14	-0.0507672	0.307011	14	0.171324	0.00168446	14	0.512044	6.67076e-12	14	0.654239	2.35147e-14
CBLL1	11	0.00484919	0.909133	11	-0.0774051	0.0528847	11	-0.0285809	0.473615	4	-0.000356117	0.999631	4	0.0323276	0.754413	4	0.191761	0.00742006	4	0.114849	0.0912199	4	0.207936	0.00784648	4	0.167881	0.0284054	4	0.19178	0.0188449	4	0.243728	0.00085939	4	0.181227	0.00821333
CBLL2	NA	NA	NA	NA	NA	NA	NA	NA	NA	1	-0.210031	0.512145	1	-0.0175816	0.947343	1	0.152784	0.35405	1	-0.0630505	0.700681	1	-0.852012	2.93377e-05	1	-0.8394	3.36975e-05	1	-0.753919	0.000219571	1	-0.482642	0.00341071	1	-0.514106	0.00161451
CBR1	235	0.0335534	0.0044867	235	0.0606644	2.01607e-05	235	-0.0404144	0.00104487	42	0.0231598	0.734229	42	0.083549	0.0248411	42	0.128802	9.77693e-05	42	0.0930705	0.00216265	42	-0.000868409	0.982013	42	0.00594825	0.875848	42	0.139764	0.000204302	42	0.167386	2.31337e-06	42	0.157826	3.79097e-06
CBR3	15	0.0274818	0.367853	15	-0.00207233	0.953614	15	0.156017	3.47666e-05	11	0.0445224	0.613031	11	0.500349	9.5614e-11	11	0.581386	1.76508e-13	11	0.445514	2.49272e-11	11	0.0238432	0.627928	11	0.0221359	0.655476	11	0.436373	8.71592e-10	11	0.410791	1.4262e-10	11	0.355668	1.41003e-09
CBR4	2	0.113682	0.0284854	2	0.141114	0.00911626	2	0.160306	0.00340572	3	-0.0705384	0.736946	3	-0.108774	0.372615	3	0.0875658	0.348734	3	0.282948	0.00241849	3	-0.0586729	0.583125	3	-0.0714702	0.493197	3	0.0116894	0.924413	3	0.167184	0.062375	3	0.328568	0.000510928
CBS	NA	NA	NA	NA	NA	NA	NA	NA	NA	4	-0.083554	0.408337	4	-0.180042	0.00713078	4	0.337453	4.35696e-07	4	0.304959	1.4352e-06	4	0.0417884	0.492666	4	0.062196	0.287871	4	-0.00676144	0.924427	4	0.297043	2.48357e-06	4	0.28002	4.06735e-06
CBWD2	1	0.0103556	0.909133	1	-0.103386	0.223997	1	0.00387427	0.965877	NA	NA	NA	NA	NA	NA	NA	NA	NA	NA	NA	NA	NA	NA	NA	NA	NA	NA	NA	NA	NA	NA	NA	NA	NA	NA	NA
CBX1	66	0.0234703	0.147989	66	0.0898925	1.85056e-05	66	0.0395991	0.0184112	12	0.00696805	0.963148	12	0.0566399	0.443209	12	-0.0295295	0.608791	12	-0.00538697	0.925321	12	0.0745719	0.214141	12	0.088371	0.13783	12	0.140915	0.027107	12	0.101624	0.0581439	12	0.0395314	0.45482
CBX2	NA	NA	NA	NA	NA	NA	NA	NA	NA	1	0.175413	0.441893	1	0.0403106	0.825107	1	-0.310507	0.00999238	1	-0.278994	0.0166965	1	0.429593	0.00155605	1	0.344204	0.00884658	1	0.0427623	0.77352	1	-0.422471	0.000667743	1	-0.452495	0.000250618
CBX3	153	-0.0752209	2.42011e-05	153	-0.232594	1.31367e-11	153	-0.0103549	0.475146	19	-0.0546471	0.563902	19	0.102884	0.0782219	19	-0.176599	0.000433891	19	-0.221382	2.22977e-05	19	-0.0417359	0.430237	19	-0.0545301	0.288959	19	-0.0275196	0.629255	19	-0.135691	0.00417753	19	-0.201398	6.13852e-05
CBX4	33	0.0399462	0.136272	33	-0.0982539	0.00115237	33	-0.0591783	0.0309863	14	0.00552239	0.963148	14	0.147678	0.00698885	14	0.342982	1.09172e-08	14	0.235889	3.3434e-06	14	0.114159	0.0172636	14	0.0840416	0.0754219	14	0.283561	2.64324e-06	14	0.340115	9.67432e-09	14	0.342195	5.28536e-09
CBX5	129	0.118147	5.43982e-07	129	-0.0838119	3.84285e-05	129	-0.0166629	0.30819	23	-0.0474189	0.576351	23	0.0542667	0.319042	23	-0.150888	0.000672415	23	-0.116591	0.00519609	23	0.150309	0.00162567	23	0.127992	0.00599011	23	0.164902	0.00115577	23	0.0482994	0.233818	23	-0.0778611	0.0503869
CBX6	2	-0.0488631	0.420516	2	-0.236366	0.000610905	2	0.247184	0.000351767	1	0.131234	0.314802	1	-0.0581524	0.553856	1	-0.00708308	0.930547	1	-0.15252	0.0275131	1	-0.0902992	0.243912	1	-0.0293628	0.728207	1	-0.192842	0.019236	1	-0.0824639	0.231073	1	-0.106406	0.113004
CBX7	2	0.266669	0.00012969	2	-0.183242	0.00403237	2	0.000528514	0.993582	NA	NA	NA	NA	NA	NA	NA	NA	NA	NA	NA	NA	NA	NA	NA	NA	NA	NA	NA	NA	NA	NA	NA	NA	NA	NA	NA
CBX8	29	0.00629605	0.77475	29	0.0437231	0.0407013	29	0.00974798	0.655921	9	-0.0284403	0.785181	9	-0.0657213	0.255797	9	-0.171087	0.000384232	9	-0.112674	0.0110461	9	0.0714083	0.142465	9	0.0503423	0.308261	9	0.00574628	0.923873	9	-0.071389	0.101064	9	-0.0154203	0.728593
CBY1	4	0.154972	0.00034943	4	0.0400788	0.301142	4	0.135831	0.001168	NA	NA	NA	NA	NA	NA	NA	NA	NA	NA	NA	NA	NA	NA	NA	NA	NA	NA	NA	NA	NA	NA	NA	NA	NA	NA	NA
CBY2	1	-0.253192	0.155988	1	-0.315302	0.0848173	1	-0.383551	0.0355076	NA	NA	NA	NA	NA	NA	NA	NA	NA	NA	NA	NA	NA	NA	NA	NA	NA	NA	NA	NA	NA	NA	NA	NA	NA	NA	NA
CC2D1A	67	0.0476078	0.00986606	67	0.0228275	0.204831	67	-0.0274368	0.120971	11	-0.0747576	0.246318	11	-0.0943304	0.0347725	11	-0.197794	3.75023e-06	11	-0.164537	3.39839e-05	11	0.087063	0.0268867	11	0.0264279	0.518853	11	-0.0214281	0.623945	11	-0.0603586	0.0837664	11	-0.0744689	0.0307323
CC2D1B	94	-0.0133307	0.340899	94	-0.0339464	0.0200404	94	-0.0149921	0.287492	24	0.0275577	0.728541	24	0.124072	0.00499887	24	0.126551	0.000687268	24	0.180947	6.61213e-06	24	0.0335776	0.393114	24	0.0207471	0.611398	24	0.125579	0.00277485	24	0.151474	7.91407e-05	24	0.201104	1.08728e-06
CC2D2A	20	-0.178476	1.12852e-05	20	-0.169893	2.344e-05	20	-0.0507698	0.107384	2	0.0679256	0.783322	2	-0.526051	0.000191362	2	-0.857131	7.19328e-09	2	-0.760658	3.80825e-08	2	0.0718734	0.558761	2	0.0665819	0.589186	2	-0.45864	0.000491565	2	-0.678323	3.07943e-07	2	-0.594553	1.63921e-06
CCAR1	194	-0.0350024	0.0103632	194	0.022016	0.0988868	194	-0.120677	2.13561e-08	48	0.0216758	0.776247	48	0.0585787	0.160275	48	0.108526	0.00163902	48	0.17856	3.26621e-06	48	-0.0341387	0.351286	48	-0.0401572	0.265793	48	0.00195641	0.967656	48	0.0722136	0.0259162	48	0.108129	0.00117269
CCAR2	288	0.0475578	8.22636e-05	288	0.0360411	0.0013244	288	-0.00736105	0.473358	66	0.0157263	0.8398	66	-0.00169331	0.973962	66	-0.00954606	0.77938	66	-0.000633034	0.98448	66	0.0665299	0.054275	66	0.0659381	0.0558144	66	0.0509031	0.165085	66	0.0415825	0.177474	66	0.103195	0.00128035
CCDC102A	18	-0.00334156	0.919415	18	-0.0347271	0.262862	18	0.0914068	0.00463757	3	0.0996032	0.452816	3	0.0926405	0.300771	3	-0.127945	0.0627191	3	-0.0603412	0.373366	3	0.101356	0.175975	3	0.0398004	0.621637	3	-0.0945306	0.237633	3	-0.333813	1.81437e-05	3	-0.173661	0.00965556
CCDC110	1	0.131865	0.194613	1	-0.0458541	0.678223	1	0.645885	2.91947e-06	NA	NA	NA	NA	NA	NA	NA	NA	NA	NA	NA	NA	NA	NA	NA	NA	NA	NA	NA	NA	NA	NA	NA	NA	NA	NA	NA
CCDC113	1	0.350169	0.000875757	1	-0.0907493	0.350459	1	0.0622042	0.523239	NA	NA	NA	NA	NA	NA	NA	NA	NA	NA	NA	NA	NA	NA	NA	NA	NA	NA	NA	NA	NA	NA	NA	NA	NA	NA	NA
CCDC115	9	0.00695664	0.894217	9	-0.0781626	0.115041	9	0.0156523	0.763512	2	-0.0678405	0.739555	2	-0.06422	0.608518	2	-0.199637	0.0258433	2	-0.0850945	0.329454	2	-0.0959278	0.331471	2	-0.157866	0.102027	2	-0.237134	0.022097	2	-0.159061	0.0672218	2	0.000970015	0.991513
CCDC117	14	0.0326563	0.279458	14	-0.0267706	0.392474	14	-0.160273	2.39675e-05	5	0.172229	0.080101	5	0.142252	0.0385616	5	0.180762	0.00174574	5	0.364052	1.52575e-07	5	0.379224	6.03973e-07	5	0.383036	5.27344e-07	5	0.339932	5.98271e-06	5	0.161276	0.0039622	5	0.362745	1.21941e-07
CCDC12	65	0.0220213	0.223357	65	0.0291532	0.114533	65	0.0776241	0.000235162	7	0.0500576	0.674126	7	0.0713921	0.320937	7	0.0922628	0.0930824	7	0.0659227	0.218295	7	0.125724	0.0364588	7	0.141966	0.0186754	7	0.152674	0.0173683	7	0.166011	0.00307033	7	0.0698616	0.180338
CCDC120	5	0.221903	4.27676e-05	5	0.107599	0.0192505	5	0.0917044	0.0402264	1	0.26803	0.499173	1	-0.107585	0.712428	1	0.234752	0.245817	1	0.599299	0.00320321	1	0.793139	0.0007255	1	0.979702	7.51979e-05	1	0.742688	0.00218598	1	0.472851	0.0176682	1	0.804835	0.000150728
CCDC124	75	-0.0860141	2.41697e-06	75	0.0260085	0.0566498	75	-0.0379971	0.00686136	11	0.0188646	0.873436	11	-0.112464	0.0541515	11	-0.385511	4.95552e-09	11	-0.27739	8.57066e-07	11	-0.0789066	0.121661	11	-0.0537574	0.296987	11	-0.195287	0.000691381	11	-0.420916	6.95283e-10	11	-0.349643	1.32452e-08
CCDC125	2	0.221483	0.00504138	2	-0.104985	0.165151	2	-0.18152	0.0178978	NA	NA	NA	NA	NA	NA	NA	NA	NA	NA	NA	NA	NA	NA	NA	NA	NA	NA	NA	NA	NA	NA	NA	NA	NA	NA	NA
CCDC126	10	0.0290561	0.364659	10	0.0895538	0.00850107	10	-0.00776298	0.822317	2	0.00215594	0.994279	2	-0.0348054	0.825107	2	0.0768874	0.466857	2	0.587224	1.39072e-06	2	0.141228	0.206089	2	0.154988	0.162931	2	-0.0613668	0.622696	2	0.244658	0.0157933	2	0.487601	1.6393e-05
CCDC127	18	0.0706974	0.00288959	18	0.0407194	0.0702563	18	0.0287232	0.192794	8	-0.0732842	0.429483	8	0.0979825	0.105649	8	0.177727	0.00056942	8	0.241192	1.06812e-05	8	-0.0451215	0.406952	8	-0.0614815	0.245582	8	0.0402604	0.484613	8	0.105403	0.0266317	8	0.370109	8.29657e-09
CCDC134	19	0.0564327	0.00867751	19	-0.00224743	0.925116	19	0.0187817	0.365831	11	0.0222631	0.838866	11	0.00971558	0.892956	11	-0.0396171	0.383516	11	-0.147016	0.00130239	11	0.0141958	0.794058	11	-0.0140475	0.795453	11	0.00378611	0.9511	11	-0.0512845	0.23708	11	-0.0761979	0.0724767
CCDC137	20	-0.0645896	0.0066681	20	-0.0120524	0.618315	20	0.0137084	0.557944	9	0.15169	0.163485	9	0.0652268	0.436062	9	0.0418344	0.518033	9	-0.0361528	0.562812	9	0.0359756	0.621285	9	0.0450433	0.527122	9	0.115306	0.109405	9	-0.0282234	0.655676	9	0.00711887	0.910062
CCDC138	9	-0.232401	2.4315e-06	9	-0.171544	9.17915e-05	9	-0.392446	2.11881e-09	2	0.0503002	0.836577	2	0.074474	0.594061	2	-0.398337	0.000227705	2	-0.751617	1.43443e-08	2	0.18407	0.0884863	2	0.0989361	0.370792	2	-0.0338056	0.786174	2	-0.569784	1.65728e-06	2	-0.85206	1.06265e-09
CCDC14	8	-0.28566	2.57262e-06	8	-0.0112037	0.821252	8	-0.0192418	0.682256	1	0.178107	0.557839	1	-0.152469	0.450909	1	-1.02256	1.3729e-07	1	-0.765678	8.04368e-06	1	-0.434418	0.00934628	1	-0.238774	0.143166	1	-0.2207	0.205759	1	-0.564752	0.000388153	1	-0.715502	1.65925e-05
CCDC149	13	0.269337	4.20035e-08	13	0.169783	1.6136e-05	13	0.104364	0.0017444	2	-0.0479517	0.804231	2	-0.0249495	0.842792	2	-0.207537	0.0123708	2	-0.0535613	0.511276	2	-0.0136917	0.894762	2	-0.0028591	0.978438	2	-0.248929	0.00968182	2	-0.0329002	0.692358	2	0.154874	0.0475504
CCDC15	3	-0.00275561	0.967362	3	-0.0742935	0.222991	3	0.0478251	0.430587	1	-0.23079	0.57451	1	-0.124987	0.668181	1	0.00202549	0.993079	1	-0.0695872	0.734759	1	0.51767	0.0198312	1	-0.00367888	0.989242	1	0.413117	0.0764428	1	0.240994	0.220786	1	0.153013	0.431509
CCDC157	4	-0.0359351	0.384293	4	0.0270424	0.533633	4	-0.140939	0.00176377	NA	NA	NA	NA	NA	NA	NA	NA	NA	NA	NA	NA	NA	NA	NA	NA	NA	NA	NA	NA	NA	NA	NA	NA	NA	NA	NA
CCDC167	19	-0.0981075	0.00678212	19	0.133738	0.000662251	19	-0.0763776	0.0295403	2	0.0818838	0.593556	2	0.0269733	0.811415	2	-0.409244	3.82095e-06	2	-0.369137	1.1585e-05	2	-0.10692	0.186747	2	-0.0886623	0.277323	2	-0.100182	0.246919	2	-0.301675	0.000167186	2	-0.485657	1.34206e-07
CCDC168	NA	NA	NA	NA	NA	NA	NA	NA	NA	1	-0.411836	0.306576	1	-1.00382	0.000446775	1	-0.0181229	0.942681	1	0.965499	5.63273e-05	1	-0.317002	0.184629	1	-0.301386	0.207263	1	-0.552516	0.0295996	1	-0.261517	0.220276	1	-0.416752	0.0466794
CCDC169	1	0.161746	0.0965581	1	0.00814384	0.94292	1	0.213345	0.0314468	NA	NA	NA	NA	NA	NA	NA	NA	NA	NA	NA	NA	NA	NA	NA	NA	NA	NA	NA	NA	NA	NA	NA	NA	NA	NA	NA
CCDC172	2	-0.376751	0.277146	2	-0.447511	0.206378	2	-0.61277	0.0793503	NA	NA	NA	NA	NA	NA	NA	NA	NA	NA	NA	NA	NA	NA	NA	NA	NA	NA	NA	NA	NA	NA	NA	NA	NA	NA	NA
CCDC174	28	0.0504233	0.00783231	28	-0.0237731	0.196176	28	-0.0606806	0.00205503	6	0.0420932	0.723284	6	0.0672253	0.327524	6	0.319712	8.0685e-07	6	0.259013	1.25307e-05	6	0.0137149	0.834213	6	-0.00731612	0.912862	6	0.0472211	0.448671	6	0.225065	8.73068e-05	6	0.293902	1.59226e-06
CCDC175	4	0.110765	0.118437	4	0.229057	0.0031448	4	0.0473455	0.51867	NA	NA	NA	NA	NA	NA	NA	NA	NA	NA	NA	NA	NA	NA	NA	NA	NA	NA	NA	NA	NA	NA	NA	NA	NA	NA	NA
CCDC18	23	-0.109144	0.000613007	23	-0.08386	0.00571504	23	-0.329866	8.0479e-10	2	-0.128113	0.436495	2	0.0247493	0.852321	2	-0.00057867	0.995507	2	-0.461378	3.62129e-06	2	-0.039032	0.703301	2	-0.0670048	0.490002	2	-0.0810255	0.424826	2	-0.224565	0.00871997	2	-0.607525	3.23531e-08
CCDC186	61	0.227388	9.74047e-12	61	0.142981	7.57816e-09	61	-0.0505649	0.00110577	17	0.00756163	0.942841	17	-0.105156	0.0285327	17	-0.194765	1.28618e-05	17	0.0601747	0.107075	17	0.182563	0.00010167	17	0.214257	1.33018e-05	17	0.0979164	0.028401	17	0.216805	2.18842e-06	17	0.450127	2.2953e-12
CCDC194	1	0.311392	0.0023892	1	0.140466	0.144868	1	-0.00932995	0.929852	NA	NA	NA	NA	NA	NA	NA	NA	NA	NA	NA	NA	NA	NA	NA	NA	NA	NA	NA	NA	NA	NA	NA	NA	NA	NA	NA
CCDC22	56	0.112791	3.84074e-06	56	-0.0561969	0.00423845	56	-0.00685605	0.721951	12	-0.0127494	0.89032	12	-0.134841	0.0035953	12	-0.108392	0.00403757	12	-0.0674873	0.0575615	12	0.033336	0.419497	12	0.0318458	0.438083	12	-0.0116942	0.799146	12	0.0268427	0.457329	12	0.136803	0.000314532
CCDC25	27	-0.0407863	0.0208421	27	0.014171	0.428523	27	-0.148873	5.11476e-08	6	0.0287944	0.785181	6	-0.0296765	0.648312	6	-0.0466644	0.309796	6	-0.0149427	0.746169	6	0.0481494	0.339743	6	0.0358258	0.485608	6	-0.0500259	0.348573	6	-0.0558349	0.206239	6	-0.134966	0.002822
CCDC28A	11	0.0708207	0.0205229	11	0.136513	0.000137495	11	0.0936645	0.00343352	2	-0.157652	0.231621	2	-0.11251	0.234137	2	-0.0478695	0.530186	2	-0.0232478	0.755298	2	0.145265	0.0696439	2	6.26914840244179e-05	0.999432	2	-0.170692	0.0443945	2	0.212614	0.00427606	2	0.0780776	0.264159
CCDC30	1	-0.1842	0.0165403	1	0.0872541	0.252672	1	-0.110754	0.137709	NA	NA	NA	NA	NA	NA	NA	NA	NA	NA	NA	NA	NA	NA	NA	NA	NA	NA	NA	NA	NA	NA	NA	NA	NA	NA	NA
CCDC32	11	-0.0198975	0.5702	11	-0.0193647	0.595311	11	0.0624219	0.0695011	5	0.107439	0.440571	5	-0.0587921	0.557883	5	-0.248139	0.00112289	5	-0.48891	9.7366e-08	5	0.106992	0.173441	5	0.161594	0.0398307	5	-0.0510118	0.558378	5	-0.514894	4.78546e-08	5	-0.64062	5.50336e-10
CCDC33	3	0.0886318	0.0842587	3	0.141423	0.00929613	3	0.0209786	0.698379	NA	NA	NA	NA	NA	NA	NA	NA	NA	NA	NA	NA	NA	NA	NA	NA	NA	NA	NA	NA	NA	NA	NA	NA	NA	NA	NA
CCDC34	2	-0.136649	0.0223693	2	-0.20672	0.00149669	2	-0.0394911	0.511845	NA	NA	NA	NA	NA	NA	NA	NA	NA	NA	NA	NA	NA	NA	NA	NA	NA	NA	NA	NA	NA	NA	NA	NA	NA	NA	NA
CCDC43	59	0.0633864	0.0280684	59	-0.192677	1.52871e-06	59	-0.0500151	0.0789869	13	0.0342752	0.75803	13	0.0489978	0.445161	13	-0.0327458	0.508242	13	0.144595	0.00276981	13	0.2367	5.95398e-05	13	0.298851	2.51938e-06	13	0.262898	2.80604e-05	13	0.0907855	0.0516606	13	0.15927	0.00101594
CCDC47	162	0.024063	0.0206718	162	0.119667	1.10615e-09	162	-0.134248	1.30495e-10	56	-0.0416957	0.498964	56	-0.00559355	0.912536	56	-0.00093623	0.980064	56	0.0759982	0.0138068	56	-0.0807407	0.0189461	56	-0.0675916	0.046917	56	-0.0605062	0.0935867	56	0.0454678	0.134707	56	0.132554	7.49035e-05
CCDC50	50	0.111461	5.89855e-05	50	0.193634	8.67587e-08	50	0.0106238	0.658112	20	-0.0125973	0.908653	20	-0.0466541	0.403222	20	0.120665	0.00498416	20	-0.0317491	0.443459	20	0.0712925	0.11715	20	0.0828295	0.0680732	20	0.0436469	0.375954	20	0.0361788	0.377551	20	0.0148594	0.719901
CCDC51	61	0.0194597	0.233384	61	0.0111111	0.518834	61	0.0687253	0.000286039	20	0.0408654	0.684513	20	0.0597463	0.319365	20	0.130812	0.00548066	20	0.0999009	0.0261823	20	-0.0706904	0.156592	20	-0.0786724	0.113767	20	-0.130395	0.0150098	20	-0.013499	0.773928	20	0.118719	0.00818682
CCDC59	14	-0.0333681	0.43695	14	-0.0599507	0.166039	14	0.0710347	0.0961537	11	0.0530773	0.666714	11	0.287342	0.000158958	11	0.450083	1.08766e-08	11	0.283252	1.18308e-05	11	0.0189045	0.785883	11	0.0585845	0.356178	11	0.303174	4.547e-05	11	0.262579	3.72493e-05	11	-0.0552721	0.30972
CCDC6	121	-0.0574774	0.00306949	121	0.00967862	0.616327	121	-0.0728435	0.000411224	33	-0.0236888	0.765017	33	0.0133763	0.793616	33	0.0912291	0.0087656	33	0.104673	0.00249735	33	-0.0688998	0.0639399	33	-0.058002	0.116998	33	0.0220492	0.595137	33	0.046685	0.159465	33	-0.0129154	0.7021
CCDC61	21	-0.0687063	0.00279885	21	-0.264744	5.73272e-10	21	-0.130035	4.5259e-06	5	0.0620445	0.663076	5	-0.0388759	0.684901	5	-0.211455	0.00221088	5	-0.345152	6.01351e-06	5	-0.0910637	0.208896	5	-0.0437519	0.56774	5	-0.284787	0.000516273	5	-0.580248	1.17651e-09	5	-0.546621	2.22351e-09
CCDC66	1	0.0719955	0.887628	1	0.179621	0.730265	1	0.0426458	0.936296	NA	NA	NA	NA	NA	NA	NA	NA	NA	NA	NA	NA	NA	NA	NA	NA	NA	NA	NA	NA	NA	NA	NA	NA	NA	NA	NA
CCDC68	NA	NA	NA	NA	NA	NA	NA	NA	NA	1	-0.338717	0.251234	1	-0.0642469	0.793361	1	0.214925	0.190138	1	-0.247188	0.119055	1	-0.199513	0.267901	1	-0.215319	0.229095	1	-0.250957	0.185422	1	-0.107892	0.508061	1	-0.358018	0.0232329
CCDC69	5	0.293904	5.78001e-06	5	0.126857	0.0137381	5	-0.15755	0.00287488	1	-0.193637	0.44129	1	-0.270254	0.0984974	1	-0.185585	0.155316	1	-0.0442093	0.739058	1	0.0649122	0.676	1	0.0511069	0.744911	1	-0.247451	0.100373	1	-0.172299	0.174704	1	0.173293	0.161238
CCDC7	1	-0.107797	0.114973	1	-0.0568219	0.42442	1	-0.0862213	0.209311	NA	NA	NA	NA	NA	NA	NA	NA	NA	NA	NA	NA	NA	NA	NA	NA	NA	NA	NA	NA	NA	NA	NA	NA	NA	NA	NA
CCDC71	3	0.113834	0.0583361	3	-0.117278	0.0553691	3	0.108079	0.0722431	NA	NA	NA	NA	NA	NA	NA	NA	NA	NA	NA	NA	NA	NA	NA	NA	NA	NA	NA	NA	NA	NA	NA	NA	NA	NA	NA
CCDC71L	6	0.249869	1.31027e-06	6	0.441958	8.87095e-10	6	0.592783	9.14507e-12	2	-0.0638833	0.736057	2	0.838082	2.36615e-09	2	0.963916	6.37087e-12	2	0.927876	8.50151e-12	2	0.258487	0.00557301	2	0.182285	0.0439038	2	0.694516	4.37711e-08	2	0.873487	3.20818e-11	2	0.880104	1.6935e-11
CCDC77	21	-0.149811	1.15888e-05	21	-0.113179	0.000272086	21	-0.020584	0.44557	6	-0.0218956	0.915191	6	-0.0375492	0.74131	6	-0.0660535	0.405984	6	0.00701161	0.93066	6	-0.060539	0.495885	6	-0.0800191	0.35318	6	-0.290148	0.00194882	6	-0.430156	2.74967e-06	6	-0.637816	2.32765e-09
CCDC80	4	0.081506	0.230006	4	-0.0529786	0.456335	4	0.169677	0.0159284	NA	NA	NA	NA	NA	NA	NA	NA	NA	NA	NA	NA	NA	NA	NA	NA	NA	NA	NA	NA	NA	NA	NA	NA	NA	NA	NA
CCDC82	23	0.026559	0.37772	23	-0.0159312	0.620309	23	0.067224	0.0282867	5	0.0152826	0.914317	5	0.116151	0.0820378	5	0.58194	2.24932e-11	5	0.7115	2.27131e-13	5	0.150461	0.0110708	5	0.139308	0.0175197	5	0.200235	0.00190507	5	0.362676	1.10224e-07	5	0.343971	1.72099e-07
CCDC83	2	0.102121	0.14154	2	0.0956351	0.17799	2	0.024896	0.737804	1	-0.0350711	0.873646	1	-0.0240799	0.860464	1	-0.04172	0.648999	1	-0.126796	0.134034	1	0.158701	0.0942572	1	0.086304	0.373912	1	0.0472874	0.659456	1	0.207407	0.016381	1	0.441377	7.09823e-06
CCDC85C	12	0.195355	6.16717e-05	12	0.135872	0.00212021	12	0.228352	1.03891e-05	5	0.138974	0.150163	5	0.317358	2.74088e-05	5	0.0908983	0.0981793	5	-0.21632	0.000219426	5	0.42172	1.04166e-07	5	0.314375	9.1507e-06	5	0.601417	3.08099e-10	5	0.0522274	0.332095	5	-0.0503719	0.33738
CCDC86	58	-0.1192	1.55178e-06	58	-0.0486608	0.00992349	58	-0.0275016	0.122967	17	0.126643	0.213526	17	0.0857729	0.246265	17	-0.0520347	0.373605	17	-0.0303982	0.597817	17	-0.0237846	0.730145	17	-0.000795354	0.991709	17	-0.0282025	0.691488	17	-0.224759	0.000247764	17	-0.259716	3.25607e-05
CCDC88A	117	-0.162818	1.8439e-08	117	0.0280878	0.110462	117	-0.157932	2.40931e-08	26	-0.00626877	0.949614	26	-0.091755	0.0464754	26	-0.24966	1.57279e-07	26	-0.34985	2.22799e-10	26	0.030166	0.474745	26	0.0563157	0.160549	26	-0.115933	0.00791753	26	-0.390911	2.88746e-11	26	-0.499288	1.09346e-13
CCDC88C	52	-0.168474	7.57277e-09	52	-0.0823464	6.59596e-05	52	-0.311495	1.23247e-12	14	0.00327734	0.977097	14	-0.0178244	0.769947	14	-0.0867304	0.0350581	14	-0.152191	0.00040836	14	-0.0235344	0.622991	14	-0.0132236	0.790881	14	-0.108996	0.022339	14	-0.298078	3.49329e-08	14	-0.458284	5.71808e-12
CCDC89	2	-0.0820179	0.109296	2	-0.00438257	0.941611	2	-0.0702252	0.171668	NA	NA	NA	NA	NA	NA	NA	NA	NA	NA	NA	NA	NA	NA	NA	NA	NA	NA	NA	NA	NA	NA	NA	NA	NA	NA	NA
CCDC9	68	0.044465	0.00873551	68	-0.00553686	0.755866	68	0.00406407	0.816215	10	0.0570977	0.691977	10	0.278681	0.00092914	10	0.367532	2.77732e-06	10	0.391421	7.20848e-07	10	0.142567	0.0456427	10	0.126232	0.0752619	10	0.323142	0.0001086	10	0.317332	1.80298e-05	10	0.217522	0.0010382
CCDC90B	54	0.101381	1.25082e-06	54	0.152289	7.641e-09	54	0.055624	0.000836734	10	-0.0262272	0.824832	10	-0.0544738	0.411246	10	0.0673503	0.175247	10	0.225698	3.73242e-05	10	-0.0445929	0.426204	10	-0.0684861	0.205117	10	0.0159519	0.798129	10	0.176678	0.000675097	10	0.432638	7.60319e-10
CCDC91	53	0.199065	2.15994e-10	53	0.140741	3.14497e-08	53	0.196185	2.08967e-10	13	-0.0406044	0.672687	13	0.00428638	0.953174	13	0.201337	5.44116e-05	13	0.306546	7.22236e-08	13	0.0858949	0.0759411	13	0.104312	0.0315266	13	0.175709	0.00117488	13	0.291408	1.98318e-07	13	0.41642	1.96297e-10
CCDC92	6	0.15848	0.000612874	6	0.135728	0.00256576	6	-0.115371	0.0075463	1	-0.135219	0.671346	1	-0.121759	0.550703	1	0.0401558	0.799667	1	-0.195858	0.169302	1	0.35411	0.0277276	1	0.252551	0.112552	1	0.0424362	0.820156	1	0.404734	0.00612721	1	0.312878	0.0267802
CCDC93	76	0.153774	2.17239e-08	76	-0.0155817	0.360476	76	0.0419512	0.0142519	28	-0.0227695	0.720374	28	-0.0899126	0.0106794	28	-0.0265042	0.354121	28	0.0151813	0.590795	28	0.0759231	0.0145095	28	0.0872748	0.00556742	28	0.0465471	0.152543	28	0.0830992	0.00363208	28	0.166938	6.47129e-07
CCDC97	16	0.0257526	0.260664	16	-0.0595653	0.0135894	16	-0.0697167	0.00439728	9	-0.0155044	0.892954	9	0.0120757	0.865201	9	-0.084695	0.0612692	9	-0.058755	0.181198	9	0.0109145	0.847357	9	0.0371542	0.466786	9	0.114318	0.0293361	9	-0.19659	7.53892e-05	9	-0.329337	2.0879e-08
CCDC9B	15	0.162551	7.60088e-05	15	-0.00369255	0.925525	15	0.0346386	0.312507	4	-0.000607752	0.998064	4	-0.2335	0.00670224	4	-0.176897	0.0110578	4	0.0874762	0.188512	4	0.0431091	0.588069	4	0.0603384	0.432128	4	-0.140076	0.0761875	4	0.0316607	0.648183	4	0.354842	5.06175e-06
CCHCR1	13	-0.0587918	0.048951	13	-0.188321	3.43012e-06	13	-0.10928	0.000927484	3	0.064939	0.817861	3	-0.498848	0.00104855	3	-0.558711	3.20981e-05	3	-0.600056	8.62793e-06	3	-0.222029	0.084349	3	-0.212433	0.0977162	3	-0.579953	0.000120417	3	-0.635786	4.38394e-06	3	-0.712501	5.15967e-07
CCL5	NA	NA	NA	NA	NA	NA	NA	NA	NA	1	0.118554	0.715107	1	-0.518524	0.00447955	1	-1.04328	5.04053e-08	1	-1.32598	3.92161e-10	1	-0.175285	0.270272	1	-0.324551	0.0390138	1	-1.11015	1.83806e-07	1	-1.55187	2.05071e-11	1	-1.88553	2.27879e-13
CCM2	14	-0.0113585	0.664565	14	0.0212746	0.41371	14	-0.51159	3.38388e-13	10	-0.00447439	0.971704	10	0.0519238	0.378446	10	0.126598	0.00548623	10	0.0666351	0.121776	10	-0.0142051	0.793542	10	0.037943	0.44784	10	0.039978	0.448726	10	-0.0237421	0.594874	10	-0.0217405	0.616393
CCN1	3	0.102038	0.0947298	3	-0.0274892	0.67727	3	0.075526	0.217004	3	0.049346	0.854459	3	-0.736248	2.34655e-06	3	-0.757627	8.31433e-08	3	-0.794846	2.36024e-08	3	-0.416726	0.000882168	3	-0.124444	0.295757	3	-0.6889	3.62e-06	3	-0.892346	3.48686e-09	3	-0.863252	3.93166e-09
CCNA1	4	-0.788363	1.73376e-10	4	-0.520268	6.28224e-08	4	-0.440429	4.1564e-07	1	-0.0358936	0.883395	1	0.146429	0.239784	1	0.608765	4.94269e-07	1	0.0392462	0.689799	1	-0.504292	3.2742e-05	1	-0.596237	3.17474e-06	1	-0.193145	0.083304	1	-0.284014	0.00383656	1	-0.93502	1.06797e-10
CCNA2	17	-0.265872	4.02214e-07	17	-0.214798	6.69102e-06	17	-0.189578	2.30388e-05	6	0.00112341	0.996891	6	-0.051108	0.655409	6	-0.254674	0.00216521	6	-0.363967	3.58365e-05	6	0.0331714	0.728889	6	0.121881	0.158757	6	-0.265748	0.00501427	6	-0.775804	1.47882e-10	6	-0.971096	9.67023e-13
CCNB1	19	-0.49454	7.07082e-12	19	-0.339811	1.60785e-09	19	-0.320828	2.31952e-09	7	0.0640552	0.626857	7	-0.464676	5.67872e-07	7	-0.546816	1.56221e-09	7	-1.23371	5.05575e-17	7	-0.341065	1.8037e-05	7	-0.279085	0.000194461	7	-0.937261	5.67487e-13	7	-1.16482	1.98887e-16	7	-1.81425	5.9576e-21
CCNB2	16	-0.301563	4.19978e-10	16	-0.206778	8.71846e-08	16	-0.12591	3.1328e-05	2	0.100497	0.481546	2	-0.392692	7.32112e-05	2	-0.200577	0.00737184	2	-0.890205	1.4908e-12	2	-0.0541115	0.520362	2	-0.0765323	0.34678	2	-0.586594	9.18342e-08	2	-0.659037	6.80603e-10	2	-1.19454	1.91142e-15
CCNC	7	-0.0264314	0.550331	7	-0.0498871	0.260545	7	-0.044154	0.311567	1	-0.0190204	0.929148	1	-0.0470717	0.684477	1	-0.101021	0.209196	1	-0.249185	0.00222484	1	-0.0825388	0.355297	1	-0.141711	0.103064	1	-0.142623	0.123474	1	-0.215989	0.00724644	1	-0.260407	0.00130573
CCND1	10	-0.00501646	0.885356	10	-0.149037	0.000131044	10	0.0297969	0.363094	NA	NA	NA	NA	NA	NA	NA	NA	NA	NA	NA	NA	NA	NA	NA	NA	NA	NA	NA	NA	NA	NA	NA	NA	NA	NA	NA
CCND3	5	-0.25339	1.26863e-05	5	-0.00570226	0.912934	5	0.135805	0.00471139	1	0.153037	0.541024	1	-0.728445	2.40629e-05	1	-0.780156	5.66701e-07	1	-0.189095	0.118994	1	0.218779	0.107971	1	0.170996	0.210335	1	-1.48937	5.84799e-11	1	-1.14828	4.6641e-10	1	-0.801869	1.86517e-07
CCNDBP1	8	-0.101123	0.0181259	8	-0.0981323	0.0233371	8	-0.0505982	0.22525	2	0.203675	0.350838	2	0.0704336	0.676081	2	0.387866	0.00152443	2	0.75309	2.17042e-07	2	0.501251	0.000304169	2	0.501294	0.000296804	2	0.0951896	0.494511	2	0.199579	0.0789514	2	0.371657	0.00155264
CCNE1	11	-0.0979896	0.00333787	11	-0.049339	0.119306	11	0.031512	0.314816	3	-0.00808037	0.966848	3	-0.0469848	0.639699	3	0.0131355	0.864796	3	0.239982	0.000948861	3	0.014534	0.869084	3	-0.0238623	0.778096	3	-0.0605761	0.469529	3	-0.0140607	0.845685	3	0.08001	0.230413
CCNH	32	-0.106739	9.42558e-06	32	-0.0174006	0.362576	32	-0.151661	1.06742e-07	6	-0.0226492	0.850598	6	0.00820395	0.918197	6	-0.00364124	0.948327	6	-0.0284982	0.557892	6	-0.0535901	0.319705	6	-0.0377802	0.493308	6	-0.0300599	0.612124	6	0.0223433	0.650309	6	0.0501091	0.278908
CCNI	3	0.123732	0.0517586	3	0.00862956	0.905442	3	-0.312769	5.05576e-05	NA	NA	NA	NA	NA	NA	NA	NA	NA	NA	NA	NA	NA	NA	NA	NA	NA	NA	NA	NA	NA	NA	NA	NA	NA	NA	NA
CCNI2	1	-0.324017	0.479641	1	-0.706199	0.125265	1	-0.0294638	0.952996	NA	NA	NA	NA	NA	NA	NA	NA	NA	NA	NA	NA	NA	NA	NA	NA	NA	NA	NA	NA	NA	NA	NA	NA	NA	NA	NA
CCNK	35	-0.00626937	0.719232	35	-0.0165469	0.336212	35	0.0127084	0.455987	10	0.0572833	0.690828	10	0.049663	0.587725	10	-0.116346	0.0747782	10	-0.168425	0.00942259	10	-0.0611722	0.406372	10	-0.0789251	0.271121	10	0.0448879	0.571132	10	-0.0784214	0.218001	10	-0.133222	0.0337154
CCNL1	8	0.0631181	0.092329	8	-0.0661557	0.0833074	8	0.0367428	0.331195	5	0.0982114	0.44129	5	0.313664	0.000311349	5	0.666248	1.09154e-10	5	0.696311	2.78139e-11	5	0.308843	0.000122687	5	0.314587	9.79979e-05	5	0.506474	1.98369e-07	5	0.645085	1.44353e-10	5	0.589946	5.0569e-10
CCNL2	13	-0.0766896	0.00717767	13	0.0436216	0.11374	13	-0.0643213	0.0209041	7	0.0640661	0.622612	7	-0.051631	0.546466	7	-0.26926	8.54641e-05	7	-0.32126	5.95694e-06	7	-0.0325131	0.65517	7	0.0197268	0.792855	7	-0.0800964	0.265251	7	-0.325223	5.78175e-06	7	-0.269404	5.17666e-05
CCNQ	2	0.0483368	0.317951	2	0.0400556	0.426078	2	0.0822727	0.0905081	NA	NA	NA	NA	NA	NA	NA	NA	NA	NA	NA	NA	NA	NA	NA	NA	NA	NA	NA	NA	NA	NA	NA	NA	NA	NA	NA
CCNT1	52	-0.0726855	0.000138431	52	-0.127137	2.33482e-07	52	-0.107806	1.45944e-06	16	0.0358848	0.65245	16	0.0511108	0.288054	16	0.071539	0.0533744	16	0.0432164	0.230477	16	-0.0429494	0.292544	16	-0.0307925	0.459989	16	-0.000855669	0.987705	16	-0.0327656	0.366344	16	-0.0513901	0.14311
CCNT2	17	-0.103346	0.00100392	17	0.0755541	0.0113867	17	-0.366034	1.78709e-10	8	0.0307713	0.691557	8	0.112369	0.0107759	8	0.0637107	0.0700211	8	0.0274891	0.430059	8	-0.179339	4.36044e-05	8	-0.142017	0.000570623	8	-0.129694	0.00220355	8	-0.0903931	0.0100728	8	-0.0293847	0.383831
CCNY	18	0.145748	7.64431e-05	18	0.135455	0.000189433	18	0.157629	3.21667e-05	5	-0.00194853	0.990146	5	0.123148	0.0870286	5	0.276912	2.52428e-05	5	0.276175	1.85472e-05	5	0.0797466	0.204663	5	0.0980216	0.116242	5	0.187088	0.00608175	5	0.335313	1.29692e-06	5	0.455048	4.74147e-09
CCNYL1	17	0.0829115	0.0019222	17	0.174094	8.9704e-07	17	0.120576	5.50358e-05	6	0.0278578	0.804231	6	0.00787674	0.919661	6	0.222131	3.75783e-05	6	0.266315	2.07364e-06	6	0.0484832	0.361118	6	0.0577073	0.269187	6	0.0721878	0.190779	6	0.154606	0.00164262	6	0.205462	6.00152e-05
CCP110	6	0.0167142	0.696781	6	-0.01014	0.825782	6	0.0599151	0.14591	NA	NA	NA	NA	NA	NA	NA	NA	NA	NA	NA	NA	NA	NA	NA	NA	NA	NA	NA	NA	NA	NA	NA	NA	NA	NA	NA
CCPG1	25	0.00251282	0.930767	25	-0.058512	0.0328873	25	-0.160944	4.84829e-06	14	0.0254877	0.763491	14	-0.0595433	0.197043	14	0.41544	7.51613e-12	14	0.822644	2.82085e-18	14	0.0326088	0.424903	14	0.0154525	0.720869	14	0.0117532	0.795835	14	0.590377	3.5312e-15	14	0.781593	3.90258e-18
CCS	32	0.12751	2.82942e-05	32	0.0423177	0.0886298	32	0.108136	0.000162986	11	0.0415343	0.826891	11	0.0422542	0.712428	11	0.142284	0.0716239	11	0.216179	0.00618226	11	-0.00575149	0.953857	11	0.0220967	0.819833	11	0.0682188	0.468879	11	0.0727631	0.347144	11	0.135933	0.0711848
CCSAP	4	-0.0482853	0.489735	4	0.0338091	0.649416	4	0.0580037	0.407385	1	0.0317394	0.89032	1	-0.1249	0.290887	1	0.0585311	0.535618	1	0.1686	0.0567179	1	-0.0712628	0.494003	1	0.0682562	0.509963	1	-0.126542	0.232169	1	0.0554567	0.542239	1	0.0206475	0.821105
CCSER2	11	-0.0947162	0.0139774	11	-0.0878017	0.0233097	11	-0.0325221	0.387902	1	-0.033549	0.8683	1	0.0191974	0.881118	1	-0.0668341	0.419281	1	-0.093387	0.233654	1	0.234626	0.00889598	1	0.185708	0.0345549	1	-0.0431856	0.662507	1	-0.0428002	0.597068	1	-0.157257	0.0413996
CCT2	872	-0.141293	1.29849e-10	872	-0.104552	1.08261e-08	872	-0.118975	1.1793e-09	175	-0.000613951	0.992519	175	0.0654122	0.0182927	175	0.127297	2.1246e-06	175	0.085	0.000298583	175	-0.0257148	0.294294	175	-0.0129294	0.619472	175	0.00847336	0.76024	175	-0.000156788	0.994888	175	-0.108934	1.12447e-05
CCT3	612	-0.125551	4.62911e-09	612	-0.0809936	1.76439e-06	612	-0.111192	2.09179e-08	132	0.00860733	0.843769	132	0.081281	0.000440418	132	0.0967704	4.32603e-06	132	0.0668916	0.000341465	132	-0.0418321	0.0310389	132	-0.0604385	0.00262002	132	-0.0176833	0.398781	132	-0.053308	0.00314947	132	-0.153299	8.93886e-10
CCT4	573	-0.120141	8.70964e-12	573	-0.0996373	1.62775e-10	573	-0.115801	1.16592e-11	114	0.0341074	0.46681	114	0.162891	2.78511e-06	114	0.263036	2.30755e-11	114	0.196543	3.91086e-09	114	0.0271729	0.309233	114	0.0546588	0.0380607	114	0.0688111	0.0149037	114	0.0856022	0.000722259	114	-0.0256498	0.264816
CCT5	661	-0.15936	1.79731e-11	661	-0.0956723	2.49464e-08	661	-0.110217	2.47729e-09	167	0.0198596	0.662602	167	0.0385983	0.149608	167	0.0987561	3.83085e-05	167	0.0537694	0.0104923	167	-0.0408969	0.0763715	167	-0.0436861	0.057937	167	-0.0746405	0.00321939	167	-0.0883776	0.000123305	167	-0.181281	1.11806e-09
CCT6A	479	-0.143898	1.08133e-10	479	-0.106951	8.57626e-09	479	-0.128736	4.18988e-10	88	0.00971961	0.874588	88	0.0381439	0.220254	88	0.107971	6.74526e-05	88	0.104772	7.25717e-05	88	-0.0563131	0.033889	88	-0.0482886	0.0669276	88	-0.00517032	0.868014	88	-0.0336901	0.153187	88	-0.140229	9.91825e-07
CCT6B	3	-0.147101	0.00143212	3	-0.0726405	0.0896609	3	-0.112709	0.0101668	NA	NA	NA	NA	NA	NA	NA	NA	NA	NA	NA	NA	NA	NA	NA	NA	NA	NA	NA	NA	NA	NA	NA	NA	NA	NA	NA
CCT7	563	-0.137922	1.8865e-10	563	-0.118394	2.02763e-09	563	-0.122148	8.63966e-10	172	0.00128464	0.982726	172	0.0629512	0.0230016	172	0.142614	3.50595e-07	172	0.084243	0.00032206	172	-0.109223	6.47923e-05	172	-0.107137	8.21494e-05	172	-0.051593	0.0442405	172	-0.0651055	0.00384305	172	-0.189259	1.17812e-09
CCT8	717	-0.144406	4.7995e-11	717	-0.0996045	1.06283e-08	717	-0.136503	8.16383e-11	163	-0.000389613	0.994024	163	0.0810796	0.000552546	163	0.127028	7.89195e-08	163	0.126443	5.57476e-08	163	-0.0663119	0.00138967	163	-0.0583361	0.00407601	163	-0.00382719	0.868535	163	-0.0103138	0.568615	163	-0.129206	2.81132e-08
CD109	33	-0.328139	8.72347e-10	33	0.0320186	0.263082	33	0.284183	5.56053e-09	26	0.0618098	0.499173	26	0.0244261	0.717075	26	-0.156912	0.00131463	26	-0.384587	2.72455e-09	26	-0.138469	0.00759051	26	-0.16674	0.00169887	26	-0.248127	4.17017e-05	26	-0.551885	2.67218e-12	26	-0.776584	1.12709e-15
CD14	10	0.00918753	0.850729	10	0.232012	5.07671e-05	10	0.3469	3.18404e-07	3	-0.146574	0.133098	3	-0.378367	2.37282e-06	3	-0.521774	4.19815e-10	3	-0.317809	1.48278e-06	3	-0.28309	4.37391e-05	3	-0.300002	1.98238e-05	3	-0.763553	3.49978e-12	3	-0.788507	6.87099e-14	3	-0.25585	2.62462e-05
CD151	5	-0.129874	0.0475099	5	0.0580105	0.386931	5	-0.0513938	0.436147	7	-0.00804573	0.95822	7	-0.156233	0.0262531	7	-0.202932	0.000717072	7	-0.228988	0.000151589	7	0.0147969	0.833552	7	-0.0696986	0.260055	7	-0.170117	0.010262	7	-0.168935	0.00325895	7	-0.0789022	0.140228
CD163	2	0.0266656	0.651412	2	0.00748573	0.908544	2	0.106608	0.0617146	NA	NA	NA	NA	NA	NA	NA	NA	NA	NA	NA	NA	NA	NA	NA	NA	NA	NA	NA	NA	NA	NA	NA	NA	NA	NA	NA
CD274	2	-0.637574	4.52168e-09	2	-0.10297	0.0980095	2	-0.105389	0.0855162	3	-0.112406	0.461729	3	1.15575	1.35948e-12	3	1.36398	1.53812e-15	3	1.28351	3.2195e-15	3	-1.2253	1.60393e-13	3	-1.39894	1.5247e-14	3	0.488104	5.71365e-06	3	0.57106	3.86603e-08	3	0.361816	2.81053e-05
CD276	15	0.000730389	0.986571	15	0.0149956	0.707624	15	0.0316654	0.39446	7	0.0811149	0.506029	7	-0.0127786	0.899723	7	-0.114916	0.0627148	7	-0.0826623	0.168151	7	-0.0612961	0.375292	7	0.00951926	0.904399	7	-0.000416979	0.995839	7	0.0149516	0.813498	7	-0.109049	0.0641097
CD2AP	223	0.00432995	0.691683	223	0.0745374	8.7299e-07	223	-0.0810079	2.25812e-07	53	0.0575337	0.449788	53	0.162036	0.00142227	53	0.106142	0.00859293	53	-0.0666345	0.0830903	53	0.033256	0.461704	53	0.0758402	0.0775775	53	0.15897	0.0010099	53	0.0147645	0.714013	53	-0.0479353	0.201934
CD2BP2	39	-0.0139933	0.44825	39	-0.130967	7.9354e-07	39	-0.00883442	0.64492	16	0.0128665	0.89032	16	0.0452961	0.350702	16	-0.0683207	0.0637623	16	-0.00675701	0.858733	16	0.0690058	0.0851002	16	0.108426	0.00818143	16	0.148855	0.000956112	16	0.0871744	0.0169674	16	0.0625457	0.0748078
CD320	3	-0.336039	6.25089e-07	3	0.107452	0.0265704	3	-0.222423	7.75726e-05	NA	NA	NA	NA	NA	NA	NA	NA	NA	NA	NA	NA	NA	NA	NA	NA	NA	NA	NA	NA	NA	NA	NA	NA	NA	NA	NA
CD38	6	0.0431888	0.173875	6	-0.0155551	0.650856	6	-0.298515	1.7542e-08	5	-0.0498207	0.792807	5	1.31465	1.70086e-13	5	1.42543	1.11635e-15	5	0.874327	1.79014e-11	5	-0.237216	0.00880729	5	-0.241168	0.00768026	5	0.917272	1.67776e-10	5	0.93667	5.08736e-12	5	0.834596	3.23066e-11
CD3G	NA	NA	NA	NA	NA	NA	NA	NA	NA	1	-0.410028	0.238655	1	-0.424583	0.079595	1	0.0945328	0.643015	1	-0.22055	0.242859	1	-0.515966	0.0158088	1	-0.600161	0.0056651	1	-0.848296	0.000421704	1	-0.368578	0.0516606	1	-0.783978	0.00013086
CD44	110	-0.0623101	0.000211651	110	-0.0637064	0.000196397	110	0.124011	5.51589e-08	40	-0.0102082	0.920548	40	-0.0729527	0.13607	40	-0.0237428	0.557118	40	0.0667362	0.0762805	40	-0.0672075	0.111117	40	-0.0484287	0.255348	40	-0.0304145	0.511851	40	-0.0108031	0.785478	40	0.0796309	0.0324576
CD46	36	-0.216455	1.6712e-08	36	0.00917053	0.712484	36	-0.176982	2.15267e-07	5	-0.158608	0.309262	5	0.0135038	0.922568	5	-0.146688	0.0833097	5	0.670368	6.5254e-09	5	-0.0780942	0.415116	5	-0.0678804	0.478833	5	-0.197035	0.0443626	5	0.0202791	0.815599	5	0.444775	4.26496e-06
CD47	13	6.31150873732292e-05	0.998245	13	-0.0747102	0.0106531	13	-0.0117083	0.688731	4	-0.0946539	0.437043	4	0.60647	6.34053e-09	4	0.732763	6.65645e-12	4	0.794773	7.76944e-13	4	-0.0223812	0.772488	4	-0.0327761	0.661417	4	0.705605	2.11437e-10	4	0.865146	1.48797e-13	4	0.90555	3.28092e-14
CD55	36	-0.422672	1.70803e-13	36	0.061364	0.00359697	36	-0.279793	3.92021e-11	8	-0.224682	0.129597	8	0.242086	0.0214432	8	0.598594	6.87596e-08	8	0.788521	2.82881e-10	8	-0.390367	0.000133672	8	-0.487471	7.78139e-06	8	-0.441233	5.46742e-05	8	0.096834	0.238778	8	0.400444	1.74268e-05
CD58	9	-0.1421	0.000466294	9	-0.0106074	0.78727	9	-0.14422	0.000409692	1	-0.105828	0.642238	1	-0.139595	0.316175	1	-0.07752	0.482671	1	0.0910164	0.386432	1	-0.254359	0.0293589	1	-0.288562	0.0141798	1	-0.330286	0.00861861	1	-0.187059	0.0719686	1	-0.235439	0.0220628
CD63	29	-0.0835367	0.00557748	29	0.309558	3.33424e-09	29	0.332631	7.94641e-10	8	-0.106714	0.40641	8	-0.232749	0.00620919	8	-0.153595	0.0240191	8	0.457229	9.97214e-08	8	-0.0417713	0.595126	8	-0.00178405	0.983939	8	-0.194957	0.0137051	8	0.21601	0.00188986	8	0.65121	1.12511e-10
CD74	NA	NA	NA	NA	NA	NA	NA	NA	NA	4	-0.301771	0.105683	4	1.87836	2.05593e-14	4	2.09571	6.84796e-17	4	1.65097	6.33266e-15	4	-0.194971	0.0875025	4	-0.307977	0.00832122	4	2.07232	1.7687e-15	4	2.62527	3.59187e-19	4	2.27033	3.90258e-18
CD81	18	-0.0187969	0.414212	18	0.229774	9.78467e-09	18	0.227485	7.61744e-09	4	0.0105409	0.942841	4	-0.0763709	0.270546	4	-0.168502	0.00244106	4	-0.211864	0.000200171	4	0.282421	2.76747e-05	4	0.264955	5.94754e-05	4	0.0770546	0.215007	4	0.0370636	0.484278	4	-0.0276821	0.59524
CD82	17	0.197177	6.82755e-07	17	0.142026	3.97744e-05	17	0.0947475	0.00172278	2	0.0204011	0.943913	2	-0.072592	0.630397	2	0.234331	0.027955	2	0.822225	9.19068e-09	2	0.17466	0.129604	2	0.147152	0.203137	2	0.139145	0.260331	2	0.419516	0.000222994	2	1.19312	4.94373e-12
CD9	71	-0.493813	7.47395e-15	71	-0.224739	5.81299e-10	71	-0.168874	1.83606e-08	4	-0.0276256	0.882396	4	-0.111514	0.241527	4	-0.0289826	0.711536	4	0.0430263	0.560994	4	-0.319394	0.000288027	4	-0.371163	5.02509e-05	4	-0.528562	6.14058e-07	4	-0.543542	2.84927e-08	4	-0.57029	7.46914e-09
CD99	46	-0.141739	0.00106936	46	0.0255362	0.535969	46	0.115417	0.00538499	9	0.146146	0.337658	9	-0.0191177	0.885403	9	0.0294861	0.736768	9	0.260419	0.00187145	9	0.0392019	0.689587	9	0.0955143	0.290705	9	-0.0794629	0.414245	9	0.0693825	0.38968	9	-0.0535293	0.499806
CD99L2	4	0.113991	0.0621988	4	0.0168555	0.801833	4	0.42521	8.22472e-07	2	0.222237	0.193552	2	0.206919	0.0857032	2	0.1534	0.110879	2	0.240024	0.0117417	2	0.0931028	0.389031	2	0.129883	0.216756	2	0.297665	0.00873223	2	0.257738	0.0075685	2	0.253327	0.00727318
CDA	11	-0.0364495	0.283856	11	-0.00050114	0.990413	11	-0.042867	0.209876	4	-0.160372	0.418202	4	-0.31081	0.016388	4	-0.0507357	0.642189	4	0.00884995	0.934278	4	-0.169002	0.133617	4	-0.1503	0.18268	4	-0.350307	0.00451877	4	-0.317075	0.00275633	4	-0.092546	0.34982
CDAN1	34	-0.0450965	0.0719396	34	-0.118922	9.17915e-05	34	0.0223211	0.377111	5	-0.037304	0.769397	5	-0.149644	0.0284246	5	-0.195782	0.000768917	5	-0.171728	0.00206252	5	-0.0246088	0.706975	5	-0.0203849	0.757233	5	-0.0966025	0.126817	5	-0.268793	1.57163e-05	5	-0.440256	3.51672e-09
CDC123	25	-0.449974	1.27093e-09	25	-0.180095	0.00013947	25	-0.160829	0.000367689	16	0.0463759	0.568629	16	-0.0862832	0.0855178	16	-0.436658	2.28331e-11	16	-0.486061	1.59146e-12	16	-0.201607	5.08533e-05	16	-0.100921	0.0215874	16	-0.413345	9.64776e-10	16	-0.839323	1.74504e-17	16	-0.924534	1.00785e-18
CDC16	43	-0.00381738	0.797148	43	0.0294462	0.0400912	43	-0.0433103	0.00372833	15	0.0261888	0.748919	15	-0.0110333	0.839584	15	0.00150487	0.971812	15	0.00211013	0.954346	15	0.00687006	0.877703	15	0.0293243	0.462837	15	0.0890655	0.0301428	15	0.0455618	0.186098	15	-0.083966	0.014601
CDC20	10	-0.542432	3.78274e-09	10	-0.491906	1.81331e-08	10	-0.244978	7.56115e-05	6	0.0909219	0.637911	6	-0.679089	5.28694e-07	6	-1.17413	7.08266e-13	6	-1.65426	2.7422e-16	6	-0.175905	0.0751921	6	-0.0854566	0.399036	6	-1.20856	6.65333e-12	6	-1.83028	3.8749e-17	6	-2.26828	1.92001e-19
CDC23	37	-0.0243071	0.136119	37	0.00536024	0.765672	37	-0.0806806	5.34914e-05	5	0.010137	0.95822	5	0.0109635	0.926375	5	0.0414995	0.583684	5	-0.167827	0.0179571	5	-0.0252061	0.774696	5	0.00393983	0.966343	5	-0.00229732	0.982618	5	-0.0718706	0.30782	5	-0.218145	0.00244462
CDC25A	4	-0.0493281	0.305774	4	-0.112069	0.0253547	4	-0.0190597	0.709326	NA	NA	NA	NA	NA	NA	NA	NA	NA	NA	NA	NA	NA	NA	NA	NA	NA	NA	NA	NA	NA	NA	NA	NA	NA	NA	NA
CDC25B	11	-0.299639	2.63637e-08	11	-0.307847	2.28154e-08	11	-0.144004	0.000173693	NA	NA	NA	NA	NA	NA	NA	NA	NA	NA	NA	NA	NA	NA	NA	NA	NA	NA	NA	NA	NA	NA	NA	NA	NA	NA	NA
CDC25C	16	-0.241221	8.77982e-08	16	-0.209069	6.80453e-07	16	-0.389594	9.76229e-11	4	0.0112779	0.958013	4	-0.184193	0.0574025	4	-0.0451634	0.580145	4	-0.708519	4.64252e-10	4	0.0300909	0.750224	4	0.121056	0.151771	4	-0.377856	0.000134433	4	-0.369422	2.44864e-05	4	-1.64647	6.35733e-18
CDC26	14	-0.086951	0.0196741	14	0.0112386	0.779336	14	-0.168653	0.000102158	2	0.0970762	0.693823	2	0.167017	0.24645	2	0.386377	0.00106461	2	0.358898	0.00167066	2	0.343533	0.00609912	2	0.375454	0.00295467	2	0.415387	0.00204464	2	0.291872	0.00897831	2	0.173521	0.101942
CDC27	49	-0.06015	0.0013324	49	0.0237799	0.169451	49	-0.462463	5.83635e-15	21	0.0668173	0.420315	21	0.0910982	0.0930188	21	-0.0364833	0.412213	21	-0.175084	0.000160923	21	0.160707	0.00127497	21	0.139765	0.00412214	21	0.0856307	0.0865394	21	-0.0145849	0.742023	21	-0.188065	5.5978e-05
CDC34	12	-0.269289	1.86186e-08	12	-0.304551	4.47405e-09	12	-0.236505	9.32724e-08	2	0.106273	0.56001	2	0.000660536	0.996173	2	-0.0879427	0.337353	2	-0.285142	0.00193704	2	-0.175182	0.0747113	2	-0.122703	0.213136	2	-0.47294	5.35921e-05	2	-0.441438	1.65472e-05	2	-0.437439	1.31411e-05
CDC37	192	-0.168336	6.20455e-10	192	-0.0299248	0.0378636	192	-0.0578164	0.00032703	35	0.0620768	0.222288	35	0.0844377	0.0173378	35	-0.00384256	0.904414	35	-0.0785309	0.00576711	35	0.0244589	0.449824	35	0.0275473	0.385043	35	0.000448565	0.991323	35	-0.133228	2.92636e-05	35	-0.322253	4.35029e-12
CDC37L1	19	0.0807309	0.0156192	19	-0.232577	7.59264e-07	19	0.10588	0.0025163	7	0.0230459	0.848094	7	-0.153463	0.0122414	7	-0.165434	0.0013195	7	-0.174009	0.000638281	7	0.151259	0.00589645	7	0.106652	0.0455815	7	0.0397415	0.497472	7	0.0427836	0.372968	7	-0.0907693	0.0523389
CDC40	67	0.0286164	0.0229255	67	0.0557903	0.000151327	67	0.00738062	0.562436	20	0.0409007	0.569582	20	0.073089	0.0999287	20	-0.127484	0.000721448	20	-0.142506	0.000170348	20	0.0656147	0.088698	20	0.0944594	0.0154251	20	0.0932962	0.0235791	20	-0.0536955	0.118906	20	-0.0250878	0.462643
CDC42	208	0.00483624	0.714584	208	0.0135448	0.298349	208	-0.073279	8.8299e-06	NA	NA	NA	NA	NA	NA	NA	NA	NA	NA	NA	NA	NA	NA	NA	NA	NA	NA	NA	NA	NA	NA	NA	NA	NA	NA	NA
CDC42BPA	84	-0.0381635	0.00318538	84	0.188773	2.48447e-11	84	-0.0241601	0.0475639	39	0.0254971	0.58064	39	-0.168916	5.53995e-07	39	-0.0853036	0.000449025	39	0.0719335	0.0018522	39	-0.0524991	0.0341752	39	-0.0373508	0.128731	39	-0.173845	1.9093e-07	39	-0.0669072	0.00364746	39	0.195065	9.81446e-10
CDC42BPB	211	0.0113071	0.233072	211	0.0591578	4.57347e-06	211	0.0613722	2.27551e-06	56	-0.0271555	0.638243	56	-0.0678452	0.0449144	56	-0.0582959	0.0324737	56	-0.0607436	0.0225136	56	-0.0383472	0.195712	56	-0.0216445	0.480545	56	-0.0761728	0.0162363	56	-0.0427898	0.10491	56	0.0389119	0.130906
CDC42BPG	38	0.0404749	0.0521781	38	-0.0282513	0.179546	38	0.00863762	0.692722	7	-0.062263	0.527332	7	-0.45062	1.48118e-08	7	-0.575472	5.52128e-12	7	-0.854774	7.87849e-16	7	-0.147702	0.00730181	7	-0.147625	0.00718087	7	-0.41537	3.74037e-08	7	-0.670236	1.61686e-13	7	-0.803115	1.91811e-15
CDC42EP1	14	-0.0771408	0.0278313	14	-0.119096	0.00178945	14	0.0632791	0.0678456	7	0.187259	0.304691	7	0.00323487	0.9848	7	0.255615	0.0111438	7	0.435629	5.78173e-05	7	0.175507	0.103389	7	0.220667	0.0409225	7	-0.0222162	0.860654	7	0.18813	0.0520321	7	0.277217	0.00458749
CDC42EP2	12	0.171889	0.00159171	12	0.0149355	0.785188	12	-0.0465944	0.35352	7	-0.035472	0.788306	7	0.0209775	0.808552	7	0.0427812	0.466797	7	-0.0162382	0.779364	7	-0.12767	0.0398112	7	-0.130735	0.0351553	7	-0.212503	0.00196439	7	0.039797	0.480181	7	0.0926786	0.0867074
CDC42EP3	2	0.0782228	0.592644	2	0.101485	0.494268	2	0.209308	0.140329	NA	NA	NA	NA	NA	NA	NA	NA	NA	NA	NA	NA	NA	NA	NA	NA	NA	NA	NA	NA	NA	NA	NA	NA	NA	NA	NA
CDC42EP4	58	0.062817	0.00144647	58	-0.109884	5.48773e-06	58	-0.0118645	0.522051	21	0.0386134	0.625237	21	0.175912	0.00034564	21	0.00550758	0.895753	21	-0.00966408	0.801605	21	0.13872	0.00129115	21	0.17933	9.05548e-05	21	0.287008	1.95689e-07	21	0.193674	7.66741e-06	21	0.163287	5.2973e-05
CDC42SE2	NA	NA	NA	NA	NA	NA	NA	NA	NA	3	-0.0430868	0.821636	3	0.25502	0.0107759	3	0.300492	0.000452673	3	0.701222	9.36757e-10	3	0.196551	0.0250254	3	0.189912	0.0295273	3	0.396525	0.000103925	3	0.68154	1.90073e-09	3	1.00752	4.722e-13
CDC45	48	-0.379982	1.03926e-12	48	-0.193448	1.45738e-08	48	-0.202059	5.48888e-09	8	0.128816	0.209097	8	0.168409	0.0185396	8	-0.123281	0.0323565	8	-0.440326	1.1014e-08	8	-0.0279648	0.682071	8	-0.0181965	0.794458	8	-0.126619	0.0558177	8	-0.612743	2.3414e-11	8	-1.06053	1.23334e-16
CDC5L	200	-0.0223084	0.085594	200	-0.0250933	0.0584723	200	-0.0555462	0.000228685	69	0.0345608	0.631944	69	0.134772	0.00195537	69	0.0100616	0.783422	69	-0.0287887	0.391823	69	0.00382022	0.932138	69	0.0286598	0.454995	69	0.11315	0.00519056	69	0.0113077	0.745493	69	-0.0777734	0.0183015
CDC6	4	-0.507351	1.95524e-07	4	-0.532097	1.26029e-07	4	-0.434588	1.29644e-06	NA	NA	NA	NA	NA	NA	NA	NA	NA	NA	NA	NA	NA	NA	NA	NA	NA	NA	NA	NA	NA	NA	NA	NA	NA	NA	NA
CDC7	8	-0.232562	5.70551e-07	8	-0.354848	2.58586e-09	8	-0.112807	0.00141349	5	0.0307047	0.861985	5	-0.177477	0.041988	5	-0.379881	4.86893e-06	5	-0.683498	1.27237e-10	5	-0.153312	0.0451241	5	-0.183469	0.0171904	5	-0.427603	6.8997e-06	5	-0.92348	3.202e-13	5	-1.2989	1.178e-16
CDC73	90	-0.0522215	0.00349401	90	-0.0783979	0.000105544	90	-0.0896191	2.04084e-05	26	0.0312056	0.581798	26	0.0848306	0.0146128	26	-0.0185082	0.520386	26	-0.0832949	0.00301614	26	0.0937104	0.002885	26	0.0832997	0.00717209	26	0.0847007	0.00957728	26	-0.0760173	0.00646068	26	-0.147059	3.71765e-06
CDCA2	38	-0.35266	4.43245e-11	38	-0.236665	1.40537e-08	38	-0.184221	2.7779e-07	9	0.0755514	0.413869	9	-0.0719324	0.251172	9	-0.205093	0.000125779	9	-0.648319	2.17342e-13	9	-0.0135021	0.822727	9	-0.0230657	0.690378	9	-0.507982	7.2844e-10	9	-0.706933	4.08133e-14	9	-1.46525	2.63061e-21
CDCA3	19	-0.277695	2.98345e-08	19	-0.23984	2.47825e-07	19	-0.17451	1.009e-05	7	0.0698215	0.626277	7	-0.291243	0.000891103	7	-0.858786	1.14476e-12	7	-1.2809	1.34762e-16	7	0.0822086	0.272367	7	0.151432	0.0409196	7	-0.659173	2.93747e-09	7	-1.10978	3.61758e-15	7	-1.73972	1.11705e-19
CDCA4	2	-0.45345	0.000577302	2	0.00301276	0.982782	2	-0.323639	0.00822382	NA	NA	NA	NA	NA	NA	NA	NA	NA	NA	NA	NA	NA	NA	NA	NA	NA	NA	NA	NA	NA	NA	NA	NA	NA	NA	NA
CDCA5	6	-0.275573	5.647e-06	6	-0.237817	3.59479e-05	6	-0.172507	0.000778935	6	0.07982	0.476064	6	-0.0133495	0.886206	6	-0.0899361	0.119024	6	-0.561599	1.31222e-10	6	-0.0787059	0.211939	6	-0.0614234	0.336607	6	-0.181039	0.00790759	6	-0.599752	4.07389e-11	6	-1.44311	1.88173e-19
CDCA7	4	-0.254434	1.19152e-05	4	-0.118927	0.0122939	4	-0.154228	0.00177326	1	0.0125104	0.957447	1	-0.706462	1.05017e-07	1	-1.05958	1.86111e-12	1	-0.934572	1.41635e-11	1	-0.109865	0.243092	1	-0.27076	0.00494435	1	-1.55908	1.07928e-14	1	-1.882	6.54616e-18	1	-1.76375	1.26251e-17
CDCA7L	2	-0.21484	0.0180369	2	0.0469804	0.619491	2	0.0152348	0.874752	NA	NA	NA	NA	NA	NA	NA	NA	NA	NA	NA	NA	NA	NA	NA	NA	NA	NA	NA	NA	NA	NA	NA	NA	NA	NA	NA
CDCA8	23	-0.395583	5.27164e-10	23	-0.336019	6.52582e-09	23	-0.217526	1.42441e-06	11	0.03987	0.739555	11	-0.241301	0.000418024	11	-0.429805	5.18561e-09	11	-0.944059	3.37075e-16	11	-0.180728	0.00238711	11	-0.163009	0.00542236	11	-0.76469	9.35208e-13	11	-1.00339	1.11595e-16	11	-1.63231	1.40118e-21
CDCP1	36	-0.191307	3.21317e-08	36	-0.0158853	0.472924	36	-0.19233	2.62713e-08	13	-0.0825258	0.511951	13	0.0859492	0.296135	13	0.423853	1.80534e-07	13	0.480286	1.34518e-08	13	-0.18919	0.00747163	13	-0.216334	0.00257408	13	-0.187276	0.0116506	13	0.176572	0.00560262	13	0.218847	0.000714743
CDH1	86	-0.130337	6.26967e-07	86	-0.254336	1.07804e-10	86	0.0981116	1.86089e-05	21	0.0341277	0.605956	21	-0.154024	0.000237382	21	-0.073563	0.0214663	21	-0.164089	6.55191e-06	21	-0.138771	0.000252429	21	-0.0786169	0.0235661	21	-0.218373	1.13002e-06	21	-0.146237	3.60454e-05	21	-0.128931	0.000124152
CDH17	110	-0.329856	1.51501e-13	110	0.042948	0.00735047	110	0.0683375	0.000125523	78	0.010734	0.87094	78	-0.0586481	0.073519	78	-0.123195	3.46045e-05	78	-0.0416156	0.102104	78	-0.114688	0.000254121	78	-0.080121	0.00628574	78	-0.210546	8.92163e-08	78	-0.293707	8.96287e-12	78	-0.167551	1.98202e-07
CDH2	NA	NA	NA	NA	NA	NA	NA	NA	NA	1	-0.0390431	0.871675	1	0.0642583	0.639694	1	0.0762595	0.441754	1	0.127774	0.170918	1	-0.0335635	0.774905	1	-0.0663716	0.547609	1	0.11693	0.297842	1	0.258195	0.00739309	1	0.10329	0.258516
CDH3	5	-0.0803713	0.1917	5	0.275551	0.000181575	5	0.663974	2.60833e-09	NA	NA	NA	NA	NA	NA	NA	NA	NA	NA	NA	NA	NA	NA	NA	NA	NA	NA	NA	NA	NA	NA	NA	NA	NA	NA	NA
CDH4	NA	NA	NA	NA	NA	NA	NA	NA	NA	1	-0.0306403	0.919162	1	0.0694982	0.671278	1	0.14186	0.212345	1	0.264999	0.017562	1	0.600169	2.70726e-05	1	0.428138	0.00107907	1	0.590279	5.80744e-05	1	0.778923	9.07804e-08	1	0.99634	6.68644e-10
CDH9	1	-0.0355695	0.670723	1	0.00706946	0.940088	1	-0.0784856	0.333059	NA	NA	NA	NA	NA	NA	NA	NA	NA	NA	NA	NA	NA	NA	NA	NA	NA	NA	NA	NA	NA	NA	NA	NA	NA	NA	NA
CDHR2	27	-0.0542502	0.104019	27	0.124843	0.000938212	27	0.320036	1.27072e-08	10	-0.0970744	0.178449	10	-0.265215	5.28818e-06	10	0.234523	2.172e-06	10	0.323102	6.95097e-09	10	-0.194039	0.000104321	10	-0.17174	0.000392283	10	-0.349383	3.13893e-08	10	-0.0528158	0.18549	10	0.0140505	0.729756
CDHR5	4	-0.49711	4.49001e-08	4	0.0288274	0.634596	4	-0.156897	0.00816502	NA	NA	NA	NA	NA	NA	NA	NA	NA	NA	NA	NA	NA	NA	NA	NA	NA	NA	NA	NA	NA	NA	NA	NA	NA	NA	NA
CDIN1	8	0.0312842	0.327708	8	-0.132392	0.000371976	8	0.0837643	0.0118877	1	-0.200645	0.55837	1	-0.215376	0.33277	1	-0.168441	0.327077	1	-0.371253	0.0254115	1	-0.181585	0.334264	1	-0.135636	0.479022	1	-0.140724	0.486576	1	-0.208054	0.207485	1	-0.247933	0.123306
CDIPT	44	0.00734582	0.851555	44	0.071511	0.0593409	44	-0.0240849	0.529175	1	0.0572716	0.774196	1	0.0499028	0.686423	1	0.0881849	0.310128	1	0.210597	0.0129881	1	0.0261346	0.803792	1	0.0870616	0.361554	1	0.236428	0.0181393	1	0.199005	0.0190748	1	0.190739	0.0212851
CDK1	98	-0.266085	4.46056e-11	98	-0.182631	1.05298e-08	98	0.141226	2.27045e-07	20	0.126149	0.0257187	20	0.0422556	0.305111	20	-0.399634	1.13552e-12	20	-0.84977	7.82022e-20	20	0.0686884	0.0465565	20	0.0819208	0.018235	20	-0.204022	3.04885e-06	20	-0.684474	8.72911e-18	20	-1.28565	6.0353e-24
CDK10	2	0.107272	0.115889	2	0.0513513	0.472245	2	0.0249987	0.730648	3	0.0936868	0.529737	3	0.0512828	0.627227	3	-0.0738444	0.327692	3	-0.0860647	0.235072	3	0.176757	0.0300719	3	0.106153	0.190703	3	0.0651248	0.461884	3	0.0592737	0.418488	3	0.104024	0.140593
CDK11A	6	-0.0089588	0.886037	6	0.014152	0.828484	6	-0.0597209	0.309243	NA	NA	NA	NA	NA	NA	NA	NA	NA	NA	NA	NA	NA	NA	NA	NA	NA	NA	NA	NA	NA	NA	NA	NA	NA	NA	NA
CDK11B	7	-0.0298172	0.271155	7	-0.0157777	0.585222	7	-0.0999188	0.000957135	2	0.104019	0.715107	2	-0.0481689	0.800654	2	0.00765002	0.958194	2	0.0596384	0.640448	2	-0.107663	0.454702	2	-0.0689164	0.643784	2	-0.0855555	0.576767	2	-0.00163729	0.990843	2	-0.120556	0.317097
CDK12	83	-0.042252	0.0117683	83	-0.0149937	0.367879	83	0.0203634	0.208189	20	0.0125415	0.892954	20	0.158741	0.000799714	20	0.0693477	0.0585052	20	0.058476	0.0999883	20	-0.00833627	0.855427	20	-0.0259864	0.535618	20	0.124062	0.00443513	20	0.0283886	0.432185	20	0.0732122	0.0371034
CDK13	56	0.0357628	0.0138196	56	0.00808423	0.588484	56	0.0315786	0.0275476	15	0.0501751	0.535094	15	0.00405629	0.951088	15	0.0247375	0.557577	15	0.158157	0.000232894	15	0.114924	0.0105056	15	0.126639	0.00520452	15	0.106121	0.0239907	15	0.102532	0.0109855	15	0.161509	0.000152578
CDK16	26	-0.0276589	0.159455	26	-0.112966	1.22372e-05	26	0.0406377	0.0426092	8	0.112526	0.250682	8	0.049297	0.508078	8	0.378942	8.99512e-08	8	0.460256	1.80448e-09	8	0.120161	0.0426373	8	0.168295	0.00564365	8	0.251471	0.000231619	8	0.36371	1.38727e-07	8	0.254396	2.07142e-05
CDK17	20	0.119168	3.48123e-06	20	0.155223	1.48685e-07	20	0.0468351	0.0169953	8	-0.0755564	0.424513	8	-0.267263	6.40065e-05	8	0.0009004	0.987696	8	0.257951	5.61452e-06	8	0.0957554	0.0746228	8	0.0613159	0.257633	8	-0.158177	0.00674835	8	0.192287	0.000263005	8	0.371876	1.1218e-08
CDK18	4	-0.0302416	0.685258	4	0.129771	0.0750312	4	0.0522326	0.474575	1	-0.0938614	0.852331	1	0.0447022	0.892088	1	-0.811607	0.000234669	1	-0.926133	3.63769e-05	1	-0.0600506	0.809996	1	0.00457137	0.985859	1	0.191188	0.427212	1	-0.12079	0.552115	1	-0.23605	0.220579
CDK19	3	-0.0380128	0.654515	3	0.094142	0.258489	3	0.126605	0.120605	NA	NA	NA	NA	NA	NA	NA	NA	NA	NA	NA	NA	NA	NA	NA	NA	NA	NA	NA	NA	NA	NA	NA	NA	NA	NA	NA
CDK2	39	-0.143261	1.14535e-07	39	-0.103596	7.94804e-06	39	-0.179837	4.62622e-09	10	0.0836322	0.302989	10	-0.0586337	0.308121	10	-0.321439	4.39224e-08	10	-0.344757	8.03811e-09	10	0.112119	0.0207325	10	0.110136	0.0226542	10	-0.0369144	0.483378	10	-0.410366	3.62113e-10	10	-0.602867	8.60059e-14
CDK2AP1	9	-0.018095	0.719263	9	-0.241307	5.5003e-05	9	-0.0359484	0.465685	NA	NA	NA	NA	NA	NA	NA	NA	NA	NA	NA	NA	NA	NA	NA	NA	NA	NA	NA	NA	NA	NA	NA	NA	NA	NA	NA
CDK4	22	-0.0479809	0.110745	22	0.0477985	0.119031	22	-0.183609	4.58844e-06	5	0.17639	0.0965532	5	-0.451643	3.97916e-07	5	-0.874017	4.63085e-14	5	-0.728798	1.22473e-12	5	0.161969	0.0135727	5	0.219431	0.00131611	5	-0.404232	1.34096e-06	5	-0.592604	9.14544e-11	5	-0.570125	1.20958e-10
CDK5	31	-0.0619211	0.0108234	31	0.0152434	0.535969	31	-0.0247666	0.291803	11	0.0084441	0.946951	11	-0.0256384	0.710395	11	-0.0567411	0.235602	11	0.0800447	0.0834259	11	-0.0830756	0.108855	11	-0.018223	0.749724	11	-0.0590692	0.288282	11	-0.0401728	0.39027	11	0.0280023	0.543902
CDK5RAP1	29	-0.0706541	0.0083769	29	-0.0596223	0.0247872	29	-0.0768561	0.00475387	12	0.00415185	0.971704	12	0.00367193	0.956745	12	-0.0230402	0.594233	12	-0.0378904	0.349975	12	-0.0201218	0.682071	12	0.00622655	0.906125	12	-0.0607956	0.204394	12	-0.168394	0.00015781	12	-0.190043	2.61024e-05
CDK5RAP2	80	-0.0612569	0.000261326	80	-0.0391828	0.0105607	80	-0.101353	8.18426e-07	18	0.0696682	0.255152	18	-0.153665	0.000486625	18	-0.169743	1.42723e-05	18	-0.136583	0.000161173	18	0.166631	6.39129e-05	18	0.203449	4.40957e-06	18	-0.169064	9.51806e-05	18	-0.164392	1.78078e-05	18	-0.192418	1.25934e-06
CDK5RAP3	92	0.0732539	4.76249e-05	92	0.0387676	0.0122242	92	-0.0078313	0.608588	19	-0.0321383	0.684513	19	0.0211262	0.685425	19	0.192005	6.38338e-06	19	0.26848	1.95549e-08	19	-0.0468565	0.236634	19	0.00138719	0.976102	19	0.137435	0.00167843	19	0.284758	8.20541e-09	19	0.382009	1.75232e-11
CDK6	34	-0.0147556	0.382031	34	-0.0170363	0.324366	34	-0.0745148	0.000165199	17	0.0347186	0.745778	17	0.0743027	0.210747	17	0.0490673	0.295436	17	-0.0861002	0.0562781	17	0.0426706	0.415343	17	0.0455607	0.377278	17	0.0515942	0.343927	17	0.0367829	0.420451	17	-0.282299	4.3345e-07
CDK7	17	-0.0918593	0.00865989	17	-0.00294195	0.940088	17	-0.159109	7.7697e-05	6	0.0346586	0.763579	6	-0.00770424	0.924662	6	-0.0124251	0.816399	6	0.0573066	0.236357	6	-0.111718	0.0395124	6	-0.0644046	0.236364	6	-0.0183518	0.768204	6	0.0148741	0.770099	6	0.0408788	0.3913
CDK8	6	0.0681984	0.0709663	6	-0.135353	0.00130236	6	-0.0509382	0.176272	3	0.0513694	0.815339	3	-0.12547	0.296057	3	-0.300738	0.00183391	3	-0.443878	1.81286e-05	3	-0.0527176	0.624962	3	-0.0430871	0.695319	3	-0.124652	0.246361	3	-0.260268	0.00519689	3	-0.3619	0.000188417
CDK9	33	-0.0832781	0.000197924	33	-0.0539031	0.00816736	33	-0.127848	1.471e-06	9	0.157594	0.0782319	9	0.163287	0.00958834	9	0.23783	3.14686e-05	9	0.249964	1.14622e-05	9	0.0339064	0.559782	9	0.0902639	0.0977233	9	0.106982	0.0652041	9	0.107399	0.0298394	9	0.128598	0.00887315
CDKAL1	27	0.00889798	0.645786	27	-0.0197517	0.300382	27	-0.0311276	0.0949792	9	0.0677929	0.458573	9	0.0185927	0.793561	9	-0.339358	5.90057e-08	9	-0.378773	5.33519e-09	9	0.0889664	0.0842592	9	0.0886081	0.0848764	9	0.0804942	0.141584	9	-0.145804	0.00262095	9	-0.187771	0.000166866
CDKL2	1	0.117195	0.444112	1	-0.148184	0.342928	1	0.426793	0.00751507	NA	NA	NA	NA	NA	NA	NA	NA	NA	NA	NA	NA	NA	NA	NA	NA	NA	NA	NA	NA	NA	NA	NA	NA	NA	NA	NA
CDKL5	20	-0.135182	4.45218e-06	20	0.143849	2.48925e-06	20	0.249631	1.19024e-09	NA	NA	NA	NA	NA	NA	NA	NA	NA	NA	NA	NA	NA	NA	NA	NA	NA	NA	NA	NA	NA	NA	NA	NA	NA	NA	NA
CDKN1A	15	-0.123445	0.000369718	15	0.0868786	0.00716741	15	0.10808	0.0012372	4	-0.0634138	0.769589	4	-0.741455	1.8693e-07	4	-0.716627	1.69107e-08	4	0.0364062	0.699519	4	0.0694769	0.516966	4	0.171949	0.0889027	4	-0.955651	1.05341e-09	4	-0.436341	2.94175e-05	4	0.412683	4.33094e-05
CDKN1B	31	0.34662	2.79881e-09	31	0.180603	1.44651e-05	31	0.0858141	0.0103807	5	-0.187269	0.374844	5	-0.314953	0.0228979	5	0.0760045	0.508703	5	0.54677	1.28791e-05	5	-0.150047	0.21588	5	-0.135988	0.263665	5	-0.334486	0.0103	5	0.459574	0.000132736	5	0.933384	1.51745e-09
CDKN2AIP	39	-0.24732	9.83449e-09	39	0.0315338	0.217502	39	0.154986	3.788e-06	13	0.0384117	0.660784	13	0.0425887	0.436062	13	0.0358872	0.388875	13	0.171662	9.81734e-05	13	-0.226052	1.48379e-05	13	-0.221336	1.83939e-05	13	-0.301631	3.50526e-07	13	-0.157868	0.000280547	13	-0.00516237	0.899435
CDKN2AIPNL	34	0.175497	1.09547e-05	34	-0.0764593	0.0178219	34	0.0598384	0.0550246	3	-0.0495955	0.69086	3	-0.00325441	0.972083	3	-0.203189	0.000736529	3	-0.32257	1.56505e-06	3	0.121069	0.0498998	3	0.0553157	0.38018	3	0.183035	0.00632922	3	-0.100881	0.067767	3	-0.19596	0.000708956
CDKN2C	7	0.180431	0.000613007	7	0.0958933	0.0455725	7	-0.0635686	0.174066	2	0.0425546	0.79932	2	-0.157715	0.0759521	2	0.00950652	0.905461	2	-0.0666369	0.339593	2	-0.0671487	0.401524	2	0.0760888	0.334303	2	0.138027	0.0925633	2	0.0726247	0.296094	2	0.150137	0.0281928
CDNF	4	-0.126684	0.00110294	4	-0.0849551	0.020157	4	-0.0927898	0.0111051	NA	NA	NA	NA	NA	NA	NA	NA	NA	NA	NA	NA	NA	NA	NA	NA	NA	NA	NA	NA	NA	NA	NA	NA	NA	NA	NA
CDO1	4	-0.160555	0.00214527	4	-0.112114	0.0249842	4	-0.152414	0.00325346	1	-0.0677847	0.817546	1	-0.132887	0.419242	1	-0.140825	0.254085	1	-0.231396	0.0527479	1	-0.216483	0.105031	1	-0.143934	0.28662	1	-0.108661	0.456853	1	-0.259476	0.0315555	1	-0.406001	0.00110724
CDPF1	6	-0.0140669	0.714661	6	-0.117802	0.003396	6	-0.0552124	0.135202	2	0.00906921	0.963507	2	0.174001	0.0560464	2	0.227211	0.00271359	2	0.280036	0.000288465	2	0.0692508	0.398781	2	0.13414	0.0902708	2	0.234216	0.00672614	2	0.190434	0.00907424	2	0.0348059	0.626361
CDR2	17	0.0568183	0.027276	17	-0.0369675	0.150137	17	0.107579	0.000243419	6	0.026854	0.812868	6	-0.236643	0.000189071	6	-0.284902	1.13134e-06	6	-0.218689	3.47049e-05	6	0.0798001	0.124465	6	0.126147	0.0162547	6	-0.220691	0.000236612	6	-0.253629	5.19615e-06	6	-0.359363	1.15753e-08
CDR2L	49	-0.135951	2.05578e-07	49	-0.106791	5.09036e-06	49	0.074134	0.000234335	15	0.0478873	0.608373	15	-0.0229307	0.726309	15	-0.0394642	0.389467	15	0.0172464	0.704185	15	0.000640307	0.991444	15	0.00256332	0.965034	15	-0.1532	0.00413823	15	-0.220323	1.55935e-05	15	-0.243111	2.64467e-06
CDS1	15	0.141781	2.52876e-05	15	0.0315343	0.250562	15	0.446371	5.62864e-12	4	0.0417148	0.790255	4	0.061149	0.507958	4	-0.00165448	0.983688	4	-0.18202	0.00672386	4	0.21119	0.00522993	4	0.157107	0.0324843	4	0.281167	0.000683957	4	0.13827	0.0363642	4	-0.0291844	0.659645
CDS2	43	0.167591	1.05839e-07	43	0.108907	2.52928e-05	43	0.200112	8.59161e-09	5	-0.0123895	0.940987	5	0.115419	0.136127	5	0.359608	1.48373e-06	5	0.467719	1.24949e-08	5	0.0416904	0.556649	5	0.111965	0.0923785	5	0.259706	0.000598971	5	0.468298	1.45724e-08	5	0.454193	1.5427e-08
CDT1	7	-0.212132	0.000129496	7	-0.151272	0.00304474	7	0.0544109	0.246646	NA	NA	NA	NA	NA	NA	NA	NA	NA	NA	NA	NA	NA	NA	NA	NA	NA	NA	NA	NA	NA	NA	NA	NA	NA	NA	NA
CDV3	125	0.0739643	0.000165129	125	0.0819555	6.70734e-05	125	-0.138435	8.97304e-08	36	0.0259488	0.861985	36	0.0143804	0.878585	36	0.170145	0.00515644	36	0.223334	0.000343398	36	0.132155	0.0408624	36	0.171967	0.00888456	36	0.197447	0.00501427	36	0.314409	5.1948e-06	36	0.224706	0.000269761
CDYL	19	-0.036451	0.0607178	19	-0.162369	1.00326e-07	19	0.0820072	0.000253694	7	-0.000241888	0.999631	7	0.00102607	0.991736	7	-0.101809	0.0998266	7	-0.351782	1.6418e-06	7	-0.0148707	0.847949	7	0.00344226	0.96578	7	0.0225041	0.772026	7	-0.0900301	0.134811	7	-0.312348	7.45922e-06
CDYL2	9	0.162409	5.19786e-05	9	0.261033	2.07146e-07	9	0.0969291	0.0053757	1	0.043404	0.828584	1	0.515245	1.02607e-05	1	0.288066	0.001066	1	-0.0136373	0.873996	1	0.0678062	0.475752	1	-0.0231377	0.821014	1	0.1608	0.0943233	1	0.138605	0.0873701	1	0.0428416	0.597961
CEACAM1	1	0.107393	0.138473	1	-0.0234717	0.769833	1	0.690284	1.46436e-08	2	0.00561363	0.982831	2	0.652823	8.98245e-06	2	0.641215	7.46176e-07	2	0.822304	7.2127e-09	2	-0.361417	0.00238259	2	-0.2431	0.0332194	2	0.682923	2.55626e-06	2	0.831988	6.97602e-09	2	1.15363	7.5173e-12
CEACAM5	17	-0.454525	2.43533e-11	17	-0.139345	0.000113937	17	-0.214836	5.75806e-07	9	0.0289438	0.892954	9	0.310005	0.00369092	9	0.108766	0.198862	9	0.0138569	0.873559	9	-0.472061	1.30918e-05	9	-0.336895	0.000632427	9	-0.352435	0.000677579	9	-0.462307	3.23935e-06	9	-0.521703	3.32535e-07
CEACAM6	26	-0.314917	6.38247e-10	26	-0.0408898	0.125319	26	-0.0697544	0.0107486	13	0.147014	0.596222	13	0.277375	0.0984974	13	0.00845926	0.956681	13	-0.172577	0.184604	13	-0.306261	0.0364285	13	-0.0599615	0.708776	13	0.0115238	0.950537	13	-0.173957	0.181734	13	-0.362932	0.00586143
CEACAM7	1	-0.101314	0.32645	1	-0.0909112	0.395047	1	0.239085	0.023914	NA	NA	NA	NA	NA	NA	NA	NA	NA	NA	NA	NA	NA	NA	NA	NA	NA	NA	NA	NA	NA	NA	NA	NA	NA	NA	NA
CEBPA	15	-0.232685	3.46821e-07	15	-0.18093	9.20154e-06	15	-0.109828	0.00128258	1	-0.126045	0.470438	1	-0.291945	0.00953881	1	-0.093501	0.303425	1	-0.225423	0.0112233	1	-0.0300675	0.783306	1	0.0374606	0.727158	1	-0.400939	0.000344581	1	0.070402	0.426341	1	0.165411	0.0537939
CEBPB	33	-0.133335	1.02032e-07	33	-0.064422	0.000514493	33	-0.122759	2.7349e-07	10	0.0987026	0.359632	10	0.185685	0.00979851	10	0.336043	1.4938e-06	10	0.435315	1.35394e-08	10	-0.133598	0.0332686	10	-0.0760057	0.225772	10	-0.10715	0.10561	10	0.186205	0.00164906	10	0.274429	1.56694e-05
CEBPD	4	0.0906324	0.0236882	4	0.155639	0.00054746	4	-0.0195541	0.633592	NA	NA	NA	NA	NA	NA	NA	NA	NA	NA	NA	NA	NA	NA	NA	NA	NA	NA	NA	NA	NA	NA	NA	NA	NA	NA	NA
CEBPG	3	-0.0891213	0.214784	3	-0.0295277	0.707036	3	-0.00749715	0.926116	1	0.0418395	0.836091	1	-0.0489224	0.681606	1	0.138984	0.0919105	1	0.158147	0.0489999	1	-0.157826	0.0788327	1	-0.10157	0.262127	1	-0.344117	0.000695574	1	0.0542833	0.509485	1	0.0441557	0.58282
CEBPZ	133	-0.0544647	0.000254718	133	-0.0704984	1.93789e-05	133	-0.00131939	0.927064	43	0.0421596	0.386813	43	0.0610165	0.0553781	43	0.013364	0.618833	43	0.00636956	0.808036	43	-0.0323459	0.248231	43	0.000495956	0.988201	43	0.046876	0.111899	43	0.0123861	0.632063	43	-0.0448176	0.0655851
CEBPZOS	NA	NA	NA	NA	NA	NA	NA	NA	NA	2	0.0154505	0.943913	2	-0.529855	3.8699e-06	2	-0.771619	2.67901e-10	2	-0.651864	4.00238e-09	2	-0.154064	0.0778014	2	-0.162571	0.0621752	2	-0.536855	1.76952e-06	2	-0.575996	4.36291e-08	2	-0.667603	1.88864e-09
CELF1	34	-0.0756333	0.000273432	34	-0.0166406	0.369389	34	0.00764884	0.687187	19	0.0467274	0.527332	19	0.115853	0.0122414	19	0.298817	6.92259e-09	19	0.179782	1.5553e-05	19	-0.068408	0.0888251	19	-0.0701947	0.0804245	19	0.0792374	0.0634118	19	0.205382	2.67073e-06	19	0.0817583	0.0219208
CELSR1	73	0.0558473	5.98864e-05	73	0.102651	4.30507e-08	73	0.313842	5.28344e-15	23	0.0276854	0.736123	23	-0.0690767	0.128513	23	0.041084	0.256664	23	-0.0551322	0.114308	23	0.152074	0.000365804	23	0.121557	0.00286878	23	0.054935	0.188143	23	0.0793703	0.0253496	23	0.108191	0.00259476
CELSR2	8	-0.0352525	0.344375	8	-0.0443695	0.244502	8	0.37016	7.7128e-09	1	-0.227001	0.240353	1	-0.0616042	0.691666	1	-0.243328	0.0248826	1	-0.257244	0.0154388	1	-0.0364039	0.781685	1	-0.192095	0.100265	1	-0.314441	0.0127351	1	-0.525703	1.70111e-05	1	-0.461295	6.64693e-05
CELSR3	1	-0.270141	0.0279031	1	-0.276155	0.0272278	1	0.016505	0.901454	NA	NA	NA	NA	NA	NA	NA	NA	NA	NA	NA	NA	NA	NA	NA	NA	NA	NA	NA	NA	NA	NA	NA	NA	NA	NA	NA
CEMIP	5	-0.359189	1.71146e-05	5	0.743645	1.87343e-09	5	-0.608209	2.01806e-08	11	-0.176838	0.0814832	11	-0.059707	0.434268	11	0.965271	2.2586e-15	11	0.83283	2.98262e-14	11	-0.450333	6.14166e-08	11	-0.47122	2.92672e-08	11	-0.383586	1.54787e-06	11	0.749353	3.202e-13	11	0.5135	4.00753e-10
[truncated: 9,086 more rows]
