# Supplementary material for: Functional-proteomics-based investigation of the cellular response to farnesyltransferase inhibition in lung cancer
Source: iScience. 2025 Jan 21;28(2):111864. doi: 10.1016/j.isci.2025.111864 (PMC11848503; doi:10.1016/j.isci.2025.111864)
Supplement: Data S1. Prenylation/farnesylation passport R code, related to Figures 1–6 — Data S2. R data required to run the Data S1 code, related to Figures 1–6. [file mmc9.zip]

Archive with 4 entries (4 files):
- DataS1.R
- __MACOSX/._DataS1.R
- DataS2.RData
- __MACOSX/._DataS2.RData
