# Supplementary material for: Functional-proteomics-based investigation of the cellular response to farnesyltransferase inhibition in lung cancer
Source: iScience. 2025 Jan 21;28(2):111864. doi: 10.1016/j.isci.2025.111864 (PMC11848503; doi:10.1016/j.isci.2025.111864)
Supplement: Data S1. Prenylation/farnesylation passport R code, related to Figures 1–6 — Data S2. R data required to run the Data S1 code, related to Figures 1–6. [file mmc9.zip › DataS1.R]

### This code generates a "prenylation/farnesylation passport" (1 pdf page)
# Please install and load the required packages
library(ggplot2)
library(patchwork)
library(dplyr)
library(grid) 
library(gridExtra) 
library(cowplot) 

### ACTION POINT: please download the supplementary Data S2 file and either set the working directory (line 11) or add the path to the file (line 12)
#setwd() # Optional: paste the working directory path or set it in RStudio by clicking "Session" --> "Set Working Directory"
load(file = "DataS2.RData")
col_vector <- c("<0.001" = "#FDE725FF", "<0.01" ="#DCE319FF", "<0.05" = "#B8DE29FF", "≥0.05" = "#440154FF")
`%ni%` <- Negate(`%in%`)

### ACTION POINT: please type your protein(s) of interest (gene names) in line 18
# Line 19 checks whether the protein is in the dataset
prot_list <- c('PTP4A1', 'INPP5A') # You can specify one or more proteins
ifelse(prot_list %in% df.summary$`Protein (gene-centric)`,'Protein in the dataset, proceed', 'Protein not in the dataset, please remove') # Check if any of the proteins are not in the dataset and remove

# Plotting: please run all the lines of code below to generate the protein 'prenylation/farnesylation passport'
for(i in 1:length(prot_list)){
  prot <- prot_list[i]
  mot <- as.character(df.summary[df.summary$`Protein (gene-centric)` == prot, 'CXXX Motif'])
  if(prot %in% df.FP$`Protein (gene-centric)`){
    stat <- as.character(df.summary[df.summary$`Protein (gene-centric)` == prot, 'Final prenylation status'])
    if(is.na(stat) == FALSE){
      if(as.numeric(df.summary[df.summary$`Protein (gene-centric)` == prot, 'CL count where enriched']) > 1) {stat <- paste(df.summary[df.summary$`Protein (gene-centric)` == prot, 'CL count where farnesylated candidate'], ' CLs', sep = '')}
      if(as.numeric(df.summary[df.summary$`Protein (gene-centric)` == prot, 'CL count where enriched']) == 1) {stat <- paste('1 CL', sep = '')}}
    if(is.na(stat) == TRUE){stat <- paste('0 CLs')}
    df.plot <- as.data.frame(t(df.FP[df.FP$`Protein (gene-centric)` == prot ,c('H727_Percentile', 'H1568_Percentile', 'H1975_Percentile', 'H2009_Percentile')]))
    colnames(df.plot) <- 'Value'
    temp <- 100-df.plot
    df.plot$Percentile <- prot
    temp$Percentile <- 'All prot (100%)'  
    df.plot <- rbind(df.plot,temp)
    df.plot$Value <- round(df.plot$Value, 1)
    df.plot$CellLine <- gsub('_.*', '', rownames(df.plot))
    df.plot$Label <- paste(df.plot$Value, 'th', sep = '')
    df.plot[df.plot == 'NAth'] <- NA
    df.plot$Percentile <- factor(df.plot$Percentile, levels = c("All prot (100%)", prot))
    
    col <- c('All prot (100%)' = 'gray', 'X'  = 'limegreen')
    names(col) <- c('All prot (100%)', prot)
    p1 <- ggplot(df.plot) + 
      geom_bar(
        aes(x = CellLine, y=Value, fill = Percentile), 
        stat = 'identity', 
        position = 'stack',
        width = 0.7) +
      geom_text(data = subset(df.plot, Percentile == prot), 
                aes(x = CellLine, y=100, label= Label), 
                position=position_dodge(width=0.9), hjust=-0.1, size = 3)+
      geom_text(data = subset(df.plot, is.na(Value) == TRUE), 
                aes(x = CellLine, y=100, label= 'ND'), 
                position=position_dodge(width=0.9), hjust=-0.1, size = 3)+
      geom_hline(yintercept = 95, linetype = 'dashed')+
      scale_fill_manual(values = col)+
      scale_y_continuous(breaks = NULL, limits = c(0,115))+
      theme_bw() + 
      theme(panel.grid.major = element_blank(), 
            panel.grid.minor = element_blank(),
            plot.background = element_blank(),
            plot.title = element_text(size = (12), hjust = 0.5),
            plot.subtitle = element_text(size = (11), hjust = 0.5),
            axis.title.y = element_blank(), 
            axis.title.x = element_text(size = 10, vjust = 5),
            axis.text.x = element_blank(), 
            axis.text.y = element_text(size = 10),
            legend.position = 'right', 
            axis.ticks.x = element_blank())+
      labs(title = "Farnesylated protein pull-down",
           subtitle = paste(prot, "exceeded the threshold in", stat), 
           y = 'F-azide tagged / ctrl quant ratio percentile') + 
      coord_flip()
  }
  if(prot %ni% df.FP$`Protein (gene-centric)`){
    p1 <- ggplot()+
      geom_text(aes(x = 1, y = 1, label = "Not Detected")) + 
      theme_bw() + 
      theme(panel.grid.major = element_blank(), 
            panel.grid.minor = element_blank(), 
            plot.background = element_blank(),
            axis.title.y = element_blank(), 
            axis.title.x = element_blank(), 
            axis.text.x = element_blank(), 
            axis.text.y = element_blank(),
            axis.ticks = element_blank(),
            plot.title = element_text(size = (12), hjust = 0.5)) + 
      labs(title = "Farnesylated protein pull-down") 
  }
  
  if(prot %in% df.scbc$`Protein (gene-centric)`){
    col <- c('Secretory' = 'goldenrod1', 'Nuclear'= 'grey80', 'Cytosol'= 'cadetblue1','Mitochondria' = 'peru')
    local <- as.character(df.summary[df.summary$`Protein (gene-centric)` == prot, 'Generalizable localization'])
    if(is.na(local) == TRUE){local <- 'NA'}
    df.plot <- as.data.frame(t(df.scbc[df.scbc$`Protein (gene-centric)` == prot,grep('Neighborhood', colnames(df.scbc))]))
    colnames(df.plot) <- 'Value'
    df.plot$Info <- gsub('.*_', '', rownames(df.plot))
    df.plot$CL <- gsub('_.*', '', rownames(df.plot))
    df.plot$Neighborhood <- gsub('.*[[:digit:]]_', '', rownames(df.plot))
    df.plot$Neighborhood <- gsub('_.*', '', df.plot$Neighborhood)
    df.plot$CL <- factor(df.plot$CL, levels = c('H727', 'H1568', 'H1975', 'H2009'))
    df.plot$Neighborhood <- factor(df.plot$Neighborhood, levels = c('Mitochondria', 'Cytosol','Nuclear', 'Secretory'))
    
    p2 <- ggplot()+
      geom_bar(data = subset(df.plot, Info == 'Probability'), aes(x = CL, y = as.numeric(Value),  fill = Neighborhood), 
               position = 'stack', stat = 'identity') + 
      geom_text(data = subset(df.plot, Info == 'Classification'), 
                aes(x = CL, y=1.05, label= Value), 
                position=position_dodge(width=0.9), hjust=0.5, size = 3)+
      scale_fill_manual(values = col, guide = guide_legend(reverse = TRUE))+
      theme_bw() + 
      theme(panel.grid.major.y = element_line(), 
            panel.grid.major.x = element_blank(), 
            panel.grid.minor = element_blank(),
            plot.background = element_blank(),
            plot.title = element_text(size = 12, hjust = 0.5),
            plot.subtitle = element_text(size = 12, hjust = 0.5),
            axis.title.y = element_text(size = 10), 
            axis.title.x = element_blank(), 
            axis.text.x = element_text(size = 10), 
            axis.text.y = element_text(size = 10), 
            legend.position = 'right', 
            legend.title = element_text(size = 10),
            legend.text = element_text(size = 10))+
      labs(title = paste(prot, 'subcellular localization'), subtitle = "SubCellBarCode", y = 'Classification probability') 
  }
  if(prot %ni% df.scbc$`Protein (gene-centric)`){
    p2 <- ggplot()+
      geom_text(aes(x = 1, y = 1, label = "Not Detected")) + 
      theme_bw() + 
      theme(panel.grid.major = element_blank(), 
            panel.grid.minor = element_blank(), 
            plot.background = element_blank(),
            axis.title.y = element_blank(), 
            axis.title.x = element_blank(), 
            axis.text.x = element_blank(), 
            axis.text.y = element_blank(),
            axis.ticks = element_blank(),
            plot.title = element_text(size = (12), hjust = 0.5)) + 
      labs(title = "Subcellular localization") 
  }
  
  if(prot %in% df.reloc$`Protein (gene-centric)`){
    reloc <- df.reloc[df.reloc$`Protein (gene-centric)` == prot, c('RelocalizingNonCyto_to_Cyto_CLcount', 'RelocalizingCyto_to_NonCyto_CLcount')]
    if(reloc$RelocalizingNonCyto_to_Cyto_CLcount > 1 & reloc$RelocalizingCyto_to_NonCyto_CLcount == 0)
    {reloc.status <- paste('is relocalizing from non-cytosol to cytosol in', reloc$RelocalizingNonCyto_to_Cyto_CLcount, 'CLs')}
    if(reloc$RelocalizingNonCyto_to_Cyto_CLcount == 1 & reloc$RelocalizingCyto_to_NonCyto_CLcount == 0)
    {reloc.status <- paste('is relocalizing from non-cytosol to cytosol in', reloc$RelocalizingNonCyto_to_Cyto_CLcount, 'CL')}
    if(reloc$RelocalizingCyto_to_NonCyto_CLcount > 1 & reloc$RelocalizingNonCyto_to_Cyto_CLcount == 0)
    {reloc.status <- paste('is relocalizing from cytosol to non-cytosol in', reloc$RelocalizingCyto_to_NonCyto_CLcount, 'CLs')}
    if(reloc$RelocalizingCyto_to_NonCyto_CLcount == 1 & reloc$RelocalizingNonCyto_to_Cyto_CLcount == 0)
    {reloc.status <- paste('is relocalizing from cytosol to non-cytosol in', reloc$RelocalizingCyto_to_NonCyto_CLcount, 'CL')}
    if(reloc$RelocalizingNonCyto_to_Cyto_CLcount > 1 & reloc$RelocalizingCyto_to_NonCyto_CLcount > 1)
    {reloc.status <- paste('is relocalizing from non-cytosol to cytosol in', reloc$RelocalizingNonCyto_to_Cyto_CLcount, 'CLs \n', 
                           'and from cytosol to non-cytosol in', reloc$RelocalizingCyto_to_NonCyto_CLcount, 'CLs')}
    if(reloc$RelocalizingNonCyto_to_Cyto_CLcount > 1 & reloc$RelocalizingCyto_to_NonCyto_CLcount == 1)
    {reloc.status <- paste('is relocalizing from non-cytosol to cytosol in', reloc$RelocalizingNonCyto_to_Cyto_CLcount, 'CLs \n', 
                           'and from cytosol to non-cytosol in', reloc$RelocalizingCyto_to_NonCyto_CLcount, 'CL')}
    if(reloc$RelocalizingNonCyto_to_Cyto_CLcount == 1 & reloc$RelocalizingCyto_to_NonCyto_CLcount > 1)
    {reloc.status <- paste('is relocalizing from non-cytosol to cytosol in', reloc$RelocalizingNonCyto_to_Cyto_CLcount, 'CL \n', 
                           'and from cytosol to non-cytosol in', reloc$RelocalizingCyto_to_NonCyto_CLcount, 'CLs')}
    if(reloc$RelocalizingNonCyto_to_Cyto_CLcount == 0 & reloc$RelocalizingCyto_to_NonCyto_CLcount == 0)
    {reloc.status <- paste('is not relocalizing')}
    
    keep <- grep('log2FC', colnames(df.quant))
    lims <- as.data.frame(t(df.quant[df.quant$`Protein (gene-centric)` == prot,keep]))
    colnames(lims) <- 'Value'
    keep <- grep('log2FC', colnames(df.reloc))
    temp <- as.data.frame(t(df.reloc[df.reloc$`Protein (gene-centric)` == prot,keep]))
    colnames(temp) <- 'Value'
    lims <- rbind(lims, temp)
    ymin <- min(as.numeric(lims$Value), na.rm = TRUE)
    ymax <- max(as.numeric(lims$Value), na.rm = TRUE)
    ymin <-ifelse(ymin > -0.3,-0.3, ymin)
    ymax <-ifelse(ymax < 0.3,0.3, ymax)
    
    keep <- c(grep('log2FC', colnames(df.reloc)), grep('DEqMS', colnames(df.reloc)))
    df.plot <- as.data.frame(t(df.reloc[df.reloc$`Protein (gene-centric)` == prot,keep]))
    colnames(df.plot) <- 'Value'
    df.plot$Info <- gsub('.*_', '', rownames(df.plot))
    df.plot$CL <- gsub('_.*', '', rownames(df.plot))
    df.plot$Fraction <- gsub('.*[[:digit:]]_', '', rownames(df.plot))
    df.plot$Fraction <- gsub('_.*', '', df.plot$Fraction)
    df.plot$Fraction <- gsub('Cyto', 'Cytosol', df.plot$Fraction)
    df.plot$Label <- paste(df.plot$Fraction, df.plot$CL)
    df.plot <- merge(df.plot[df.plot$Info == 'log2FC',], df.plot[df.plot$Info == 'DEqMS.adj.pval',c('Value', 'Label')], by.x = 'Label', by.y = 'Label')
    df.plot$`adj. p-val` <- NA
    for(i in 1:nrow(df.plot)){
      if(is.na(df.plot$Value.y[i]) == FALSE){
        if(as.numeric(df.plot$Value.y[i]) > 0.05){df.plot$`adj. p-val` [i] <- "≥0.05"}
        if(as.numeric(df.plot$Value.y[i]) < 0.05){df.plot$`adj. p-val` [i] <- "<0.05"}
        if(as.numeric(df.plot$Value.y[i]) < 0.01){df.plot$`adj. p-val` [i] <- "<0.01"}
        if(as.numeric(df.plot$Value.y[i]) < 0.001){df.plot$`adj. p-val` [i] <- "<0.001"}
      }
    }
    df.plot$CL <- factor(df.plot$CL, levels = c('H727', 'H1568', 'H1975', 'H2009'))
    p3 <- ggplot(df.plot) + 
      geom_bar(aes(x = CL, y=as.numeric(Value.x), fill = `adj. p-val`), 
               stat = 'identity',
               width = 0.9) +
      scale_fill_manual(values = col_vector)+
      geom_text(data = subset(df.plot, is.na(Value.x) == TRUE), 
                aes(x = CL, y=0, label= 'ND'), 
                position=position_dodge(width=0.9), hjust=0.5, size = 3)+
      theme_bw() + 
      theme(panel.grid.major = element_blank(), 
            panel.grid.minor = element_blank(),
            plot.background = element_blank(),
            plot.title = element_text(size = 12, hjust = 0.5),
            plot.subtitle = element_text(size = 12, hjust = 0.5),
            axis.title.y = element_text(size = 10), 
            axis.title.x = element_blank(), 
            axis.text.x = element_text(size = 10), 
            axis.text.y = element_text(size = 10),
            legend.position = 'none', 
            strip.text = element_text(size = 10)) +
      ylim(ymin, ymax)+
      labs(title = "Tipifarnib-induced relocalization", subtitle = paste("Thresholded output: \n", prot, reloc.status), y = 'Protein log2 FC') + 
      facet_grid(cols = vars(Fraction))
    leg <- data.frame( 
      Xdata = c("<0.001", "<0.01", "<0.05", "≥0.05"), Ydata = c("0.00001", "0.005", "0.02", 
                                                                "0.06")) 
    gplot <- ggplot(leg, aes(Xdata, Ydata, fill = Xdata)) +    
      scale_fill_manual(values = col_vector)+
      geom_bar(stat = "identity") +
      guides(fill=guide_legend(title="adj. p-val"))
    legend <- get_legend(gplot)
    p3 <- (p3|legend) + plot_layout(widths = c(1,0.2))
  }
  if(prot %ni% df.reloc$`Protein (gene-centric)`){
    p3 <- ggplot()+
      geom_text(aes(x = 1, y = 1, label = "Not Detected")) + 
      theme_bw() + 
      theme(panel.grid.major = element_blank(), 
            panel.grid.minor = element_blank(), 
            plot.background = element_blank(),
            axis.title.y = element_blank(), 
            axis.title.x = element_blank(), 
            axis.text.x = element_blank(), 
            axis.text.y = element_blank(),
            axis.ticks = element_blank(),
            plot.title = element_text(size = (12), hjust = 0.5)) + 
      labs(title = "Tipifarnib-induced relocalization") 
  }
  
  if(prot %in% df.quant$`Protein (gene-centric)`){
    keep <- c(grep('log2FC', colnames(df.quant)), grep('DEqMS', colnames(df.quant)))
    df.plot <- as.data.frame(t(df.quant[df.quant$`Protein (gene-centric)` == prot,keep]))
    colnames(df.plot) <- 'Value'
    df.plot$Info <- gsub('.*_', '', rownames(df.plot))
    df.plot$CL <- gsub('_.*', '', rownames(df.plot))
    df.plot$Time <- gsub('.*Tipi', '', rownames(df.plot))
    df.plot$Time <- gsub('_.*', '', df.plot$Time)
    df.plot$Label <- paste(df.plot$CL, df.plot$Time)
    df.plot <- merge(df.plot[df.plot$Info == 'log2FC',], df.plot[df.plot$Info == 'DEqMS.adj.pval',c('Value', 'Label')], by.x = 'Label', by.y = 'Label')
    df.plot$`adj. p-val` <- NA
    for(i in 1:nrow(df.plot)){
      if(is.na(df.plot$Value.y[i]) == FALSE){
        if(as.numeric(df.plot$Value.y[i]) > 0.05){df.plot$`adj. p-val` [i] <- "≥0.05"}
        if(as.numeric(df.plot$Value.y[i]) < 0.05){df.plot$`adj. p-val` [i] <- "<0.05"}
        if(as.numeric(df.plot$Value.y[i]) < 0.01){df.plot$`adj. p-val` [i] <- "<0.01"}
        if(as.numeric(df.plot$Value.y[i]) < 0.001){df.plot$`adj. p-val` [i] <- "<0.001"}
      }
    }
    for(i in 1:nrow(df.plot)){
      if(df.plot$CL [i] == "H1944"){
        df.plot$Group [i]<- "H1944 timecourse"
        df.plot$Label [i] <- df.plot$Time [i]}
      if(df.plot$CL [i] != "H1944" & df.plot$Time [i] == "24h"){
        df.plot$Group [i]<- "24 h"
        df.plot$Label [i] <- df.plot$CL [i]}
      if(df.plot$CL [i] != "H1944" & df.plot$Time [i] == "48h"){
        df.plot$Group [i] <- "48 h"
        df.plot$Label [i] <- df.plot$CL [i]}
    }
    df.plot$Group <- factor(df.plot$Group, levels = c('24 h', '48 h', 'H1944 timecourse'))
    df.plot$Label <- factor(df.plot$Label, levels = c('H727', 'H1568', 'H1975', 'H2009', "6h", "12h", "24h", "48h"))
    p4 <- ggplot(data = subset(df.plot, Group == "24 h")) + 
      geom_bar(aes(x = Label, y=as.numeric(Value.x), fill = `adj. p-val`), 
               stat = 'identity',
               width = 0.9) +
      scale_fill_manual(values = col_vector)+
      geom_text(data = subset(df.plot, Group == "24 h" & is.na(Value.x) == TRUE), 
                aes(x = Label, y=0, label= 'ND'), 
                position=position_dodge(width=0.9), hjust=0.5, size = 3)+
      theme_bw() + 
      theme(panel.grid.major = element_blank(), 
            panel.grid.minor = element_blank(),
            plot.background = element_blank(),
            plot.title = element_blank(),
            plot.subtitle = element_blank(),
            axis.title.y = element_text(size = 10), 
            axis.title.x = element_blank(), 
            axis.text.x = element_text(size = 10, angle = 90), 
            axis.text.y = element_text(size = 10),
            legend.position = 'none', 
            strip.text = element_text(size = 10)) +
      ylim(ymin, ymax)+
      labs(y = 'Protein log2 FC') + 
      facet_grid(cols = vars(Group))
    p5 <- ggplot(data = subset(df.plot, Group == "48 h")) + 
      geom_bar(aes(x = Label, y=as.numeric(Value.x), fill = `adj. p-val`), 
               stat = 'identity',
               width = 0.9) +
      scale_fill_manual(values = col_vector)+
      geom_text(data = subset(df.plot, Group == "48 h" & is.na(Value.x) == TRUE), 
                aes(x = Label, y=0, label= 'ND'), 
                position=position_dodge(width=0.9), hjust=0.5, size = 3)+
      theme_bw() + 
      theme(panel.grid.major = element_blank(), 
            panel.grid.minor = element_blank(),
            plot.background = element_blank(),
            plot.title = element_text(size = 12, hjust = 0.5),
            plot.subtitle = element_text(size = 12, hjust = 0.5),
            axis.title.y = element_blank(), 
            axis.title.x = element_blank(), 
            axis.text.x = element_text(size = 10, angle = 90), 
            axis.text.y = element_blank(),
            axis.ticks.y = element_blank(),
            legend.position = 'none', 
            strip.text = element_text(size = 10)) +
      ylim(ymin, ymax)+
      labs(title = paste("Tipifarnib impact on", prot, "protein levels"), subtitle = "Global MS profiling", y = 'Protein log2 FC') + 
      facet_grid(cols = vars(Group)) 
    p6 <- ggplot(data = subset(df.plot, Group == "H1944 timecourse")) + 
      geom_bar(aes(x = Label, y=as.numeric(Value.x), fill = `adj. p-val`), 
               stat = 'identity',
               width = 0.9) +
      scale_fill_manual(values = col_vector)+
      geom_text(data = subset(df.plot, Group == "H1944 timecourse" & is.na(Value.x) == TRUE), 
                aes(x = Label, y=0, label= 'ND'), 
                position=position_dodge(width=0.9), hjust=0.5, size = 3)+
      theme_bw() + 
      theme(panel.grid.major = element_blank(), 
            panel.grid.minor = element_blank(),
            plot.background = element_blank(),
            plot.title = element_blank(),
            plot.subtitle = element_blank(),
            axis.title.y = element_blank(), 
            axis.title.x = element_blank(), 
            axis.text.x = element_text(size = 10, angle = 90), 
            axis.text.y = element_blank(),
            axis.ticks.y = element_blank(),
            legend.position = 'none', 
            legend.text = element_text(size = 10), 
            legend.title = element_text(size =10), 
            strip.text = element_text(size = 10)) +
      ylim(ymin, ymax)+
      labs(y = 'Protein log2 FC') + 
      facet_grid(cols = vars(Group))
    leg <- data.frame( 
      Xdata = c("<0.001", "<0.01", "<0.05", "≥0.05"), Ydata = c("0.00001", "0.005", "0.02", 
                                                                "0.06")) 
    gplot <- ggplot(leg, aes(Xdata, Ydata, fill = Xdata)) +    
      scale_fill_manual(values = col_vector)+
      geom_bar(stat = "identity") +
      guides(fill=guide_legend(title="adj. p-val"))
    legend <- get_legend(gplot)                     
    ptipi <- (p4|p5|p6|legend) + plot_layout(widths = c(1,1,1,0.5))
  }
  if(prot %ni% df.quant$`Protein (gene-centric)`){
    ptipi <- ggplot()+
      geom_text(aes(x = 1, y = 1, label = "Not Detected")) + 
      theme_bw() + 
      theme(panel.grid.major = element_blank(), 
            panel.grid.minor = element_blank(), 
            plot.background = element_blank(),
            axis.title.y = element_blank(), 
            axis.title.x = element_blank(), 
            axis.text.x = element_blank(), 
            axis.text.y = element_blank(),
            axis.ticks = element_blank(),
            plot.title = element_text(size = (12), hjust = 0.5), 
            plot.subtitle = element_text(size = (12), hjust = 0.5)) + 
      labs(title = paste("Tipifarnib impact on", prot, "protein levels"), subtitle = "Global MS profiling") 
  }
  
  plot <- p1 + p3 + p2 + ptipi + plot_layout(ncol = 2, widths = c(1.5,2.5))
  plot <- plot + plot_annotation(title = paste(prot), 
                                 subtitle = paste('C-terminal CXXX motif:', mot)) &
    theme(plot.title = element_text(size = 16, hjust = 0.5),
          plot.subtitle = element_text(size = 14, hjust = 0.5))
  ggsave(paste(prot, "_FP_passport.pdf", sep = ""), plot, width = 297, height = 210, units = "mm")
}
